# Supplementary material for: Toward novel treatment against filariasis: Insight into genome-wide co-evolutionary analysis of filarial nematodes and Wolbachia
Source: Front Microbiol. 2023 Mar 22;14:1052352. doi: 10.3389/fmicb.2023.1052352 (PMC10073474; doi:10.3389/fmicb.2023.1052352)
Supplement: Supplementary file 1 [file Presentation_1.zip]

Archive with 54 entries (52 files):
- File S1/
- __MACOSX/._File S1
- File S1/c3cytoscape_groupInfo.csv
- __MACOSX/File S1/._c3cytoscape_groupInfo.csv
- File S1/wBm_fattyacidsyn_network.csv
- __MACOSX/File S1/._wBm_fattyacidsyn_network.csv
- File S1/top1top5_groupInfo.csv
- __MACOSX/File S1/._top1top5_groupInfo.csv
- File S1/.DS_Store
- __MACOSX/File S1/._.DS_Store
- File S1/c3cytoscape.csv
- __MACOSX/File S1/._c3cytoscape.csv
- File S1/top1top5_network.csv
- __MACOSX/File S1/._top1top5_network.csv
- File S1/Network1Bm_topGO_autophospho_groupInfo.csv
- __MACOSX/File S1/._Network1Bm_topGO_autophospho_groupInfo.csv
- File S1/Bm_adultlifespan_groupInfo.csv
- __MACOSX/File S1/._Bm_adultlifespan_groupInfo.csv
- File S1/c3cytoscape.cys
- __MACOSX/File S1/._c3cytoscape.cys
- File S1/Bm_adultlifespan_network.csv
- __MACOSX/File S1/._Bm_adultlifespan_network.csv
- File S1/wBm_fattyacidsyn_groupInfo.csv
- __MACOSX/File S1/._wBm_fattyacidsyn_groupInfo.csv
- File S1/Network1Bm_topGO_autophospho_network.csv
- __MACOSX/File S1/._Network1Bm_topGO_autophospho_network.csv
- File S2.pdf
- __MACOSX/._File S2.pdf
- File S3/
- __MACOSX/._File S3
- File S3/.DS_Store
- __MACOSX/File S3/._.DS_Store
- File S3/gene_drug_nodetable.txt
- __MACOSX/File S3/._gene_drug_nodetable.txt
- File S3/gene_drug_network.xlsx
- __MACOSX/File S3/._gene_drug_network.xlsx
- File S3/gene_drug_network.cys
- __MACOSX/File S3/._gene_drug_network.cys
- File S3/gene_drug_networktable.txt
- __MACOSX/File S3/._gene_drug_networktable.txt
- List of Supplementary Material and Supplementary Figures.pdf
- __MACOSX/._List of Supplementary Material and Supplementary Figures.pdf
- Table S1 topGO_Bmgenes.csv
- __MACOSX/._Table S1 topGO_Bmgenes.csv
- Table S2 topGO_wBmgenes.csv
- __MACOSX/._Table S2 topGO_wBmgenes.csv
- Table S3 top1top5_network1_node.csv
- __MACOSX/._Table S3 top1top5_network1_node.csv
- Table S4 topGO_network1_Bm.csv
- __MACOSX/._Table S4 topGO_network1_Bm.csv
- Table S5 topGO_network1_wBm.csv
- __MACOSX/._Table S5 topGO_network1_wBm.csv
- Table S6 top1 drugbank result.xlsx
- __MACOSX/._Table S6 top1 drugbank result.xlsx
