# Supplementary material for: Toward novel treatment against filariasis: Insight into genome-wide co-evolutionary analysis of filarial nematodes and Wolbachia
Source: Front Microbiol. 2023 Mar 22;14:1052352. doi: 10.3389/fmicb.2023.1052352 (PMC10073474; doi:10.3389/fmicb.2023.1052352)
Supplement: Supplementary file 1 [file Presentation_1.zip › File S1/c3cytoscape_groupInfo.csv]

Bm	groupID	Bp	Oo	Ov	Wb	Di	Ls	hostORsym	how.many.edges	KEGGID	KEGGname	KEGGdesp	hostORsymTop1Top5	EnsemblGeneName	InterProdesp
AAW70597	sym_ORTHOMCL547	wbrugiapahangi_01155	CCF78136	WP_025263925.1	WP_088414907.1	fig|82301.12.peg.518	fig|80850.7.peg.777	sym	1	K00600	glyA; SHMT	glycine hydroxymethyltransferase [EC:2.1.2.1]	sym
AAW70599	sym_ORTHOMCL546	wbrugiapahangi_01153	CCF78103	WP_025264376.1	WP_088414348.1	fig|82301.12.peg.37	fig|80850.7.peg.785	sym	1	K03595	era; ERAL1	GTPase	sym
AAW70603	sym_ORTHOMCL543	wbrugiapahangi_01146	CCF78021	WP_025264303.1	WP_088414354.1	fig|82301.12.peg.560	fig|80850.7.peg.257	sym	2	K03762	proP	MFS transporter; MHS family; proline/betaine transporter	sym
AAW70604	sym_ORTHOMCL542	wbrugiapahangi_01145	CCF78020	WP_025264302.1	WP_088414362.1	fig|82301.12.peg.561	fig|80850.7.peg.256	sym	2	K01876	DARS2; aspS	aspartyl-tRNA synthetase [EC:6.1.1.12]	sym
AAW70605	sym_ORTHOMCL541	wbrugiapahangi_01144	CCF78019	WP_014868804.1	WP_088414356.1	fig|82301.12.peg.562	fig|80850.7.peg.255	sym	1				sym
AAW70606	sym_ORTHOMCL540	wbrugiapahangi_01143	CCF78018	WP_014868803.1	WP_088414358.1	fig|82301.12.peg.563	fig|80850.7.peg.254	sym	3	K02193	ccmA	heme exporter protein A [EC:7.6.2.5]	sym
AAW70607	sym_ORTHOMCL539	wbrugiapahangi_01142	CCF77929	WP_025264245.1	WP_088415309.1	fig|82301.12.peg.344	fig|80850.7.peg.253	sym	2	K05837	rodA; mrdB	rod shape determining protein RodA	sym
AAW70608	sym_ORTHOMCL538	wbrugiapahangi_01141	CCF77930	WP_025264246.1	WP_088415311.1	fig|82301.12.peg.345	fig|80850.7.peg.252	sym	25	K05568	mnhD; mrpD	multicomponent Na+:H+ antiporter subunit D	sym
AAW70609	sym_ORTHOMCL537	wbrugiapahangi_01140	CCF77931	WP_025264247.1	WP_088415313.1	fig|82301.12.peg.346	fig|80850.7.peg.251	sym	5				sym
AAW70613	sym_ORTHOMCL535	wbrugiapahangi_01134	CCF78345	WP_025264087.1	WP_088415327.1	fig|82301.12.peg.676	fig|80850.7.peg.795	sym	1	K04487	iscS; NFS1	cysteine desulfurase [EC:2.8.1.7]	sym
AAW70615	sym_ORTHOMCL533	wbrugiapahangi_01131	CCF78348	WP_025264089.1	WP_088415319.1	fig|82301.12.peg.674	fig|80850.7.peg.798	sym	2	K09810	lolD	lipoprotein-releasing system ATP-binding protein [EC:7.6.2.-]	sym
AAW70616	sym_ORTHOMCL532	wbrugiapahangi_01130	CCF78349	WP_025264090.1	WP_088415321.1	fig|82301.12.peg.673	fig|80850.7.peg.799	sym	1	K15724	erpA	iron-sulfur cluster insertion protein	sym
AAW70617	sym_ORTHOMCL531	wbrugiapahangi_01129	CCF78350	WP_014869135.1	WP_088415323.1	fig|82301.12.peg.672	fig|80850.7.peg.800	sym	58	K01129	dgt	dGTPase [EC:3.1.5.1]	sym
AAW70620	sym_ORTHOMCL530	wbrugiapahangi_01125	CCF78378	WP_025264112.1	WP_088414480.1	fig|82301.12.peg.625	fig|80850.7.peg.366	sym	1	K04487	iscS; NFS1	cysteine desulfurase [EC:2.8.1.7]	sym
AAW70629	sym_ORTHOMCL527	wbrugiapahangi_01114	CCF78072	WP_025264359.1	WP_088414452.1	fig|82301.12.peg.78	fig|80850.7.peg.359	sym	7	K03168	topA	DNA topoisomerase I [EC:5.6.2.1]	sym
AAW70630	sym_ORTHOMCL526	wbrugiapahangi_01113	CCF78073	WP_025264360.1	WP_088414454.1	fig|82301.12.peg.76	fig|80850.7.peg.358	sym	6	K07146	K07146	UPF0176 protein	sym
AAW70633	sym_ORTHOMCL523	wbrugiapahangi_01110	CCF78076	WP_014868861.1	WP_088414460.1	fig|82301.12.peg.73	fig|80850.7.peg.353	sym	1	K01589	purK	5-(carboxyamino)imidazole ribonucleotide synthase [EC:6.3.4.18]	sym
AAW70634	sym_ORTHOMCL522	wbrugiapahangi_01108	CCF78077	WP_025264362.1	WP_088414462.1	fig|82301.12.peg.72	fig|80850.7.peg.718	sym	263	K00133	asd	aspartate-semialdehyde dehydrogenase [EC:1.2.1.11]	symTop1	Wbm0042	Aspartate-semialdehyde dehydrogenase
AAW70635	sym_ORTHOMCL521	wbrugiapahangi_01107	CCF78078	WP_044104107.1	WP_088414464.1	fig|82301.12.peg.71	fig|80850.7.peg.719	sym	7				sym
AAW70640	sym_ORTHOMCL519	wbrugiapahangi_01098	CCF78082	WP_025264365.1	WP_088414474.1	fig|82301.12.peg.63	fig|80850.7.peg.730	sym	109				symTop5
AAW70642	sym_ORTHOMCL517	wbrugiapahangi_01094	CCF78084	WP_025264367.1	WP_088414478.1	fig|82301.12.peg.60	fig|80850.7.peg.782	sym	1	K05568	mnhD; mrpD	multicomponent Na+:H+ antiporter subunit D	sym
AAW70643	sym_ORTHOMCL516	wbrugiapahangi_00145	CCF78085	WP_025264368.1	WP_088414231.1	fig|82301.12.peg.59	fig|80850.7.peg.1002	sym	2				sym
AAW70644	sym_ORTHOMCL515	wbrugiapahangi_00146	CCF78086	WP_014868871.1	WP_088414233.1	fig|82301.12.peg.58	fig|80850.7.peg.1001	sym	15	K02372	fabZ	3-hydroxyacyl-[acyl-carrier-protein] dehydratase [EC:4.2.1.59]	sym
AAW70645	sym_ORTHOMCL514	wbrugiapahangi_00147	CCF78087	WP_014868872.1	WP_088414235.1	fig|82301.12.peg.57	fig|80850.7.peg.1000	sym	1	K06142	hlpA; ompH	outer membrane protein	sym
AAW70646	sym_ORTHOMCL513	wbrugiapahangi_00148	CCF78088	WP_025264369.1	WP_088414237.1	fig|82301.12.peg.56	fig|80850.7.peg.999	sym	16	K07277	SAM50; TOB55; bamA	outer membrane protein insertion porin family	sym
AAW70647	sym_ORTHOMCL512	wbrugiapahangi_00149	CCF78089	WP_025264370.1	WP_088414238.1	fig|82301.12.peg.55	fig|80850.7.peg.998	sym	5	K11749	rseP	regulator of sigma E protease [EC:3.4.24.-]	sym
AAW70648	sym_ORTHOMCL511	wbrugiapahangi_00150	CCF78090	WP_014868875.1	WP_088414248.1	fig|82301.12.peg.54	fig|80850.7.peg.997	sym	1	K09159	cptB	antitoxin CptB	sym
AAW70653	sym_ORTHOMCL509	wbrugiapahangi_00015	CCF78217	WP_025263992.1	WP_088414294.1	fig|82301.12.peg.854	fig|80850.7.peg.121	sym	2	K06207	typA; bipA	GTP-binding protein	sym
AAW70662	sym_ORTHOMCL507	wbrugiapahangi_00084	CCF78056	WP_025264341.1	WP_088415019.1	fig|82301.12.peg.98	fig|80850.7.peg.631	sym	3	K03699	tlyC	magnesium and cobalt exporter; CNNM family	sym
AAW70664	sym_ORTHOMCL506	wbrugiapahangi_00086	CCF78057	WP_025264342.1	WP_088415021.1	fig|82301.12.peg.96	fig|80850.7.peg.629	sym	58	K03186	ubiX; bsdB; PAD1	flavin prenyltransferase [EC:2.5.1.129]	sym
AAW70665	sym_ORTHOMCL505	wbrugiapahangi_00087	CCF78058	WP_025264343.1	WP_088415023.1	fig|82301.12.peg.95	fig|80850.7.peg.628	sym	170	K01491	folD	methylenetetrahydrofolate dehydrogenase (NADP+) / methenyltetrahydrofolate cyclohydrolase [EC:1.5.1.5 3.5.4.9]	symTop5
AAW70669	sym_ORTHOMCL503	wbrugiapahangi_00091	CCF78061	WP_025264346.1	WP_088415031.1	fig|82301.12.peg.91	fig|80850.7.peg.620	sym	1	K01881	PARS; proS	prolyl-tRNA synthetase [EC:6.1.1.15]	sym
AAW70670	sym_ORTHOMCL502	wbrugiapahangi_00092	CCF78062	WP_025264347.1	WP_088415033.1	fig|82301.12.peg.90	fig|80850.7.peg.619	sym	19	K00997	acpS	holo-[acyl-carrier protein] synthase [EC:2.7.8.7]	sym
AAW70674	sym_ORTHOMCL499	wbrugiapahangi_00099	CCF78010	WP_014868795.1	WP_088415043.1	fig|82301.12.peg.575	fig|80850.7.peg.903	sym	5	K03558	cvpA	membrane protein required for colicin V production	sym
AAW70681	sym_ORTHOMCL497	wbrugiapahangi_00107	CCF78008	WP_014868793.1	WP_088415052.1	fig|82301.12.peg.580	fig|80850.7.peg.265	sym	8				sym
AAW70685	sym_ORTHOMCL495	wbrugiapahangi_00112	CCF78006	WP_014868791.1	WP_088415062.1	fig|82301.12.peg.583	fig|80850.7.peg.281	sym	12	K01056	PTH1; pth; spoVC	peptidyl-tRNA hydrolase; PTH1 family [EC:3.1.1.29]	sym
AAW70689	sym_ORTHOMCL494	wbrugiapahangi_01083	CCF78169	WP_014868954.1	WP_088415118.1	fig|82301.12.peg.466	fig|80850.7.peg.294	sym	6	K11645	fbaB	fructose-bisphosphate aldolase; class I [EC:4.1.2.13]	sym
AAW70690	sym_ORTHOMCL493	wbrugiapahangi_01079	CCF78168	WP_025263953.1	WP_088414763.1	fig|82301.12.peg.469	fig|80850.7.peg.589	sym	4	K00254	DHODH; pyrD	dihydroorotate dehydrogenase [EC:1.3.5.2]	sym
AAW70691	sym_ORTHOMCL492	wbrugiapahangi_01078	CCF78167	WP_025263952.1	WP_088414773.1	fig|82301.12.peg.470	fig|80850.7.peg.285	sym	130	K03685	rnc; DROSHA; RNT1	ribonuclease III [EC:3.1.26.3]	symTop5
AAW70695	sym_ORTHOMCL488	wbrugiapahangi_01072	CCF78106	WP_025264378.1	WP_088414771.1	fig|82301.12.peg.35	fig|80850.7.peg.581	sym	5	K00948	PRPS; prsA	ribose-phosphate pyrophosphokinase [EC:2.7.6.1]	sym
AAW70703	sym_ORTHOMCL484	wbrugiapahangi_00136	CCF77991	WP_081730869.1	WP_088415432.1	fig|82301.12.peg.601	fig|80850.7.peg.348	sym	58	K01265	map	methionyl aminopeptidase [EC:3.4.11.18]	sym
AAW70704	sym_ORTHOMCL483	wbrugiapahangi_00135	CCF77913	WP_025264234.1	WP_088415434.1	fig|82301.12.peg.321	fig|80850.7.peg.350	sym	7	K03590	ftsA	cell division protein FtsA	sym
AAW70708	sym_ORTHOMCL480	wbrugiapahangi_00132	CCF78118	WP_014868903.1	WP_088415210.1	fig|82301.12.peg.15	fig|80850.7.peg.424	sym	10	K03642	rlpA	rare lipoprotein A	sym
AAW70709	sym_ORTHOMCL479	wbrugiapahangi_00131	CCF78119	WP_029784330.1	WP_088415220.1	fig|82301.12.peg.14	fig|80850.7.peg.411	sym	11	K01924	murC	UDP-N-acetylmuramate--alanine ligase [EC:6.3.2.8]	sym
AAW70710	sym_ORTHOMCL478	wbrugiapahangi_00130	CCF78120	WP_029784331.1	WP_088415212.1	fig|82301.12.peg.13	fig|80850.7.peg.410	sym	141	K01689	ENO; eno	enolase [EC:4.2.1.11]	symTop5
AAW70711	sym_ORTHOMCL477	wbrugiapahangi_00129	CCF78121	WP_025264393.1	WP_088415214.1	fig|82301.12.peg.12	fig|80850.7.peg.409	sym	1	K03979	obgE; cgtA; MTG2	GTPase [EC:3.6.5.-]	sym
AAW70712	sym_ORTHOMCL476	wbrugiapahangi_00128	CCF78005	WP_025264293.1	WP_088415216.1	fig|82301.12.peg.586	fig|80850.7.peg.393	sym	1				sym
AAW70714	sym_ORTHOMCL475	wbrugiapahangi_00123	CCF77958	WP_014868743.1	WP_088414225.1	fig|82301.12.peg.382	fig|80850.7.peg.398	sym	4	K08738	CYC	cytochrome c	sym
AAW70716	sym_ORTHOMCL473	wbrugiapahangi_00119	CCF78013	WP_025264298.1	WP_088414805.1	fig|82301.12.peg.572	fig|80850.7.peg.403	sym	314	K00333	nuoD	NADH-quinone oxidoreductase subunit D [EC:7.1.1.2]	symTop1	Wbm0125	NADH:ubiquinone oxidoreductase chain D
AAW70722	sym_ORTHOMCL470	wbrugiapahangi_00417	CCF78196	WP_025263978.1	WP_088414623.1	fig|82301.12.peg.424	fig|80850.7.peg.245	sym	10	K02356	efp	elongation factor P	sym
AAW70723	sym_ORTHOMCL469	wbrugiapahangi_00418	CCF78197	WP_025263979.1	WP_088414621.1	fig|82301.12.peg.423	fig|80850.7.peg.244	sym	17	K01092	E3.1.3.25; IMPA; suhB	myo-inositol-1(or 4)-monophosphatase [EC:3.1.3.25]	sym
AAW70724	sym_ORTHOMCL468	wbrugiapahangi_00419	CCF78198	WP_025263980.1	WP_088414619.1	fig|82301.12.peg.422	fig|80850.7.peg.243	sym	1	K00643	E2.3.1.37; ALAS	5-aminolevulinate synthase [EC:2.3.1.37]	sym
AAW70733	sym_ORTHOMCL466	wbrugiapahangi_00432	CCF78201	WP_025263983.1	WP_088414825.1	fig|82301.12.peg.417	fig|80850.7.peg.774	sym	6	K01091	gph	phosphoglycolate phosphatase [EC:3.1.3.18]	sym
AAW70734	sym_ORTHOMCL465	wbrugiapahangi_00433	CCF78202	WP_014868987.1	WP_088414827.1	fig|82301.12.peg.416	fig|80850.7.peg.773	sym	5				sym
AAW70736	sym_ORTHOMCL464	wbrugiapahangi_00435	CCF78203	WP_025263984.1	WP_088414823.1	fig|82301.12.peg.415	fig|80850.7.peg.771	sym	6	K14998	SURF1; SHY1	surfeit locus 1 family protein	sym
AAW70737	sym_ORTHOMCL463	wbrugiapahangi_00436	CCF78071	WP_025264358.1	WP_088414821.1	fig|82301.12.peg.79	fig|80850.7.peg.770	sym	2	K03455	TC.KEF	monovalent cation:H+ antiporter-2; CPA2 family	sym
AAW70738	sym_ORTHOMCL462	wbrugiapahangi_00437	CCF78070	WP_025264357.1	WP_088414819.1	fig|82301.12.peg.80	fig|80850.7.peg.769	sym	1				sym
AAW70739	sym_ORTHOMCL461	wbrugiapahangi_00438	CCF78069	WP_025264356.1	WP_088414817.1	fig|82301.12.peg.81	fig|80850.7.peg.768	sym	3	K00943	tmk; DTYMK	dTMP kinase [EC:2.7.4.9]	sym
AAW70741	sym_ORTHOMCL460	wbrugiapahangi_00440	CCF78204	WP_014868989.1	WP_088414815.1	fig|82301.12.peg.413	fig|80850.7.peg.767	sym	58	K03798	ftsH; hflB	cell division protease FtsH [EC:3.4.24.-]	sym
AAW70742	sym_ORTHOMCL459	wbrugiapahangi_00441	CCF78205	WP_025263985.1	WP_088414813.1	fig|82301.12.peg.412	fig|80850.7.peg.766	sym	31	K04075	tilS; mesJ	tRNA(Ile)-lysidine synthase [EC:6.3.4.19]	sym
AAW70744	sym_ORTHOMCL457	wbrugiapahangi_00443	CCF78207	WP_025263987.1	WP_088414809.1	fig|82301.12.peg.410	fig|80850.7.peg.764	sym	19	K01299	E3.4.17.19	carboxypeptidase Taq [EC:3.4.17.19]	sym
AAW70745	sym_ORTHOMCL456	wbrugiapahangi_00444	CCF78208	WP_014868993.1	WP_088414807.1	fig|82301.12.peg.409	fig|80850.7.peg.763	sym	7	K03569	mreB	rod shape-determining protein MreB and related proteins	sym
AAW70746	sym_ORTHOMCL455	wbrugiapahangi_00445	CCF78209	WP_025263988.1	WP_088414928.1	fig|82301.12.peg.408	fig|80850.7.peg.758	sym	58	K00566	mnmA; trmU	tRNA-uridine 2-sulfurtransferase [EC:2.8.1.13]	sym
AAW70750	sym_ORTHOMCL453	wbrugiapahangi_00626	CCF78470	WP_025264168.1	WP_088414285.1	fig|82301.12.peg.206	fig|80850.7.peg.161	sym	20	K06942	ychF	ribosome-binding ATPase	sym
AAW70751	sym_ORTHOMCL452	wbrugiapahangi_00624	CCF78469	WP_025264167.1	WP_088414277.1	fig|82301.12.peg.203	fig|80850.7.peg.160	sym	16	K00970	pcnB	poly(A) polymerase [EC:2.7.7.19]	sym
AAW70758	sym_ORTHOMCL451	wbrugiapahangi_00616	CCF78411	WP_029784313.1	WP_088414221.1	fig|82301.12.peg.812	fig|80850.7.peg.202	sym	6	K03762	proP	MFS transporter; MHS family; proline/betaine transporter	sym
AAW70759	sym_ORTHOMCL450	wbrugiapahangi_00614	CCF78410	WP_025264136.1	WP_088415276.1	fig|82301.12.peg.814	fig|80850.7.peg.203	sym	5	K11991	tadA	tRNA(adenine34) deaminase [EC:3.5.4.33]	sym
AAW70761	sym_ORTHOMCL448	wbrugiapahangi_00612	CCF78408	WP_025264135.1	WP_088415305.1	fig|82301.12.peg.816	fig|80850.7.peg.205	sym	5	K03075	secG	preprotein translocase subunit SecG	sym
AAW70763	sym_ORTHOMCL447	wbrugiapahangi_00611	CCF78407	WP_025264134.1	WP_088415280.1	fig|82301.12.peg.817	fig|80850.7.peg.165	sym	9	K16898	addA	ATP-dependent helicase/nuclease subunit A [EC:5.6.2.4 3.1.-.-]	sym
AAW70765	sym_ORTHOMCL445	wbrugiapahangi_00609	CCF78405	WP_025264132.1	WP_088415307.1	fig|82301.12.peg.819	fig|80850.7.peg.168	sym	6				sym
AAW70766	sym_ORTHOMCL444	wbrugiapahangi_00608	CCF78404	WP_025264131.1	WP_088415284.1	fig|82301.12.peg.820	fig|80850.7.peg.170	sym	1	K09816	znuB	zinc transport system permease protein	sym
AAW70768	sym_ORTHOMCL442	wbrugiapahangi_00603	CCF78402	WP_014869187.1	WP_088415289.1	fig|82301.12.peg.822	fig|80850.7.peg.158	sym	3	K00215	dapB	4-hydroxy-tetrahydrodipicolinate reductase [EC:1.17.1.8]	sym
AAW70771	sym_ORTHOMCL440	wbrugiapahangi_00600	CCF78400	WP_025264128.1	WP_088415295.1	fig|82301.12.peg.825	fig|80850.7.peg.175	sym	3				sym
AAW70773	sym_ORTHOMCL438	wbrugiapahangi_00598	CCF78289	WP_025264047.1	WP_088415299.1	fig|82301.12.peg.752	fig|80850.7.peg.177	sym	13	K15371	GDH2	glutamate dehydrogenase [EC:1.4.1.2]	sym
AAW70774	sym_ORTHOMCL437	wbrugiapahangi_00597	CCF78288	WP_014869073.1	WP_088415301.1	fig|82301.12.peg.753	fig|80850.7.peg.178	sym	3				sym
AAW70777	sym_ORTHOMCL436	wbrugiapahangi_00564	CCF78299	WP_014869084.1	WP_088415464.1	fig|82301.12.peg.739	fig|80850.7.peg.69	sym	3	K03074	secF	preprotein translocase subunit SecF	sym
AAW70781	sym_ORTHOMCL434	wbrugiapahangi_00568	CCF78301	WP_025264057.1	WP_088415470.1	fig|82301.12.peg.736	fig|80850.7.peg.74	sym	37	K03625	nusB	transcription antitermination protein NusB	sym
AAW70783	sym_ORTHOMCL432	wbrugiapahangi_00570	CCF78303	WP_014869088.1	WP_088415472.1	fig|82301.12.peg.734	fig|80850.7.peg.76	sym	12	K06287	yhdE	nucleoside triphosphate pyrophosphatase [EC:3.6.1.-]	sym
AAW70786	sym_ORTHOMCL431	wbrugiapahangi_00573	CCF78234	WP_025264005.1	WP_088415486.1	fig|82301.12.peg.118	fig|80850.7.peg.79	sym	20	K00568	ubiG	2-polyprenyl-6-hydroxyphenyl methylase / 3-demethylubiquinone-9 3-methyltransferase [EC:2.1.1.222 2.1.1.64]	sym
AAW70787	sym_ORTHOMCL430	wbrugiapahangi_00575	CCF78233	WP_025264004.1	WP_088415482.1	fig|82301.12.peg.117	fig|80850.7.peg.80	sym	67	K01874	MARS; metG	methionyl-tRNA synthetase [EC:6.1.1.10]	sym
AAW70792	sym_ORTHOMCL428	wbrugiapahangi_00586	CCF78467	WP_025264165.1	WP_088414906.1	fig|82301.12.peg.197	fig|80850.7.peg.84	sym	6	K07552	bcr; tcaB	MFS transporter; DHA1 family; multidrug resistance protein	sym
AAW70793	sym_ORTHOMCL427	wbrugiapahangi_00587	CCF78391	WP_014869176.1	WP_088414904.1	fig|82301.12.peg.834	fig|80850.7.peg.86	sym	58	K03183	ubiE	demethylmenaquinone methyltransferase / 2-methoxy-6-polyprenyl-1;4-benzoquinol methylase [EC:2.1.1.163 2.1.1.201]	sym
AAW70796	sym_ORTHOMCL426	wbrugiapahangi_00644	CCF78395	WP_025264124.1	WP_088414364.1	fig|82301.12.peg.830	fig|80850.7.peg.90	sym	17	K01887	RARS; argS	arginyl-tRNA synthetase [EC:6.1.1.19]	sym
AAW70797	sym_ORTHOMCL425	wbrugiapahangi_00639	CCF78397	WP_025264126.1	WP_088979760.1	fig|82301.12.peg.828	fig|80850.7.peg.211	sym	2	K06179	rluC	23S rRNA pseudouridine955/2504/2580 synthase [EC:5.4.99.24]	sym
AAW70798	sym_ORTHOMCL424	wbrugiapahangi_00638	CCF78398	WP_025264127.1	WP_088414197.1	fig|82301.12.peg.827	fig|80850.7.peg.208	sym	25	K00161	PDHA; pdhA	pyruvate dehydrogenase E1 component alpha subunit [EC:1.2.4.1]	sym
AAW70799	sym_ORTHOMCL423	wbrugiapahangi_00637	CCF78399	WP_014869184.1	WP_088414199.1	fig|82301.12.peg.826	fig|80850.7.peg.207	sym	20	K08973	hemJ	protoporphyrinogen IX oxidase [EC:1.3.99.-]	sym
AAW70800	sym_ORTHOMCL422	wbrugiapahangi_00636	CCF78472	WP_044104079.1	WP_088414201.1	fig|82301.12.peg.211	fig|80850.7.peg.206	sym	5	K01006	ppdK	pyruvate; orthophosphate dikinase [EC:2.7.9.1]	sym
AAW70801	sym_ORTHOMCL421	wbrugiapahangi_00446	CCF78380	WP_014869165.1	WP_088415488.1	fig|82301.12.peg.621	fig|80850.7.peg.511	sym	5	K01714	dapA	4-hydroxy-tetrahydrodipicolinate synthase [EC:4.3.3.7]	sym
AAW70802	sym_ORTHOMCL420	wbrugiapahangi_00447	CCF78381	WP_025264114.1	WP_088415491.1	fig|82301.12.peg.620	fig|80850.7.peg.510	sym	2	K03111	ssb	single-strand DNA-binding protein	sym
AAW70807	sym_ORTHOMCL419	wbrugiapahangi_00454	CCF78382	WP_025264115.1	WP_088415503.1	fig|82301.12.peg.615	fig|80850.7.peg.512	sym	124	K12536	hasD; prtD; aprD; rsaD; prsD; eexD	ATP-binding cassette; subfamily C; type I secretion system permease/ATPase	symTop5
AAW70808	sym_ORTHOMCL418	wbrugiapahangi_00455	CCF78383	WP_025264116.1	WP_088415505.1	fig|82301.12.peg.614	fig|80850.7.peg.513	sym	2	K25706	tsaD	tRNA N6-adenosine threonylcarbamoyltransferase [EC:2.3.1.234]	sym
AAW70811	sym_ORTHOMCL417	wbrugiapahangi_00460	CCF78038	WP_025264319.1	WP_088415512.1	fig|82301.12.peg.532	fig|80850.7.peg.447	sym	2	K04564	SOD2	superoxide dismutase; Fe-Mn family [EC:1.15.1.1]	sym
AAW70812	sym_ORTHOMCL416	wbrugiapahangi_00461	CCF78039	WP_025264320.1	WP_088415515.1	fig|82301.12.peg.531	fig|80850.7.peg.446	sym	20				sym
AAW70813	sym_ORTHOMCL415	wbrugiapahangi_00463	CCF78102	WP_014868887.1	WP_088415517.1	fig|82301.12.peg.39	fig|80850.7.peg.445	sym	29	K03210	yajC	preprotein translocase subunit YajC	sym
AAW70815	sym_ORTHOMCL414	wbrugiapahangi_00466	CCF78131	WP_025263920.1	WP_088414424.1	fig|82301.12.peg.3	fig|80850.7.peg.685	sym	96				symTop5
AAW70816	sym_ORTHOMCL413	wbrugiapahangi_00467	CCF78130	WP_014868915.1	WP_088414366.1	fig|82301.12.peg.4	fig|80850.7.peg.684	sym	3				sym
AAW70820	sym_ORTHOMCL410	wbrugiapahangi_00471	CCF78126	WP_025263917.1	WP_088414374.1	fig|82301.12.peg.8	fig|80850.7.peg.680	sym	22	K02884	RP-L19; MRPL19; rplS	large subunit ribosomal protein L19	sym
AAW70822	sym_ORTHOMCL409	wbrugiapahangi_00473	CCF78125	WP_025263916.1	WP_088414376.1	fig|82301.12.peg.9	fig|80850.7.peg.679	sym	1	K02038	pstA	phosphate transport system permease protein	sym
AAW70823	sym_ORTHOMCL408	wbrugiapahangi_00474	CCF78124	WP_025263915.1	WP_088414378.1	fig|82301.12.peg.10	fig|80850.7.peg.678	sym	41	K23265	purQ	phosphoribosylformylglycinamidine synthase subunit PurQ / glutaminase [EC:6.3.5.3 3.5.1.2]	sym
AAW70824	sym_ORTHOMCL407	wbrugiapahangi_00478	CCF78123	WP_014868908.1	WP_088414380.1	fig|82301.12.peg.11	fig|80850.7.peg.525	sym	6	K03801	lipB	lipoyl(octanoyl) transferase [EC:2.3.1.181]	sym
AAW70825	sym_ORTHOMCL406	wbrugiapahangi_00479	CCF78340	WP_025264083.1	WP_088414382.1	fig|82301.12.peg.682	fig|80850.7.peg.1004	sym	17	K01783	rpe; RPE	ribulose-phosphate 3-epimerase [EC:5.1.3.1]	sym
AAW70827	sym_ORTHOMCL405	wbrugiapahangi_00482	CCF78339	WP_025264082.1	WP_088414386.1	fig|82301.12.peg.684	fig|80850.7.peg.701	sym	3	K01929	murF	UDP-N-acetylmuramoyl-tripeptide--D-alanyl-D-alanine ligase [EC:6.3.2.10]	sym
AAW70829	sym_ORTHOMCL403	wbrugiapahangi_00484	CCF78337	WP_025264080.1	WP_088414390.1	fig|82301.12.peg.686	fig|80850.7.peg.703	sym	79	K02503	HINT1; hinT; hit	histidine triad (HIT) family protein	symTop5
AAW70830	sym_ORTHOMCL402	wbrugiapahangi_00485	CCF78336	WP_014869121.1	WP_088414392.1	fig|82301.12.peg.687	fig|80850.7.peg.704	sym	2	K00330	nuoA	NADH-quinone oxidoreductase subunit A [EC:7.1.1.2]	sym
AAW70831	sym_ORTHOMCL401	wbrugiapahangi_00486	CCF78335	WP_014869120.1	WP_088414394.1	fig|82301.12.peg.688	fig|80850.7.peg.705	sym	17	K00331	nuoB	NADH-quinone oxidoreductase subunit B [EC:7.1.1.2]	sym
AAW70833	sym_ORTHOMCL399	wbrugiapahangi_00488	CCF78333	WP_014869118.1	WP_088414398.1	fig|82301.12.peg.690	fig|80850.7.peg.707	sym	38	K00024	mdh	malate dehydrogenase [EC:1.1.1.37]	sym
AAW70843	sym_ORTHOMCL394	wbrugiapahangi_00503	CCF78149	WP_025263938.1	WP_088414426.1	fig|82301.12.peg.501	fig|80850.7.peg.712	sym	13	K03652	MPG	DNA-3-methyladenine glycosylase [EC:3.2.2.21]	sym
AAW70844	sym_ORTHOMCL393	wbrugiapahangi_00504	CCF78315	WP_025264066.1	WP_088414418.1	fig|82301.12.peg.709	fig|80850.7.peg.713	sym	1	K00764	purF; PPAT	amidophosphoribosyltransferase [EC:2.4.2.14]	sym
AAW70847	sym_ORTHOMCL390	wbrugiapahangi_00509	CCF77905	WP_025264228.1	WP_088414430.1	fig|82301.12.peg.313	fig|80850.7.peg.749	sym	49	K03684	rnd	ribonuclease D [EC:3.1.13.5]	sym
AAW70849	sym_ORTHOMCL389	wbrugiapahangi_00511	CCF77904	WP_025264227.1	WP_088414436.1	fig|82301.12.peg.310	fig|80850.7.peg.538	sym	3	K00459	ncd2; npd	nitronate monooxygenase [EC:1.13.12.16]	sym
AAW70860	sym_ORTHOMCL384	wbrugiapahangi_00528	CCF78313	WP_025264064.1	WP_088414952.1	fig|82301.12.peg.714	fig|80850.7.peg.2	sym	39	K23270	purSL	phosphoribosylformylglycinamidine synthase subunit PurSL [EC:6.3.5.3]	sym
AAW70862	sym_ORTHOMCL382	wbrugiapahangi_00531	CCF78465	WP_025264164.1	WP_088415190.1	fig|82301.12.peg.195	fig|80850.7.peg.53	sym	11	K01939	purA; ADSS	adenylosuccinate synthase [EC:6.3.4.4]	sym
AAW70864	sym_ORTHOMCL381	wbrugiapahangi_00536	CCF78464	WP_025264163.1	WP_088415186.1	fig|82301.12.peg.192	fig|80850.7.peg.56	sym	2	K01915	glnA; GLUL	glutamine synthetase [EC:6.3.1.2]	sym
AAW70865	sym_ORTHOMCL380	wbrugiapahangi_00537	CCF78463	WP_025264162.1	WP_088415184.1	fig|82301.12.peg.190	fig|80850.7.peg.57	sym	181	K02313	dnaA	chromosomal replication initiator protein	symTop1	Wbm0276	ATPase involved in DNA replication initiation	DnaA
AAW70866	sym_ORTHOMCL379	wbrugiapahangi_00538	CCF78312	WP_014869097.1	WP_088415182.1	fig|82301.12.peg.722	fig|80850.7.peg.58	sym	2				sym
AAW70868	sym_ORTHOMCL378	wbrugiapahangi_00541	CCF78310	WP_025264062.1	WP_088415178.1	fig|82301.12.peg.724	fig|80850.7.peg.60	sym	1	K03203	virB8; lvhB8	type IV secretion system protein VirB8	sym
AAW70869	sym_ORTHOMCL377	wbrugiapahangi_00542	CCF78309	WP_052307037.1	WP_088415194.1	fig|82301.12.peg.725	fig|80850.7.peg.61	sym	2	K03204	virB9; lvhB9	type IV secretion system protein VirB9	sym
AAW70870	sym_ORTHOMCL376	wbrugiapahangi_00543	CCF78308	WP_025264061.1	WP_088415176.1	fig|82301.12.peg.726	fig|80850.7.peg.62	sym	1	K03195	virB10; lvhB10	type IV secretion system protein VirB10	sym
AAW70872	sym_ORTHOMCL374	wbrugiapahangi_00545	CCF78306	WP_025264059.1	WP_088415172.1	fig|82301.12.peg.728	fig|80850.7.peg.64	sym	15	K03205	virD4; lvhD4	type IV secretion system protein VirD4 [EC:7.4.2.8]	sym
AAW70874	sym_ORTHOMCL373	wbrugiapahangi_00547	CCF78297	WP_025264054.1	WP_088415192.1	fig|82301.12.peg.742	fig|80850.7.peg.65	sym	24	K02493	hemK; prmC; HEMK	release factor glutamine methyltransferase [EC:2.1.1.297]	sym
AAW70875	sym_ORTHOMCL372	wbrugiapahangi_00549	CCF78298	WP_025264055.1	WP_088415168.1	fig|82301.12.peg.740	fig|80850.7.peg.67	sym	46	K02198	ccmF	cytochrome c-type biogenesis protein CcmF	sym
AAW70881	sym_ORTHOMCL370	wbrugiapahangi_00555	CCF78230	WP_014869015.1	WP_088414749.1	fig|82301.12.peg.114	fig|80850.7.peg.826	sym	92	K01494	dcd	dCTP deaminase [EC:3.5.4.13]	symTop5
AAW70882	sym_ORTHOMCL369	wbrugiapahangi_00559	CCF78496	WP_025264193.1	WP_088414900.1	fig|82301.12.peg.243	fig|80850.7.peg.831	sym	18	K02040	pstS	phosphate transport system substrate-binding protein	sym
AAW70883	sym_ORTHOMCL368	wbrugiapahangi_00560	CCF78219	WP_014869004.1	WP_088414898.1	fig|82301.12.peg.857	fig|80850.7.peg.832	sym	12	K06213	mgtE	magnesium transporter	sym
AAW70884	sym_ORTHOMCL367	wbrugiapahangi_00561	CCF78218	WP_081730858.1	WP_088414896.1	fig|82301.12.peg.856	fig|80850.7.peg.833	sym	13	K02836	prfB	peptide chain release factor 2	sym
AAW70886	sym_ORTHOMCL366	wbrugiapahangi_00594	CCF78215	WP_014869000.1	WP_088414135.1	fig|82301.12.peg.851	fig|80850.7.peg.151	sym	11	K03118	tatC	sec-independent protein translocase protein TatC	sym
AAW70887	sym_ORTHOMCL365	wbrugiapahangi_00593	CCF78216	WP_025263991.1	WP_088414133.1	fig|82301.12.peg.852	fig|80850.7.peg.150	sym	3	K00134	GAPDH; gapA	glyceraldehyde 3-phosphate dehydrogenase (phosphorylating) [EC:1.2.1.12]	sym
AAW70888	sym_ORTHOMCL364	wbrugiapahangi_00591	CCF78232	WP_025264003.1	WP_088414131.1	fig|82301.12.peg.116	fig|80850.7.peg.820	sym	4	K02314	dnaB	replicative DNA helicase [EC:5.6.2.3]	sym
AAW70890	sym_ORTHOMCL362	wbrugiapahangi_00649	CCF78293	WP_025264051.1	WP_088414127.1	fig|82301.12.peg.748	fig|80850.7.peg.823	sym	1				sym
AAW70891	sym_ORTHOMCL361	wbrugiapahangi_00650	CCF78292	WP_025264050.1	WP_088414125.1	fig|82301.12.peg.749	fig|80850.7.peg.824	sym	23	K02902	RP-L28; MRPL28; rpmB	large subunit ribosomal protein L28	sym
AAW70892	sym_ORTHOMCL360	wbrugiapahangi_00651	CCF78291	WP_025264049.1	WP_088414123.1	fig|82301.12.peg.750	fig|80850.7.peg.825	sym	12	K03644	lipA; LIAS; LIP1; LIP5	lipoyl synthase [EC:2.8.1.8]	sym
AAW70893	sym_ORTHOMCL359	wbrugiapahangi_00654	CCF78214	WP_025263990.1	WP_088414117.1	fig|82301.12.peg.850	fig|80850.7.peg.148	sym	29				sym
AAW70895	sym_ORTHOMCL357	wbrugiapahangi_00656	CCF78212	WP_014868997.1	WP_088414113.1	fig|82301.12.peg.847	fig|80850.7.peg.145	sym	4	K02257	COX10; ctaB; cyoE	heme o synthase [EC:2.5.1.141]	sym
AAW70896	sym_ORTHOMCL356	wbrugiapahangi_00657	CCF78211	WP_025263989.1	WP_088414111.1	fig|82301.12.peg.846	fig|80850.7.peg.144	sym	1	K02274	coxA; ctaD	cytochrome c oxidase subunit I [EC:7.1.1.9]	sym
AAW70897	sym_ORTHOMCL355	wbrugiapahangi_00658	CCF78210	WP_014868995.1	WP_088414109.1	fig|82301.12.peg.845	fig|80850.7.peg.143	sym	6	K02275	coxB; ctaC	cytochrome c oxidase subunit II [EC:7.1.1.9]	sym
AAW70898	sym_ORTHOMCL354	wbrugiapahangi_00659	CCF78384	WP_029784310.1	WP_088414139.1	fig|82301.12.peg.843	fig|80850.7.peg.835	sym	58	K12537	hasE; prtE; rsaE; prsE; eexE	membrane fusion protein; type I secretion system	sym
AAW70899	sym_ORTHOMCL353	wbrugiapahangi_00660	CCF78385	WP_025264118.1	WP_088414107.1	fig|82301.12.peg.842	fig|80850.7.peg.836	sym	58	K00059	fabG; OAR1	3-oxoacyl-[acyl-carrier protein] reductase [EC:1.1.1.100]	sym
AAW70900	sym_ORTHOMCL352	wbrugiapahangi_00662	CCF78387	WP_029784311.1	WP_088414103.1	fig|82301.12.peg.840	fig|80850.7.peg.838	sym	89				symTop5
AAW70902	sym_ORTHOMCL351	wbrugiapahangi_00664	CCF78388	WP_014869173.1	WP_088414099.1	fig|82301.12.peg.838	fig|80850.7.peg.840	sym	58	K03624	greA	transcription elongation factor GreA	sym
AAW70903	sym_ORTHOMCL350	wbrugiapahangi_00665	CCF78389	WP_025264120.1	WP_088414097.1	fig|82301.12.peg.837	fig|80850.7.peg.841	sym	4	K02111	ATPF1A; atpA	F-type H+/Na+-transporting ATPase subunit alpha [EC:7.1.2.2 7.2.2.1]	sym
AAW70904	sym_ORTHOMCL349	wbrugiapahangi_00666	CCF78390	WP_025264121.1	WP_088414095.1	fig|82301.12.peg.836	fig|80850.7.peg.842	sym	3	K02113	ATPF1D; atpH	F-type H+-transporting ATPase subunit delta	sym
AAW70906	sym_ORTHOMCL348	wbrugiapahangi_00668	CCF78497	WP_014869282.1	WP_088414091.1	fig|82301.12.peg.244	fig|80850.7.peg.844	sym	1	K02879	RP-L17; MRPL17; rplQ	large subunit ribosomal protein L17	sym
AAW70908	sym_ORTHOMCL347	wbrugiapahangi_00670	CCF78499	WP_025264195.1	WP_088414087.1	fig|82301.12.peg.245	fig|80850.7.peg.846	sym	58	K02948	RP-S11; MRPS11; rpsK	small subunit ribosomal protein S11	sym
AAW70909	sym_ORTHOMCL346	wbrugiapahangi_00671	CCF78500	WP_025264196.1	WP_088414085.1	fig|82301.12.peg.246	fig|80850.7.peg.847	sym	14	K02952	RP-S13; rpsM	small subunit ribosomal protein S13	sym
AAW70910	sym_ORTHOMCL345	wbrugiapahangi_00672	CCF78501	WP_025264197.1	WP_088414083.1	fig|82301.12.peg.247	fig|80850.7.peg.848	sym	4	K00939	adk; AK	adenylate kinase [EC:2.7.4.3]	sym
AAW70911	sym_ORTHOMCL344	wbrugiapahangi_00673	CCF78503	WP_025264198.1	WP_088414081.1	fig|82301.12.peg.248	fig|80850.7.peg.849	sym	37	K03076	secY	preprotein translocase subunit SecY	sym
AAW70913	sym_ORTHOMCL342	wbrugiapahangi_00675	CCF78505	WP_014869290.1	WP_088414077.1	fig|82301.12.peg.250	fig|80850.7.peg.851	sym	7	K02988	RP-S5; MRPS5; rpsE	small subunit ribosomal protein S5	sym
AAW70914	sym_ORTHOMCL341	wbrugiapahangi_00676	CCF78506	WP_025264200.1	WP_088414075.1	fig|82301.12.peg.251	fig|80850.7.peg.852	sym	58	K02881	RP-L18; MRPL18; rplR	large subunit ribosomal protein L18	sym
AAW70916	sym_ORTHOMCL339	wbrugiapahangi_00678	CCF78508	WP_014869293.1	WP_088414071.1	fig|82301.12.peg.253	fig|80850.7.peg.854	sym	3	K02994	RP-S8; rpsH	small subunit ribosomal protein S8	sym
AAW70917	sym_ORTHOMCL338	wbrugiapahangi_00679	CCF78509	WP_014869294.1	WP_088414069.1	fig|82301.12.peg.254	fig|80850.7.peg.855	sym	3	K02954	RP-S14; MRPS14; rpsN	small subunit ribosomal protein S14	sym
AAW70920	sym_ORTHOMCL335	wbrugiapahangi_00682	CCF78512	WP_014869297.1	WP_088414063.1	fig|82301.12.peg.257	fig|80850.7.peg.858	sym	3	K02874	RP-L14; MRPL14; rplN	large subunit ribosomal protein L14	sym
AAW70921	sym_ORTHOMCL334	wbrugiapahangi_00683	CCF78513	WP_025264202.1	WP_088414061.1	fig|82301.12.peg.258	fig|80850.7.peg.859	sym	1	K02961	RP-S17; MRPS17; rpsQ	small subunit ribosomal protein S17	sym
AAW70923	sym_ORTHOMCL333	wbrugiapahangi_00685	CCF78515	WP_014869300.1	WP_088414057.1	fig|82301.12.peg.260	fig|80850.7.peg.861	sym	3	K02878	RP-L16; MRPL16; rplP	large subunit ribosomal protein L16	sym
AAW70924	sym_ORTHOMCL332	wbrugiapahangi_00686	CCF78516	WP_014869301.1	WP_088414055.1	fig|82301.12.peg.261	fig|80850.7.peg.862	sym	46	K02982	RP-S3; rpsC	small subunit ribosomal protein S3	sym
AAW70930	sym_ORTHOMCL330	wbrugiapahangi_00692	CCF78522	WP_014869307.1	WP_088414051.1	fig|82301.12.peg.267	fig|80850.7.peg.868	sym	58	K02906	RP-L3; MRPL3; rplC	large subunit ribosomal protein L3	sym
AAW70931	sym_ORTHOMCL329	wbrugiapahangi_00693	CCF78523	WP_014869308.1	WP_088414137.1	fig|82301.12.peg.268	fig|80850.7.peg.869	sym	12	K02946	RP-S10; MRPS10; rpsJ	small subunit ribosomal protein S10	sym
AAW70938	sym_ORTHOMCL324	wbrugiapahangi_00702	CCF78238	WP_014869023.1	WP_088414857.1	fig|82301.12.peg.122	fig|80850.7.peg.33	sym	8	K04078	groES; HSPE1	chaperonin GroES	sym
AAW70939	sym_ORTHOMCL323	wbrugiapahangi_00703	CCF78239	WP_014869024.1	WP_088414855.1	fig|82301.12.peg.124	fig|80850.7.peg.34	sym	2	K04077	groEL; HSPD1	chaperonin GroEL	sym
AAW70943	sym_ORTHOMCL322	wbrugiapahangi_00713	CCF78184	WP_044104110.1	WP_088414591.1	fig|82301.12.peg.440	fig|80850.7.peg.896	sym	11	K01520	dut; DUT	dUTP pyrophosphatase [EC:3.6.1.23]	sym
AAW70944	sym_ORTHOMCL321	wbrugiapahangi_00714	CCF78183	WP_025263968.1	WP_088414597.1	fig|82301.12.peg.441	fig|80850.7.peg.897	sym	58	K00930	argB	acetylglutamate kinase [EC:2.7.2.8]	sym
AAW70945	sym_ORTHOMCL320	wbrugiapahangi_00715	CCF78182	WP_014868967.1	WP_088414589.1	fig|82301.12.peg.442	fig|80850.7.peg.898	sym	6	K03978	engB	GTP-binding protein	sym
AAW70946	sym_ORTHOMCL319	wbrugiapahangi_00716	CCF78181	WP_025263967.1	WP_088414587.1	fig|82301.12.peg.443	fig|80850.7.peg.899	sym	23	K02835	prfA; MTRF1; MRF1	peptide chain release factor 1	sym
AAW70949	sym_ORTHOMCL318	wbrugiapahangi_00721	CCF78179	WP_025263965.1	WP_088414141.1	fig|82301.12.peg.448	fig|80850.7.peg.567	sym	4	K01872	AARS; alaS	alanyl-tRNA synthetase [EC:6.1.1.7]	sym
AAW70950	sym_ORTHOMCL317	wbrugiapahangi_00722	CCF78178	WP_025263964.1	WP_088414143.1	fig|82301.12.peg.449	fig|80850.7.peg.568	sym	12				sym
AAW70951	sym_ORTHOMCL316	wbrugiapahangi_00723	CCF78177	WP_025263963.1	WP_088979759.1	fig|82301.12.peg.450	fig|80850.7.peg.569	sym	12	K01870	IARS; ileS	isoleucyl-tRNA synthetase [EC:6.1.1.5]	sym
AAW70952	sym_ORTHOMCL315	wbrugiapahangi_00724	CCF78176	WP_025263962.1	WP_088414163.1	fig|82301.12.peg.451	fig|80850.7.peg.570	sym	9	K06168	miaB	tRNA-2-methylthio-N6-dimethylallyladenosine synthase [EC:2.8.4.3]	sym
AAW70953	sym_ORTHOMCL314	wbrugiapahangi_00726	CCF78028	WP_025264307.1	WP_088414147.1	fig|82301.12.peg.551	fig|80850.7.peg.573	sym	5	K10773	NTH	endonuclease III [EC:4.2.99.18]	sym
AAW70957	sym_ORTHOMCL312	wbrugiapahangi_00731	CCF77952	WP_025264256.1	WP_088414151.1	fig|82301.12.peg.371	fig|80850.7.peg.576	sym	14				sym
AAW70958	sym_ORTHOMCL311	wbrugiapahangi_00732	CCF77951	WP_014868736.1	WP_088414153.1	fig|82301.12.peg.370	fig|80850.7.peg.577	sym	1	K01878	glyQ	glycyl-tRNA synthetase alpha chain [EC:6.1.1.14]	sym
AAW70959	sym_ORTHOMCL310	wbrugiapahangi_00733	CCF77950	WP_025264255.1	WP_088414154.1	fig|82301.12.peg.369	fig|80850.7.peg.578	sym	32	K01879	glyS	glycyl-tRNA synthetase beta chain [EC:6.1.1.14]	sym
AAW70961	sym_ORTHOMCL309	wbrugiapahangi_00737	CCF78379	WP_014869164.1	WP_088414205.1	fig|82301.12.peg.623	fig|80850.7.peg.592	sym	21	K01698	hemB; ALAD	porphobilinogen synthase [EC:4.2.1.24]	sym
AAW70963	sym_ORTHOMCL308	wbrugiapahangi_00739	CCF77906	WP_025264229.1	WP_088414209.1	fig|82301.12.peg.315	fig|80850.7.peg.596	sym	1	K00337	nuoH	NADH-quinone oxidoreductase subunit H [EC:7.1.1.2]	sym
AAW70965	sym_ORTHOMCL306	wbrugiapahangi_00741	CCF77908	WP_014868693.1	WP_088414213.1	fig|82301.12.peg.317	fig|80850.7.peg.598	sym	4				sym
AAW70967	sym_ORTHOMCL305	wbrugiapahangi_00743	CCF78461	WP_025264160.1	WP_088414219.1	fig|82301.12.peg.189	fig|80850.7.peg.601	sym	20				sym
AAW70968	sym_ORTHOMCL304	wbrugiapahangi_00744	CCF78460	WP_014869245.1	WP_088414215.1	fig|82301.12.peg.188	fig|80850.7.peg.602	sym	10	K03182	ubiD	4-hydroxy-3-polyprenylbenzoate decarboxylase [EC:4.1.1.98]	sym
AAW70970	sym_ORTHOMCL303	wbrugiapahangi_00749	CCF78459	WP_025264159.1	WP_088414217.1	fig|82301.12.peg.187	fig|80850.7.peg.603	sym	58				sym
AAW70975	sym_ORTHOMCL300	wbrugiapahangi_00757	CCF77998	WP_025264289.1	WP_088414606.1	fig|82301.12.peg.593	fig|80850.7.peg.273	sym	9	K03060	rpoZ	DNA-directed RNA polymerase subunit omega [EC:2.7.7.6]	sym
AAW70977	sym_ORTHOMCL298	wbrugiapahangi_00759	CCF78000	WP_025264290.1	WP_088414609.1	fig|82301.12.peg.591	fig|80850.7.peg.271	sym	63	K05571	mnhG; mrpG	multicomponent Na+:H+ antiporter subunit G	sym
AAW70978	sym_ORTHOMCL297	wbrugiapahangi_00760	CCF78001	WP_014868786.1	WP_088414611.1	fig|82301.12.peg.590	fig|80850.7.peg.270	sym	8	K05566	mnhB; mrpB	multicomponent Na+:H+ antiporter subunit B	sym
AAW70983	sym_ORTHOMCL294	wbrugiapahangi_00786	CCF78458	WP_025264158.1	WP_088415208.1	fig|82301.12.peg.186	fig|80850.7.peg.809	sym	37	K00164	OGDH; sucA	2-oxoglutarate dehydrogenase E1 component [EC:1.2.4.2]	sym
AAW70985	sym_ORTHOMCL292	wbrugiapahangi_00784	CCF77996	WP_025264288.1	WP_088415206.1	fig|82301.12.peg.595	fig|80850.7.peg.275	sym	22	K01588	purE	5-(carboxyamino)imidazole ribonucleotide mutase [EC:5.4.99.18]	sym
AAW70989	sym_ORTHOMCL290	wbrugiapahangi_00780	CCF78114	WP_025264387.1	WP_088414255.1	fig|82301.12.peg.20	fig|80850.7.peg.970	sym	1	K02909	RP-L31; rpmE	large subunit ribosomal protein L31	sym
AAW70990	sym_ORTHOMCL289	wbrugiapahangi_00779	CCF78115	WP_025264388.1	WP_088414257.1	fig|82301.12.peg.19	fig|80850.7.peg.969	sym	8	K00645	fabD; MCAT; MCT1	[acyl-carrier-protein] S-malonyltransferase [EC:2.3.1.39]	sym
AAW70993	sym_ORTHOMCL287	wbrugiapahangi_00769	CCF78065	WP_025264352.1	WP_088415226.1	fig|82301.12.peg.85	fig|80850.7.peg.661	sym	25	K02469	gyrA	DNA gyrase subunit A [EC:5.6.2.2]	sym
AAW70996	sym_ORTHOMCL285	wbrugiapahangi_00787	CCF78156	WP_014868941.1	WP_088414336.1	fig|82301.12.peg.489	fig|80850.7.peg.1006	sym	4	K01803	TPI; tpiA	triosephosphate isomerase (TIM) [EC:5.3.1.1]	sym
AAW70999	sym_ORTHOMCL284	wbrugiapahangi_00792	CCF77962	WP_025264266.1	WP_088414360.1	fig|82301.12.peg.388	fig|80850.7.peg.373	sym	1	K00602	purH	phosphoribosylaminoimidazolecarboxamide formyltransferase / IMP cyclohydrolase [EC:2.1.2.3 3.5.4.10]	sym
AAW71000	sym_ORTHOMCL283	wbrugiapahangi_00793	CCF78317	WP_025264068.1	WP_088414330.1	fig|82301.12.peg.707	fig|80850.7.peg.372	sym	16	K01892	HARS; hisS	histidyl-tRNA synthetase [EC:6.1.1.21]	sym
AAW71001	sym_ORTHOMCL282	wbrugiapahangi_00794	CCF78316	WP_025264067.1	WP_088414328.1	fig|82301.12.peg.708	fig|80850.7.peg.371	sym	3				sym
AAW71003	sym_ORTHOMCL280	wbrugiapahangi_00796	CCF78147	WP_014868932.1	WP_088414324.1	fig|82301.12.peg.503	fig|80850.7.peg.380	sym	84	K03676	grxC; GLRX; GLRX2	glutaredoxin 3	symTop5
AAW71005	sym_ORTHOMCL279	wbrugiapahangi_00798	CCF78146	WP_025263936.1	WP_088414320.1	fig|82301.12.peg.505	fig|80850.7.peg.378	sym	3	K03101	lspA	signal peptidase II [EC:3.4.23.36]	sym
AAW71007	sym_ORTHOMCL277	wbrugiapahangi_00800	CCF78144	WP_025263934.1	WP_088414316.1	fig|82301.12.peg.507	fig|80850.7.peg.376	sym	7	K07263	pqqL	zinc protease [EC:3.4.24.-]	sym
AAW71008	sym_ORTHOMCL276	wbrugiapahangi_00803	CCF78143	WP_014868928.1	WP_088415116.1	fig|82301.12.peg.508	fig|80850.7.peg.813	sym	6	K11175	purN	phosphoribosylglycinamide formyltransferase 1 [EC:2.1.2.2]	sym
AAW71012	sym_ORTHOMCL273	wbrugiapahangi_00813	CCF78153	WP_025263941.1	WP_088415106.1	fig|82301.12.peg.494	fig|80850.7.peg.675	sym	2	K03310	TC.AGCS	alanine or glycine:cation symporter; AGCS family	sym
AAW71016	sym_ORTHOMCL270	wbrugiapahangi_00819	CCF78093	WP_014868878.1	WP_088415098.1	fig|82301.12.peg.48	fig|80850.7.peg.667	sym	8	K06173	truA; PUS1	tRNA pseudouridine38-40 synthase [EC:5.4.99.12]	sym
AAW71017	sym_ORTHOMCL269	wbrugiapahangi_00820	CCF78094	WP_025264372.1	WP_088415096.1	fig|82301.12.peg.47	fig|80850.7.peg.666	sym	26	K02338	dnaN	DNA polymerase III subunit beta [EC:2.7.7.7]	sym
AAW71018	sym_ORTHOMCL268	wbrugiapahangi_00821	CCF78318	WP_025264069.1	WP_088415094.1	fig|82301.12.peg.706	fig|80850.7.peg.665	sym	13				sym
AAW71019	sym_ORTHOMCL267	wbrugiapahangi_00822	CCF78319	WP_025264070.1	WP_088415092.1	fig|82301.12.peg.705	fig|80850.7.peg.664	sym	20	K03089	rpoH	RNA polymerase sigma-32 factor	sym
AAW71020	sym_ORTHOMCL266	wbrugiapahangi_00823	CCF78320	WP_014869105.1	WP_088415090.1	fig|82301.12.peg.704	fig|80850.7.peg.663	sym	3				sym
AAW71021	sym_ORTHOMCL265	wbrugiapahangi_00825	CCF78321	WP_014869106.1	WP_088415086.1	fig|82301.12.peg.703	fig|80850.7.peg.641	sym	9	K09747	ebfC	nucleoid-associated protein EbfC	sym
AAW71023	sym_ORTHOMCL263	wbrugiapahangi_00829	CCF78323	WP_014869108.1	WP_088415080.1	fig|82301.12.peg.701	fig|80850.7.peg.643	sym	37	K00799	GST; gst	glutathione S-transferase [EC:2.5.1.18]	sym
AAW71024	sym_ORTHOMCL262	wbrugiapahangi_00830	CCF78324	WP_025264073.1	WP_088415078.1	fig|82301.12.peg.700	fig|80850.7.peg.644	sym	2				sym
AAW71025	sym_ORTHOMCL261	wbrugiapahangi_00831	CCF78325	WP_014869110.1	WP_088414599.1	fig|82301.12.peg.699	fig|80850.7.peg.645	sym	5				sym
AAW71026	sym_ORTHOMCL260	wbrugiapahangi_00832	CCF78326	WP_025264074.1	WP_088414600.1	fig|82301.12.peg.698	fig|80850.7.peg.646	sym	10				sym
AAW71029	sym_ORTHOMCL259	wbrugiapahangi_00838	CCF78328	WP_025264076.1	WP_088415270.1	fig|82301.12.peg.695	fig|80850.7.peg.652	sym	33	K00928	lysC	aspartate kinase [EC:2.7.2.4]	sym
AAW71030	sym_ORTHOMCL258	wbrugiapahangi_00840	CCF78141	WP_025263932.1	WP_088415246.1	fig|82301.12.peg.510	fig|80850.7.peg.654	sym	9				sym
AAW71031	sym_ORTHOMCL257	wbrugiapahangi_00841	CCF78140	WP_029784303.1	WP_088415248.1	fig|82301.12.peg.511	fig|80850.7.peg.655	sym	3	K01951	guaA; GMPS	GMP synthase (glutamine-hydrolysing) [EC:6.3.5.2]	sym
AAW71033	sym_ORTHOMCL256	wbrugiapahangi_00843	CCF78175	WP_025263961.1	WP_088415252.1	fig|82301.12.peg.452	fig|80850.7.peg.658	sym	15	K01885	EARS; gltX	glutamyl-tRNA synthetase [EC:6.1.1.17]	sym
AAW71034	sym_ORTHOMCL255	wbrugiapahangi_00845	CCF78174	WP_025263960.1	WP_088415254.1	fig|82301.12.peg.455	fig|80850.7.peg.502	sym	26	K01465	URA4; pyrC	dihydroorotase [EC:3.5.2.3]	sym
AAW71035	sym_ORTHOMCL254	wbrugiapahangi_00846	CCF78173	WP_025263959.1	WP_088415256.1	fig|82301.12.peg.456	fig|80850.7.peg.501	sym	4				sym
AAW71036	sym_ORTHOMCL253	wbrugiapahangi_00847	CCF78172	WP_025263958.1	WP_088415258.1	fig|82301.12.peg.457	fig|80850.7.peg.500	sym	58	K00239	sdhA; frdA	succinate dehydrogenase flavoprotein subunit [EC:1.3.5.1]	sym
AAW71037	sym_ORTHOMCL252	wbrugiapahangi_00849	CCF77928	WP_081730867.1	WP_088415260.1	fig|82301.12.peg.342	fig|80850.7.peg.499	sym	5	K00674	dapD	2;3;4;5-tetrahydropyridine-2;6-dicarboxylate N-succinyltransferase [EC:2.3.1.117]	sym
AAW71039	sym_ORTHOMCL250	wbrugiapahangi_00851	CCF77926	WP_044104098.1	WP_088415264.1	fig|82301.12.peg.340	fig|80850.7.peg.497	sym	7				sym
AAW71045	sym_ORTHOMCL248	wbrugiapahangi_00862	CCF77921	WP_014868706.1	WP_088415444.1	fig|82301.12.peg.332	fig|80850.7.peg.491	sym	2	K02109	ATPF0B; atpF	F-type H+-transporting ATPase subunit b	sym
AAW71046	sym_ORTHOMCL247	wbrugiapahangi_00863	CCF77920	WP_025264238.1	WP_088415446.1	fig|82301.12.peg.331	fig|80850.7.peg.490	sym	2	K02109	ATPF0B; atpF	F-type H+-transporting ATPase subunit b	sym
AAW71047	sym_ORTHOMCL246	wbrugiapahangi_00864	CCF77919	WP_014868704.1	WP_088415448.1	fig|82301.12.peg.329	fig|80850.7.peg.489	sym	3	K02110	ATPF0C; atpE	F-type H+-transporting ATPase subunit c	sym
AAW71048	sym_ORTHOMCL245	wbrugiapahangi_00865	CCF77918	WP_014868703.1	WP_088415450.1	fig|82301.12.peg.328	fig|80850.7.peg.488	sym	58	K02108	ATPF0A; atpB	F-type H+-transporting ATPase subunit a	sym
AAW71049	sym_ORTHOMCL244	wbrugiapahangi_00868	CCF78229	WP_025264001.1	WP_088415452.1	fig|82301.12.peg.112	fig|80850.7.peg.486	sym	7	K01890	FARSB; pheT	phenylalanyl-tRNA synthetase beta chain [EC:6.1.1.20]	sym
AAW71050	sym_ORTHOMCL243	wbrugiapahangi_00869	CCF78137	WP_025263926.1	WP_088415454.1	fig|82301.12.peg.515	fig|80850.7.peg.485	sym	11	K05540	dusB	tRNA-dihydrouridine synthase B [EC:1.-.-.-]	sym
AAW71052	sym_ORTHOMCL242	wbrugiapahangi_00871	CCF78138	WP_025263930.1	WP_088415458.1	fig|82301.12.peg.513	fig|80850.7.peg.483	sym	4	K01875	SARS; serS	seryl-tRNA synthetase [EC:6.1.1.11]	sym
AAW71053	sym_ORTHOMCL241	wbrugiapahangi_00872	CCF78139	WP_025263931.1	WP_088415460.1	fig|82301.12.peg.512	fig|80850.7.peg.482	sym	58	K01945	purD	phosphoribosylamine---glycine ligase [EC:6.3.4.13]	sym
AAW71057	sym_ORTHOMCL240	wbrugiapahangi_00880	CCF78026	WP_025264305.1	WP_088414737.1	fig|82301.12.peg.555	fig|80850.7.peg.386	sym	7	K12574	rnj	ribonuclease J [EC:3.1.-.-]	sym
AAW71058	sym_ORTHOMCL239	wbrugiapahangi_00881	CCF78025	WP_014868810.1	WP_088414739.1	fig|82301.12.peg.556	fig|80850.7.peg.385	sym	5	K00208	fabI	enoyl-[acyl-carrier protein] reductase I [EC:1.3.1.9 1.3.1.10]	sym
AAW71059	sym_ORTHOMCL238	wbrugiapahangi_00882	CCF78024	WP_014868809.1	WP_088414741.1	fig|82301.12.peg.557	fig|80850.7.peg.384	sym	15	K00338	nuoI	NADH-quinone oxidoreductase subunit I [EC:7.1.1.2]	sym
AAW71060	sym_ORTHOMCL237	wbrugiapahangi_00883	CCF78023	WP_025264304.1	WP_088414745.1	fig|82301.12.peg.558	fig|80850.7.peg.383	sym	2	K01868	TARS; thrS	threonyl-tRNA synthetase [EC:6.1.1.3]	sym
AAW71071	sym_ORTHOMCL232	wbrugiapahangi_00902	CCF78487	WP_025264184.1	WP_088414992.1	fig|82301.12.peg.230	fig|80850.7.peg.198	sym	83	K09808	lolC_E	lipoprotein-releasing system permease protein	symTop5
AAW71072	sym_ORTHOMCL231	wbrugiapahangi_00906	CCF78488	WP_025264185.1	WP_088414996.1	fig|82301.12.peg.232	fig|80850.7.peg.101	sym	3				sym
AAW71073	sym_ORTHOMCL230	wbrugiapahangi_00907	CCF78489	WP_025264186.1	WP_088414998.1	fig|82301.12.peg.233	fig|80850.7.peg.100	sym	58	K00242	sdhD; frdD	succinate dehydrogenase membrane anchor subunit	sym
AAW71074	sym_ORTHOMCL229	wbrugiapahangi_00908	CCF78490	WP_025264187.1	WP_088415000.1	fig|82301.12.peg.234	fig|80850.7.peg.99	sym	3	K00241	sdhC; frdC	succinate dehydrogenase cytochrome b subunit	sym
AAW71075	sym_ORTHOMCL228	wbrugiapahangi_00910	CCF78491	WP_025264188.1	WP_088415003.1	fig|82301.12.peg.236	fig|80850.7.peg.98	sym	2				sym
AAW71076	sym_ORTHOMCL227	wbrugiapahangi_00911	CCF78492	WP_025264189.1	WP_088415005.1	fig|82301.12.peg.237	fig|80850.7.peg.97	sym	23				sym
AAW71077	sym_ORTHOMCL226	wbrugiapahangi_00912	CCF78493	WP_025264190.1	WP_088415007.1	fig|82301.12.peg.238	fig|80850.7.peg.96	sym	14	K03218	rlmB	23S rRNA (guanosine2251-2'-O)-methyltransferase [EC:2.1.1.185]	sym
AAW71079	sym_ORTHOMCL224	wbrugiapahangi_00914	CCF78495	WP_025264192.1	WP_088415011.1	fig|82301.12.peg.240	fig|80850.7.peg.94	sym	10	K02258	COX11; ctaG	cytochrome c oxidase assembly protein subunit 11	sym
AAW71080	sym_ORTHOMCL223	wbrugiapahangi_00915	CCF78412	WP_025264138.1	WP_088414521.1	fig|82301.12.peg.811	fig|80850.7.peg.192	sym	30	K01928	murE	UDP-N-acetylmuramoyl-L-alanyl-D-glutamate--2;6-diaminopimelate ligase [EC:6.3.2.13]	sym
AAW71082	sym_ORTHOMCL221	wbrugiapahangi_00917	CCF78414	WP_014869199.1	WP_088414488.1	fig|82301.12.peg.809	fig|80850.7.peg.190	sym	6	K05527	bolA	BolA family transcriptional regulator; general stress-responsive regulator	sym
AAW71083	sym_ORTHOMCL220	wbrugiapahangi_00918	CCF78420	WP_025264142.1	WP_088414490.1	fig|82301.12.peg.800	fig|80850.7.peg.189	sym	8	K04043	dnaK; HSPA9	molecular chaperone DnaK	sym
AAW71084	sym_ORTHOMCL219	wbrugiapahangi_00919	CCF78421	WP_025264143.1	WP_088414492.1	fig|82301.12.peg.799	fig|80850.7.peg.188	sym	5	K08300	rne	ribonuclease E [EC:3.1.26.12]	sym
AAW71085	sym_ORTHOMCL218	wbrugiapahangi_00920	CCF78422	WP_014869207.1	WP_011256695.1	fig|82301.12.peg.798	fig|80850.7.peg.187	sym	13	K02913	RP-L33; MRPL33; rpmG	large subunit ribosomal protein L33	sym
AAW71086	sym_ORTHOMCL217	wbrugiapahangi_00921	CCF78423	WP_014869208.1	WP_088414494.1	fig|82301.12.peg.797	fig|80850.7.peg.186	sym	6				sym
AAW71092	sym_ORTHOMCL212	wbrugiapahangi_00932	CCF77963	WP_014868748.1	WP_088414635.1	fig|82301.12.peg.389	fig|80850.7.peg.734	sym	7	K01679	E4.2.1.2B; fumC; FH	fumarate hydratase; class II [EC:4.2.1.2]	sym
AAW71093	sym_ORTHOMCL211	wbrugiapahangi_00933	CCF77976	WP_014868761.1	WP_088414639.1	fig|82301.12.peg.406	fig|80850.7.peg.736	sym	22	K02200	ccmH	cytochrome c-type biogenesis protein CcmH	sym
AAW71095	sym_ORTHOMCL209	wbrugiapahangi_00935	CCF77974	WP_025264274.1	WP_088414643.1	fig|82301.12.peg.404	fig|80850.7.peg.738	sym	1				sym
AAW71096	sym_ORTHOMCL208	wbrugiapahangi_00936	CCF77973	WP_025264273.1	WP_088414645.1	fig|82301.12.peg.403	fig|80850.7.peg.739	sym	20	K01925	murD	UDP-N-acetylmuramoylalanine--D-glutamate ligase [EC:6.3.2.9]	sym
AAW71100	sym_ORTHOMCL207	wbrugiapahangi_00944	CCF78481	WP_025264179.1	WP_088414947.1	fig|82301.12.peg.225	fig|80850.7.peg.109	sym	8	K01955	carB; CPA2	carbamoyl-phosphate synthase large subunit [EC:6.3.5.5]	sym
AAW71106	sym_ORTHOMCL206	wbrugiapahangi_00953	CCF78437	WP_025264147.1	WP_088414689.1	fig|82301.12.peg.781	fig|80850.7.peg.612	sym	14	K01778	dapF	diaminopimelate epimerase [EC:5.1.1.7]	sym
AAW71107	sym_ORTHOMCL205	wbrugiapahangi_00954	CCF78438	WP_014869223.1	WP_088414685.1	fig|82301.12.peg.780	fig|80850.7.peg.613	sym	5	K01902	sucD	succinyl-CoA synthetase alpha subunit [EC:6.2.1.5]	sym
AAW71109	sym_ORTHOMCL203	wbrugiapahangi_00956	CCF78440	WP_014869225.1	WP_088414681.1	fig|82301.12.peg.778	fig|80850.7.peg.615	sym	2	K02970	RP-S21; MRPS21; rpsU	small subunit ribosomal protein S21	sym
AAW71116	sym_ORTHOMCL202	wbrugiapahangi_00967	CCF78369	WP_014869154.1	WP_088414673.1	fig|82301.12.peg.641	fig|80850.7.peg.561	sym	15	K03628	rho	transcription termination factor Rho	sym
AAW71118	sym_ORTHOMCL200	wbrugiapahangi_00969	CCF78371	WP_025264107.1	WP_088414669.1	fig|82301.12.peg.639	fig|80850.7.peg.559	sym	115	K03770	ppiD	peptidyl-prolyl cis-trans isomerase D [EC:5.2.1.8]	symTop5
AAW71119	sym_ORTHOMCL199	wbrugiapahangi_00970	CCF78049	WP_025264332.1	WP_088414667.1	fig|82301.12.peg.108	fig|80850.7.peg.558	sym	40	K02959	RP-S16; MRPS16; rpsP	small subunit ribosomal protein S16	sym
AAW71120	sym_ORTHOMCL198	wbrugiapahangi_00971	CCF78048	WP_014868833.1	WP_088414665.1	fig|82301.12.peg.109	fig|80850.7.peg.557	sym	1	K02523	ispB	octaprenyl-diphosphate synthase [EC:2.5.1.90]	sym
AAW71122	sym_ORTHOMCL196	wbrugiapahangi_00973	CCF78046	WP_025264331.1	WP_088414661.1	fig|82301.12.peg.111	fig|80850.7.peg.555	sym	1	K01867	WARS; trpS	tryptophanyl-tRNA synthetase [EC:6.1.1.2]	sym
AAW71123	sym_ORTHOMCL195	wbrugiapahangi_00979	CCF78372	WP_014869157.1	WP_088414659.1	fig|82301.12.peg.638	fig|80850.7.peg.523	sym	4	K03179	ubiA	4-hydroxybenzoate polyprenyltransferase [EC:2.5.1.39]	sym
AAW71124	sym_ORTHOMCL194	wbrugiapahangi_00980	CCF78373	WP_014869158.1	WP_088414657.1	fig|82301.12.peg.637	fig|80850.7.peg.522	sym	3	K02834	rbfA	ribosome-binding factor A	sym
AAW71126	sym_ORTHOMCL192	wbrugiapahangi_00982	CCF78375	WP_025264109.1	WP_088414653.1	fig|82301.12.peg.635	fig|80850.7.peg.520	sym	9	K02600	nusA	transcription termination/antitermination protein NusA	sym
AAW71128	sym_ORTHOMCL191	wbrugiapahangi_00992	CCF78377	WP_025264111.1	WP_088414843.1	fig|82301.12.peg.626	fig|80850.7.peg.238	sym	3	K01681	ACO; acnA	aconitate hydratase [EC:4.2.1.3]	sym
AAW71129	sym_ORTHOMCL190	wbrugiapahangi_00993	CCF78441	WP_025264149.1	WP_088414841.1	fig|82301.12.peg.777	fig|80850.7.peg.237	sym	2	K03071	secB	preprotein translocase subunit SecB	sym
AAW71130	sym_ORTHOMCL189	wbrugiapahangi_00994	CCF78442	WP_025264150.1	WP_088414839.1	fig|82301.12.peg.776	fig|80850.7.peg.236	sym	3				sym
AAW71131	sym_ORTHOMCL188	wbrugiapahangi_00995	CCF78443	WP_014869228.1	WP_088414837.1	fig|82301.12.peg.775	fig|80850.7.peg.235	sym	29	K02342	dnaQ	DNA polymerase III subunit epsilon [EC:2.7.7.7]	sym
AAW71132	sym_ORTHOMCL187	wbrugiapahangi_00996	CCF78444	WP_025264151.1	WP_088414835.1	fig|82301.12.peg.774	fig|80850.7.peg.234	sym	11	K07152	SCO1	protein SCO1	sym
AAW71133	sym_ORTHOMCL186	wbrugiapahangi_00998	CCF78434	WP_014869219.1	WP_088414833.1	fig|82301.12.peg.787	fig|80850.7.peg.232	sym	3				sym
AAW71136	sym_ORTHOMCL184	wbrugiapahangi_01008	CCF78284	WP_025264046.1	WP_088413955.1	fig|82301.12.peg.184	fig|80850.7.peg.906	sym	2	K01972	E6.5.1.2; ligA; ligB	DNA ligase (NAD+) [EC:6.5.1.2]	sym
AAW71137	sym_ORTHOMCL183	wbrugiapahangi_01009	CCF78285	WP_014869070.1	WP_088413957.1	fig|82301.12.peg.185	fig|80850.7.peg.907	sym	10	K03787	surE	5'/3'-nucleotidase [EC:3.1.3.5 3.1.3.6]	sym
AAW71140	sym_ORTHOMCL181	wbrugiapahangi_01012	CCF78451	WP_014869236.1	WP_088413963.1	fig|82301.12.peg.763	fig|80850.7.peg.923	sym	58	K03544	clpX; CLPX	ATP-dependent Clp protease ATP-binding subunit ClpX	sym
AAW71143	sym_ORTHOMCL178	wbrugiapahangi_01016	CCF78454	WP_025264156.1	WP_088413969.1	fig|82301.12.peg.759	fig|80850.7.peg.920	sym	5				sym
AAW71145	sym_ORTHOMCL177	wbrugiapahangi_01018	CCF78456	WP_025264157.1	WP_088413973.1	fig|82301.12.peg.757	fig|80850.7.peg.918	sym	3	K02563	murG	UDP-N-acetylglucosamine--N-acetylmuramyl-(pentapeptide) pyrophosphoryl-undecaprenol N-acetylglucosamine transferase [EC:2.4.1.227]	sym
AAW71148	sym_ORTHOMCL176	wbrugiapahangi_01020	CCF77889	WP_025264217.1	WP_088413975.1	fig|82301.12.peg.295	fig|80850.7.peg.910	sym	1	K17713	bamB	outer membrane protein assembly factor BamB	sym
AAW71149	sym_ORTHOMCL175	wbrugiapahangi_01021	CCF77888	WP_025264216.1	WP_088413977.1	fig|82301.12.peg.294	fig|80850.7.peg.911	sym	297	K00382	DLD; lpd; pdhD	dihydrolipoamide dehydrogenase [EC:1.8.1.4]	symTop1	Wbm0561	Dihydrolipoamide dehydrogenase E3 component
AAW71155	sym_ORTHOMCL173	wbrugiapahangi_01027	CCF78533	WP_014869318.1	WP_088414041.1	fig|82301.12.peg.288	fig|80850.7.peg.929	sym	6	K03386	PRDX2_4; ahpC	peroxiredoxin 2/4 [EC:1.11.1.24]	sym
AAW71156	sym_ORTHOMCL172	wbrugiapahangi_01028	CCF78532	WP_025264213.1	WP_088413987.1	fig|82301.12.peg.287	fig|80850.7.peg.935	sym	58	K01439	dapE	succinyl-diaminopimelate desuccinylase [EC:3.5.1.18]	sym
AAW71157	sym_ORTHOMCL171	wbrugiapahangi_01033	CCF78531	WP_025264209.1	WP_088413991.1	fig|82301.12.peg.282	fig|80850.7.peg.938	sym	41	K05524	fdxA	ferredoxin	sym
AAW71159	sym_ORTHOMCL170	wbrugiapahangi_01037	CCF77979	WP_025264276.1	WP_088413995.1	fig|82301.12.peg.612	fig|80850.7.peg.941	sym	35	K03589	ftsQ	cell division protein FtsQ	sym
AAW71160	sym_ORTHOMCL169	wbrugiapahangi_01039	CCF77890	WP_014868675.1	WP_088413999.1	fig|82301.12.peg.297	fig|80850.7.peg.943	sym	1	K03530	hupB	DNA-binding protein HU-beta	sym
AAW71161	sym_ORTHOMCL168	wbrugiapahangi_01040	CCF77891	WP_044104092.1	WP_088414001.1	fig|82301.12.peg.298	fig|80850.7.peg.944	sym	2	K02996	RP-S9; MRPS9; rpsI	small subunit ribosomal protein S9	sym
AAW71162	sym_ORTHOMCL167	wbrugiapahangi_01041	CCF77892	WP_025264219.1	WP_088414003.1	fig|82301.12.peg.299	fig|80850.7.peg.945	sym	5	K02871	RP-L13; MRPL13; rplM	large subunit ribosomal protein L13	sym
AAW71163	sym_ORTHOMCL166	wbrugiapahangi_01042	CCF77893	WP_025264220.1	WP_088414005.1	fig|82301.12.peg.300	fig|80850.7.peg.946	sym	12	K12340	tolC; bepC; cyaE; raxC; sapF; rsaF; hasF	outer membrane protein	sym
AAW71165	sym_ORTHOMCL165	wbrugiapahangi_01044	CCF77894	WP_029784317.1	WP_088414043.1	fig|82301.12.peg.301	fig|80850.7.peg.950	sym	16	K02427	rlmE; rrmJ; ftsJ	23S rRNA (uridine2552-2'-O)-methyltransferase [EC:2.1.1.166]	sym
AAW71167	sym_ORTHOMCL163	wbrugiapahangi_01046	CCF77896	WP_014868681.1	WP_088414009.1	fig|82301.12.peg.303	fig|80850.7.peg.952	sym	5	K06204	dksA	DnaK suppressor protein	sym
AAW71168	sym_ORTHOMCL162	wbrugiapahangi_01047	CCF77897	WP_025264223.1	WP_088414011.1	fig|82301.12.peg.304	fig|80850.7.peg.953	sym	25	K00942	gmk; GUK1	guanylate kinase [EC:2.7.4.8]	sym
AAW71170	sym_ORTHOMCL161	wbrugiapahangi_01049	CCF77899	WP_081730859.1	WP_088414047.1	fig|82301.12.peg.306	fig|80850.7.peg.955	sym	10				sym
AAW71171	sym_ORTHOMCL160	wbrugiapahangi_01051	CCF77902	WP_014868687.1	WP_088414013.1	fig|82301.12.peg.307	fig|80850.7.peg.957	sym	5	K01507	ppa	inorganic pyrophosphatase [EC:3.6.1.1]	sym
AAW71172	sym_ORTHOMCL159	wbrugiapahangi_01052	CCF77903	WP_029784318.1	WP_088414015.1	fig|82301.12.peg.308	fig|80850.7.peg.958	sym	58	K06134	COQ7	3-demethoxyubiquinol 3-hydroxylase [EC:1.14.99.60]	sym
AAW71177	sym_ORTHOMCL155	wbrugiapahangi_01058	CCF78016	WP_025264299.1	WP_088414025.1	fig|82301.12.peg.567	fig|80850.7.peg.963	sym	4	K10563	mutM; fpg	formamidopyrimidine-DNA glycosylase [EC:3.2.2.23 4.2.99.18]	sym
AAW71179	sym_ORTHOMCL154	wbrugiapahangi_01068	CCF78014	WP_014868799.1	WP_088414033.1	fig|82301.12.peg.571	fig|80850.7.peg.518	sym	4	K03204	virB9; lvhB9	type IV secretion system protein VirB9	sym
AAW71180	sym_ORTHOMCL153	wbrugiapahangi_01069	CCF78160	WP_025263947.1	WP_088414049.1	fig|82301.12.peg.478	fig|80850.7.peg.517	sym	6	K05568	mnhD; mrpD	multicomponent Na+:H+ antiporter subunit D	sym
AAW71182	sym_ORTHOMCL151	wbrugiapahangi_01071	CCF78158	WP_025263945.1	WP_088414037.1	fig|82301.12.peg.482	fig|80850.7.peg.515	sym	26	K00334	nuoE	NADH-quinone oxidoreductase subunit E [EC:7.1.1.2]	sym
AAW71185	sym_ORTHOMCL149	wbrugiapahangi_00407	CCF78192	WP_025263977.1	WP_088415162.1	fig|82301.12.peg.430	fig|80850.7.peg.1011	sym	2	K00057	gpsA	glycerol-3-phosphate dehydrogenase (NAD(P)+) [EC:1.1.1.94]	sym
AAW71186	sym_ORTHOMCL148	wbrugiapahangi_00405	CCF78190	WP_025263975.1	WP_088415158.1	fig|82301.12.peg.432	fig|80850.7.peg.1012	sym	58				sym
AAW71188	sym_ORTHOMCL146	wbrugiapahangi_00403	CCF78188	WP_025263973.1	WP_088415154.1	fig|82301.12.peg.434	fig|80850.7.peg.1014	sym	2	K00240	sdhB; frdB	succinate dehydrogenase iron-sulfur subunit [EC:1.3.5.1]	sym
AAW71189	sym_ORTHOMCL145	wbrugiapahangi_00402	CCF78187	WP_025263972.1	WP_088415166.1	fig|82301.12.peg.435	fig|80850.7.peg.1015	sym	17	K07042	ybeY; yqfG	probable rRNA maturation factor	sym
AAW71193	sym_ORTHOMCL143	wbrugiapahangi_00392	CCF77917	WP_025264237.1	WP_088415144.1	fig|82301.12.peg.326	fig|80850.7.peg.218	sym	8	K01869	LARS; leuS	leucyl-tRNA synthetase [EC:6.1.1.4]	sym
AAW71194	sym_ORTHOMCL142	wbrugiapahangi_00391	CCF77916	WP_025264236.1	WP_088415142.1	fig|82301.12.peg.325	fig|80850.7.peg.217	sym	10	K06194	nlpD	lipoprotein NlpD	sym
AAW71199	sym_ORTHOMCL139	wbrugiapahangi_00382	CCF78351	WP_014869136.1	WP_088415414.1	fig|82301.12.peg.667	fig|80850.7.peg.475	sym	58	K03495	gidA; mnmG; MTO1	tRNA uridine 5-carboxymethylaminomethyl modification enzyme	sym
AAW71200	sym_ORTHOMCL138	wbrugiapahangi_00381	CCF78352	WP_025264091.1	WP_088415333.1	fig|82301.12.peg.666	fig|80850.7.peg.474	sym	11	K01262	pepP	Xaa-Pro aminopeptidase [EC:3.4.11.9]	sym
AAW71201	sym_ORTHOMCL137	wbrugiapahangi_00380	CCF78353	WP_025264092.1	WP_088415334.1	fig|82301.12.peg.665	fig|80850.7.peg.473	sym	58				sym
AAW71202	sym_ORTHOMCL136	wbrugiapahangi_00379	CCF78354	WP_025264093.1	WP_088415336.1	fig|82301.12.peg.664	fig|80850.7.peg.472	sym	17	K00648	fabH	3-oxoacyl-[acyl-carrier-protein] synthase III [EC:2.3.1.180]	sym
AAW71203	sym_ORTHOMCL135	wbrugiapahangi_00378	CCF78355	WP_025264094.1	WP_088415338.1	fig|82301.12.peg.663	fig|80850.7.peg.471	sym	10	K03621	plsX	phosphate acyltransferase [EC:2.3.1.274]	sym
AAW71207	sym_ORTHOMCL134	wbrugiapahangi_00374	CCF78356	WP_014869141.1	WP_088415344.1	fig|82301.12.peg.661	fig|80850.7.peg.466	sym	58	K02197	ccmE	cytochrome c-type biogenesis protein CcmE	sym
AAW71208	sym_ORTHOMCL133	wbrugiapahangi_00372	CCF78358	WP_025264096.1	WP_088415346.1	fig|82301.12.peg.659	fig|80850.7.peg.464	sym	6	K03524	birA	BirA family transcriptional regulator; biotin operon repressor / biotin---[acetyl-CoA-carboxylase] ligase [EC:6.3.4.15]	sym
AAW71209	sym_ORTHOMCL132	wbrugiapahangi_00371	CCF78359	WP_025264097.1	WP_088415348.1	fig|82301.12.peg.658	fig|80850.7.peg.463	sym	2	K00343	nuoN	NADH-quinone oxidoreductase subunit N [EC:7.1.1.2]	sym
AAW71210	sym_ORTHOMCL131	wbrugiapahangi_00370	CCF78360	WP_025264098.1	WP_088415350.1	fig|82301.12.peg.656	fig|80850.7.peg.462	sym	1	K00342	nuoM	NADH-quinone oxidoreductase subunit M [EC:7.1.1.2]	sym
AAW71211	sym_ORTHOMCL130	wbrugiapahangi_00369	CCF78361	WP_025264099.1	WP_088415352.1	fig|82301.12.peg.655	fig|80850.7.peg.461	sym	3	K00341	nuoL	NADH-quinone oxidoreductase subunit L [EC:7.1.1.2]	sym
AAW71218	sym_ORTHOMCL126	wbrugiapahangi_00356	CCF78368	WP_025264106.1	WP_088415366.1	fig|82301.12.peg.642	fig|80850.7.peg.305	sym	14	K01255	CARP; pepA	leucyl aminopeptidase [EC:3.4.11.1]	sym
AAW71221	sym_ORTHOMCL125	wbrugiapahangi_00353	CCF78366	WP_014869151.1	WP_088415370.1	fig|82301.12.peg.646	fig|80850.7.peg.308	sym	126	K09773	ppsR	[pyruvate; water dikinase]-phosphate phosphotransferase / [pyruvate; water dikinase] kinase [EC:2.7.4.28 2.7.11.33]	symTop5
AAW71222	sym_ORTHOMCL124	wbrugiapahangi_00352	CCF78365	WP_025264103.1	WP_088415372.1	fig|82301.12.peg.647	fig|80850.7.peg.309	sym	41	K02195	ccmC	heme exporter protein C	sym
AAW71224	sym_ORTHOMCL123	wbrugiapahangi_00348	CCF77961	WP_025264263.1	WP_088415380.1	fig|82301.12.peg.385	fig|80850.7.peg.318	sym	27	K00791	miaA; TRIT1	tRNA dimethylallyltransferase [EC:2.5.1.75]	sym
AAW71225	sym_ORTHOMCL122	wbrugiapahangi_00347	CCF77960	WP_014868745.1	WP_088415382.1	fig|82301.12.peg.384	fig|80850.7.peg.319	sym	48				sym
AAW71226	sym_ORTHOMCL121	wbrugiapahangi_00346	CCF78101	WP_014868886.1	WP_088415384.1	fig|82301.12.peg.40	fig|80850.7.peg.320	sym	26	K07566	tsaC; rimN; SUA5; YRDC	L-threonylcarbamoyladenylate synthase [EC:2.7.7.87]	sym
AAW71227	sym_ORTHOMCL120	wbrugiapahangi_00345	CCF78100	WP_014868885.1	WP_088415386.1	fig|82301.12.peg.41	fig|80850.7.peg.321	sym	13	K02341	holB	DNA polymerase III subunit delta' [EC:2.7.7.7]	sym
AAW71229	sym_ORTHOMCL119	wbrugiapahangi_00342	CCF78099	WP_025264375.1	WP_088415388.1	fig|82301.12.peg.43	fig|80850.7.peg.324	sym	8	K03203	virB8; lvhB8	type IV secretion system protein VirB8	sym
AAW71230	sym_ORTHOMCL118	wbrugiapahangi_00341	CCF78098	WP_025264374.1	WP_088415390.1	fig|82301.12.peg.44	fig|80850.7.peg.325	sym	56	K03470	rnhB	ribonuclease HII [EC:3.1.26.4]	sym
AAW71231	sym_ORTHOMCL117	wbrugiapahangi_00340	CCF78097	WP_014868882.1	WP_088415392.1	fig|82301.12.peg.45	fig|80850.7.peg.326	sym	5	K01000	mraY	phospho-N-acetylmuramoyl-pentapeptide-transferase [EC:2.7.8.13]	sym
AAW71232	sym_ORTHOMCL116	wbrugiapahangi_00339	CCF78096	WP_025264373.1	WP_088415394.1	fig|82301.12.peg.46	fig|80850.7.peg.327	sym	1	K03466	ftsK; spoIIIE	DNA segregation ATPase FtsK/SpoIIIE; S-DNA-T family	sym
AAW71235	sym_ORTHOMCL115	wbrugiapahangi_00335	CCF77990	WP_025264283.1	WP_088415400.1	fig|82301.12.peg.602	fig|80850.7.peg.331	sym	6	K03046	rpoC	DNA-directed RNA polymerase subunit beta' [EC:2.7.7.6]	sym
AAW71237	sym_ORTHOMCL113	wbrugiapahangi_00333	CCF77988	WP_025264281.1	WP_088415404.1	fig|82301.12.peg.604	fig|80850.7.peg.333	sym	9	K02864	RP-L10; MRPL10; rplJ	large subunit ribosomal protein L10	sym
AAW71238	sym_ORTHOMCL112	wbrugiapahangi_00332	CCF77987	WP_025264280.1	WP_088415406.1	fig|82301.12.peg.605	fig|80850.7.peg.334	sym	3	K02863	RP-L1; MRPL1; rplA	large subunit ribosomal protein L1	sym
AAW71239	sym_ORTHOMCL111	wbrugiapahangi_00331	CCF77986	WP_014868771.1	WP_088415408.1	fig|82301.12.peg.606	fig|80850.7.peg.335	sym	3	K02867	RP-L11; MRPL11; rplK	large subunit ribosomal protein L11	sym
AAW71240	sym_ORTHOMCL110	wbrugiapahangi_00330	CCF77985	WP_014868770.1	WP_088415410.1	fig|82301.12.peg.607	fig|80850.7.peg.336	sym	8	K02601	nusG	transcription termination/antitermination protein NusG	sym
AAW71243	sym_ORTHOMCL108	wbrugiapahangi_00324	CCF78526	WP_025264207.1	WP_088415240.1	fig|82301.12.peg.270	fig|80850.7.peg.340	sym	67				sym
AAW71244	sym_ORTHOMCL107	wbrugiapahangi_00323	CCF78527	WP_025264208.1	WP_088415238.1	fig|82301.12.peg.271	fig|80850.7.peg.341	sym	58	K00604	MTFMT; fmt	methionyl-tRNA formyltransferase [EC:2.1.2.9]	sym
AAW71245	sym_ORTHOMCL106	wbrugiapahangi_00322	CCF78528	WP_014869313.1	WP_088415236.1	fig|82301.12.peg.272	fig|80850.7.peg.342	sym	58	K02887	RP-L20; MRPL20; rplT	large subunit ribosomal protein L20	sym
AAW71250	sym_ORTHOMCL104	wbrugiapahangi_00313	CCF78294	WP_014869079.1	WP_088415196.1	fig|82301.12.peg.746	fig|80850.7.peg.132	sym	58				sym
AAW71251	sym_ORTHOMCL103	wbrugiapahangi_00311	CCF78295	WP_025264052.1	WP_088415200.1	fig|82301.12.peg.745	fig|80850.7.peg.133	sym	6	K02986	RP-S4; rpsD	small subunit ribosomal protein S4	sym
AAW71254	sym_ORTHOMCL101	wbrugiapahangi_00307	CCF78220	WP_025263994.1	WP_088414919.1	fig|82301.12.peg.858	fig|80850.7.peg.107	sym	3	K00162	PDHB; pdhB	pyruvate dehydrogenase E1 component beta subunit [EC:1.2.4.1]	sym
AAW71256	sym_ORTHOMCL99	wbrugiapahangi_00304	CCF78269	WP_025264034.1	WP_088414922.1	fig|82301.12.peg.165	fig|80850.7.peg.105	sym	3	K01578	MLYCD	malonyl-CoA decarboxylase [EC:4.1.1.9]	sym
AAW71258	sym_ORTHOMCL97	wbrugiapahangi_00298	CCF78271	WP_025264035.1	WP_088414707.1	fig|82301.12.peg.168	fig|80850.7.peg.112	sym	10				sym
AAW71259	sym_ORTHOMCL96	wbrugiapahangi_00297	CCF78272	WP_025264036.1	WP_088414705.1	fig|82301.12.peg.169	fig|80850.7.peg.113	sym	30	K05807	bamD	outer membrane protein assembly factor BamD	sym
AAW71261	sym_ORTHOMCL95	wbrugiapahangi_00295	CCF78273	WP_014869058.1	WP_088414703.1	fig|82301.12.peg.172	fig|80850.7.peg.114	sym	3	K08744	CRLS	cardiolipin synthase (CMP-forming) [EC:2.7.8.41]	sym
AAW71262	sym_ORTHOMCL94	wbrugiapahangi_00294	CCF78274	WP_025264037.1	WP_088414709.1	fig|82301.12.peg.173	fig|80850.7.peg.115	sym	2	K00029	E1.1.1.40; maeB	malate dehydrogenase (oxaloacetate-decarboxylating)(NADP+) [EC:1.1.1.40]	sym
AAW71266	sym_ORTHOMCL91	wbrugiapahangi_00287	CCF77933	WP_014868718.1	WP_006013840.1	fig|82301.12.peg.349	fig|80850.7.peg.37	sym	9	K03116	tatA	sec-independent protein translocase protein TatA	sym
AAW71269	sym_ORTHOMCL90	wbrugiapahangi_00284	CCF77935	WP_025264250.1	WP_088414695.1	fig|82301.12.peg.353	fig|80850.7.peg.40	sym	3				sym
AAW71272	sym_ORTHOMCL89	wbrugiapahangi_00280	CCF77936	WP_025264251.1	WP_088414693.1	fig|82301.12.peg.355	fig|80850.7.peg.28	sym	3	K00927	PGK; pgk	phosphoglycerate kinase [EC:2.7.2.3]	sym
AAW71273	sym_ORTHOMCL88	wbrugiapahangi_00279	CCF77937	WP_014868722.1	WP_088414691.1	fig|82301.12.peg.356	fig|80850.7.peg.29	sym	23	K00384	trxB; TRR	thioredoxin reductase (NADPH) [EC:1.8.1.9]	sym
AAW71274	sym_ORTHOMCL87	wbrugiapahangi_00277	CCF77939	WP_014868724.1	WP_088414527.1	fig|82301.12.peg.357	fig|80850.7.peg.26	sym	6	K00616	E2.2.1.2; talA; talB	transaldolase [EC:2.2.1.2]	sym
AAW71276	sym_ORTHOMCL86	wbrugiapahangi_00275	CCF77940	WP_014868725.1	WP_088414531.1	fig|82301.12.peg.358	fig|80850.7.peg.25	sym	19	K02114	ATPF1E; atpC	F-type H+-transporting ATPase subunit epsilon	sym
AAW71278	sym_ORTHOMCL84	wbrugiapahangi_00273	CCF77942	WP_014868727.1	WP_088414579.1	fig|82301.12.peg.360	fig|80850.7.peg.23	sym	1	K02037	pstC	phosphate transport system permease protein	sym
AAW71281	sym_ORTHOMCL83	wbrugiapahangi_00271	CCF77944	WP_025264252.1	WP_088414533.1	fig|82301.12.peg.364	fig|80850.7.peg.20	sym	2				sym
AAW71282	sym_ORTHOMCL82	wbrugiapahangi_00268	CCF77945	WP_014868730.1	WP_088414535.1	fig|82301.12.peg.365	fig|80850.7.peg.19	sym	16				sym
AAW71283	sym_ORTHOMCL81	wbrugiapahangi_00267	CCF77946	WP_081730861.1	WP_088414537.1	fig|82301.12.peg.366	fig|80850.7.peg.18	sym	58	K00525	E1.17.4.1A; nrdA; nrdE	ribonucleoside-diphosphate reductase alpha chain [EC:1.17.4.1]	sym
AAW71284	sym_ORTHOMCL80	wbrugiapahangi_00266	CCF77947	WP_025264254.1	WP_088414539.1	fig|82301.12.peg.367	fig|80850.7.peg.17	sym	3	K07447	ruvX	putative pre-16S rRNA nuclease [EC:3.1.-.-]	sym
AAW71286	sym_ORTHOMCL79	wbrugiapahangi_00264	CCF78415	WP_025264140.1	WP_088414542.1	fig|82301.12.peg.806	fig|80850.7.peg.14	sym	10	K02276	coxC; ctaE	cytochrome c oxidase subunit III [EC:7.1.1.9]	sym
AAW71288	sym_ORTHOMCL78	wbrugiapahangi_00258	CCF78417	WP_014869202.1	WP_088414546.1	fig|82301.12.peg.803	fig|80850.7.peg.9	sym	32	K02899	RP-L27; MRPL27; rpmA	large subunit ribosomal protein L27	sym
AAW71292	sym_ORTHOMCL76	wbrugiapahangi_00249	CCF78419	WP_025264141.1	WP_088414561.1	fig|82301.12.peg.801	fig|80850.7.peg.6	sym	58	K02434	gatB; PET112	aspartyl-tRNA(Asn)/glutamyl-tRNA(Gln) amidotransferase subunit B [EC:6.3.5.6 6.3.5.7]	sym
AAW71293	sym_ORTHOMCL75	wbrugiapahangi_00248	CCF77994	WP_025264286.1	WP_088414563.1	fig|82301.12.peg.597	fig|80850.7.peg.49	sym	4	K02115	ATPF1G; atpG	F-type H+-transporting ATPase subunit gamma	sym
AAW71294	sym_ORTHOMCL74	wbrugiapahangi_00247	CCF77993	WP_025264285.1	WP_088414565.1	fig|82301.12.peg.598	fig|80850.7.peg.48	sym	11	K03592	pmbA	PmbA protein	sym
AAW71297	sym_ORTHOMCL72	wbrugiapahangi_00241	CCF78224	WP_025263996.1	WP_088414568.1	fig|82301.12.peg.866	fig|80850.7.peg.45	sym	25	K00228	CPOX; hemF	coproporphyrinogen III oxidase [EC:1.3.3.3]	sym
AAW71304	sym_ORTHOMCL68	wbrugiapahangi_00224	CCF78259	WP_025264026.1	WP_088414171.1	fig|82301.12.peg.151	fig|80850.7.peg.1029	sym	22	K09815	znuA	zinc transport system substrate-binding protein	sym
AAW71305	sym_ORTHOMCL67	wbrugiapahangi_00223	CCF78258	WP_014869043.1	WP_088414173.1	fig|82301.12.peg.150	fig|80850.7.peg.1028	sym	1	K00940	ndk; NME	nucleoside-diphosphate kinase [EC:2.7.4.6]	sym
AAW71308	sym_ORTHOMCL65	wbrugiapahangi_00220	CCF78256	WP_025264021.1	WP_088414179.1	fig|82301.12.peg.147	fig|80850.7.peg.1025	sym	9				sym
AAW71309	sym_ORTHOMCL64	wbrugiapahangi_00219	CCF78255	WP_025264020.1	WP_088414181.1	fig|82301.12.peg.146	fig|80850.7.peg.1024	sym	58	K01919	gshA	glutamate--cysteine ligase [EC:6.3.2.2]	sym
AAW71311	sym_ORTHOMCL62	wbrugiapahangi_00217	CCF78253	WP_025264019.1	WP_088414191.1	fig|82301.12.peg.144	fig|80850.7.peg.1022	sym	1	K03667	hslU	ATP-dependent HslUV protease ATP-binding subunit HslU	sym
AAW71313	sym_ORTHOMCL61	wbrugiapahangi_00214	CCF78252	WP_025264018.1	WP_088414189.1	fig|82301.12.peg.141	fig|80850.7.peg.987	sym	1	K02335	polA	DNA polymerase I [EC:2.7.7.7]	sym
AAW71315	sym_ORTHOMCL59	wbrugiapahangi_00212	CCF78250	WP_025264016.1	WP_088414733.1	fig|82301.12.peg.139	fig|80850.7.peg.605	sym	39	K03568	tldD	TldD protein	sym
AAW71316	sym_ORTHOMCL58	wbrugiapahangi_00206	CCF78249	WP_025264015.1	WP_088414725.1	fig|82301.12.peg.138	fig|80850.7.peg.607	sym	5	K01719	hemD; UROS	uroporphyrinogen-III synthase [EC:4.2.1.75]	sym
AAW71317	sym_ORTHOMCL57	wbrugiapahangi_00205	CCF78248	WP_014869033.1	WP_088414723.1	fig|82301.12.peg.137	fig|80850.7.peg.608	sym	4	K01142	E3.1.11.2; xthA	exodeoxyribonuclease III [EC:3.1.11.2]	sym
AAW71318	sym_ORTHOMCL56	wbrugiapahangi_00204	CCF78449	WP_014869234.1	WP_088414721.1	fig|82301.12.peg.767	fig|80850.7.peg.534	sym	113				symTop5
AAW71319	sym_ORTHOMCL55	wbrugiapahangi_00203	CCF78448	WP_025264154.1	WP_088414719.1	fig|82301.12.peg.768	fig|80850.7.peg.533	sym	1				sym
AAW71322	sym_ORTHOMCL53	wbrugiapahangi_00199	CCF78446	WP_025264152.1	WP_088414713.1	fig|82301.12.peg.772	fig|80850.7.peg.530	sym	1	K02968	RP-S20; rpsT	small subunit ribosomal protein S20	sym
AAW71326	sym_ORTHOMCL50	wbrugiapahangi_00194	CCF78163	WP_014868948.1	WP_088414795.1	fig|82301.12.peg.474	fig|80850.7.peg.440	sym	11	K02078	acpP	acyl carrier protein	sym
AAW71328	sym_ORTHOMCL49	wbrugiapahangi_00192	CCF78063	WP_025264348.1	WP_088414797.1	fig|82301.12.peg.89	fig|80850.7.peg.438	sym	1	K00790	murA	UDP-N-acetylglucosamine 1-carboxyvinyltransferase [EC:2.5.1.7]	sym
AAW71329	sym_ORTHOMCL48	wbrugiapahangi_00191	CCF78064	WP_025264349.1	WP_088414799.1	fig|82301.12.peg.88	fig|80850.7.peg.437	sym	9	K03465	thyX; thy1	thymidylate synthase (FAD) [EC:2.1.1.148]	sym
AAW71338	sym_ORTHOMCL46	wbrugiapahangi_00173	CCF78044	WP_025264323.1	WP_088414887.1	fig|82301.12.peg.524	fig|80850.7.peg.548	sym	13	K03199	virB4; lvhB4	type IV secretion system protein VirB4 [EC:7.4.2.8]	sym
AAW71341	sym_ORTHOMCL44	wbrugiapahangi_00170	CCF78041	WP_025264322.1	WP_088414883.1	fig|82301.12.peg.529	fig|80850.7.peg.552	sym	41	K02371	fabK	enoyl-[acyl-carrier protein] reductase II [EC:1.3.1.9]	sym
AAW71343	sym_ORTHOMCL42	wbrugiapahangi_00166	CCF78050	WP_014868835.1	WP_088414879.1	fig|82301.12.peg.107	fig|80850.7.peg.691	sym	58	K03110	ftsY	fused signal recognition particle receptor	sym
AAW71345	sym_ORTHOMCL40	wbrugiapahangi_00164	CCF78052	WP_025264335.1	WP_088414877.1	fig|82301.12.peg.105	fig|80850.7.peg.693	sym	7	K13628	iscA	iron-sulfur cluster assembly protein	sym
AAW71346	sym_ORTHOMCL39	wbrugiapahangi_00163	CCF78053	WP_025264336.1	WP_088414875.1	fig|82301.12.peg.104	fig|80850.7.peg.694	sym	1	K04082	hscB; HSCB; HSC20	molecular chaperone HscB	sym
AAW71347	sym_ORTHOMCL38	wbrugiapahangi_00162	CCF78054	WP_025264337.1	WP_088414873.1	fig|82301.12.peg.103	fig|80850.7.peg.695	sym	1	K04044	hscA	molecular chaperone HscA	sym
AAW71348	sym_ORTHOMCL37	wbrugiapahangi_00161	CCF78055	WP_025264338.1	WP_088414871.1	fig|82301.12.peg.102	fig|80850.7.peg.696	sym	8	K03100	lepB	signal peptidase I [EC:3.4.21.89]	sym
AAW71350	sym_ORTHOMCL36	wbrugiapahangi_00160	CCF78165	WP_014868950.1	WP_088414869.1	fig|82301.12.peg.472	fig|80850.7.peg.697	sym	1	K24180	mleP	malate permease and related proteins	sym
AAW71351	sym_ORTHOMCL35	wbrugiapahangi_00159	CCF78166	WP_025263951.1	WP_088414867.1	fig|82301.12.peg.471	fig|80850.7.peg.698	sym	8	K02433	gatA; QRSL1	aspartyl-tRNA(Asn)/glutamyl-tRNA(Gln) amidotransferase subunit A [EC:6.3.5.6 6.3.5.7]	sym
AAW71356	sym_ORTHOMCL33	wbrugiapahangi_00060	CCF78242	WP_025264011.1	WP_088414960.1	fig|82301.12.peg.129	fig|80850.7.peg.228	sym	4	K04088	hflK	modulator of FtsH protease HflK	sym
AAW71362	sym_ORTHOMCL31	wbrugiapahangi_00053	CCF78278	WP_025264039.1	WP_088414970.1	fig|82301.12.peg.177	fig|80850.7.peg.260	sym	5	K00413	CYC1; CYT1; petC	ubiquinol-cytochrome c reductase cytochrome c1 subunit	sym
AAW71366	sym_ORTHOMCL30	wbrugiapahangi_00044	CCF78265	WP_025264031.1	WP_088414945.1	fig|82301.12.peg.159	fig|80850.7.peg.199	sym	2	K00075	murB	UDP-N-acetylmuramate dehydrogenase [EC:1.3.1.98]	sym
AAW71373	sym_ORTHOMCL28	wbrugiapahangi_00032	CCF78222	WP_014869007.1	WP_088415126.1	fig|82301.12.peg.861	fig|80850.7.peg.213	sym	3	K03686	dnaJ	molecular chaperone DnaJ	sym
AAW71378	sym_ORTHOMCL25	wbrugiapahangi_00021	CCF78262	WP_025264029.1	WP_088414306.1	fig|82301.12.peg.155	fig|80850.7.peg.138	sym	1	K00762	pyrE	orotate phosphoribosyltransferase [EC:2.4.2.10]	sym
AAW71379	sym_ORTHOMCL24	wbrugiapahangi_00074	CCF77972	WP_014868757.1	WP_088414775.1	fig|82301.12.peg.397	fig|80850.7.peg.414	sym	97	K08316	rsmD	16S rRNA (guanine966-N2)-methyltransferase [EC:2.1.1.171]	symTop5
AAW71380	sym_ORTHOMCL23	wbrugiapahangi_00073	CCF77971	WP_025264272.1	WP_088414777.1	fig|82301.12.peg.396	fig|80850.7.peg.416	sym	6				sym
AAW71382	sym_ORTHOMCL21	wbrugiapahangi_00071	CCF77969	WP_081730862.1	WP_088414781.1	fig|82301.12.peg.394	fig|80850.7.peg.418	sym	11	K03201	virB6; lvhB6	type IV secretion system protein VirB6	sym
AAW71384	sym_ORTHOMCL20	wbrugiapahangi_00069	CCF77967	WP_025264268.1	WP_088414783.1	fig|82301.12.peg.392	fig|80850.7.peg.420	sym	6	K03201	virB6; lvhB6	type IV secretion system protein VirB6	sym
AAW71385	sym_ORTHOMCL19	wbrugiapahangi_00068	CCF77966	WP_025264267.1	WP_088414785.1	fig|82301.12.peg.391	fig|80850.7.peg.421	sym	58	K03199	virB4; lvhB4	type IV secretion system protein VirB4 [EC:7.4.2.8]	sym
AAW71387	sym_ORTHOMCL18	wbrugiapahangi_00066	CCF77964	WP_014868749.1	WP_088414787.1	fig|82301.12.peg.390	fig|80850.7.peg.423	sym	8	K04566	lysK	lysyl-tRNA synthetase; class I [EC:6.1.1.6]	sym
AAW71388	sym_ORTHOMCL17	wbrugiapahangi_00012	CCF78473	WP_025264172.1	WP_088414506.1	fig|82301.12.peg.215	fig|80850.7.peg.122	sym	19				sym
AAW71392	sym_ORTHOMCL15	wbrugiapahangi_00007	CCF78475	WP_014869260.1	WP_088414514.1	fig|82301.12.peg.219	fig|80850.7.peg.126	sym	166	K00806	uppS	undecaprenyl diphosphate synthase [EC:2.5.1.31]	symTop5
AAW71393	sym_ORTHOMCL14	wbrugiapahangi_00006	CCF78477	WP_025264175.1	WP_088414516.1	fig|82301.12.peg.221	fig|80850.7.peg.127	sym	14	K02838	frr; MRRF; RRF	ribosome recycling factor	sym
AAW71394	sym_ORTHOMCL13	wbrugiapahangi_00005	CCF78478	WP_025264176.1	WP_088414518.1	fig|82301.12.peg.222	fig|80850.7.peg.128	sym	14	K09903	pyrH	uridylate kinase [EC:2.7.4.22]	sym
AAW71396	sym_ORTHOMCL11	wbrugiapahangi_00003	CCF78480	WP_014869265.1	WP_088414525.1	fig|82301.12.peg.224	fig|80850.7.peg.130	sym	4	K02967	RP-S2; MRPS2; rpsB	small subunit ribosomal protein S2	sym
AAW71397	sym_ORTHOMCL10	wbrugiapahangi_01159	CCF78132	WP_025263921.1	WP_088414286.1	fig|82301.12.peg.2	fig|80850.7.peg.733	sym	2	K06189	corC; tlyC	hemolysin (HlyC) family protein	sym
WBGene00220433	host_ORTHOMCL3101	BPAG_0001221101	OOCN_0000469101	WBGene00236967	maker-PairedContig_3671-snap-gene-1.15	nDi.2.2.2.g05548	nLs.2.1.2.g04297	host	9	K15048	KALRN	kalirin [EC:2.7.11.1]	host
WBGene00220443	host_ORTHOMCL3354	BPAG_0001160001	OOCN_0000888701	WBGene00240915	maker-PairedContig_222-snap-gene-0.19	nDi.2.2.2.g05924	nLs.2.1.2.g07084	host	7				host
WBGene00220481	host_ORTHOMCL4353	BPAG_0000938201	OOCN_0000860201	WBGene00247857	maker-PairedContig_5360-snap-gene-1.7	nDi.2.2.2.g03775	nLs.2.1.2.g07186	host	10				host
WBGene00220568	host_ORTHOMCL4503	BPAG_0000902301	OOCN_0000564001	WBGene00241028	maker-PairedContig_3960-snap-gene-1.27	nDi.2.2.2.g05097	nLs.2.1.2.g03367	host	3				host
WBGene00220579	host_ORTHOMCL4655	BPAG_0000868001	OOCN_0000557101	WBGene00241422	maker-PairedContig_1794-snap-gene-2.27	nDi.2.2.2.g00864	nLs.2.1.2.g04758	host	4				host
WBGene00220598	host_ORTHOMCL6059	BPAG_0000179801	OOCN_0001033801	WBGene00239552	maker-PairedContig_883-snap-gene-0.24	nDi.2.2.2.g03941	nLs.2.1.2.g09541	host	3				host
WBGene00220610	host_ORTHOMCL4208	BPAG_0000969801	OOCN_0000919101	WBGene00240148	maker-PairedContig_423-snap-gene-0.6	nDi.2.2.2.g11553	nLs.2.1.2.g03272	host	3				host
WBGene00220621	host_ORTHOMCL3967	BPAG_0001024301	OOCN_0000088001	WBGene00246083	maker-PairedContig_4679-snap-gene-0.15	nDi.2.2.2.g03323	nLs.2.1.2.g00623	host	1				host
WBGene00220652	host_ORTHOMCL4076	BPAG_0000998001	OOCN_0001092901	WBGene00239816	maker-PairedContig_1561-snap-gene-0.5	nDi.2.2.2.g00989	nLs.2.1.2.g01813	host	1				host
WBGene00220655	host_ORTHOMCL4933	BPAG_0000812901	OOCN_0000631501	WBGene00239791	maker-PairedContig_1456-snap-gene-0.11	nDi.2.2.2.g01555	nLs.2.1.2.g08708	host	1	K03504	POLD3	DNA polymerase delta subunit 3	host
WBGene00220679	host_ORTHOMCL4043	BPAG_0001005201	OOCN_0000477401	WBGene00241501	maker-PairedContig_3872-snap-gene-2.18	nDi.2.2.2.g01045	nLs.2.1.2.g05283	host	10	K11411	SIRT1; SIR2L1	NAD+-dependent protein deacetylase sirtuin 1 [EC:2.3.1.286]	host
WBGene00220749	host_ORTHOMCL2360	BPAG_0001406301	OOCN_0000527801	WBGene00243425	maker-PairedContig_53-snap-gene-0.12	nDi.2.2.2.g04042	nLs.2.1.2.g06767	host	2	K10990	RMI1; BRAP75	RecQ-mediated genome instability protein 1	host
WBGene00220750	host_ORTHOMCL5720	BPAG_0000274701	OOCN_0000527401	WBGene00243429	maker-PairedContig_53-snap-gene-1.15	nDi.2.2.2.g04039	nLs.2.1.2.g06770	host	1				host
WBGene00220761	host_ORTHOMCL4425	BPAG_0000922101	OOCN_0000680701	WBGene00247443	maker-PairedContig_1331-snap-gene-1.11	nDi.2.2.2.g00169	nLs.2.1.2.g05067	host	2	K06106	CTTN; EMS1	cortactin	host
WBGene00220768	host_ORTHOMCL5346	BPAG_0000432701	OOCN_0000658101	WBGene00247550	maker-PairedContig_905-snap-gene-4.32	nDi.2.2.2.g00274	nLs.2.1.2.g00402	host	2	K19675	IFT43	intraflagellar transport protein 43	host
WBGene00220794	host_ORTHOMCL5127	BPAG_0000621401	OOCN_0001029801	WBGene00248270	maker-PairedContig_1579-snap-gene-1.18	nDi.2.2.2.g07550	nLs.2.1.2.g00844	host	1				host
WBGene00220839	host_ORTHOMCL3297	BPAG_0001174801	OOCN_0000989201	WBGene00242783	maker-PairedContig_453-snap-gene-0.14	nDi.2.2.2.g07194	nLs.2.1.2.g09537	host	4				host
WBGene00220854	host_ORTHOMCL3665	BPAG_0001094501	OOCN_0000676701	WBGene00242671	maker-PairedContig_2057-snap-gene-0.11	nDi.2.2.2.g06886	nLs.2.1.2.g01483	host	5				host
WBGene00220891	host_ORTHOMCL3021	BPAG_0001239001	OOCN_0000933001	WBGene00240795	maker-PairedContig_1095-snap-gene-0.15	nDi.2.2.2.g10246	nLs.2.1.2.g08084	host	5				host
WBGene00220928	host_ORTHOMCL4907	BPAG_0000817301	OOCN_0000441501	WBGene00245297	maker-PairedContig_1943-snap-gene-0.11	nDi.2.2.2.g02088	nLs.2.1.2.g01043	host	2				host
WBGene00221016	host_ORTHOMCL5789	BPAG_0000254901	OOCN_0000134601	WBGene00246466	maker-PairedContig_4562-snap-gene-0.6	nDi.2.2.2.g03525	nLs.2.1.2.g03942	host	1	K10908	POLRMT; RPO41	DNA-directed RNA polymerase; mitochondrial [EC:2.7.7.6]	host
WBGene00221095	host_ORTHOMCL2790	BPAG_0001297501	OOCN_0000077401	WBGene00238299	maker-PairedContig_4176-snap-gene-1.9	nDi.2.2.2.g05738	nLs.2.1.2.g04182	host	3				host
WBGene00221117	host_ORTHOMCL4810	BPAG_0000838101	OOCN_0000219201	WBGene00240448	maker-PairedContig_2108-snap-gene-0.3	nDi.2.2.2.g08040	nLs.2.1.2.g06621	host	2				host
WBGene00221140	host_ORTHOMCL3138	BPAG_0001214101	OOCN_0000972401	WBGene00244766	maker-PairedContig_1052-snap-gene-0.9	nDi.2.2.2.g07817	nLs.2.1.2.g07179	host	4				host
WBGene00221169	host_ORTHOMCL5805	BPAG_0000248401	OOCN_0001064801	WBGene00238472	maker-PairedContig_725-snap-gene-0.7	nDi.2.2.2.g08801	nLs.2.1.2.g05668	host	7	K20296	ANG2; VPS51	vacuolar protein sorting-associated protein 51	host
WBGene00221217	host_ORTHOMCL6801	BPAG_0000017301	OOCN_0000913201	WBGene00240954	maker-PairedContig_1198-snap-gene-3.11	nDi.2.2.2.g06224	nLs.2.1.2.g02887	host	5	K11969	ARIH2	ariadne-2 [EC:2.3.2.31]	host
WBGene00221267	host_ORTHOMCL6188	BPAG_0000146401	OOCN_0000941301	WBGene00238521	maker-PairedContig_862-snap-gene-2.33	nDi.2.2.2.g09280	nLs.2.1.2.g08853	host	1	K13134	GEMIN6; SIP2	gem associated protein 6	host
WBGene00221284	host_ORTHOMCL2744	BPAG_0001311101	OOCN_0000670901	WBGene00237915	maker-PairedContig_926-snap-gene-3.16	nDi.2.2.2.g09238	nLs.2.1.2.g00605	host	2	K22139	MPC2	mitochondrial pyruvate carrier 2	host
WBGene00221322	host_ORTHOMCL6470	BPAG_0000086001	OOCN_0000796001	WBGene00244493	maker-PairedContig_4327-snap-gene-0.15	nDi.2.2.2.g08063	nLs.2.1.2.g00482	host	1	K00419	QCR9; UCRC	ubiquinol-cytochrome c reductase subunit 9	host
WBGene00221361	host_ORTHOMCL4667	BPAG_0000866101	OOCN_0000935801	WBGene00242899	snap_masked-PairedContig_684-processed-gene-0.1	nDi.2.2.2.g10515	nLs.2.1.2.g04334	host	4				host
WBGene00221371	host_ORTHOMCL2526	BPAG_0001364801	OOCN_0001156801	WBGene00248141	maker-PairedContig_2318-snap-gene-0.5	nDi.2.2.2.g06721	nLs.2.1.2.g03396	host	2	K12646	DDX58; RIG-I	ATP-dependent RNA helicase DDX58 [EC:3.6.4.13]	host
WBGene00221448	host_ORTHOMCL5021	BPAG_0000793201	OOCN_0000103301	WBGene00247361	maker-PairedContig_2686-snap-gene-8.14	nDi.2.2.2.g00516	nLs.2.1.2.g05293	host	2				host
WBGene00221543	host_ORTHOMCL4093	BPAG_0000993201	OOCN_0000825401	WBGene00241148	maker-PairedContig_1781-snap-gene-0.10	nDi.2.2.2.g01745	nLs.2.1.2.g01352	host	5				host
WBGene00221568	host_ORTHOMCL4143	BPAG_0000981201	OOCN_0000276901	WBGene00246700	maker-PairedContig_4389-snap-gene-4.20	nDi.2.2.2.g06704	nLs.2.1.2.g08928	host	2				host
WBGene00221646	host_ORTHOMCL5228	BPAG_0000525301	OOCN_0001182601	WBGene00246362	maker-PairedContig_906-snap-gene-0.8	nDi.2.2.2.g07152	nLs.2.1.2.g02162	host	2				host
WBGene00221647	host_ORTHOMCL2195	BPAG_0001463901	OOCN_0000612501	WBGene00247820	maker-PairedContig_436-snap-gene-0.15	nDi.2.2.2.g03498	nLs.2.1.2.g02862	host	2				host
WBGene00221713	host_ORTHOMCL4679	BPAG_0000862501	OOCN_0000424701	WBGene00242941	maker-PairedContig_4857-snap-gene-0.2	nDi.2.2.2.g12577	nLs.2.1.2.g04189	host	1				host
WBGene00221746	host_ORTHOMCL4912	BPAG_0000816601	OOCN_0000546501	WBGene00245306	maker-PairedContig_1944-snap-gene-0.18	nDi.2.2.2.g02081	nLs.2.1.2.g01035	host	3				host
WBGene00221784	host_ORTHOMCL3167	BPAG_0001206001	OOCN_0000799701	WBGene00249068	maker-PairedContig_4004-snap-gene-1.13	nDi.2.2.2.g07289	nLs.2.1.2.g07850	host	1				host
WBGene00221838	host_ORTHOMCL5217	BPAG_0000535601	OOCN_0000330201	WBGene00246243	maker-PairedContig_5550-snap-gene-0.4	nDi.2.2.2.g06053	nLs.2.1.2.g02205	host	4				host
WBGene00221839	host_ORTHOMCL3081	BPAG_0001224401	OOCN_0001140001	WBGene00245881	maker-PairedContig_37-snap-gene-0.2	nDi.2.2.2.g12735	nLs.2.1.2.g04236	host	3	K24142	STARD10	StAR-related lipid transfer protein 10	host
WBGene00221853	host_ORTHOMCL3134	BPAG_0001214701	OOCN_0000813701	WBGene00242690	maker-PairedContig_3313-snap-gene-0.6	nDi.2.2.2.g11087	nLs.2.1.2.g07856	host	2				host
WBGene00221870	host_ORTHOMCL5255	BPAG_0000505001	OOCN_0001009501	WBGene00236841	snap_masked-PairedContig_673-processed-gene-0.0	nDi.2.2.2.g06785	nLs.2.1.2.g01237	host	3				host
WBGene00221885	host_ORTHOMCL5827	BPAG_0000240001	OOCN_0000641701	WBGene00237882	maker-PairedContig_262-snap-gene-5.12	nDi.2.2.2.g02677	nLs.2.1.2.g04310	host	2				host
WBGene00221940	host_ORTHOMCL6223	BPAG_0000136901	OOCN_0000974201	WBGene00240473	maker-PairedContig_1289-snap-gene-0.7	nDi.2.2.2.g08310	nLs.2.1.2.g06064	host	1	K03671	trxA	thioredoxin 1	host
WBGene00221943	host_ORTHOMCL3117	BPAG_0001217301	OOCN_0000592801	WBGene00246508	maker-PairedContig_5606-snap-gene-0.21	nDi.2.2.2.g04198	nLs.2.1.2.g05456	host	1	K00621	GNPNAT1; GNA1	glucosamine-phosphate N-acetyltransferase [EC:2.3.1.4]	host
WBGene00221949	host_ORTHOMCL2865	BPAG_0001279801	OOCN_0000351301	WBGene00246843	maker-PairedContig_756-snap-gene-6.14	nDi.2.2.2.g09681	nLs.2.1.2.g07701	host	11				host
WBGene00221952	host_ORTHOMCL4699	BPAG_0000858901	OOCN_0000881201	WBGene00240754	maker-PairedContig_1747-snap-gene-1.26	nDi.2.2.2.g08751	nLs.2.1.2.g06867	host	1	K19371	DNAJC25	DnaJ homolog subfamily C member 25	host
WBGene00221954	host_ORTHOMCL5763	BPAG_0000263201	OOCN_0000055501	WBGene00243490	maker-PairedContig_2819-snap-gene-3.39	nDi.2.2.2.g03086	nLs.2.1.2.g07941	host	1	K15177	LEO1	RNA polymerase-associated protein LEO1	host
WBGene00221956	host_ORTHOMCL6310	BPAG_0000117901	OOCN_0000506101	WBGene00242448	maker-PairedContig_3826-snap-gene-0.14	nDi.2.2.2.g05035	nLs.2.1.2.g07809	host	3	K09518	DNAJB12	DnaJ homolog subfamily B member 12	host
WBGene00221966	host_ORTHOMCL6422	BPAG_0000096701	OOCN_0000926601	WBGene00237477	maker-PairedContig_5086-snap-gene-2.26	nDi.2.2.2.g01350	nLs.2.1.2.g04470	host	34	K03097	CSNK2A	casein kinase II subunit alpha [EC:2.7.11.1]	hostTop5
WBGene00221973	host_ORTHOMCL6481	BPAG_0000083101	OOCN_0000110001	WBGene00240969	maker-PairedContig_1198-snap-gene-1.19	nDi.2.2.2.g07523	nLs.2.1.2.g05477	host	36	K04441	P38	p38 MAP kinase [EC:2.7.11.24]	hostTop5
WBGene00221974	host_ORTHOMCL2937	BPAG_0001261101	OOCN_0000542301	WBGene00248945	maker-PairedContig_564-snap-gene-0.17	nDi.2.2.2.g06926	nLs.2.1.2.g09696	host	3				host
WBGene00221982	host_ORTHOMCL6591	BPAG_0000061701	OOCN_0000791401	WBGene00244909	maker-PairedContig_1788-snap-gene-0.5	nDi.2.2.2.g03716	nLs.2.1.2.g01647	host	4				host
WBGene00221985	host_ORTHOMCL3004	BPAG_0001245001	OOCN_0000092501	WBGene00248445	maker-PairedContig_4468-snap-gene-0.28	nDi.2.2.2.g09748	nLs.2.1.2.g09006	host	5	K12350	SMPD1; ASM	sphingomyelin phosphodiesterase [EC:3.1.4.12]	host
WBGene00221989	host_ORTHOMCL6840	BPAG_0000010001	OOCN_0000860901	WBGene00247082	maker-PairedContig_5830-snap-gene-0.6	nDi.2.2.2.g03207	nLs.2.1.2.g04709	host	2	K17428	MRPL47; NCM1	large subunit ribosomal protein L47	host
WBGene00221992	host_ORTHOMCL4509	BPAG_0000901201	OOCN_0001148701	WBGene00241016	maker-PairedContig_1827-snap-gene-0.10	nDi.2.2.2.g05108	nLs.2.1.2.g06608	host	5	K07521	UNC5	netrin receptor unc-5	host
WBGene00221997	host_ORTHOMCL6790	BPAG_0000019501	OOCN_0000373601	WBGene00239839	maker-PairedContig_634-snap-gene-0.17	nDi.2.2.2.g00967	nLs.2.1.2.g03196	host	2	K18203	LCMT1	[phosphatase 2A protein]-leucine-carboxy methyltransferase [EC:2.1.1.233]	host
WBGene00222005	host_ORTHOMCL4781	BPAG_0000844801	OOCN_0000377801	WBGene00245569	maker-PairedContig_5411-snap-gene-3.13	nDi.2.2.2.g00125	nLs.2.1.2.g06495	host	10	K00541	NNMT	nicotinamide N-methyltransferase [EC:2.1.1.1]	host
WBGene00222007	host_ORTHOMCL4881	BPAG_0000822001	OOCN_0000636601	WBGene00245247	maker-PairedContig_1828-snap-gene-0.19	nDi.2.2.2.g00583	nLs.2.1.2.g00311	host	1	K23340	TMUB	transmembrane and ubiquitin-like domain-containing protein	host
WBGene00222012	host_ORTHOMCL2367	BPAG_0001405101	OOCN_0001057901	WBGene00247570	maker-PairedContig_2546-snap-gene-1.16	nDi.2.2.2.g00287	nLs.2.1.2.g08369	host	1				host
WBGene00222013	host_ORTHOMCL4174	BPAG_0000976301	OOCN_0000371301	WBGene00241778	maker-PairedContig_1271-snap-gene-0.27	nDi.2.2.2.g02817	nLs.2.1.2.g04410	host	2				host
WBGene00222014	host_ORTHOMCL5319	BPAG_0000451101	OOCN_0000545401	WBGene00248078	maker-PairedContig_4962-snap-gene-0.13	nDi.2.2.2.g02778	nLs.2.1.2.g08900	host	3				host
WBGene00222018	host_ORTHOMCL4154	BPAG_0000979301	OOCN_0000146701	WBGene00246718	maker-PairedContig_4389-snap-gene-3.12	nDi.2.2.2.g07397	nLs.2.1.2.g08671	host	1	K00922	PIK3CA_B_D	phosphatidylinositol-4;5-bisphosphate 3-kinase catalytic subunit alpha/beta/delta [EC:2.7.1.153]	host
WBGene00222020	host_ORTHOMCL4745	BPAG_0000851501	OOCN_0000778201	WBGene00245416	maker-PairedContig_206-snap-gene-8.15	nDi.2.2.2.g02487	nLs.2.1.2.g02493	host	1	K13192	RBM26	RNA-binding protein 26	host
WBGene00222021	host_ORTHOMCL3807	BPAG_0001064001	OOCN_0000391701	WBGene00245209	maker-PairedContig_1075-snap-gene-1.12	nDi.2.2.2.g00621	nLs.2.1.2.g01521	host	4	K16526	AKAP10	A-kinase anchor protein 10	host
WBGene00222022	host_ORTHOMCL5899	BPAG_0000220001	OOCN_0000979801	WBGene00243934	maker-PairedContig_322-snap-gene-1.37	nDi.2.2.2.g00768	nLs.2.1.2.g03421	host	11				host
WBGene00222023	host_ORTHOMCL3737	BPAG_0001079601	OOCN_0000747101	WBGene00245051	maker-PairedContig_122-snap-gene-6.21	nDi.2.2.2.g00357	nLs.2.1.2.g03635	host	1	K05751	ABI2	abl interactor 2	host
WBGene00222024	host_ORTHOMCL2759	BPAG_0001305201	OOCN_0000783501	WBGene00243321	maker-PairedContig_929-snap-gene-0.17	nDi.2.2.2.g06366	nLs.2.1.2.g06281	host	4	K08336	ATG12	ubiquitin-like protein ATG12	host
WBGene00222026	host_ORTHOMCL2885	BPAG_0001275801	OOCN_0000596601	WBGene00245923	maker-PairedContig_1199-snap-gene-1.19	nDi.2.2.2.g06871	nLs.2.1.2.g05393	host	1	K02894	RP-L23e; RPL23	large subunit ribosomal protein L23e	host
WBGene00222029	host_ORTHOMCL5704	BPAG_0000281201	OOCN_0000917001	WBGene00243698	maker-PairedContig_1697-snap-gene-2.14	nDi.2.2.2.g03000	nLs.2.1.2.g02446	host	1	K05858	PLCB	phosphatidylinositol phospholipase C; beta [EC:3.1.4.11]	host
WBGene00222033	host_ORTHOMCL4605	BPAG_0000878501	OOCN_0001026401	WBGene00244680	maker-PairedContig_43-snap-gene-0.4	nDi.2.2.2.g10146	nLs.2.1.2.g08503	host	3				host
WBGene00222046	host_ORTHOMCL4078	BPAG_0000997801	OOCN_0000744001	WBGene00239813	maker-PairedContig_1561-snap-gene-0.9	nDi.2.2.2.g01532	nLs.2.1.2.g01811	host	1				host
WBGene00222055	host_ORTHOMCL3831	BPAG_0001053801	OOCN_0001183301	WBGene00239571	maker-PairedContig_501-snap-gene-0.28	nDi.2.2.2.g03943	nLs.2.1.2.g09492	host	1				host
WBGene00222058	host_ORTHOMCL3894	BPAG_0001039601	OOCN_0000753801	WBGene00244469	maker-PairedContig_600-snap-gene-0.32	nDi.2.2.2.g09979	nLs.2.1.2.g04798	host	1	K22679	GDF11	growth differentiation factor 11	host
WBGene00222061	host_ORTHOMCL3489	BPAG_0001130901	OOCN_0000068401	WBGene00238575	maker-PairedContig_888-snap-gene-0.11	nDi.2.2.2.g08044	nLs.2.1.2.g04985	host	1	K02602	CPEB; ORB	cytoplasmic polyadenylation element-binding protein	host
WBGene00222064	host_ORTHOMCL2810	BPAG_0001292901	OOCN_0000574401	WBGene00239557	maker-PairedContig_3285-snap-gene-0.17	nDi.2.2.2.g09054	nLs.2.1.2.g06091	host	1	K12306	MSFD7; SLC49A4	MFS transporter; FLVCR family; MFS-domain-containing protein 7	host
WBGene00222072	host_ORTHOMCL4332	BPAG_0000943101	OOCN_0000041201	WBGene00247868	maker-PairedContig_4197-snap-gene-1.15	nDi.2.2.2.g07842	nLs.2.1.2.g07224	host	3	K04592	ADGRL1; LPHN1	adhesion G protein-coupled receptor L1	host
WBGene00222074	host_ORTHOMCL4863	BPAG_0000825901	OOCN_0000674801	WBGene00244974	maker-PairedContig_4516-snap-gene-0.6	nDi.2.2.2.g00433	nLs.2.1.2.g09339	host	2	K15176	CTR9	RNA polymerase-associated protein CTR9	host
WBGene00222078	host_ORTHOMCL2969	BPAG_0001252601	OOCN_0000644201	WBGene00245599	maker-PairedContig_4411-snap-gene-1.18	nDi.2.2.2.g00158	nLs.2.1.2.g05122	host	1				host
WBGene00222081	host_ORTHOMCL4538	BPAG_0000895001	OOCN_0000992101	WBGene00242081	maker-PairedContig_1245-snap-gene-1.15	nDi.2.2.2.g02615	nLs.2.1.2.g01621	host	39	K04440	JNK	mitogen-activated protein kinase 8/9/10 (c-Jun N-terminal kinase) [EC:2.7.11.24]	hostTop1	Bma-jnk-1	Stress-activated protein kinase JNK
WBGene00222084	host_ORTHOMCL3178	BPAG_0001203601	OOCN_0000577501	WBGene00247157	maker-PairedContig_774-snap-gene-1.25	nDi.2.2.2.g02117	nLs.2.1.2.g00053	host	4				host
WBGene00222094	host_ORTHOMCL3112	BPAG_0001218201	OOCN_0000948901	WBGene00242419	maker-PairedContig_1013-snap-gene-0.5	nDi.2.2.2.g03584	nLs.2.1.2.g08498	host	5	K24412	CRIP1; CRP1	cysteine-rich protein 1	host
WBGene00222106	host_ORTHOMCL2989	BPAG_0001248401	OOCN_0000616401	WBGene00242250	maker-PairedContig_2307-snap-gene-1.20	nDi.2.2.2.g01125	nLs.2.1.2.g04857	host	12	K00318	PRODH; fadM; putB	proline dehydrogenase [EC:1.5.5.2]	host
WBGene00222108	host_ORTHOMCL6061	BPAG_0000179601	OOCN_0000578101	WBGene00239206	maker-PairedContig_883-snap-gene-0.28	nDi.2.2.2.g05883	nLs.2.1.2.g04280	host	1	K22255	ATPIF1	ATPase inhibitor; mitochondrial	host
WBGene00222109	host_ORTHOMCL6721	BPAG_0000032101	OOCN_0000990901	WBGene00240833	maker-PairedContig_2067-snap-gene-0.10	nDi.2.2.2.g09256	nLs.2.1.2.g00718	host	3	K12655	OTUD5; DUBA	OTU domain-containing protein 5 [EC:3.4.19.12]	host
WBGene00222111	host_ORTHOMCL2884	BPAG_0001275901	OOCN_0000596701	WBGene00245924	maker-PairedContig_1199-snap-gene-1.27	nDi.2.2.2.g06872	nLs.2.1.2.g05392	host	1	K09613	COPS5; CSN5	COP9 signalosome complex subunit 5 [EC:3.4.-.-]	host
WBGene00222117	host_ORTHOMCL4305	BPAG_0000948401	OOCN_0001119501	WBGene00244526	maker-PairedContig_5996-snap-gene-4.22	nDi.2.2.2.g06025	nLs.2.1.2.g05088	host	4	K20630	CHN1_2; ARHGAP2_3	chimaerin	host
WBGene00222118	host_ORTHOMCL5252	BPAG_0000509701	OOCN_0000020501	WBGene00246470	maker-PairedContig_4562-snap-gene-0.7	nDi.2.2.2.g03527	nLs.2.1.2.g03940	host	10	K15537	AGMO	alkylglycerol monooxygenase [EC:1.14.16.5]	host
WBGene00222127	host_ORTHOMCL3034	BPAG_0001236401	OOCN_0000987401	WBGene00240794	maker-PairedContig_1872-snap-gene-0.8	nDi.2.2.2.g08862	nLs.2.1.2.g07291	host	3	K25166	EEF1AKNMT; METTL13	eEF1A lysine and N-terminal methyltransferase [EC:2.1.1.-]	host
WBGene00222129	host_ORTHOMCL6733	BPAG_0000030001	OOCN_0000383001	WBGene00241342	maker-PairedContig_1909-snap-gene-1.22	nDi.2.2.2.g00785	nLs.2.1.2.g04268	host	2				host
WBGene00222132	host_ORTHOMCL4203	BPAG_0000971501	OOCN_0001006501	WBGene00240486	maker-PairedContig_1201-snap-gene-0.2	nDi.2.2.2.g10075	nLs.2.1.2.g07107	host	2	K06087	CLDN	claudin	host
WBGene00222135	host_ORTHOMCL4202	BPAG_0000971601	OOCN_0001006401	WBGene00240485	maker-PairedContig_1201-snap-gene-0.3	nDi.2.2.2.g10828	nLs.2.1.2.g07106	host	2				host
WBGene00222139	host_ORTHOMCL6516	BPAG_0000077201	OOCN_0000489301	WBGene00241301	maker-PairedContig_762-snap-gene-0.26	nDi.2.2.2.g01908	nLs.2.1.2.g08693	host	1	K20638	ARHGAP17; RICH1	Rho GTPase-activating protein 17	host
WBGene00222145	host_ORTHOMCL3701	BPAG_0001087101	OOCN_0000683201	WBGene00244045	maker-PairedContig_5299-snap-gene-0.17	nDi.2.2.2.g01280	nLs.2.1.2.g00390	host	1	K15363	FAN1; MTMR15	fanconi-associated nuclease 1 [EC:3.1.21.- 3.1.4.1]	host
WBGene00222147	host_ORTHOMCL4165	BPAG_0000977701	OOCN_0001017401	WBGene00246739	maker-PairedContig_4389-snap-gene-0.10	nDi.2.2.2.g04744	nLs.2.1.2.g03108	host	1	K11980	RNF11	E3 ubiquitin-protein ligase RNF11	host
WBGene00222151	host_ORTHOMCL2306	BPAG_0001418701	OOCN_0000500401	WBGene00237463	maker-PairedContig_5086-snap-gene-0.9	nDi.2.2.2.g01340	nLs.2.1.2.g02211	host	4	K05762	RDX	radixin	host
WBGene00222168	host_ORTHOMCL2835	BPAG_0001287501	OOCN_0000756701	WBGene00241824	maker-PairedContig_245-snap-gene-1.28	nDi.2.2.2.g05600	nLs.2.1.2.g02794	host	1	K17231	IYD; DEHAL1	iodotyrosine deiodinase [EC:1.21.1.1]	host
WBGene00222175	host_ORTHOMCL2557	BPAG_0001357701	OOCN_0001033101	WBGene00248038	maker-PairedContig_2665-snap-gene-0.9	nDi.2.2.2.g08924	nLs.2.1.2.g07327	host	2	K08059	IFI30; GILT	interferon; gamma-inducible protein 30	host
WBGene00222178	host_ORTHOMCL4557	BPAG_0000889801	OOCN_0000472801	WBGene00240691	maker-PairedContig_1823-snap-gene-1.12	nDi.2.2.2.g09266	nLs.2.1.2.g00275	host	6	K04348	PPP3C; CNA	serine/threonine-protein phosphatase 2B catalytic subunit [EC:3.1.3.16]	host
WBGene00222188	host_ORTHOMCL3608	BPAG_0001103901	OOCN_0000663501	WBGene00240823	maker-PairedContig_1150-snap-gene-3.19	nDi.2.2.2.g10003	nLs.2.1.2.g08939	host	1				host
WBGene00222191	host_ORTHOMCL4941	BPAG_0000811101	OOCN_0000653401	WBGene00239771	maker-PairedContig_1490-snap-gene-0.12	nDi.2.2.2.g01573	nLs.2.1.2.g02923	host	2	K06528	LAMP1_2; CD107	lysosomal-associated membrane protein 1/2	host
WBGene00222195	host_ORTHOMCL4221	BPAG_0000967901	OOCN_0000369101	WBGene00241754	maker-PairedContig_1014-snap-gene-1.18	nDi.2.2.2.g02427	nLs.2.1.2.g08464	host	1	K00736	MGAT2	alpha-1;6-mannosyl-glycoprotein beta-1;2-N-acetylglucosaminyltransferase [EC:2.4.1.143]	host
WBGene00222201	host_ORTHOMCL6635	BPAG_0000049801	OOCN_0000115301	WBGene00247035	maker-PairedContig_297-snap-gene-2.29	nDi.2.2.2.g10757	nLs.2.1.2.g07834	host	2				host
WBGene00222207	host_ORTHOMCL3006	BPAG_0001243401	OOCN_0000109101	WBGene00239970	maker-PairedContig_1202-snap-gene-0.11	nDi.2.2.2.g09153	nLs.2.1.2.g06706	host	4				host
WBGene00222209	host_ORTHOMCL2384	BPAG_0001401801	OOCN_0001006901	WBGene00243866	maker-PairedContig_1838-snap-gene-1.42	nDi.2.2.2.g06942	nLs.2.1.2.g01190	host	4				host
WBGene00222210	host_ORTHOMCL6325	BPAG_0000114601	OOCN_0000103601	WBGene00243791	maker-PairedContig_1498-snap-gene-2.19	nDi.2.2.2.g02855	nLs.2.1.2.g02460	host	10				host
WBGene00222214	host_ORTHOMCL5901	BPAG_0000219501	OOCN_0000771301	WBGene00237166	maker-PairedContig_2111-snap-gene-0.8	nDi.2.2.2.g04853	nLs.2.1.2.g08440	host	2	K02875	RP-L14e; RPL14	large subunit ribosomal protein L14e	host
WBGene00222229	host_ORTHOMCL6713	BPAG_0000033801	OOCN_0000771901	WBGene00240921	maker-PairedContig_214-snap-gene-0.7	nDi.2.2.2.g05918	nLs.2.1.2.g09001	host	2				host
WBGene00222230	host_ORTHOMCL2188	BPAG_0001468101	OOCN_0000873101	WBGene00237151	maker-PairedContig_5852-snap-gene-0.2	nDi.2.2.2.g03457	nLs.2.1.2.g01264	host	5	K01593	DDC; TDC	aromatic-L-amino-acid/L-tryptophan decarboxylase [EC:4.1.1.28 4.1.1.105]	host
WBGene00222231	host_ORTHOMCL4836	BPAG_0000831001	OOCN_0001150501	WBGene00244617	maker-PairedContig_2580-snap-gene-0.7	nDi.2.2.2.g05355	nLs.2.1.2.g08179	host	2	K24744	WDR37	WD repeat-containing protein 37	host
WBGene00222241	host_ORTHOMCL4465	BPAG_0000911301	OOCN_0000077901	WBGene00245839	maker-PairedContig_1614-snap-gene-0.11	nDi.2.2.2.g07150	nLs.2.1.2.g10126	host	10	K04358	FGF	fibroblast growth factor	host
WBGene00222246	host_ORTHOMCL4871	BPAG_0000824501	OOCN_0000044401	WBGene00244986	maker-PairedContig_591-snap-gene-1.27	nDi.2.2.2.g00419	nLs.2.1.2.g04903	host	1	K01164	POP1	ribonuclease P/MRP protein subunit POP1 [EC:3.1.26.5]	host
WBGene00222261	host_ORTHOMCL5247	BPAG_0000512401	OOCN_0000785901	WBGene00246913	maker-PairedContig_541-snap-gene-0.6	nDi.2.2.2.g07341	nLs.2.1.2.g08841	host	4	K15208	SNAPC1	snRNA-activating protein complex subunit 1	host
WBGene00222269	host_ORTHOMCL5177	BPAG_0000570601	OOCN_0000668101	WBGene00247750	maker-PairedContig_1738-snap-gene-0.17	nDi.2.2.2.g03166	nLs.2.1.2.g02623	host	4				host
WBGene00222277	host_ORTHOMCL4090	BPAG_0000995001	OOCN_0000207501	WBGene00241123	maker-PairedContig_271-snap-gene-0.14	nDi.2.2.2.g03683	nLs.2.1.2.g07422	host	2				host
WBGene00222278	host_ORTHOMCL4087	BPAG_0000995701	OOCN_0000714001	WBGene00241116	maker-PairedContig_271-snap-gene-0.21	nDi.2.2.2.g03693	nLs.2.1.2.g06312	host	7				host
WBGene00222294	host_ORTHOMCL2324	BPAG_0001414701	OOCN_0001173001	WBGene00244142	maker-PairedContig_4023-snap-gene-8.19	nDi.2.2.2.g01253	nLs.2.1.2.g05512	host	10				host
WBGene00222298	host_ORTHOMCL4759	BPAG_0000849501	OOCN_0000389401	WBGene00245441	maker-PairedContig_206-snap-gene-5.15	nDi.2.2.2.g00017	nLs.2.1.2.g07167	host	2	K08864	TLK	tousled-like kinase [EC:2.7.11.1]	host
WBGene00222315	host_ORTHOMCL5315	BPAG_0000454701	OOCN_0000786001	WBGene00246914	maker-PairedContig_541-snap-gene-0.5	nDi.2.2.2.g07342	nLs.2.1.2.g08842	host	3	K05012	CLCN3_4_5	chloride channel 3/4/5	host
WBGene00222319	host_ORTHOMCL3144	BPAG_0001212701	OOCN_0000873401	WBGene00244748	maker-PairedContig_1052-snap-gene-2.10	nDi.2.2.2.g07117	nLs.2.1.2.g06208	host	1	K12614	DDX6; RCK; DHH1	ATP-dependent RNA helicase DDX6/DHH1 [EC:3.6.4.13]	host
WBGene00222330	host_ORTHOMCL3877	BPAG_0001044301	OOCN_0001131001	WBGene00240065	maker-PairedContig_1368-snap-gene-2.19	nDi.2.2.2.g08449	nLs.2.1.2.g05000	host	2	K05610	UCHL5; UCH37	ubiquitin carboxyl-terminal hydrolase L5 [EC:3.4.19.12]	host
WBGene00222334	host_ORTHOMCL2437	BPAG_0001385601	OOCN_0000673701	WBGene00243402	maker-PairedContig_1459-snap-gene-1.15	nDi.2.2.2.g02587	nLs.2.1.2.g05342	host	6	K10370	TMOD	tropomodulin	host
WBGene00222342	host_ORTHOMCL4002	BPAG_0001014701	OOCN_0000707801	WBGene00246493	maker-PairedContig_1790-snap-gene-1.16	nDi.2.2.2.g08178	nLs.2.1.2.g04512	host	1				host
WBGene00222351	host_ORTHOMCL5840	BPAG_0000238201	OOCN_0000988501	WBGene00248178	maker-PairedContig_1493-snap-gene-0.11	nDi.2.2.2.g07710	nLs.2.1.2.g05363	host	1	K08815	TTBK	tau tubulin kinase [EC:2.7.11.26]	host
WBGene00222356	host_ORTHOMCL3716	BPAG_0001083801	OOCN_0000627401	WBGene00239471	maker-PairedContig_5954-snap-gene-0.7	nDi.2.2.2.g07591	nLs.2.1.2.g03502	host	3	K02885	RP-L19e; RPL19	large subunit ribosomal protein L19e	host
WBGene00222359	host_ORTHOMCL2738	BPAG_0001312801	OOCN_0000511501	WBGene00246536	maker-PairedContig_5980-snap-gene-0.1	nDi.2.2.2.g03901	nLs.2.1.2.g07813	host	1				host
WBGene00222361	host_ORTHOMCL5411	BPAG_0000396601	OOCN_0000914101	WBGene00239592	maker-PairedContig_88-snap-gene-0.3	nDi.2.2.2.g03269	nLs.2.1.2.g06054	host	2	K00901	dgkA; DGK	diacylglycerol kinase (ATP) [EC:2.7.1.107]	host
WBGene00222362	host_ORTHOMCL3586	BPAG_0001109001	OOCN_0000670001	WBGene00245184	maker-PairedContig_1144-snap-gene-2.19	nDi.2.2.2.g00646	nLs.2.1.2.g02008	host	3				host
WBGene00222370	host_ORTHOMCL4030	BPAG_0001009001	OOCN_0000418601	WBGene00239289	maker-PairedContig_6294-snap-gene-1.29	nDi.2.2.2.g03409	nLs.2.1.2.g08222	host	1	K17866	DPH2	diphthamide biosynthesis protein 2	host
WBGene00222374	host_ORTHOMCL6436	BPAG_0000094301	OOCN_0000966501	WBGene00236876	maker-PairedContig_1270-snap-gene-0.28	nDi.2.2.2.g08119	nLs.2.1.2.g02847	host	2				host
WBGene00222377	host_ORTHOMCL4697	BPAG_0000859101	OOCN_0000881401	WBGene00240756	maker-PairedContig_1747-snap-gene-1.27	nDi.2.2.2.g08753	nLs.2.1.2.g06865	host	4	K12183	TSG101; STP22; VPS23	ESCRT-I complex subunit TSG101	host
WBGene00222379	host_ORTHOMCL3886	BPAG_0001041901	OOCN_0000065101	WBGene00238407	maker-PairedContig_2960-snap-gene-5.24	nDi.2.2.2.g06531	nLs.2.1.2.g04576	host	8				host
WBGene00222380	host_ORTHOMCL3103	BPAG_0001220401	OOCN_0000822701	WBGene00236960	maker-PairedContig_3671-snap-gene-1.18	nDi.2.2.2.g05552	nLs.2.1.2.g01098	host	4	K04531	APBA1; X11	amyloid beta A4 precursor protein-binding family A member 1	host
WBGene00222384	host_ORTHOMCL6326	BPAG_0000114301	OOCN_0000764301	WBGene00247597	maker-PairedContig_1625-snap-gene-2.34	nDi.2.2.2.g03804	nLs.2.1.2.g03021	host	2				host
WBGene00222400	host_ORTHOMCL6650	BPAG_0000046901	OOCN_0000587301	WBGene00241529	maker-PairedContig_745-snap-gene-0.16	nDi.2.2.2.g01017	nLs.2.1.2.g10079	host	1				host
WBGene00222401	host_ORTHOMCL6647	BPAG_0000047401	OOCN_0000537401	WBGene00241519	maker-PairedContig_745-snap-gene-0.17	nDi.2.2.2.g01025	nLs.2.1.2.g03719	host	6	K18740	EXD1; EGL	exonuclease 3'-5' domain-containing protein 1	host
WBGene00222406	host_ORTHOMCL3220	BPAG_0001191101	OOCN_0000405201	WBGene00245675	maker-PairedContig_2158-snap-gene-2.36	nDi.2.2.2.g01516	nLs.2.1.2.g02327	host	2	K03062	PSMC1; RPT2	26S proteasome regulatory subunit T2	host
WBGene00222407	host_ORTHOMCL6137	BPAG_0000159301	OOCN_0000552101	WBGene00237605	snap_masked-PairedContig_306-processed-gene-2.6	nDi.2.2.2.g02224	nLs.2.1.2.g01413	host	2				host
WBGene00222418	host_ORTHOMCL4298	BPAG_0000950401	OOCN_0000125601	WBGene00239900	maker-PairedContig_1285-snap-gene-0.4	nDi.2.2.2.g00918	nLs.2.1.2.g04166	host	8				host
WBGene00222419	host_ORTHOMCL6625	BPAG_0000051101	OOCN_0000586501	WBGene00237632	maker-PairedContig_650-snap-gene-1.23	nDi.2.2.2.g06692	nLs.2.1.2.g01966	host	3	K12035	TRIM71	tripartite motif-containing protein 71 [EC:2.3.2.27]	host
WBGene00222426	host_ORTHOMCL5974	BPAG_0000199401	OOCN_0000804601	WBGene00237764	maker-PairedContig_1261-snap-gene-4.44	nDi.2.2.2.g02386	nLs.2.1.2.g08403	host	1				host
WBGene00222429	host_ORTHOMCL3623	BPAG_0001101701	OOCN_0001088301	WBGene00246014	maker-PairedContig_3567-snap-gene-0.2	nDi.2.2.2.g07636	nLs.2.1.2.g01318	host	4	K22738	PDFR	PDF receptor	host
WBGene00222431	host_ORTHOMCL4008	BPAG_0001013301	OOCN_0000196201	WBGene00245883	maker-PairedContig_77-snap-gene-3.17	nDi.2.2.2.g09851	nLs.2.1.2.g04238	host	1	K23677	SPNS	MFS transporter; Spinster family; sphingosine-1-phosphate transporter	host
WBGene00222441	host_ORTHOMCL4889	BPAG_0000820301	OOCN_0000537601	WBGene00245266	maker-PairedContig_1943-snap-gene-4.20	nDi.2.2.2.g04984	nLs.2.1.2.g00296	host	1	K09319	EN	homeobox protein engrailed	host
WBGene00222447	host_ORTHOMCL3543	BPAG_0001119701	OOCN_0001100101	WBGene00247528	maker-PairedContig_905-snap-gene-1.18	nDi.2.2.2.g00254	nLs.2.1.2.g00421	host	1	K18269	PDCD10	programmed cell death protein 10	host
WBGene00222454	host_ORTHOMCL6541	BPAG_0000071901	OOCN_0001123301	WBGene00245897	maker-PairedContig_1252-snap-gene-0.3	nDi.2.2.2.g09808	nLs.2.1.2.g06403	host	2	K10770	ALKBH8; TRM9	alkylated DNA repair protein alkB homolog 8 [EC:1.14.11.- 2.1.1.229]	host
WBGene00222459	host_ORTHOMCL6471	BPAG_0000085901	OOCN_0000795901	WBGene00244494	maker-PairedContig_4327-snap-gene-0.13	nDi.2.2.2.g08064	nLs.2.1.2.g00481	host	1	K02889	RP-L21e; RPL21	large subunit ribosomal protein L21e	host
WBGene00222466	host_ORTHOMCL3519	BPAG_0001125101	OOCN_0000496901	WBGene00241919	maker-PairedContig_1064-snap-gene-0.6	nDi.2.2.2.g05071	nLs.2.1.2.g06431	host	1	K04364	GRB2	growth factor receptor-bound protein 2	host
WBGene00222470	host_ORTHOMCL6111	BPAG_0000164201	OOCN_0000534801	WBGene00242605	maker-PairedContig_595-snap-gene-0.5	nDi.2.2.2.g01229	nLs.2.1.2.g09323	host	6				host
WBGene00222477	host_ORTHOMCL6443	BPAG_0000092601	OOCN_0000155901	WBGene00240493	maker-PairedContig_1256-snap-gene-0.3	nDi.2.2.2.g11218	nLs.2.1.2.g05801	host	1				host
WBGene00222481	host_ORTHOMCL4331	BPAG_0000943201	OOCN_0000706101	WBGene00247867	maker-PairedContig_4197-snap-gene-1.14	nDi.2.2.2.g03783	nLs.2.1.2.g09851	host	1				host
WBGene00222496	host_ORTHOMCL5465	BPAG_0000374701	OOCN_0000955601	WBGene00246606	maker-PairedContig_5037-snap-gene-0.7	nDi.2.2.2.g08965	nLs.2.1.2.g06730	host	1	K14165	K14165	atypical dual specificity phosphatase [EC:3.1.3.16 3.1.3.48]	host
WBGene00222499	host_ORTHOMCL4757	BPAG_0000849701	OOCN_0000389601	WBGene00245438	maker-PairedContig_206-snap-gene-6.7	nDi.2.2.2.g00013	nLs.2.1.2.g06277	host	1	K12236	NFX1	transcriptional repressor NF-X1	host
WBGene00222500	host_ORTHOMCL3961	BPAG_0001025001	OOCN_0000938901	WBGene00246090	maker-PairedContig_4679-snap-gene-0.25	nDi.2.2.2.g03316	nLs.2.1.2.g00616	host	38	K12879	THOC2	THO complex subunit 2	hostTop5
WBGene00222508	host_ORTHOMCL4778	BPAG_0000845301	OOCN_0000377301	WBGene00245574	maker-PairedContig_5411-snap-gene-2.22	nDi.2.2.2.g00130	nLs.2.1.2.g09159	host	2	K14324	SAP18	histone deacetylase complex subunit SAP18	host
WBGene00222511	host_ORTHOMCL3263	BPAG_0001182901	OOCN_0000937001	WBGene00246168	maker-PairedContig_6020-snap-gene-0.20	nDi.2.2.2.g07027	nLs.2.1.2.g01184	host	1	K10666	RNF5	E3 ubiquitin-protein ligase RNF5 [EC:2.3.2.27]	host
WBGene00222513	host_ORTHOMCL3211	BPAG_0001192401	OOCN_0000898301	WBGene00245692	maker-PairedContig_2158-snap-gene-1.12	nDi.2.2.2.g01528	nLs.2.1.2.g06329	host	2				host
WBGene00222519	host_ORTHOMCL3039	BPAG_0001235601	OOCN_0001110001	WBGene00240786	maker-PairedContig_3974-snap-gene-0.12	nDi.2.2.2.g10025	nLs.2.1.2.g06559	host	3				host
WBGene00222520	host_ORTHOMCL4528	BPAG_0000897401	OOCN_0000611301	WBGene00242057	maker-PairedContig_310-snap-gene-1.27	nDi.2.2.2.g02596	nLs.2.1.2.g09221	host	3	K22037	inx; zpg; ogre; shakB	innexin	host
WBGene00222521	host_ORTHOMCL6343	BPAG_0000112101	OOCN_0000432201	WBGene00239610	maker-PairedContig_834-snap-gene-0.13	nDi.2.2.2.g03291	nLs.2.1.2.g01279	host	1	K00249	ACADM; acd	acyl-CoA dehydrogenase [EC:1.3.8.7]	host
WBGene00222524	host_ORTHOMCL4926	BPAG_0000814101	OOCN_0000679701	WBGene00245334	maker-PairedContig_1944-snap-gene-3.40	nDi.2.2.2.g02053	nLs.2.1.2.g05921	host	11				host
WBGene00222529	host_ORTHOMCL4006	BPAG_0001014201	OOCN_0000850901	WBGene00246498	maker-PairedContig_1790-snap-gene-0.10	nDi.2.2.2.g04187	nLs.2.1.2.g06818	host	2				host
WBGene00222532	host_ORTHOMCL6577	BPAG_0000063901	OOCN_0001027001	WBGene00242501	maker-PairedContig_3228-snap-gene-3.22	nDi.2.2.2.g03658	nLs.2.1.2.g03029	host	2	K17350	TSPAN9	tetraspanin-9	host
WBGene00222539	host_ORTHOMCL6642	BPAG_0000048801	OOCN_0000961701	WBGene00247046	maker-PairedContig_297-snap-gene-2.31	nDi.2.2.2.g05015	nLs.2.1.2.g06137	host	4	K15029	EIF3L	translation initiation factor 3 subunit L	host
WBGene00222541	host_ORTHOMCL3915	BPAG_0001034301	OOCN_0000523201	WBGene00243524	maker-PairedContig_2819-snap-gene-0.11	nDi.2.2.2.g05587	nLs.2.1.2.g06668	host	2	K10415	DYNC1I; DNCI	dynein cytoplasmic 1 intermediate chain	host
WBGene00222542	host_ORTHOMCL6680	BPAG_0000040301	OOCN_0000878001	WBGene00240988	maker-PairedContig_208-snap-gene-2.44	nDi.2.2.2.g04266	nLs.2.1.2.g05529	host	1				host
WBGene00222545	host_ORTHOMCL5024	BPAG_0000792601	OOCN_0001168801	WBGene00247369	maker-PairedContig_2686-snap-gene-7.14	nDi.2.2.2.g00520	nLs.2.1.2.g02368	host	1	K24174	METTL4	N(6)-adenine-specific DNA methyltransferase [EC:2.1.1.72]	host
WBGene00222546	host_ORTHOMCL5026	BPAG_0000792401	OOCN_0000976501	WBGene00247372	maker-PairedContig_2686-snap-gene-7.13	nDi.2.2.2.g00522	nLs.2.1.2.g02371	host	1	K14823	EBP2; EBNA1BP2	rRNA-processing protein EBP2	host
WBGene00222551	host_ORTHOMCL3933	BPAG_0001030601	OOCN_0000867001	WBGene00242036	maker-PairedContig_407-snap-gene-2.34	nDi.2.2.2.g03607	nLs.2.1.2.g09997	host	3				host
WBGene00222553	host_ORTHOMCL2992	BPAG_0001248001	OOCN_0000616001	WBGene00242255	maker-PairedContig_2307-snap-gene-0.7	nDi.2.2.2.g01130	nLs.2.1.2.g04854	host	8				host
WBGene00222559	host_ORTHOMCL5360	BPAG_0000424801	OOCN_0000082201	WBGene00248911	maker-PairedContig_259-snap-gene-0.16	nDi.2.2.2.g08004	nLs.2.1.2.g08831	host	6				host
WBGene00222569	host_ORTHOMCL4706	BPAG_0000857701	OOCN_0000092701	WBGene00240740	maker-PairedContig_1878-snap-gene-1.22	nDi.2.2.2.g08810	nLs.2.1.2.g03779	host	2	K06756	NRCAM	neuronal cell adhesion molecule	host
WBGene00222574	host_ORTHOMCL6385	BPAG_0000104001	OOCN_0000765001	WBGene00246824	maker-PairedContig_756-snap-gene-4.16	nDi.2.2.2.g09544	nLs.2.1.2.g01790	host	2				host
WBGene00222578	host_ORTHOMCL3315	BPAG_0001170701	OOCN_0000781001	WBGene00247237	maker-PairedContig_2236-snap-gene-0.6	nDi.2.2.2.g05715	nLs.2.1.2.g05936	host	2	K18730	GIGYF	PERQ amino acid-rich with GYF domain-containing protein	host
WBGene00222583	host_ORTHOMCL3079	BPAG_0001225001	OOCN_0000597401	WBGene00245932	maker-PairedContig_1222-snap-gene-0.5	nDi.2.2.2.g06879	nLs.2.1.2.g05387	host	1	K15447	TRM44; METTL19	tRNASer (uridine44-2'-O)-methyltransferase [EC:2.1.1.211]	host
WBGene00222585	host_ORTHOMCL5496	BPAG_0000360001	OOCN_0000281301	WBGene00247018	maker-PairedContig_295-snap-gene-1.16	nDi.2.2.2.g09842	nLs.2.1.2.g04437	host	8				host
WBGene00222592	host_ORTHOMCL3428	BPAG_0001145701	OOCN_0000937601	WBGene00246023	maker-PairedContig_3059-snap-gene-0.11	nDi.2.2.2.g06979	nLs.2.1.2.g07862	host	1	K17535	TNNI3K	serine/threonine-protein kinase TNNI3K [EC:2.7.11.1]	host
WBGene00222595	host_ORTHOMCL2587	BPAG_0001349901	OOCN_0000387401	WBGene00237450	maker-PairedContig_829-snap-gene-0.17	nDi.2.2.2.g01332	nLs.2.1.2.g06300	host	2	K12504	PDSS1	decaprenyl-diphosphate synthase subunit 1 [EC:2.5.1.91]	host
WBGene00222596	host_ORTHOMCL6563	BPAG_0000066201	OOCN_0000947501	WBGene00248816	maker-PairedContig_6329-snap-gene-0.13	nDi.2.2.2.g08912	nLs.2.1.2.g06049	host	1	K13254	SPAST	spastin [EC:5.6.1.1]	host
WBGene00222609	host_ORTHOMCL3322	BPAG_0001169201	OOCN_0000594801	WBGene00239346	maker-PairedContig_1683-snap-gene-0.14	nDi.2.2.2.g03999	nLs.2.1.2.g00530	host	4	K13135	GEMIN7; SIP3	gem associated protein 7	host
WBGene00222620	host_ORTHOMCL6457	BPAG_0000089201	OOCN_0000022101	WBGene00237491	maker-PairedContig_5086-snap-gene-4.12	nDi.2.2.2.g01364	nLs.2.1.2.g03389	host	4	K09097	ARNT	aryl hydrocarbon receptor nuclear translocator	host
WBGene00222622	host_ORTHOMCL6458	BPAG_0000089101	OOCN_0000022201	WBGene00237492	maker-PairedContig_5086-snap-gene-4.20	nDi.2.2.2.g01365	nLs.2.1.2.g02557	host	2	K17424	MRPL43	large subunit ribosomal protein L43	host
WBGene00222625	host_ORTHOMCL2328	BPAG_0001414201	OOCN_0000142701	WBGene00238795	maker-PairedContig_1971-snap-gene-0.1	nDi.2.2.2.g09757	nLs.2.1.2.g04532	host	11	K04930	KCNQ5; KV7.5	potassium voltage-gated channel KQT-like subfamily member 5	host
WBGene00222626	host_ORTHOMCL3756	BPAG_0001075501	OOCN_0000433201	WBGene00239621	maker-PairedContig_1672-snap-gene-0.7	nDi.2.2.2.g03305	nLs.2.1.2.g01288	host	2	K01363	CTSB	cathepsin B [EC:3.4.22.1]	host
WBGene00222632	host_ORTHOMCL2750	BPAG_0001308301	OOCN_0000425301	WBGene00242948	maker-PairedContig_920-snap-gene-0.3	nDi.2.2.2.g10109	nLs.2.1.2.g04196	host	1				host
WBGene00222634	host_ORTHOMCL2825	BPAG_0001289801	OOCN_0000267801	WBGene00240239	maker-PairedContig_5911-snap-gene-0.3	nDi.2.2.2.g06948	nLs.2.1.2.g08675	host	1	K18264	ITM2B	integral membrane protein 2B	host
WBGene00222635	host_ORTHOMCL2265	BPAG_0001433901	OOCN_0001105901	WBGene00247029	maker-PairedContig_295-snap-gene-0.13	nDi.2.2.2.g10041	nLs.2.1.2.g04430	host	1				host
WBGene00222644	host_ORTHOMCL5338	BPAG_0000437101	OOCN_0000546901	WBGene00247810	maker-PairedContig_538-snap-gene-0.11	nDi.2.2.2.g03488	nLs.2.1.2.g02873	host	1				host
WBGene00222646	host_ORTHOMCL3336	BPAG_0001164301	OOCN_0001085201	WBGene00248219	maker-PairedContig_1008-snap-gene-0.14	nDi.2.2.2.g07762	nLs.2.1.2.g06964	host	2	K03961	NDUFB5	NADH dehydrogenase (ubiquinone) 1 beta subcomplex subunit 5	host
WBGene00222650	host_ORTHOMCL3456	BPAG_0001138701	OOCN_0000871401	WBGene00241236	maker-PairedContig_747-snap-gene-0.16	nDi.2.2.2.g03563	nLs.2.1.2.g05113	host	14				hostTop5
WBGene00222656	host_ORTHOMCL6105	BPAG_0000166801	OOCN_0000931801	WBGene00236849	maker-PairedContig_2081-snap-gene-0.19	nDi.2.2.2.g09001	nLs.2.1.2.g01244	host	1	K23194	GATAD2	transcriptional repressor p66	host
WBGene00222658	host_ORTHOMCL5098	BPAG_0000665201	OOCN_0000785001	WBGene00248536	maker-PairedContig_286-snap-gene-0.12	nDi.2.2.2.g07735	nLs.2.1.2.g09240	host	6				host
WBGene00222661	host_ORTHOMCL6056	BPAG_0000180201	OOCN_0000031601	WBGene00247721	maker-PairedContig_5679-snap-gene-0.15	nDi.2.2.2.g03137	nLs.2.1.2.g00734	host	10	K24617	EFF-1	eff-1	host
WBGene00222663	host_ORTHOMCL3424	BPAG_0001146701	OOCN_0000061401	WBGene00245481	maker-PairedContig_206-snap-gene-2.21	nDi.2.2.2.g00056	nLs.2.1.2.g00210	host	2	K12606	RCD1; CNOT9; CAF40	CCR4-NOT transcription complex subunit 9	host
WBGene00222673	host_ORTHOMCL3661	BPAG_0001095201	OOCN_0000492801	WBGene00242663	maker-PairedContig_4258-snap-gene-0.12	nDi.2.2.2.g06448	nLs.2.1.2.g01476	host	5				host
WBGene00222684	host_ORTHOMCL2580	BPAG_0001352001	OOCN_0000710701	WBGene00237093	maker-PairedContig_824-snap-gene-0.9	nDi.2.2.2.g02701	nLs.2.1.2.g04727	host	1	K11968	ARIH1	ariadne-1 [EC:2.3.2.31]	host
WBGene00222686	host_ORTHOMCL4454	BPAG_0000915001	OOCN_0000686301	WBGene00241712	maker-PairedContig_1689-snap-gene-0.16	nDi.2.2.2.g02468	nLs.2.1.2.g01622	host	2	K11290	SET; TAF1; I2PP2A	template-activating factor I	host
WBGene00222689	host_ORTHOMCL6750	BPAG_0000026101	OOCN_0000504001	WBGene00241806	maker-PairedContig_212-snap-gene-0.12	nDi.2.2.2.g02838	nLs.2.1.2.g09954	host	3	K04353	RAP1A	Ras-related protein Rap-1A	host
WBGene00222691	host_ORTHOMCL4541	BPAG_0000894701	OOCN_0000629801	WBGene00242087	maker-PairedContig_1245-snap-gene-1.20	nDi.2.2.2.g02619	nLs.2.1.2.g01618	host	4				host
WBGene00222694	host_ORTHOMCL6086	BPAG_0000172801	OOCN_0000908901	WBGene00246192	maker-PairedContig_3503-snap-gene-0.6	nDi.2.2.2.g07947	nLs.2.1.2.g01165	host	2	K03254	EIF3A	translation initiation factor 3 subunit A	host
WBGene00222695	host_ORTHOMCL4917	BPAG_0000815501	OOCN_0000417101	WBGene00245319	maker-PairedContig_1944-snap-gene-2.17	nDi.2.2.2.g02069	nLs.2.1.2.g01300	host	3	K21863	NALCN	sodium leak channel non-selective protein	host
WBGene00222698	host_ORTHOMCL3047	BPAG_0001232501	OOCN_0001076301	WBGene00239379	maker-PairedContig_1679-snap-gene-0.16	nDi.2.2.2.g04881	nLs.2.1.2.g04530	host	2	K23801	PCID2; THP1	nuclear mRNA export protein PCID2/THP1	host
WBGene00222703	host_ORTHOMCL4413	BPAG_0000924401	OOCN_0000505501	WBGene00247467	maker-PairedContig_833-snap-gene-3.28	nDi.2.2.2.g00192	nLs.2.1.2.g00112	host	2	K05273	GRGLCN	glutamate receptor; anionic	host
WBGene00222707	host_ORTHOMCL6520	BPAG_0000076801	OOCN_0000488901	WBGene00241306	maker-PairedContig_762-snap-gene-0.18	nDi.2.2.2.g01904	nLs.2.1.2.g06946	host	6	K12382	PSAP; SGP1	saposin	host
WBGene00222712	host_ORTHOMCL6005	BPAG_0000191701	OOCN_0001016801	WBGene00242341	maker-PairedContig_6212-snap-gene-0.9	nDi.2.2.2.g01738	nLs.2.1.2.g07714	host	2	K19985	EXOC6; SEC15	exocyst complex component 6	host
WBGene00222714	host_ORTHOMCL6257	BPAG_0000128101	OOCN_0000137601	WBGene00246228	maker-PairedContig_1181-snap-gene-1.35	nDi.2.2.2.g04371	nLs.2.1.2.g04124	host	37	K25605	BCL7	B-cell CLL/lymphoma 7 protein	hostTop5
WBGene00222724	host_ORTHOMCL3672	BPAG_0001093201	OOCN_0000549001	WBGene00240027	maker-PairedContig_566-snap-gene-0.22	nDi.2.2.2.g06845	nLs.2.1.2.g02739	host	2	K11490	NCAPH2	condensin-2 complex subunit H2	host
WBGene00222732	host_ORTHOMCL4841	BPAG_0000829901	OOCN_0001041801	WBGene00244605	maker-PairedContig_2580-snap-gene-2.12	nDi.2.2.2.g05365	nLs.2.1.2.g08143	host	3	K06272	ILK	integrin-linked kinase [EC:2.7.11.1]	host
WBGene00222736	host_ORTHOMCL2595	BPAG_0001348201	OOCN_0000151001	WBGene00244863	maker-PairedContig_1052-snap-gene-3.34	nDi.2.2.2.g06577	nLs.2.1.2.g08977	host	1	K10871	RAD51L3; RAD51D	RAD51-like protein 3	host
WBGene00222740	host_ORTHOMCL2554	BPAG_0001358201	OOCN_0000659101	WBGene00247762	maker-PairedContig_456-snap-gene-0.12	nDi.2.2.2.g02929	nLs.2.1.2.g06143	host	2	K02602	CPEB; ORB	cytoplasmic polyadenylation element-binding protein	host
WBGene00222743	host_ORTHOMCL3408	BPAG_0001149001	OOCN_0000973401	WBGene00245773	maker-PairedContig_2047-snap-gene-1.30	nDi.2.2.2.g07308	nLs.2.1.2.g07059	host	2	K02911	RP-L32; MRPL32; rpmF	large subunit ribosomal protein L32	host
WBGene00222744	host_ORTHOMCL3409	BPAG_0001148901	OOCN_0000973501	WBGene00245772	maker-PairedContig_2047-snap-gene-1.31	nDi.2.2.2.g07309	nLs.2.1.2.g07058	host	2	K03033	PSMD3; RPN3	26S proteasome regulatory subunit N3	host
WBGene00222745	host_ORTHOMCL4853	BPAG_0000828101	OOCN_0000927101	WBGene00244951	maker-PairedContig_5542-snap-gene-0.10	nDi.2.2.2.g04536	nLs.2.1.2.g06336	host	1	K04905	KCNH2; KV11.1	potassium voltage-gated channel Eag-related subfamily H member 2	host
WBGene00222746	host_ORTHOMCL3264	BPAG_0001182701	OOCN_0001201001	WBGene00246166	maker-PairedContig_6020-snap-gene-0.17	nDi.2.2.2.g07024	nLs.2.1.2.g01391	host	1				host
WBGene00222749	host_ORTHOMCL2279	BPAG_0001427301	OOCN_0000823301	WBGene00237325	maker-PairedContig_782-snap-gene-0.23	nDi.2.2.2.g06987	nLs.2.1.2.g00578	host	2				host
WBGene00222750	host_ORTHOMCL4285	BPAG_0000953401	OOCN_0000996901	WBGene00244193	maker-PairedContig_4023-snap-gene-3.13	nDi.2.2.2.g04432	nLs.2.1.2.g01716	host	4				host
WBGene00222764	host_ORTHOMCL3218	BPAG_0001191301	OOCN_0000568301	WBGene00245678	maker-PairedContig_2158-snap-gene-2.34	nDi.2.2.2.g01518	nLs.2.1.2.g02325	host	2	K17410	MRPS31	small subunit ribosomal protein S31	host
WBGene00222766	host_ORTHOMCL4253	BPAG_0000959701	OOCN_0000131901	WBGene00247973	maker-PairedContig_3599-snap-gene-1.17	nDi.2.2.2.g02786	nLs.2.1.2.g04263	host	3	K01373	CTSF	cathepsin F [EC:3.4.22.41]	host
WBGene00222768	host_ORTHOMCL3209	BPAG_0001193301	OOCN_0000487101	WBGene00242277	maker-PairedContig_58-snap-gene-0.13	nDi.2.2.2.g01147	nLs.2.1.2.g08320	host	7	K13578	BMPR1B; ALK6; CDw293	bone morphogenetic protein receptor type-1B [EC:2.7.11.30]	host
WBGene00222770	host_ORTHOMCL4476	BPAG_0000908801	OOCN_0000682301	WBGene00242205	maker-PairedContig_3533-snap-gene-1.8	nDi.2.2.2.g01094	nLs.2.1.2.g07735	host	1	K11429	SUV420H	[histone H4]-N-methyl-L-lysine20 N-methyltransferase [EC:2.1.1.362]	host
WBGene00222778	host_ORTHOMCL2202	BPAG_0001460501	OOCN_0000035401	WBGene00236948	maker-PairedContig_1293-snap-gene-0.5	nDi.2.2.2.g07746	nLs.2.1.2.g01105	host	4	K20044	PICALM	phosphatidylinositol-binding clathrin assembly protein	host
WBGene00222782	host_ORTHOMCL5563	BPAG_0000326201	OOCN_0000415701	WBGene00237571	maker-PairedContig_235-snap-gene-0.21	nDi.2.2.2.g02196	nLs.2.1.2.g07927	host	1	K23581	SOX4	transcription factor SOX4 (SOX group C)	host
WBGene00222785	host_ORTHOMCL4311	BPAG_0000947201	OOCN_0001078101	WBGene00244511	maker-PairedContig_5996-snap-gene-2.14	nDi.2.2.2.g07477	nLs.2.1.2.g07238	host	2	K09272	SSRP1; POB3	FACT complex subunit SSRP1/POB3	host
WBGene00222787	host_ORTHOMCL4616	BPAG_0000876501	OOCN_0000407701	WBGene00241626	maker-PairedContig_268-snap-gene-1.29	nDi.2.2.2.g01425	nLs.2.1.2.g01455	host	3				host
WBGene00222790	host_ORTHOMCL5257	BPAG_0000503501	OOCN_0000172201	WBGene00248092	maker-PairedContig_1286-snap-gene-0.17	nDi.2.2.2.g10046	nLs.2.1.2.g00781	host	1	K03949	NDUFA5	NADH dehydrogenase (ubiquinone) 1 alpha subcomplex subunit 5	host
WBGene00222806	host_ORTHOMCL3939	BPAG_0001029101	OOCN_0000536501	WBGene00240223	maker-PairedContig_1368-snap-gene-1.20	nDi.2.2.2.g06263	nLs.2.1.2.g03620	host	1				host
WBGene00222808	host_ORTHOMCL2814	BPAG_0001291801	OOCN_0000155801	WBGene00249053	maker-PairedContig_764-snap-gene-0.8	nDi.2.2.2.g05913	nLs.2.1.2.g04353	host	1				host
WBGene00222812	host_ORTHOMCL2462	BPAG_0001380001	OOCN_0001103901	WBGene00238514	maker-PairedContig_862-snap-gene-2.23	nDi.2.2.2.g05232	nLs.2.1.2.g02527	host	7	K24926	TTC1	tetratricopeptide repeat protein 1	host
WBGene00222813	host_ORTHOMCL2463	BPAG_0001379901	OOCN_0000955801	WBGene00238515	maker-PairedContig_862-snap-gene-2.29	nDi.2.2.2.g05231	nLs.2.1.2.g02528	host	4	K11353	NDUFA13	NADH dehydrogenase (ubiquinone) 1 alpha subcomplex subunit 13	host
WBGene00222817	host_ORTHOMCL2281	BPAG_0001427101	OOCN_0000453801	WBGene00237527	maker-PairedContig_5086-snap-gene-6.24	nDi.2.2.2.g03239	nLs.2.1.2.g07474	host	2	K22913	FIG4	phosphatidylinositol 3;5-bisphosphate 5-phosphatase [EC:3.1.3.-]	host
WBGene00222826	host_ORTHOMCL3962	BPAG_0001024901	OOCN_0000939001	WBGene00246089	maker-PairedContig_4679-snap-gene-0.20	nDi.2.2.2.g03317	nLs.2.1.2.g00617	host	2				host
WBGene00222828	host_ORTHOMCL6372	BPAG_0000105701	OOCN_0000395501	WBGene00242643	maker-PairedContig_1635-snap-gene-0.12	nDi.2.2.2.g08811	nLs.2.1.2.g05589	host	5				host
WBGene00222835	host_ORTHOMCL4623	BPAG_0000874301	OOCN_0000789401	WBGene00241649	maker-PairedContig_1906-snap-gene-2.10	nDi.2.2.2.g01409	nLs.2.1.2.g05193	host	1				host
WBGene00222836	host_ORTHOMCL3667	BPAG_0001093901	OOCN_0000980701	WBGene00240020	maker-PairedContig_171-snap-gene-0.5	nDi.2.2.2.g06814	nLs.2.1.2.g07411	host	8				host
WBGene00222837	host_ORTHOMCL4095	BPAG_0000992701	OOCN_0000585801	WBGene00241152	maker-PairedContig_1781-snap-gene-0.12	nDi.2.2.2.g01751	nLs.2.1.2.g01358	host	2	K23048	UNK	RING finger protein unkempt	host
WBGene00222849	host_ORTHOMCL5765	BPAG_0000263001	OOCN_0000125101	WBGene00238154	maker-PairedContig_2960-snap-gene-0.17	nDi.2.2.2.g06106	nLs.2.1.2.g08109	host	2	K02513	HS2ST1	heparan sulfate 2-O-sulfotransferase HS2ST1 [EC:2.8.2.-]	host
WBGene00222886	host_ORTHOMCL6126	BPAG_0000161201	OOCN_0001076601	WBGene00238403	maker-PairedContig_2091-snap-gene-6.12	nDi.2.2.2.g07852	nLs.2.1.2.g06643	host	3	K12662	PRPF4; PRP4	U4/U6 small nuclear ribonucleoprotein PRP4	host
WBGene00222888	host_ORTHOMCL6369	BPAG_0000106301	OOCN_0001026501	WBGene00238170	maker-PairedContig_2530-snap-gene-0.20	nDi.2.2.2.g06095	nLs.2.1.2.g04698	host	1	K09597	SPPL2B	signal peptide peptidase-like 2B [EC:3.4.23.-]	host
WBGene00222891	host_ORTHOMCL4472	BPAG_0000909301	OOCN_0001074501	WBGene00242212	maker-PairedContig_3533-snap-gene-0.7	nDi.2.2.2.g01099	nLs.2.1.2.g08804	host	40				hostTop1	Bm2630	Cleft lip and palate associated transmembrane protein 1	putative
WBGene00222893	host_ORTHOMCL4113	BPAG_0000987701	OOCN_0000977101	WBGene00241976	maker-PairedContig_1382-snap-gene-1.21	nDi.2.2.2.g02333	nLs.2.1.2.g01588	host	3				host
WBGene00222895	host_ORTHOMCL5636	BPAG_0000300901	OOCN_0000079601	WBGene00244771	maker-PairedContig_1026-snap-gene-0.13	nDi.2.2.2.g07822	nLs.2.1.2.g07173	host	2				host
WBGene00222897	host_ORTHOMCL3417	BPAG_0001147701	OOCN_0001053301	WBGene00244872	maker-PairedContig_206-snap-gene-1.10	nDi.2.2.2.g06585	nLs.2.1.2.g09092	host	8	K20126	NOSTRIN	nostrin	host
WBGene00222902	host_ORTHOMCL2266	BPAG_0001433601	OOCN_0000307001	WBGene00248837	maker-PairedContig_1551-snap-gene-0.8	nDi.2.2.2.g09243	nLs.2.1.2.g09556	host	1				host
WBGene00222906	host_ORTHOMCL4709	BPAG_0000857401	OOCN_0000972501	WBGene00240734	maker-PairedContig_1878-snap-gene-1.18	nDi.2.2.2.g08622	nLs.2.1.2.g03783	host	1				host
WBGene00222914	host_ORTHOMCL6146	BPAG_0000157201	OOCN_0000716701	WBGene00243285	maker-PairedContig_1264-snap-gene-1.15	nDi.2.2.2.g05990	nLs.2.1.2.g06995	host	13				hostTop5
WBGene00222922	host_ORTHOMCL2591	BPAG_0001349301	OOCN_0000743401	WBGene00239214	maker-PairedContig_883-snap-gene-0.26	nDi.2.2.2.g05875	nLs.2.1.2.g08011	host	4	K15156	MED14; RGR1	mediator of RNA polymerase II transcription subunit 14	host
WBGene00222930	host_ORTHOMCL2225	BPAG_0001449801	OOCN_0000291501	WBGene00240049	maker-PairedContig_784-snap-gene-0.11	nDi.2.2.2.g08364	nLs.2.1.2.g09920	host	8				host
WBGene00222931	host_ORTHOMCL5859	BPAG_0000233901	OOCN_0001252001	WBGene00240244	maker-PairedContig_1251-snap-gene-0.10	nDi.2.2.2.g06943	nLs.2.1.2.g04603	host	3				host
WBGene00222932	host_ORTHOMCL2486	BPAG_0001373001	OOCN_0000464501	WBGene00241687	maker-PairedContig_1903-snap-gene-0.10	nDi.2.2.2.g05815	nLs.2.1.2.g05472	host	1	K09349	NKX5; HMX	homeobox protein Nkx-5	host
WBGene00222937	host_ORTHOMCL5640	BPAG_0000300101	OOCN_0000708701	WBGene00243414	maker-PairedContig_1460-snap-gene-0.9	nDi.2.2.2.g04053	nLs.2.1.2.g03475	host	2	K10479	BTBD7	BTB/POZ domain-containing protein 7	host
WBGene00222938	host_ORTHOMCL6144	BPAG_0000157401	OOCN_0000716601	WBGene00243286	maker-PairedContig_1264-snap-gene-0.6	nDi.2.2.2.g05988	nLs.2.1.2.g09437	host	1	K08815	TTBK	tau tubulin kinase [EC:2.7.11.26]	host
WBGene00222941	host_ORTHOMCL2296	BPAG_0001422301	OOCN_0000263901	WBGene00238252	maker-PairedContig_2033-snap-gene-0.2	nDi.2.2.2.g08423	nLs.2.1.2.g08923	host	1	K05312	CHRNN	nicotinic acetylcholine receptor; invertebrate	host
WBGene00222947	host_ORTHOMCL3031	BPAG_0001236901	OOCN_0000506701	WBGene00239946	maker-PairedContig_362-snap-gene-1.11	nDi.2.2.2.g07604	nLs.2.1.2.g03218	host	1	K09373	LHX2_9	LIM homeobox protein 2/9	host
WBGene00222951	host_ORTHOMCL6479	BPAG_0000083601	OOCN_0000468301	WBGene00247836	maker-PairedContig_3926-snap-gene-0.23	nDi.2.2.2.g03507	nLs.2.1.2.g07559	host	11	K08596	SENP7	sentrin-specific protease 7 [EC:3.4.22.68]	host
WBGene00222958	host_ORTHOMCL2194	BPAG_0001464101	OOCN_0000297901	WBGene00238860	maker-PairedContig_2107-snap-gene-0.6	nDi.2.2.2.g01166	nLs.2.1.2.g00158	host	1	K01173	ENDOG	endonuclease G; mitochondrial	host
WBGene00222963	host_ORTHOMCL2411	BPAG_0001393801	OOCN_0000451101	WBGene00242428	maker-PairedContig_5408-snap-gene-0.24	nDi.2.2.2.g03591	nLs.2.1.2.g04747	host	5				host
WBGene00222966	host_ORTHOMCL4554	BPAG_0000891101	OOCN_0000616701	WBGene00240705	maker-PairedContig_1823-snap-gene-2.32	nDi.2.2.2.g09376	nLs.2.1.2.g07885	host	9	K15108	SLC25A19; DNC; TPC1	solute carrier family 25 (mitochondrial thiamine pyrophosphate transporter); member 19	host
WBGene00222968	host_ORTHOMCL6042	BPAG_0000184001	OOCN_0000143701	WBGene00238093	maker-PairedContig_431-snap-gene-0.7	nDi.2.2.2.g04917	nLs.2.1.2.g05790	host	1	K21806	VCPKMT; METTL21D	protein N-lysine methyltransferase METTL21D [EC:2.1.1.-]	host
WBGene00222975	host_ORTHOMCL5837	BPAG_0000238601	OOCN_0000268701	WBGene00238852	maker-PairedContig_435-snap-gene-0.2	nDi.2.2.2.g08870	nLs.2.1.2.g00161	host	5				host
WBGene00222980	host_ORTHOMCL6574	BPAG_0000064601	OOCN_0000042101	WBGene00238329	maker-PairedContig_2091-snap-gene-1.14	nDi.2.2.2.g04573	nLs.2.1.2.g01427	host	2	K17551	PPP1R9	neurabin	host
WBGene00222989	host_ORTHOMCL6662	BPAG_0000044201	OOCN_0000082701	WBGene00241059	maker-PairedContig_4297-snap-gene-0.16	nDi.2.2.2.g07502	nLs.2.1.2.g05350	host	1	K07297	ADIPOR	adiponectin receptor	host
WBGene00222994	host_ORTHOMCL6108	BPAG_0000164901	OOCN_0000673301	WBGene00242611	maker-PairedContig_1250-snap-gene-0.13	nDi.2.2.2.g01235	nLs.2.1.2.g04105	host	1				host
WBGene00222998	host_ORTHOMCL6185	BPAG_0000147301	OOCN_0000578901	WBGene00237335	snap_masked-PairedContig_781-processed-gene-0.2	nDi.2.2.2.g01684	nLs.2.1.2.g06465	host	1	K25817	MAF1	repressor of RNA polymerase III transcription MAF1	host
WBGene00223001	host_ORTHOMCL3358	BPAG_0001158601	OOCN_0000106601	WBGene00247231	maker-PairedContig_123-snap-gene-1.22	nDi.2.2.2.g05710	nLs.2.1.2.g09071	host	2				host
WBGene00223007	host_ORTHOMCL3698	BPAG_0001087801	OOCN_0000836601	WBGene00240347	maker-PairedContig_1385-snap-gene-0.6	nDi.2.2.2.g06866	nLs.2.1.2.g06783	host	1	K20773	RBBP8; CTIP	DNA endonuclease RBBP8 [EC:3.1.-.-]	host
WBGene00223008	host_ORTHOMCL4609	BPAG_0000878101	OOCN_0000240601	WBGene00244685	maker-PairedContig_4129-snap-gene-0.18	nDi.2.2.2.g10430	nLs.2.1.2.g07394	host	13				hostTop5
WBGene00223014	host_ORTHOMCL4949	BPAG_0000808501	OOCN_0000735801	WBGene00239744	maker-PairedContig_250-snap-gene-0.2	nDi.2.2.2.g01593	nLs.2.1.2.g03759	host	5	K17525	CHID1	chitinase domain-containing protein 1	host
WBGene00223025	host_ORTHOMCL6488	BPAG_0000081901	OOCN_0000040601	WBGene00237743	maker-PairedContig_1260-snap-gene-4.24	nDi.2.2.2.g02402	nLs.2.1.2.g02250	host	3	K01438	argE	acetylornithine deacetylase [EC:3.5.1.16]	host
WBGene00223028	host_ORTHOMCL3878	BPAG_0001044201	OOCN_0000875801	WBGene00240064	maker-PairedContig_1368-snap-gene-2.26	nDi.2.2.2.g08447	nLs.2.1.2.g05003	host	3	K06832	LGALS8	galectin-8	host
WBGene00223030	host_ORTHOMCL4117	BPAG_0000986901	OOCN_0001042301	WBGene00241964	maker-PairedContig_1382-snap-gene-1.23	nDi.2.2.2.g02340	nLs.2.1.2.g01949	host	3				host
WBGene00223032	host_ORTHOMCL4119	BPAG_0000986701	OOCN_0000486301	WBGene00241966	maker-PairedContig_1382-snap-gene-1.30	nDi.2.2.2.g02342	nLs.2.1.2.g01947	host	14				hostTop5
WBGene00223049	host_ORTHOMCL3281	BPAG_0001178301	OOCN_0000874701	WBGene00240938	maker-PairedContig_188-snap-gene-0.12	nDi.2.2.2.g08818	nLs.2.1.2.g07706	host	7	K14966	HCFC	host cell factor	host
WBGene00223051	host_ORTHOMCL3516	BPAG_0001125601	OOCN_0000497401	WBGene00241913	maker-PairedContig_1064-snap-gene-1.19	nDi.2.2.2.g05076	nLs.2.1.2.g08969	host	2				host
WBGene00223052	host_ORTHOMCL2242	BPAG_0001441001	OOCN_0000535601	WBGene00242310	maker-PairedContig_3885-snap-gene-0.5	nDi.2.2.2.g04527	nLs.2.1.2.g07571	host	1				host
WBGene00223053	host_ORTHOMCL6828	BPAG_0000011901	OOCN_0000000401	WBGene00247272	maker-PairedContig_3654-snap-gene-0.3	nDi.2.2.2.g03184	nLs.2.1.2.g01531	host	7				host
WBGene00223057	host_ORTHOMCL2597	BPAG_0001348001	OOCN_0000050501	WBGene00245948	maker-PairedContig_3095-snap-gene-0.9	nDi.2.2.2.g06668	nLs.2.1.2.g07119	host	1				host
WBGene00223059	host_ORTHOMCL3501	BPAG_0001128601	OOCN_0000895601	WBGene00240860	maker-PairedContig_302-snap-gene-1.18	nDi.2.2.2.g10861	nLs.2.1.2.g09454	host	10				host
WBGene00223061	host_ORTHOMCL5774	BPAG_0000259501	OOCN_0000519301	WBGene00241540	maker-PairedContig_4740-snap-gene-0.5	nDi.2.2.2.g01011	nLs.2.1.2.g07997	host	2	K21952	CASKIN; ANKS5	CASK-interacting protein	host
WBGene00223071	host_ORTHOMCL4419	BPAG_0000923301	OOCN_0000445301	WBGene00247456	maker-PairedContig_1331-snap-gene-3.17	nDi.2.2.2.g00179	nLs.2.1.2.g01442	host	1	K08874	TRRAP	transformation/transcription domain-associated protein	host
WBGene00223072	host_ORTHOMCL5056	BPAG_0000787101	OOCN_0000741701	WBGene00247431	maker-PairedContig_1554-snap-gene-0.18	nDi.2.2.2.g00576	nLs.2.1.2.g06267	host	3	K23951	DYM	dymeclin	host
WBGene00223074	host_ORTHOMCL4149	BPAG_0000980401	OOCN_0000113401	WBGene00246708	maker-PairedContig_4389-snap-gene-3.17	nDi.2.2.2.g09903	nLs.2.1.2.g06798	host	1	K10848	ERCC4; XPF	DNA excision repair protein ERCC-4 [EC:3.1.-.-]	host
WBGene00223075	host_ORTHOMCL4577	BPAG_0000885301	OOCN_0000559201	WBGene00248956	maker-PairedContig_1613-snap-gene-0.27	nDi.2.2.2.g07703	nLs.2.1.2.g02974	host	1	K13119	FAM50; XAP5	protein FAM50	host
WBGene00223076	host_ORTHOMCL6019	BPAG_0000188301	OOCN_0000208801	WBGene00243942	maker-PairedContig_322-snap-gene-1.30	nDi.2.2.2.g00759	nLs.2.1.2.g03439	host	1	K17083	FERMT2; KIND2	kindlin 2	host
WBGene00223083	host_ORTHOMCL2209	BPAG_0001459201	OOCN_0001160401	WBGene00247633	maker-PairedContig_756-snap-gene-1.7	nDi.2.2.2.g02915	nLs.2.1.2.g00674	host	14	K09397	FOXD	forkhead box protein D	hostTop5
WBGene00223085	host_ORTHOMCL2509	BPAG_0001368501	OOCN_0000871201	WBGene00247630	maker-PairedContig_756-snap-gene-0.13	nDi.2.2.2.g02917	nLs.2.1.2.g00677	host	1				host
WBGene00223095	host_ORTHOMCL2837	BPAG_0001287301	OOCN_0000600201	WBGene00241827	snap_masked-PairedContig_245-processed-gene-1.17	nDi.2.2.2.g05598	nLs.2.1.2.g02792	host	1	K14387	SLC5A7; CHT1	solute carrier family 5 (high affinity choline transporter); member 7	host
WBGene00223111	host_ORTHOMCL3106	BPAG_0001219401	OOCN_0000456701	WBGene00241841	maker-PairedContig_4689-snap-gene-5.28	nDi.2.2.2.g02254	nLs.2.1.2.g09999	host	1				host
WBGene00223113	host_ORTHOMCL6074	BPAG_0000175301	OOCN_0000456401	WBGene00241846	maker-PairedContig_4689-snap-gene-5.26	nDi.2.2.2.g02258	nLs.2.1.2.g05501	host	2	K14288	XPOT	exportin-T	host
WBGene00223114	host_ORTHOMCL6762	BPAG_0000024101	OOCN_0000371801	WBGene00241781	maker-PairedContig_1271-snap-gene-0.28	nDi.2.2.2.g02821	nLs.2.1.2.g03135	host	39	K02981	RP-S2e; RPS2	small subunit ribosomal protein S2e	hostTop1	Bma-rps-2.1	40S ribosomal protein S2
WBGene00223115	host_ORTHOMCL3266	BPAG_0001182201	OOCN_0000239301	WBGene00246154	maker-PairedContig_2559-snap-gene-0.9	nDi.2.2.2.g08684	nLs.2.1.2.g01385	host	4				host
WBGene00223130	host_ORTHOMCL4982	BPAG_0000801101	OOCN_0001139801	WBGene00248186	maker-PairedContig_1175-snap-gene-1.16	nDi.2.2.2.g05780	nLs.2.1.2.g07124	host	1				host
WBGene00223133	host_ORTHOMCL6413	BPAG_0000098601	OOCN_0000415101	WBGene00237563	maker-PairedContig_2096-snap-gene-0.13	nDi.2.2.2.g02187	nLs.2.1.2.g01065	host	1	K24048	MPP2_6	MAGUK p55 subfamily member 2/6	host
WBGene00223134	host_ORTHOMCL5787	BPAG_0000255201	OOCN_0000065001	WBGene00243194	maker-PairedContig_4119-snap-gene-0.17	nDi.2.2.2.g08697	nLs.2.1.2.g09886	host	2	K22566	COMMD10	COMM domain containing 10	host
WBGene00223139	host_ORTHOMCL4192	BPAG_0000973601	OOCN_0000400101	WBGene00241884	maker-PairedContig_4689-snap-gene-1.18	nDi.2.2.2.g02302	nLs.2.1.2.g05575	host	1	K15279	SLC35C1; FUCT1	solute carrier family 35 (GDP-fucose transporter); member C1	host
WBGene00223142	host_ORTHOMCL4703	BPAG_0000858201	OOCN_0001056301	WBGene00240745	maker-PairedContig_1747-snap-gene-0.6	nDi.2.2.2.g10516	nLs.2.1.2.g08331	host	35	K15682	PDZRN3_4; LNX3_4	ligand of Numb protein X 3/4 [EC:2.3.2.27]	hostTop5
WBGene00223147	host_ORTHOMCL2300	BPAG_0001420501	OOCN_0000713301	WBGene00243416	maker-PairedContig_164-snap-gene-0.4	nDi.2.2.2.g04050	nLs.2.1.2.g03473	host	1	K01360	PCSK2	proprotein convertase subtilisin/kexin type 2 [EC:3.4.21.94]	host
WBGene00223149	host_ORTHOMCL4148	BPAG_0000980501	OOCN_0000303201	WBGene00246707	maker-PairedContig_4389-snap-gene-3.18	nDi.2.2.2.g10675	nLs.2.1.2.g06799	host	6				host
WBGene00223153	host_ORTHOMCL4634	BPAG_0000872301	OOCN_0000379301	WBGene00241675	maker-PairedContig_1905-snap-gene-0.20	nDi.2.2.2.g01379	nLs.2.1.2.g06569	host	13	K22449	TBCEL	tubulin-specific chaperone cofactor E-like protein	hostTop5
WBGene00223154	host_ORTHOMCL4875	BPAG_0000823101	OOCN_0000721301	WBGene00245233	maker-PairedContig_1075-snap-gene-4.25	nDi.2.2.2.g00597	nLs.2.1.2.g00321	host	1				host
WBGene00223165	host_ORTHOMCL5681	BPAG_0000287301	OOCN_0000363301	WBGene00243793	maker-PairedContig_1498-snap-gene-2.27	nDi.2.2.2.g02853	nLs.2.1.2.g02462	host	1				host
WBGene00223169	host_ORTHOMCL4482	BPAG_0000907101	OOCN_0000411401	WBGene00242189	maker-PairedContig_3533-snap-gene-3.16	nDi.2.2.2.g03760	nLs.2.1.2.g09241	host	7				host
WBGene00223177	host_ORTHOMCL2746	BPAG_0001310801	OOCN_0000654501	WBGene00237911	maker-PairedContig_262-snap-gene-0.11	nDi.2.2.2.g09241	nLs.2.1.2.g00603	host	3	K10093	LGALS9	galectin-9	host
WBGene00223181	host_ORTHOMCL5050	BPAG_0000788001	OOCN_0000427701	WBGene00247421	maker-PairedContig_2686-snap-gene-0.12	nDi.2.2.2.g00564	nLs.2.1.2.g00123	host	1	K07841	DIRAS2	DIRAS family; GTP-binding Ras-like 2	host
WBGene00223194	host_ORTHOMCL2712	BPAG_0001320601	OOCN_0000859901	WBGene00239572	maker-PairedContig_850-snap-gene-0.9	nDi.2.2.2.g04586	nLs.2.1.2.g03481	host	2	K12319	GUCY1B	guanylate cyclase soluble subunit beta [EC:4.6.1.2]	host
WBGene00223207	host_ORTHOMCL3677	BPAG_0001092601	OOCN_0000548401	WBGene00240033	maker-PairedContig_1341-snap-gene-0.19	nDi.2.2.2.g06838	nLs.2.1.2.g02730	host	4				host
WBGene00223210	host_ORTHOMCL3308	BPAG_0001172401	OOCN_0001023801	WBGene00244292	maker-PairedContig_5561-snap-gene-0.6	nDi.2.2.2.g08787	nLs.2.1.2.g07464	host	3	K15174	PAF1	RNA polymerase II-associated factor 1	host
WBGene00223217	host_ORTHOMCL2871	BPAG_0001278401	OOCN_0001145301	WBGene00246124	maker-PairedContig_574-snap-gene-0.2	nDi.2.2.2.g09290	nLs.2.1.2.g06578	host	4	K15135	MED18	mediator of RNA polymerase II transcription subunit 18	host
WBGene00223232	host_ORTHOMCL4407	BPAG_0000925001	OOCN_0000504901	WBGene00247474	maker-PairedContig_833-snap-gene-3.24	nDi.2.2.2.g00198	nLs.2.1.2.g00106	host	2	K20310	TRAPPC13	trafficking protein particle complex subunit 13	host
WBGene00223248	host_ORTHOMCL4909	BPAG_0000816901	OOCN_0000546801	WBGene00245302	maker-PairedContig_1944-snap-gene-0.12	nDi.2.2.2.g02085	nLs.2.1.2.g01039	host	5	K12757	MYL12	myosin regulatory light chain 12	host
WBGene00223250	host_ORTHOMCL3071	BPAG_0001227401	OOCN_0000469201	WBGene00236968	maker-PairedContig_3671-snap-gene-0.11	nDi.2.2.2.g05546	nLs.2.1.2.g04298	host	4	K13111	SMU1	WD40 repeat-containing protein SMU1	host
WBGene00223251	host_ORTHOMCL3110	BPAG_0001218901	OOCN_0000602901	WBGene00242412	maker-PairedContig_1013-snap-gene-1.25	nDi.2.2.2.g03580	nLs.2.1.2.g08880	host	18	K07189	PPP1R3	protein phosphatase 1 regulatory subunit 3A/B/C/D/E	hostTop5
WBGene00223253	host_ORTHOMCL3750	BPAG_0001077501	OOCN_0000865701	WBGene00243206	maker-PairedContig_199-snap-gene-0.27	nDi.2.2.2.g05122	nLs.2.1.2.g05967	host	9	K17429	MRPL48	large subunit ribosomal protein L48	host
WBGene00223257	host_ORTHOMCL5272	BPAG_0000491801	OOCN_0000850601	WBGene00236919	maker-PairedContig_1701-snap-gene-0.21	nDi.2.2.2.g07269	nLs.2.1.2.g06574	host	12	K09330	PHOX2; PMX2	paired mesoderm homeobox protein 2	host
WBGene00223263	host_ORTHOMCL4951	BPAG_0000808001	OOCN_0000634701	WBGene00239736	maker-PairedContig_1178-snap-gene-0.2	nDi.2.2.2.g01597	nLs.2.1.2.g03764	host	2	K08745	SLC27A1_4; FATP1_4	solute carrier family 27 (fatty acid transporter); member 1/4 [EC:6.2.1.-]	host
WBGene00223264	host_ORTHOMCL2934	BPAG_0001261401	OOCN_0000797301	WBGene00248941	maker-PairedContig_4266-snap-gene-0.1	nDi.2.2.2.g11689	nLs.2.1.2.g05680	host	1	K01134	ARSA	arylsulfatase A [EC:3.1.6.8]	host
WBGene00223265	host_ORTHOMCL2323	BPAG_0001414801	OOCN_0000044801	WBGene00243494	maker-PairedContig_2819-snap-gene-3.25	nDi.2.2.2.g03082	nLs.2.1.2.g07944	host	1	K15296	NAPA; SNAPA; SEC17	alpha-soluble NSF attachment protein	host
WBGene00223268	host_ORTHOMCL6197	BPAG_0000144001	OOCN_0000213601	WBGene00246693	maker-PairedContig_4389-snap-gene-4.23	nDi.2.2.2.g03904	nLs.2.1.2.g09883	host	3				host
WBGene00223269	host_ORTHOMCL2778	BPAG_0001299601	OOCN_0000533301	WBGene00237813	maker-PairedContig_262-snap-gene-7.9	nDi.2.2.2.g07781	nLs.2.1.2.g00898	host	1	K23718	SON	protein SON	host
WBGene00223271	host_ORTHOMCL2901	BPAG_0001268601	OOCN_0000771001	WBGene00238331	maker-PairedContig_2091-snap-gene-2.14	nDi.2.2.2.g04571	nLs.2.1.2.g01425	host	1	K07901	RAB8A; MEL	Ras-related protein Rab-8A	host
WBGene00223276	host_ORTHOMCL3959	BPAG_0001025301	OOCN_0000964201	WBGene00246096	maker-PairedContig_4679-snap-gene-0.26	nDi.2.2.2.g03314	nLs.2.1.2.g00613	host	1	K15111	SLC25A26	solute carrier family 25 (mitochondrial S-adenosylmethionine transporter); member 26	host
WBGene00223280	host_ORTHOMCL5454	BPAG_0000377701	OOCN_0001053601	WBGene00246971	snap_masked-PairedContig_1691-processed-gene-0.4	nDi.2.2.2.g09818	nLs.2.1.2.g03993	host	1	K12849	PRPF38A	pre-mRNA-splicing factor 38A	host
WBGene00223282	host_ORTHOMCL5916	BPAG_0000215701	OOCN_0000699901	WBGene00248305	maker-PairedContig_2063-snap-gene-0.7	nDi.2.2.2.g07726	nLs.2.1.2.g04459	host	1	K21844	FAM126	protein FAM126	host
WBGene00223283	host_ORTHOMCL3578	BPAG_0001111001	OOCN_0000945901	WBGene00243571	maker-PairedContig_846-snap-gene-0.30	nDi.2.2.2.g03920	nLs.2.1.2.g09548	host	1	K04378	SRF	serum response factor	host
WBGene00223285	host_ORTHOMCL3493	BPAG_0001130001	OOCN_0000105001	WBGene00236819	maker-PairedContig_3594-snap-gene-1.15	nDi.2.2.2.g08270	nLs.2.1.2.g07266	host	1	K12860	CDC5L; CDC5; CEF1	pre-mRNA-splicing factor CDC5/CEF1	host
WBGene00223290	host_ORTHOMCL6580	BPAG_0000063601	OOCN_0000870201	WBGene00242505	maker-PairedContig_3228-snap-gene-3.20	nDi.2.2.2.g03655	nLs.2.1.2.g03032	host	2	K08331	ATG13	autophagy-related protein 13	host
WBGene00223293	host_ORTHOMCL5946	BPAG_0000206701	OOCN_0000943201	WBGene00248145	maker-PairedContig_3281-snap-gene-1.12	nDi.2.2.2.g02770	nLs.2.1.2.g06703	host	1	K17079	OPA1	optic atrophy protein 1 [EC:3.6.5.5]	host
WBGene00223297	host_ORTHOMCL3871	BPAG_0001045401	OOCN_0000789701	WBGene00240082	maker-PairedContig_1368-snap-gene-2.33	nDi.2.2.2.g09025	nLs.2.1.2.g06955	host	3	K11447	UTX; KDM6A	lysine-specific demethylase 6A [EC:1.14.11.68]	host
WBGene00223321	host_ORTHOMCL2915	BPAG_0001265301	OOCN_0000802801	WBGene00246529	maker-PairedContig_4115-snap-gene-0.3	nDi.2.2.2.g06600	nLs.2.1.2.g09259	host	4	K13218	PTBP1; PTB	polypyrimidine tract-binding protein 1	host
WBGene00223322	host_ORTHOMCL5772	BPAG_0000261101	OOCN_0000178601	WBGene00238206	maker-PairedContig_2091-snap-gene-3.14	nDi.2.2.2.g09684	nLs.2.1.2.g09046	host	12				host
WBGene00223325	host_ORTHOMCL6624	BPAG_0000052001	OOCN_0000008901	WBGene00237623	maker-PairedContig_650-snap-gene-1.24	nDi.2.2.2.g02243	nLs.2.1.2.g01976	host	2				host
WBGene00223330	host_ORTHOMCL2697	BPAG_0001326101	OOCN_0000840801	WBGene00239060	maker-PairedContig_1147-snap-gene-0.2	nDi.2.2.2.g04762	nLs.2.1.2.g00170	host	1	K20300	TRAPPC1; BET5	trafficking protein particle complex subunit 1	host
WBGene00223338	host_ORTHOMCL3176	BPAG_0001203801	OOCN_0000577301	WBGene00247155	maker-PairedContig_774-snap-gene-1.19	nDi.2.2.2.g02119	nLs.2.1.2.g00051	host	1	K11205	GCLM	glutamate--cysteine ligase regulatory subunit	host
WBGene00223339	host_ORTHOMCL4857	BPAG_0000826701	OOCN_0000583401	WBGene00244965	maker-PairedContig_5542-snap-gene-2.25	nDi.2.2.2.g00440	nLs.2.1.2.g02431	host	2				host
WBGene00223346	host_ORTHOMCL4166	BPAG_0000977601	OOCN_0001017501	WBGene00246740	maker-PairedContig_4389-snap-gene-0.14	nDi.2.2.2.g04743	nLs.2.1.2.g03109	host	2	K20168	TBC1D15	TBC1 domain family member 15	host
WBGene00223349	host_ORTHOMCL3350	BPAG_0001160701	OOCN_0000725901	WBGene00240637	maker-PairedContig_1108-snap-gene-0.14	nDi.2.2.2.g06914	nLs.2.1.2.g05609	host	10				host
WBGene00223352	host_ORTHOMCL5258	BPAG_0000503401	OOCN_0000054201	WBGene00243139	snap_masked-PairedContig_793-processed-gene-0.0	nDi.2.2.2.g07233	nLs.2.1.2.g08238	host	14	K02183	CALM	calmodulin	hostTop5
WBGene00223383	host_ORTHOMCL2806	BPAG_0001293301	OOCN_0000574001	WBGene00239561	maker-PairedContig_3285-snap-gene-0.14	nDi.2.2.2.g07508	nLs.2.1.2.g09747	host	1				host
WBGene00223390	host_ORTHOMCL5591	BPAG_0000315001	OOCN_0000663301	WBGene00244653	maker-PairedContig_4129-snap-gene-0.17	nDi.2.2.2.g08424	nLs.2.1.2.g07346	host	1				host
WBGene00223391	host_ORTHOMCL3525	BPAG_0001124201	OOCN_0000040401	WBGene00246322	maker-PairedContig_780-snap-gene-0.14	nDi.2.2.2.g09386	nLs.2.1.2.g05173	host	4	K12480	RABEP1	Rab GTPase-binding effector protein 1	host
WBGene00223393	host_ORTHOMCL5336	BPAG_0000437301	OOCN_0000524701	WBGene00244331	snap_masked-PairedContig_3523-processed-gene-0.9	nDi.2.2.2.g05691	nLs.2.1.2.g09083	host	4	K12858	DDX23; PRP28	ATP-dependent RNA helicase DDX23/PRP28 [EC:3.6.4.13]	host
WBGene00223398	host_ORTHOMCL3363	BPAG_0001157101	OOCN_0000646001	WBGene00242228	maker-PairedContig_2307-snap-gene-3.32	nDi.2.2.2.g01105	nLs.2.1.2.g08151	host	1	K08683	HSD17B10	3-hydroxyacyl-CoA dehydrogenase / 3-hydroxy-2-methylbutyryl-CoA dehydrogenase [EC:1.1.1.35 1.1.1.178]	host
WBGene00223399	host_ORTHOMCL6269	BPAG_0000125101	OOCN_0000744701	WBGene00240056	maker-PairedContig_783-snap-gene-0.14	nDi.2.2.2.g08251	nLs.2.1.2.g04556	host	1	K12599	SKI2; SKIV2L	antiviral helicase SKI2 [EC:3.6.4.13]	host
WBGene00223401	host_ORTHOMCL2208	BPAG_0001459301	OOCN_0000075001	WBGene00238556	snap_masked-PairedContig_1355-processed-gene-0.3	nDi.2.2.2.g03838	nLs.2.1.2.g07765	host	1	K23605	SMAD3	mothers against decapentaplegic homolog 3	host
WBGene00223405	host_ORTHOMCL5276	BPAG_0000488501	OOCN_0000969801	WBGene00239136	maker-PairedContig_1967-snap-gene-0.8	nDi.2.2.2.g01839	nLs.2.1.2.g00753	host	2	K06237	COL4A	collagen type IV alpha	host
WBGene00223407	host_ORTHOMCL4785	BPAG_0000844301	OOCN_0000378301	WBGene00245563	maker-PairedContig_5411-snap-gene-4.14	nDi.2.2.2.g00119	nLs.2.1.2.g06204	host	2				host
WBGene00223413	host_ORTHOMCL2206	BPAG_0001459501	OOCN_0000032501	WBGene00237031	maker-PairedContig_6096-snap-gene-0.16	nDi.2.2.2.g02728	nLs.2.1.2.g04935	host	1	K18754	LIN28	protein lin-28	host
WBGene00223424	host_ORTHOMCL3799	BPAG_0001065901	OOCN_0000683601	WBGene00246999	maker-PairedContig_1687-snap-gene-0.3	nDi.2.2.2.g08097	nLs.2.1.2.g04507	host	2	K11847	USP19	ubiquitin carboxyl-terminal hydrolase 19 [EC:3.4.19.12]	host
WBGene00223428	host_ORTHOMCL3454	BPAG_0001138901	OOCN_0000871601	WBGene00241234	maker-PairedContig_747-snap-gene-0.15	nDi.2.2.2.g03561	nLs.2.1.2.g05116	host	1				host
WBGene00223432	host_ORTHOMCL5866	BPAG_0000230401	OOCN_0000567401	WBGene00247128	maker-PairedContig_3860-snap-gene-1.33	nDi.2.2.2.g02146	nLs.2.1.2.g00024	host	2				host
WBGene00223441	host_ORTHOMCL4091	BPAG_0000994901	OOCN_0001047101	WBGene00241124	maker-PairedContig_1023-snap-gene-0.3	nDi.2.2.2.g03682	nLs.2.1.2.g06289	host	1	K16500	PCDH15; USH1F	protocadherin-15	host
WBGene00223444	host_ORTHOMCL4266	BPAG_0000957101	OOCN_0000999901	WBGene00244156	maker-PairedContig_4023-snap-gene-7.14	nDi.2.2.2.g09981	nLs.2.1.2.g05047	host	1	K11095	SNRPC	U1 small nuclear ribonucleoprotein C	host
WBGene00223447	host_ORTHOMCL3484	BPAG_0001132601	OOCN_0000526301	WBGene00237669	maker-PairedContig_2051-snap-gene-0.13	nDi.2.2.2.g05858	nLs.2.1.2.g07171	host	1				host
WBGene00223464	host_ORTHOMCL2821	BPAG_0001290801	OOCN_0001278001	WBGene00249025	maker-PairedContig_764-snap-gene-1.19	nDi.2.2.2.g05900	nLs.2.1.2.g03974	host	1	K11268	ESCO; ECO1	N-acetyltransferase [EC:2.3.1.-]	host
WBGene00223476	host_ORTHOMCL2531	BPAG_0001363501	OOCN_0000831001	WBGene00241209	maker-PairedContig_1462-snap-gene-0.11	nDi.2.2.2.g03541	nLs.2.1.2.g06618	host	15				hostTop5
WBGene00223481	host_ORTHOMCL2660	BPAG_0001333701	OOCN_0000798201	WBGene00243113	maker-PairedContig_1976-snap-gene-0.12	nDi.2.2.2.g07814	nLs.2.1.2.g08594	host	3	K12847	USP39; SAD1	U4/U6.U5 tri-snRNP-associated protein 2	host
WBGene00223482	host_ORTHOMCL6158	BPAG_0000155501	OOCN_0000895101	WBGene00246560	maker-PairedContig_2615-snap-gene-0.6	nDi.2.2.2.g03883	nLs.2.1.2.g09294	host	3	K06069	PRKCI	atypical protein kinase C iota type [EC:2.7.11.13]	host
WBGene00223485	host_ORTHOMCL2252	BPAG_0001437301	OOCN_0001088401	WBGene00248294	maker-PairedContig_5656-snap-gene-0.2	nDi.2.2.2.g07659	nLs.2.1.2.g04965	host	36	K06110	EXOC3; SEC6	exocyst complex component 3	hostTop5
WBGene00223489	host_ORTHOMCL6648	BPAG_0000047301	OOCN_0001084201	WBGene00241522	maker-PairedContig_745-snap-gene-0.22	nDi.2.2.2.g01023	nLs.2.1.2.g03720	host	7	K24335	CRELD	protein disulfide-isomerase [EC:5.3.4.1]	host
WBGene00223491	host_ORTHOMCL4504	BPAG_0000902201	OOCN_0000563901	WBGene00241027	maker-PairedContig_3960-snap-gene-1.28	nDi.2.2.2.g05098	nLs.2.1.2.g03368	host	2				host
WBGene00223495	host_ORTHOMCL3403	BPAG_0001149701	OOCN_0000091901	WBGene00245780	maker-PairedContig_2047-snap-gene-1.26	nDi.2.2.2.g05965	nLs.2.1.2.g09055	host	1				host
WBGene00223502	host_ORTHOMCL5791	BPAG_0000254401	OOCN_0000817801	WBGene00243877	maker-PairedContig_1838-snap-gene-1.27	nDi.2.2.2.g06933	nLs.2.1.2.g03926	host	1				host
WBGene00223503	host_ORTHOMCL2605	BPAG_0001346501	OOCN_0000102901	WBGene00238743	snap_masked-PairedContig_1082-processed-gene-0.1	nDi.2.2.2.g06707	nLs.2.1.2.g04247	host	5	K14402	CPSF2; CFT2	cleavage and polyadenylation specificity factor subunit 2	host
WBGene00223505	host_ORTHOMCL5753	BPAG_0000266401	OOCN_0001196001	WBGene00243880	maker-PairedContig_1838-snap-gene-1.34	nDi.2.2.2.g03347	nLs.2.1.2.g03923	host	3	K16860	PLD3_4	phospholipase D3/4 [EC:3.1.4.4]	host
WBGene00223511	host_ORTHOMCL4257	BPAG_0000959101	OOCN_0000820501	WBGene00247978	maker-PairedContig_3599-snap-gene-2.19	nDi.2.2.2.g02791	nLs.2.1.2.g07907	host	10	K13205	AAR2; C20orf4	A1 cistron-splicing factor AAR2	host
WBGene00223516	host_ORTHOMCL3044	BPAG_0001233501	OOCN_0000938101	WBGene00248700	maker-PairedContig_31-snap-gene-0.6	nDi.2.2.2.g09698	nLs.2.1.2.g02113	host	39	K13148	CPSF3L; INTS11	integrator complex subunit 11 [EC:3.1.27.-]	hostTop1	Bma-ints-11	Integrator complex subunit 11
WBGene00223518	host_ORTHOMCL5043	BPAG_0000789301	OOCN_0000776901	WBGene00247409	maker-PairedContig_2686-snap-gene-2.19	nDi.2.2.2.g00552	nLs.2.1.2.g00134	host	4	K19491	DMRT4_5; DMRTA	doublesex- and mab-3-related transcription factor 4/5	host
WBGene00223522	host_ORTHOMCL3838	BPAG_0001052501	OOCN_0000521001	WBGene00245061	maker-PairedContig_122-snap-gene-0.15	nDi.2.2.2.g00303	nLs.2.1.2.g04028	host	5	K03355	APC8; CDC23	anaphase-promoting complex subunit 8	host
WBGene00223523	host_ORTHOMCL3616	BPAG_0001102701	OOCN_0000091701	WBGene00246004	maker-PairedContig_2058-snap-gene-0.5	nDi.2.2.2.g09750	nLs.2.1.2.g01326	host	9				host
WBGene00223541	host_ORTHOMCL4328	BPAG_0000943701	OOCN_0000581901	WBGene00244931	maker-PairedContig_5197-snap-gene-0.17	nDi.2.2.2.g03698	nLs.2.1.2.g02099	host	3				host
WBGene00223544	host_ORTHOMCL6387	BPAG_0000103701	OOCN_0001057001	WBGene00246820	maker-PairedContig_756-snap-gene-4.13	nDi.2.2.2.g09665	nLs.2.1.2.g01793	host	2	K10753	ASF1	histone chaperone ASF1	host
WBGene00223552	host_ORTHOMCL4072	BPAG_0000999001	OOCN_0000779901	WBGene00239824	maker-PairedContig_520-snap-gene-0.11	nDi.2.2.2.g00983	nLs.2.1.2.g05145	host	1	K03680	EIF2B4	translation initiation factor eIF-2B subunit delta	host
WBGene00223559	host_ORTHOMCL2630	BPAG_0001339701	OOCN_0000665001	WBGene00242435	maker-PairedContig_1684-snap-gene-1.21	nDi.2.2.2.g05028	nLs.2.1.2.g07582	host	3				host
WBGene00223576	host_ORTHOMCL3547	BPAG_0001119001	OOCN_0000758801	WBGene00247517	maker-PairedContig_905-snap-gene-0.11	nDi.2.2.2.g00247	nLs.2.1.2.g00431	host	1	K09531	DNAJC11	DnaJ homolog subfamily C member 11	host
WBGene00223577	host_ORTHOMCL5717	BPAG_0000276001	OOCN_0000046701	WBGene00248249	maker-PairedContig_3562-snap-gene-0.34	nDi.2.2.2.g05135	nLs.2.1.2.g00829	host	2	K10686	UBA3; UBE1C	NEDD8-activating enzyme E1 [EC:6.2.1.64]	host
WBGene00223582	host_ORTHOMCL4139	BPAG_0000981801	OOCN_0000004001	WBGene00243991	maker-PairedContig_2957-snap-gene-0.3	nDi.2.2.2.g00718	nLs.2.1.2.g09453	host	2	K04886	KCNB2; KV2.2	potassium voltage-gated channel Shab-related subfamily B member 2	host
WBGene00223589	host_ORTHOMCL3410	BPAG_0001148701	OOCN_0000025201	WBGene00245770	maker-PairedContig_2047-snap-gene-1.32	nDi.2.2.2.g07311	nLs.2.1.2.g08025	host	9				host
WBGene00223593	host_ORTHOMCL3186	BPAG_0001199301	OOCN_0000888401	WBGene00240046	maker-PairedContig_100-snap-gene-1.13	nDi.2.2.2.g07950	nLs.2.1.2.g08684	host	4	K17498	SPN1; IWS1	transcription factor SPN1	host
WBGene00223594	host_ORTHOMCL4693	BPAG_0000859601	OOCN_0000550501	WBGene00240761	maker-PairedContig_1747-snap-gene-1.31	nDi.2.2.2.g09209	nLs.2.1.2.g06697	host	3				host
WBGene00223596	host_ORTHOMCL6788	BPAG_0000019701	OOCN_0000373801	WBGene00239841	maker-PairedContig_634-snap-gene-0.15	nDi.2.2.2.g00965	nLs.2.1.2.g03194	host	1				host
WBGene00223601	host_ORTHOMCL4421	BPAG_0000923001	OOCN_0000445101	WBGene00247453	maker-PairedContig_1331-snap-gene-2.11	nDi.2.2.2.g00176	nLs.2.1.2.g01444	host	3	K04536	GNB1	guanine nucleotide-binding protein G(I)/G(S)/G(T) subunit beta-1	host
WBGene00223602	host_ORTHOMCL2726	BPAG_0001316401	OOCN_0001001401	WBGene00247205	maker-PairedContig_246-snap-gene-0.4	nDi.2.2.2.g10581	nLs.2.1.2.g05261	host	2	K00574	cfa	cyclopropane-fatty-acyl-phospholipid synthase [EC:2.1.1.79]	host
WBGene00223618	host_ORTHOMCL3812	BPAG_0001061701	OOCN_0001080501	WBGene00247172	maker-PairedContig_2998-snap-gene-0.13	nDi.2.2.2.g05755	nLs.2.1.2.g08876	host	3				host
WBGene00223627	host_ORTHOMCL6259	BPAG_0000127301	OOCN_0001129101	WBGene00240293	maker-PairedContig_1384-snap-gene-0.26	nDi.2.2.2.g05444	nLs.2.1.2.g05979	host	2	K23354	LIMS1_2; PINCH1_2	LIM and senescent cell antigen-like-containing domain protein 1/2	host
WBGene00223630	host_ORTHOMCL4092	BPAG_0000993901	OOCN_0000839701	WBGene00241130	maker-PairedContig_1327-snap-gene-0.10	nDi.2.2.2.g03676	nLs.2.1.2.g01340	host	39	K08031	PAX6	paired box protein 6	hostTop1	Bma-vab-3	BMA-VAB-3
WBGene00223645	host_ORTHOMCL2984	BPAG_0001249101	OOCN_0000430001	WBGene00242520	maker-PairedContig_3228-snap-gene-2.16	nDi.2.2.2.g03640	nLs.2.1.2.g02663	host	8	K04600	CELSR1	cadherin EGF LAG seven-pass G-type receptor 1	host
WBGene00223651	host_ORTHOMCL6705	BPAG_0000035401	OOCN_0000278201	WBGene00236893	maker-PairedContig_4301-snap-gene-1.31	nDi.2.2.2.g07990	nLs.2.1.2.g06830	host	5	K04523	UBQLN; DSK2	ubiquilin	host
WBGene00223670	host_ORTHOMCL5741	BPAG_0000270101	OOCN_0000978501	WBGene00239227	maker-PairedContig_493-snap-gene-0.11	nDi.2.2.2.g04024	nLs.2.1.2.g06658	host	2	K19363	LITAF	lipopolysaccharide-induced tumor necrosis factor-alpha factor	host
WBGene00223673	host_ORTHOMCL2819	BPAG_0001291101	OOCN_0000977801	WBGene00249022	maker-PairedContig_764-snap-gene-1.22	nDi.2.2.2.g05904	nLs.2.1.2.g03977	host	40	K24939	CWF19L1; DRN1	CWF19-like protein 1	hostTop1	Bma-cwf-19L1	Protein similar to CwfJ C-terminus 1 containing protein
WBGene00223681	host_ORTHOMCL4921	BPAG_0000814901	OOCN_0000417601	WBGene00245324	maker-PairedContig_1944-snap-gene-3.34	nDi.2.2.2.g02063	nLs.2.1.2.g01305	host	1	K12190	VPS36; EAP45	ESCRT-II complex subunit VPS36	host
WBGene00223683	host_ORTHOMCL6616	BPAG_0000053101	OOCN_0000516401	WBGene00243610	maker-PairedContig_1303-snap-gene-4.18	nDi.2.2.2.g05619	nLs.2.1.2.g01578	host	1	K11274	WDHD1; CTF4	chromosome transmission fidelity protein 4	host
WBGene00223689	host_ORTHOMCL4747	BPAG_0000851201	OOCN_0000896801	WBGene00245420	maker-PairedContig_206-snap-gene-8.13	nDi.2.2.2.g02485	nLs.2.1.2.g04500	host	1	K07466	RFA1; RPA1; rpa	replication factor A1	host
WBGene00223693	host_ORTHOMCL4988	BPAG_0000800501	OOCN_0000000001	WBGene00247276	maker-PairedContig_5624-snap-gene-0.11	nDi.2.2.2.g03179	nLs.2.1.2.g01527	host	1				host
WBGene00223697	host_ORTHOMCL4971	BPAG_0000803101	OOCN_0000425501	WBGene00239687	maker-PairedContig_2024-snap-gene-0.10	nDi.2.2.2.g04075	nLs.2.1.2.g00712	host	1	K06184	ABCF1	ATP-binding cassette; subfamily F; member 1	host
WBGene00223698	host_ORTHOMCL6321	BPAG_0000115101	OOCN_0000818801	WBGene00243786	maker-PairedContig_1498-snap-gene-1.11	nDi.2.2.2.g02860	nLs.2.1.2.g00641	host	2	K06671	STAG1_2; SCC3; IRR1	cohesin complex subunit SA-1/2	host
WBGene00223706	host_ORTHOMCL4176	BPAG_0000976101	OOCN_0000484601	WBGene00241857	maker-PairedContig_4689-snap-gene-4.16	nDi.2.2.2.g02272	nLs.2.1.2.g04011	host	5	K00876	udk; UCK	uridine kinase [EC:2.7.1.48]	host
WBGene00223709	host_ORTHOMCL4444	BPAG_0000918101	OOCN_0000063801	WBGene00237128	maker-PairedContig_4351-snap-gene-0.1	nDi.2.2.2.g03476	nLs.2.1.2.g05489	host	1				host
WBGene00223710	host_ORTHOMCL6690	BPAG_0000038501	OOCN_0000832401	WBGene00241089	maker-PairedContig_1406-snap-gene-1.41	nDi.2.2.2.g08460	nLs.2.1.2.g06586	host	1				host
WBGene00223719	host_ORTHOMCL4657	BPAG_0000867801	OOCN_0001085101	WBGene00241427	maker-PairedContig_1794-snap-gene-2.32	nDi.2.2.2.g00870	nLs.2.1.2.g04762	host	3	K07380	CNTNAP2	contactin associated protein-like 2	host
WBGene00223722	host_ORTHOMCL5207	BPAG_0000544201	OOCN_0000034701	WBGene00239215	maker-PairedContig_883-snap-gene-0.25	nDi.2.2.2.g05874	nLs.2.1.2.g08012	host	2				host
WBGene00223723	host_ORTHOMCL5923	BPAG_0000212601	OOCN_0000549701	WBGene00241960	maker-PairedContig_1378-snap-gene-0.17	nDi.2.2.2.g02349	nLs.2.1.2.g01939	host	1	K22555	TBC1D23	TBC1 domain family member 23	host
WBGene00223731	host_ORTHOMCL5755	BPAG_0000265501	OOCN_0000871801	WBGene00248468	maker-PairedContig_555-snap-gene-0.10	nDi.2.2.2.g08893	nLs.2.1.2.g05321	host	1	K24317	MCM3AP	germinal-center associated nuclear protein [EC:2.3.1.48]	host
WBGene00223733	host_ORTHOMCL5732	BPAG_0000272201	OOCN_0001003701	WBGene00243931	maker-PairedContig_1029-snap-gene-0.6	nDi.2.2.2.g00771	nLs.2.1.2.g03424	host	2				host
WBGene00223734	host_ORTHOMCL4858	BPAG_0000826601	OOCN_0000583301	WBGene00244966	maker-PairedContig_5542-snap-gene-2.21	nDi.2.2.2.g00439	nLs.2.1.2.g02432	host	1				host
WBGene00223740	host_ORTHOMCL2876	BPAG_0001277301	OOCN_0001017901	WBGene00246114	maker-PairedContig_2483-snap-gene-0.18	nDi.2.2.2.g05268	nLs.2.1.2.g02360	host	3				host
WBGene00223741	host_ORTHOMCL3314	BPAG_0001170801	OOCN_0000870101	WBGene00247238	maker-PairedContig_2236-snap-gene-0.7	nDi.2.2.2.g05322	nLs.2.1.2.g05937	host	5	K23855	KCNIP	Kv channel-interacting protein	host
WBGene00223754	host_ORTHOMCL3829	BPAG_0001054701	OOCN_0000211901	WBGene00239076	maker-PairedContig_501-snap-gene-0.34	nDi.2.2.2.g07463	nLs.2.1.2.g00184	host	3	K12301	SLC17A5	MFS transporter; ACS family; solute carrier family 17 (sodium-dependent inorganic phosphate cotransporter); member 5	host
WBGene00223763	host_ORTHOMCL4530	BPAG_0000897101	OOCN_0000738301	WBGene00242060	maker-PairedContig_310-snap-gene-1.28	nDi.2.2.2.g02599	nLs.2.1.2.g03354	host	1	K09442	SPDEF	SAM pointed domain-containing ETS transcription factor	host
WBGene00223773	host_ORTHOMCL4415	BPAG_0000923901	OOCN_0000012801	WBGene00247461	maker-PairedContig_1331-snap-gene-3.25	nDi.2.2.2.g00186	nLs.2.1.2.g01435	host	1	K08026	ONECUT1; HNF6	one cut domain; family member 1 (hepatocyte nuclear factor 6)	host
WBGene00223788	host_ORTHOMCL5858	BPAG_0000234001	OOCN_0000853501	WBGene00242562	maker-PairedContig_2864-snap-gene-2.16	nDi.2.2.2.g01195	nLs.2.1.2.g04444	host	4	K22037	inx; zpg; ogre; shakB	innexin	host
WBGene00223793	host_ORTHOMCL4045	BPAG_0001005001	OOCN_0000477701	WBGene00241505	maker-PairedContig_3872-snap-gene-2.20	nDi.2.2.2.g01042	nLs.2.1.2.g06603	host	6	K19656	IFT122	intraflagellar transport protein 122	host
WBGene00223799	host_ORTHOMCL4198	BPAG_0000972701	OOCN_0000053101	WBGene00240476	maker-PairedContig_1526-snap-gene-0.11	nDi.2.2.2.g06247	nLs.2.1.2.g06501	host	3	K10398	KIF11; EG5	kinesin family member 11	host
WBGene00223801	host_ORTHOMCL3338	BPAG_0001163701	OOCN_0000872101	WBGene00240539	maker-PairedContig_3530-snap-gene-0.24	nDi.2.2.2.g06010	nLs.2.1.2.g06474	host	2	K10904	TIPIN	TIMELESS-interacting protein	host
WBGene00223805	host_ORTHOMCL3119	BPAG_0001217101	OOCN_0000592601	WBGene00246506	maker-PairedContig_5606-snap-gene-0.29	nDi.2.2.2.g04196	nLs.2.1.2.g05454	host	6	K03064	PSMC6; RPT4	26S proteasome regulatory subunit T4	host
WBGene00223813	host_ORTHOMCL2214	BPAG_0001456801	OOCN_0000576701	WBGene00243677	maker-PairedContig_9-snap-gene-0.12	nDi.2.2.2.g03020	nLs.2.1.2.g00652	host	4	K08744	CRLS	cardiolipin synthase (CMP-forming) [EC:2.7.8.41]	host
WBGene00223818	host_ORTHOMCL3130	BPAG_0001215501	OOCN_0000541201	WBGene00242697	maker-PairedContig_4342-snap-gene-0.21	nDi.2.2.2.g08536	nLs.2.1.2.g05515	host	2				host
WBGene00223819	host_ORTHOMCL5844	BPAG_0000237301	OOCN_0000874601	WBGene00243019	maker-PairedContig_724-snap-gene-3.25	nDi.2.2.2.g08217	nLs.2.1.2.g09180	host	12	K12362	RASGRP3	RAS guanyl-releasing protein 3	host
WBGene00223827	host_ORTHOMCL4934	BPAG_0000812801	OOCN_0001155901	WBGene00239790	maker-PairedContig_1456-snap-gene-0.10	nDi.2.2.2.g01556	nLs.2.1.2.g08707	host	1	K01930	FPGS	folylpolyglutamate synthase [EC:6.3.2.17]	host
WBGene00223828	host_ORTHOMCL3893	BPAG_0001040201	OOCN_0000095001	WBGene00244475	maker-PairedContig_600-snap-gene-0.36	nDi.2.2.2.g05840	nLs.2.1.2.g00966	host	3	K13219	SFPQ; PSF	splicing factor; proline- and glutamine-rich	host
WBGene00223831	host_ORTHOMCL5758	BPAG_0000264501	OOCN_0001028801	WBGene00244220	maker-PairedContig_1488-snap-gene-0.15	nDi.2.2.2.g07903	nLs.2.1.2.g06992	host	1	K04461	PPM1B; PP2CB	protein phosphatase 1B [EC:3.1.3.16]	host
WBGene00223833	host_ORTHOMCL2642	BPAG_0001336601	OOCN_0000641401	WBGene00237879	maker-PairedContig_262-snap-gene-5.13	nDi.2.2.2.g02675	nLs.2.1.2.g04308	host	12	K11519	DERL1	Derlin-1	host
WBGene00223834	host_ORTHOMCL2643	BPAG_0001336501	OOCN_0000641301	WBGene00237878	maker-PairedContig_262-snap-gene-5.11	nDi.2.2.2.g02674	nLs.2.1.2.g08409	host	1				host
WBGene00223836	host_ORTHOMCL4614	BPAG_0000876801	OOCN_0000408001	WBGene00241622	maker-PairedContig_268-snap-gene-1.26	nDi.2.2.2.g01429	nLs.2.1.2.g01457	host	5	K04501	SMAD4	mothers against decapentaplegic homolog 4	host
WBGene00223848	host_ORTHOMCL6439	BPAG_0000093401	OOCN_0000444601	WBGene00242537	maker-PairedContig_2897-snap-gene-0.10	nDi.2.2.2.g03628	nLs.2.1.2.g05976	host	1				host
WBGene00223850	host_ORTHOMCL3012	BPAG_0001242401	OOCN_0000445601	WBGene00237779	maker-PairedContig_1261-snap-gene-4.31	nDi.2.2.2.g02372	nLs.2.1.2.g02087	host	38				hostTop5
WBGene00223852	host_ORTHOMCL6370	BPAG_0000106101	OOCN_0000033201	WBGene00238168	maker-PairedContig_2530-snap-gene-0.16	nDi.2.2.2.g06097	nLs.2.1.2.g04696	host	2				host
WBGene00223854	host_ORTHOMCL2896	BPAG_0001269801	OOCN_0001117201	WBGene00240283	maker-PairedContig_1384-snap-gene-0.40	nDi.2.2.2.g05454	nLs.2.1.2.g05985	host	3	K14763	NAF1	H/ACA ribonucleoprotein complex non-core subunit NAF1	host
WBGene00223858	host_ORTHOMCL3703	BPAG_0001086801	OOCN_0000955201	WBGene00244041	maker-PairedContig_5299-snap-gene-0.27	nDi.2.2.2.g01277	nLs.2.1.2.g00388	host	35	K01598	PPCDC; coaC	phosphopantothenoylcysteine decarboxylase [EC:4.1.1.36]	hostTop5
WBGene00223861	host_ORTHOMCL2957	BPAG_0001256701	OOCN_0000186401	WBGene00238371	maker-PairedContig_2091-snap-gene-10.24	nDi.2.2.2.g05678	nLs.2.1.2.g09248	host	3				host
WBGene00223871	host_ORTHOMCL5576	BPAG_0000320701	OOCN_0000690601	WBGene00239365	maker-PairedContig_5235-snap-gene-0.11	nDi.2.2.2.g03983	nLs.2.1.2.g08204	host	3				host
WBGene00223876	host_ORTHOMCL3104	BPAG_0001219701	OOCN_0000456901	WBGene00241839	maker-PairedContig_4689-snap-gene-5.30	nDi.2.2.2.g02252	nLs.2.1.2.g08505	host	2	K09409	FOXP2_4	forkhead box protein P2/4	host
WBGene00223877	host_ORTHOMCL3045	BPAG_0001233201	OOCN_0001045101	WBGene00248708	maker-PairedContig_5196-snap-gene-0.4	nDi.2.2.2.g09578	nLs.2.1.2.g06020	host	1	K04354	PPP2R2	serine/threonine-protein phosphatase 2A regulatory subunit B	host
WBGene00223880	host_ORTHOMCL6028	BPAG_0000186801	OOCN_0000659901	WBGene00237085	maker-PairedContig_4133-snap-gene-0.1	nDi.2.2.2.g02707	nLs.2.1.2.g05633	host	2	K19897	FAS1	fasciclin 1	host
WBGene00223881	host_ORTHOMCL5648	BPAG_0000296601	OOCN_0001005801	WBGene00237027	maker-PairedContig_1446-snap-gene-0.17	nDi.2.2.2.g02724	nLs.2.1.2.g04939	host	4	K02265	COX5B	cytochrome c oxidase subunit 5b	host
WBGene00223883	host_ORTHOMCL2480	BPAG_0001374401	OOCN_0001140301	WBGene00248713	maker-PairedContig_3225-snap-gene-0.4	nDi.2.2.2.g09319	nLs.2.1.2.g09326	host	1	K10636	AMFR; GP78	E3 ubiquitin-protein ligase AMFR [EC:2.3.2.36]	host
WBGene00223885	host_ORTHOMCL5968	BPAG_0000201301	OOCN_0001265501	WBGene00243887	maker-PairedContig_1838-snap-gene-0.10	nDi.2.2.2.g03354	nLs.2.1.2.g06523	host	1				host
WBGene00223911	host_ORTHOMCL2392	BPAG_0001399601	OOCN_0001136901	WBGene00245697	maker-PairedContig_1638-snap-gene-0.3	nDi.2.2.2.g06236	nLs.2.1.2.g04287	host	1				host
WBGene00223912	host_ORTHOMCL4442	BPAG_0000918301	OOCN_0000843201	WBGene00237125	maker-PairedContig_1520-snap-gene-0.4	nDi.2.2.2.g03478	nLs.2.1.2.g05486	host	1				host
WBGene00223913	host_ORTHOMCL2421	BPAG_0001390801	OOCN_0000554201	WBGene00237431	maker-PairedContig_6061-snap-gene-0.4	nDi.2.2.2.g01316	nLs.2.1.2.g06634	host	1	K00167	BCKDHB; bkdA2	2-oxoisovalerate dehydrogenase E1 component beta subunit [EC:1.2.4.4]	host
WBGene00223920	host_ORTHOMCL6416	BPAG_0000097901	OOCN_0000353801	WBGene00244821	maker-PairedContig_490-snap-gene-0.17	nDi.2.2.2.g07366	nLs.2.1.2.g07215	host	2				host
WBGene00223923	host_ORTHOMCL3759	BPAG_0001075101	OOCN_0000432801	WBGene00239617	maker-PairedContig_4557-snap-gene-0.4	nDi.2.2.2.g03297	nLs.2.1.2.g01283	host	3	K17635	RGL1; RGL	ral guanine nucleotide dissociation stimulator-like 1	host
WBGene00223930	host_ORTHOMCL5696	BPAG_0000283301	OOCN_0000104901	WBGene00246667	maker-PairedContig_5927-snap-gene-2.17	nDi.2.2.2.g07654	nLs.2.1.2.g07757	host	1	K05310	PIGG; GPI7	ethanolamine phosphate transferase 2 subunit G [EC:2.7.-.-]	host
WBGene00223931	host_ORTHOMCL5334	BPAG_0000438901	OOCN_0001084901	WBGene00246949	maker-PairedContig_3801-snap-gene-0.6	nDi.2.2.2.g09581	nLs.2.1.2.g02140	host	1	K14408	CSTF3; RNA14	cleavage stimulation factor subunit 3	host
WBGene00223932	host_ORTHOMCL4157	BPAG_0000978701	OOCN_0000172601	WBGene00246726	maker-PairedContig_4389-snap-gene-2.12	nDi.2.2.2.g08435	nLs.2.1.2.g06421	host	5	K02898	RP-L26e; RPL26	large subunit ribosomal protein L26e	host
WBGene00223935	host_ORTHOMCL2272	BPAG_0001429001	OOCN_0000723601	WBGene00242588	maker-PairedContig_1225-snap-gene-0.7	nDi.2.2.2.g01215	nLs.2.1.2.g08850	host	1	K05750	NCKAP1; NAP125	NCK-associated protein 1	host
WBGene00223939	host_ORTHOMCL4461	BPAG_0000913601	OOCN_0000463701	WBGene00241695	maker-PairedContig_969-snap-gene-0.4	nDi.2.2.2.g05822	nLs.2.1.2.g09232	host	1				host
WBGene00223942	host_ORTHOMCL4621	BPAG_0000875301	OOCN_0000509201	WBGene00241636	maker-PairedContig_1906-snap-gene-3.11	nDi.2.2.2.g01416	nLs.2.1.2.g09067	host	1	K23560	ZEB2	zinc finger homeobox protein 2	host
WBGene00223951	host_ORTHOMCL4460	BPAG_0000914001	OOCN_0000640501	WBGene00241702	maker-PairedContig_1908-snap-gene-0.15	nDi.2.2.2.g02476	nLs.2.1.2.g05540	host	38	K13190	RBM15	RNA-binding protein 15	hostTop5
WBGene00223956	host_ORTHOMCL6566	BPAG_0000065801	OOCN_0001207101	WBGene00238318	maker-PairedContig_2091-snap-gene-0.8	nDi.2.2.2.g04870	nLs.2.1.2.g03206	host	2	K00012	UGDH; ugd	UDPglucose 6-dehydrogenase [EC:1.1.1.22]	host
WBGene00223957	host_ORTHOMCL2824	BPAG_0001290301	OOCN_0001086701	WBGene00239932	maker-PairedContig_1265-snap-gene-0.17	nDi.2.2.2.g06388	nLs.2.1.2.g07696	host	2	K14169	CTU2; NCS2	cytoplasmic tRNA 2-thiolation protein 2	host
WBGene00223962	host_ORTHOMCL5597	BPAG_0000313701	OOCN_0000109401	WBGene00243441	maker-PairedContig_53-snap-gene-2.10	nDi.2.2.2.g08280	nLs.2.1.2.g05012	host	2	K03062	PSMC1; RPT2	26S proteasome regulatory subunit T2	host
WBGene00223965	host_ORTHOMCL3088	BPAG_0001223001	OOCN_0000017501	WBGene00238186	maker-PairedContig_2091-snap-gene-5.20	nDi.2.2.2.g06173	nLs.2.1.2.g06845	host	1	K07756	IP6K; IHPK	inositol-hexakisphosphate 5-kinase [EC:2.7.4.21]	host
WBGene00223966	host_ORTHOMCL5815	BPAG_0000245901	OOCN_0001110201	WBGene00238466	maker-PairedContig_5731-snap-gene-0.4	nDi.2.2.2.g06660	nLs.2.1.2.g06962	host	1				host
WBGene00223967	host_ORTHOMCL3089	BPAG_0001222901	OOCN_0000017601	WBGene00238187	maker-PairedContig_2091-snap-gene-5.26	nDi.2.2.2.g06174	nLs.2.1.2.g06844	host	1	K24064	SNTB	beta-syntrophin	host
WBGene00223972	host_ORTHOMCL5902	BPAG_0000219401	OOCN_0000771201	WBGene00237167	maker-PairedContig_2111-snap-gene-0.10	nDi.2.2.2.g04854	nLs.2.1.2.g08441	host	11				host
WBGene00223976	host_ORTHOMCL2303	BPAG_0001419501	OOCN_0000551601	WBGene00239935	maker-PairedContig_1265-snap-gene-0.13	nDi.2.2.2.g06393	nLs.2.1.2.g05621	host	2				host
WBGene00223980	host_ORTHOMCL3674	BPAG_0001093001	OOCN_0000548801	WBGene00240029	maker-PairedContig_566-snap-gene-0.23	nDi.2.2.2.g06843	nLs.2.1.2.g02737	host	2	K14709	SLC39A1_2_3; ZIP1_2_3	solute carrier family 39 (zinc transporter); member 1/2/3	host
WBGene00223981	host_ORTHOMCL6368	BPAG_0000106401	OOCN_0001223201	WBGene00238172	maker-PairedContig_2530-snap-gene-0.19	nDi.2.2.2.g06094	nLs.2.1.2.g04699	host	36	K10733	GINS2; PSF2	GINS complex subunit 2	hostTop5
WBGene00223982	host_ORTHOMCL2408	BPAG_0001394201	OOCN_0000856701	WBGene00242421	maker-PairedContig_5408-snap-gene-0.22	nDi.2.2.2.g03586	nLs.2.1.2.g04751	host	1				host
WBGene00223990	host_ORTHOMCL4164	BPAG_0000977801	OOCN_0000944501	WBGene00246738	maker-PairedContig_4389-snap-gene-1.12	nDi.2.2.2.g04745	nLs.2.1.2.g03107	host	3				host
WBGene00223991	host_ORTHOMCL3382	BPAG_0001154201	OOCN_0000134201	WBGene00245730	maker-PairedContig_318-snap-gene-0.10	nDi.2.2.2.g04122	nLs.2.1.2.g08386	host	4	K09355	PBX1	pre-B-cell leukemia transcription factor 1	host
WBGene00224002	host_ORTHOMCL3313	BPAG_0001171301	OOCN_0001123401	WBGene00247243	maker-PairedContig_1056-snap-gene-0.4	nDi.2.2.2.g05325	nLs.2.1.2.g09685	host	4	K12623	LSM4	U6 snRNA-associated Sm-like protein LSm4	host
WBGene00224012	host_ORTHOMCL6141	BPAG_0000158601	OOCN_0000552601	WBGene00237610	maker-PairedContig_306-snap-gene-2.29	nDi.2.2.2.g02231	nLs.2.1.2.g05181	host	1				host
WBGene00224018	host_ORTHOMCL6554	BPAG_0000068901	OOCN_0000604801	WBGene00241191	maker-PairedContig_811-snap-gene-0.25	nDi.2.2.2.g01793	nLs.2.1.2.g07999	host	3	K20360	TBC1D22; GYP1	TBC1 domain family member 2	host
WBGene00224020	host_ORTHOMCL4957	BPAG_0000806601	OOCN_0000571601	WBGene00239723	maker-PairedContig_1926-snap-gene-0.25	nDi.2.2.2.g04229	nLs.2.1.2.g01926	host	3	K00364	guaC; GMPR	GMP reductase [EC:1.7.1.7]	host
WBGene00224021	host_ORTHOMCL4920	BPAG_0000815001	OOCN_0000417501	WBGene00245323	maker-PairedContig_1944-snap-gene-3.33	nDi.2.2.2.g02064	nLs.2.1.2.g01304	host	3	K14405	FIP1L1; FIP1	pre-mRNA 3'-end-processing factor FIP1	host
WBGene00224024	host_ORTHOMCL3535	BPAG_0001121901	OOCN_0001007801	WBGene00240159	maker-PairedContig_172-snap-gene-0.18	nDi.2.2.2.g06421	nLs.2.1.2.g04095	host	1	K17966	TMEM70	transmembrane protein 70; mitochondrial	host
WBGene00224025	host_ORTHOMCL4668	BPAG_0000866001	OOCN_0000935701	WBGene00242898	maker-PairedContig_684-snap-gene-0.3	nDi.2.2.2.g12351	nLs.2.1.2.g04335	host	8				host
WBGene00224026	host_ORTHOMCL5608	BPAG_0000309201	OOCN_0000082401	WBGene00244121	maker-PairedContig_6142-snap-gene-0.16	nDi.2.2.2.g00699	nLs.2.1.2.g08777	host	3				host
WBGene00224027	host_ORTHOMCL4270	BPAG_0000956501	OOCN_0000767301	WBGene00244162	maker-PairedContig_4023-snap-gene-7.16	nDi.2.2.2.g03877	nLs.2.1.2.g05042	host	5	K00102	LDHD; dld	D-lactate dehydrogenase (cytochrome) [EC:1.1.2.4]	host
WBGene00224033	host_ORTHOMCL4136	BPAG_0000982501	OOCN_0000030401	WBGene00243999	maker-PairedContig_60-snap-gene-0.3	nDi.2.2.2.g00712	nLs.2.1.2.g07840	host	1	K23859	PLEKHG1_2_3	pleckstrin homology domain-containing family G member 1/2/3	host
WBGene00224040	host_ORTHOMCL6307	BPAG_0000118201	OOCN_0000506401	WBGene00242445	maker-PairedContig_3826-snap-gene-0.8	nDi.2.2.2.g05032	nLs.2.1.2.g07806	host	2	K05323	KCNKN	potassium channel subfamily K; invertebrate	host
WBGene00224047	host_ORTHOMCL5952	BPAG_0000206101	OOCN_0000516601	WBGene00237703	maker-PairedContig_1260-snap-gene-0.9	nDi.2.2.2.g04315	nLs.2.1.2.g04836	host	3	K06508	CD81; TAPA1; TSPAN28	CD81 antigen	host
WBGene00224059	host_ORTHOMCL6171	BPAG_0000150301	OOCN_0000664001	WBGene00237985	maker-PairedContig_5864-snap-gene-1.8	nDi.2.2.2.g04865	nLs.2.1.2.g03201	host	2				host
WBGene00224064	host_ORTHOMCL2275	BPAG_0001428601	OOCN_0000843001	WBGene00246966	maker-PairedContig_5828-snap-gene-0.3	nDi.2.2.2.g08255	nLs.2.1.2.g03988	host	1				host
WBGene00224065	host_ORTHOMCL4349	BPAG_0000939001	OOCN_0000781301	WBGene00247845	maker-PairedContig_5360-snap-gene-2.19	nDi.2.2.2.g03767	nLs.2.1.2.g03959	host	2	K09173	RFX1_2_3	regulatory factor X 1/2/3	host
WBGene00224072	host_ORTHOMCL3485	BPAG_0001132401	OOCN_0000526401	WBGene00237671	maker-PairedContig_2051-snap-gene-0.14	nDi.2.2.2.g05859	nLs.2.1.2.g07172	host	1				host
WBGene00224078	host_ORTHOMCL2405	BPAG_0001395001	OOCN_0000962201	WBGene00239388	maker-PairedContig_6106-snap-gene-0.18	nDi.2.2.2.g04888	nLs.2.1.2.g05098	host	1				host
WBGene00224079	host_ORTHOMCL3755	BPAG_0001076101	OOCN_0000018301	WBGene00239628	maker-PairedContig_239-snap-gene-0.6	nDi.2.2.2.g03309	nLs.2.1.2.g02532	host	2	K11248	SH3GLB1	endophilin-B1	host
WBGene00224083	host_ORTHOMCL6102	BPAG_0000167701	OOCN_0000443001	WBGene00243456	maker-PairedContig_53-snap-gene-3.22	nDi.2.2.2.g03119	nLs.2.1.2.g01011	host	2	K23318	GREM	gremlin	host
WBGene00224084	host_ORTHOMCL3796	BPAG_0001066601	OOCN_0000299001	WBGene00246992	maker-PairedContig_4212-snap-gene-0.8	nDi.2.2.2.g09414	nLs.2.1.2.g04325	host	2				host
WBGene00224093	host_ORTHOMCL5041	BPAG_0000789801	OOCN_0000685401	WBGene00247405	maker-PairedContig_2686-snap-gene-3.8	nDi.2.2.2.g00547	nLs.2.1.2.g00138	host	2				host
WBGene00224096	host_ORTHOMCL4510	BPAG_0000901001	OOCN_0000870601	WBGene00241011	maker-PairedContig_1827-snap-gene-0.9	nDi.2.2.2.g04242	nLs.2.1.2.g08061	host	8	K25805	FEM1A_C	protein fem-1 homolog A/C	host
WBGene00224097	host_ORTHOMCL5052	BPAG_0000787701	OOCN_0000427401	WBGene00247424	maker-PairedContig_2686-snap-gene-0.9	nDi.2.2.2.g00568	nLs.2.1.2.g00120	host	4				host
WBGene00224106	host_ORTHOMCL3537	BPAG_0001121501	OOCN_0000792001	WBGene00240162	maker-PairedContig_172-snap-gene-0.21	nDi.2.2.2.g06417	nLs.2.1.2.g04091	host	10	K01578	MLYCD	malonyl-CoA decarboxylase [EC:4.1.1.9]	host
WBGene00224119	host_ORTHOMCL6291	BPAG_0000120801	OOCN_0000081501	WBGene00237972	maker-PairedContig_5864-snap-gene-2.27	nDi.2.2.2.g05556	nLs.2.1.2.g02783	host	4	K05542	DUS1	tRNA-dihydrouridine synthase 1 [EC:1.3.1.88]	host
WBGene00224123	host_ORTHOMCL3416	BPAG_0001147801	OOCN_0000992701	WBGene00244873	maker-PairedContig_206-snap-gene-0.11	nDi.2.2.2.g11866	nLs.2.1.2.g04108	host	4				host
WBGene00224125	host_ORTHOMCL3835	BPAG_0001053101	OOCN_0000829901	WBGene00239543	maker-PairedContig_3247-snap-gene-0.1	nDi.2.2.2.g03949	nLs.2.1.2.g04158	host	5	K03006	RPB1; POLR2A	DNA-directed RNA polymerase II subunit RPB1 [EC:2.7.7.6]	host
WBGene00224132	host_ORTHOMCL6432	BPAG_0000094701	OOCN_0000862701	WBGene00236871	maker-PairedContig_1270-snap-gene-0.21	nDi.2.2.2.g08115	nLs.2.1.2.g02851	host	1				host
WBGene00224135	host_ORTHOMCL2210	BPAG_0001458301	OOCN_0000936801	WBGene00248686	maker-PairedContig_1161-snap-gene-0.16	nDi.2.2.2.g05540	nLs.2.1.2.g08982	host	39	K15732	CTDP1; FCP1	RNA polymerase II subunit A C-terminal domain phosphatase [EC:3.1.3.16]	hostTop1	Bma-fcp-1	RNA polymerase II subunit A C-terminal domain phosphatase
WBGene00224137	host_ORTHOMCL4431	BPAG_0000920101	OOCN_0000484401	WBGene00237222	maker-PairedContig_1885-snap-gene-0.20	nDi.2.2.2.g04481	nLs.2.1.2.g06364	host	3	K01530	E7.6.2.1	phospholipid-translocating ATPase [EC:7.6.2.1]	host
WBGene00224138	host_ORTHOMCL2352	BPAG_0001409401	OOCN_0001120801	WBGene00248774	maker-PairedContig_1139-snap-gene-0.2	nDi.2.2.2.g09963	nLs.2.1.2.g05108	host	8	K15014	SLC29A1_2_3; ENT1_2_3	solute carrier family 29 (equilibrative nucleoside transporter); member 1/2/3	host
WBGene00224141	host_ORTHOMCL5781	BPAG_0000256601	OOCN_0000199001	WBGene00246360	maker-PairedContig_1897-snap-gene-0.2	nDi.2.2.2.g09972	nLs.2.1.2.g10017	host	2				host
WBGene00224150	host_ORTHOMCL3360	BPAG_0001157901	OOCN_0000727901	WBGene00247210	maker-PairedContig_3644-snap-gene-0.10	nDi.2.2.2.g09027	nLs.2.1.2.g03775	host	3	K11204	GCLC	glutamate--cysteine ligase catalytic subunit [EC:6.3.2.2]	host
WBGene00224153	host_ORTHOMCL3837	BPAG_0001052601	OOCN_0000520901	WBGene00245060	maker-PairedContig_122-snap-gene-0.9	nDi.2.2.2.g00302	nLs.2.1.2.g04027	host	13				hostTop5
WBGene00224154	host_ORTHOMCL5679	BPAG_0000287501	OOCN_0000827601	WBGene00244736	maker-PairedContig_5931-snap-gene-0.17	nDi.2.2.2.g07176	nLs.2.1.2.g03562	host	2	K10134	EI24	etoposide-induced 2.4 mRNA	host
WBGene00224156	host_ORTHOMCL4773	BPAG_0000846001	OOCN_0000376601	WBGene00245581	maker-PairedContig_5411-snap-gene-2.15	nDi.2.2.2.g00138	nLs.2.1.2.g05726	host	4	K02971	RP-S21e; RPS21	small subunit ribosomal protein S21e	host
WBGene00224160	host_ORTHOMCL6050	BPAG_0000181101	OOCN_0001209401	WBGene00236878	maker-PairedContig_4301-snap-gene-0.4	nDi.2.2.2.g08539	nLs.2.1.2.g02844	host	4	K04677	SMAD6	mothers against decapentaplegic homolog 6	host
WBGene00224189	host_ORTHOMCL6355	BPAG_0000109801	OOCN_0000709901	WBGene00238304	snap_masked-PairedContig_4176-processed-gene-0.5	nDi.2.2.2.g05733	nLs.2.1.2.g04177	host	1	K10704	UBE2V	ubiquitin-conjugating enzyme E2 variant	host
WBGene00224191	host_ORTHOMCL5660	BPAG_0000294101	OOCN_0000678401	WBGene00237200	maker-PairedContig_1362-snap-gene-0.18	nDi.2.2.2.g07695	nLs.2.1.2.g08126	host	4	K02976	RP-S26e; RPS26	small subunit ribosomal protein S26e	host
WBGene00224199	host_ORTHOMCL6549	BPAG_0000070201	OOCN_0001144601	WBGene00241938	maker-PairedContig_434-snap-gene-0.19	nDi.2.2.2.g02366	nLs.2.1.2.g04861	host	1	K17346	TSPAN33	tetraspanin-33	host
WBGene00224204	host_ORTHOMCL3043	BPAG_0001233601	OOCN_0000938201	WBGene00248699	maker-PairedContig_31-snap-gene-0.7	nDi.2.2.2.g09699	nLs.2.1.2.g02114	host	2	K12735	PPIL4	peptidyl-prolyl cis-trans isomerase-like 4 [EC:5.2.1.8]	host
WBGene00224207	host_ORTHOMCL2459	BPAG_0001380401	OOCN_0000108801	WBGene00238510	maker-PairedContig_862-snap-gene-2.28	nDi.2.2.2.g05235	nLs.2.1.2.g02522	host	1				host
WBGene00224220	host_ORTHOMCL4112	BPAG_0000987801	OOCN_0000672101	WBGene00241978	maker-PairedContig_1382-snap-gene-0.6	nDi.2.2.2.g02331	nLs.2.1.2.g01590	host	3	K23468	CASQ1	calsequestrin 1	host
WBGene00224222	host_ORTHOMCL2861	BPAG_0001282101	OOCN_0000013501	WBGene00242146	maker-PairedContig_714-snap-gene-1.20	nDi.2.2.2.g05198	nLs.2.1.2.g05603	host	5				host
WBGene00224228	host_ORTHOMCL3180	BPAG_0001203001	OOCN_0000035201	WBGene00248052	maker-PairedContig_5918-snap-gene-0.2	nDi.2.2.2.g09494	nLs.2.1.2.g08408	host	1				host
WBGene00224229	host_ORTHOMCL5035	BPAG_0000790401	OOCN_0000862101	WBGene00247398	maker-PairedContig_2686-snap-gene-4.15	nDi.2.2.2.g00540	nLs.2.1.2.g00144	host	1				host
WBGene00224235	host_ORTHOMCL4294	BPAG_0000951201	OOCN_0000680401	WBGene00239909	maker-PairedContig_3060-snap-gene-0.16	nDi.2.2.2.g00911	nLs.2.1.2.g06385	host	1				host
WBGene00224242	host_ORTHOMCL5861	BPAG_0000232801	OOCN_0000024701	WBGene00240655	maker-PairedContig_2095-snap-gene-0.9	nDi.2.2.2.g06552	nLs.2.1.2.g08980	host	1				host
WBGene00224244	host_ORTHOMCL5274	BPAG_0000490501	OOCN_0001243701	WBGene00238978	maker-PairedContig_276-snap-gene-0.11	nDi.2.2.2.g06211	nLs.2.1.2.g09648	host	8				host
WBGene00224248	host_ORTHOMCL3062	BPAG_0001230001	OOCN_0000620601	WBGene00247533	maker-PairedContig_905-snap-gene-2.14	nDi.2.2.2.g00260	nLs.2.1.2.g00417	host	4				host
WBGene00224257	host_ORTHOMCL3269	BPAG_0001181201	OOCN_0000660401	WBGene00244074	maker-PairedContig_2890-snap-gene-0.3	nDi.2.2.2.g01304	nLs.2.1.2.g00369	host	1	K01373	CTSF	cathepsin F [EC:3.4.22.41]	host
WBGene00224264	host_ORTHOMCL2833	BPAG_0001288001	OOCN_0000603201	WBGene00242020	maker-PairedContig_407-snap-gene-1.15	nDi.2.2.2.g03623	nLs.2.1.2.g01956	host	2				host
WBGene00224268	host_ORTHOMCL4820	BPAG_0000836401	OOCN_0000684801	WBGene00240425	maker-PairedContig_987-snap-gene-0.7	nDi.2.2.2.g05654	nLs.2.1.2.g05427	host	2				host
WBGene00224280	host_ORTHOMCL6700	BPAG_0000036501	OOCN_0000520201	WBGene00242547	maker-PairedContig_2864-snap-gene-1.11	nDi.2.2.2.g01183	nLs.2.1.2.g07209	host	11	K08292	EEF2K	elongation factor 2 kinase [EC:2.7.11.20]	host
WBGene00224287	host_ORTHOMCL6604	BPAG_0000057701	OOCN_0000721901	WBGene00240609	maker-PairedContig_771-snap-gene-0.17	nDi.2.2.2.g04992	nLs.2.1.2.g09058	host	1	K00815	TAT	tyrosine aminotransferase [EC:2.6.1.5]	host
WBGene00224288	host_ORTHOMCL4127	BPAG_0000984501	OOCN_0000755801	WBGene00242348	maker-PairedContig_6212-snap-gene-0.11	nDi.2.2.2.g01733	nLs.2.1.2.g07919	host	1	K22641	TTYH	protein tweety	host
WBGene00224290	host_ORTHOMCL6533	BPAG_0000073901	OOCN_0000490001	WBGene00240883	maker-PairedContig_115-snap-gene-0.28	nDi.2.2.2.g07082	nLs.2.1.2.g08350	host	1	K04441	P38	p38 MAP kinase [EC:2.7.11.24]	host
WBGene00224292	host_ORTHOMCL4248	BPAG_0000960401	OOCN_0000006101	WBGene00247968	maker-PairedContig_3599-snap-gene-0.6	nDi.2.2.2.g07135	nLs.2.1.2.g04256	host	5	K06269	PPP1C	serine/threonine-protein phosphatase PP1 catalytic subunit [EC:3.1.3.16]	host
WBGene00224298	host_ORTHOMCL4894	BPAG_0000819501	OOCN_0000779201	WBGene00245275	maker-PairedContig_1943-snap-gene-2.5	nDi.2.2.2.g02110	nLs.2.1.2.g04643	host	3	K15290	SYT1	synaptotagmin-1	host
WBGene00224300	host_ORTHOMCL4708	BPAG_0000857501	OOCN_0000972601	WBGene00240735	maker-PairedContig_1878-snap-gene-1.21	nDi.2.2.2.g08623	nLs.2.1.2.g03782	host	2	K04430	MAP2K4; MKK4	mitogen-activated protein kinase kinase 4 [EC:2.7.12.2]	host
WBGene00224304	host_ORTHOMCL4724	BPAG_0000854701	OOCN_0000900001	WBGene00245380	maker-PairedContig_1145-snap-gene-2.32	nDi.2.2.2.g02524	nLs.2.1.2.g04976	host	1	K13118	DGCR14	protein DGCR14	host
WBGene00224306	host_ORTHOMCL3495	BPAG_0001129801	OOCN_0001111701	WBGene00236817	maker-PairedContig_3594-snap-gene-1.13	nDi.2.2.2.g08267	nLs.2.1.2.g07269	host	1	K21411	ANKLE1; LEM3	ankyrin repeat and LEM domain-containing protein 1	host
WBGene00224308	host_ORTHOMCL2529	BPAG_0001363901	OOCN_0000824401	WBGene00245909	maker-PairedContig_2158-snap-gene-1.9	nDi.2.2.2.g09329	nLs.2.1.2.g05298	host	2	K04371	ERK; MAPK1_3	mitogen-activated protein kinase 1/3 [EC:2.7.11.24]	host
WBGene00224310	host_ORTHOMCL6123	BPAG_0000161701	OOCN_0000404001	WBGene00245663	maker-PairedContig_1024-snap-gene-0.9	nDi.2.2.2.g01499	nLs.2.1.2.g02340	host	2	K02888	RP-L21; MRPL21; rplU	large subunit ribosomal protein L21	host
WBGene00224318	host_ORTHOMCL6446	BPAG_0000091701	OOCN_0000437501	WBGene00246518	maker-PairedContig_127-snap-gene-0.4	nDi.2.2.2.g04207	nLs.2.1.2.g09379	host	4	K03012	RPB4; POLR2D	DNA-directed RNA polymerase II subunit RPB4	host
WBGene00224320	host_ORTHOMCL5459	BPAG_0000376201	OOCN_0000569601	WBGene00237012	maker-PairedContig_3686-snap-gene-1.23	nDi.2.2.2.g04722	nLs.2.1.2.g02951	host	1	K05656	ABCB9; TAPL	ATP-binding cassette; subfamily B (MDR/TAP); member 9	host
WBGene00224324	host_ORTHOMCL2207	BPAG_0001459401	OOCN_0001046201	WBGene00248071	maker-PairedContig_4288-snap-gene-0.6	nDi.2.2.2.g02785	nLs.2.1.2.g08511	host	2	K12617	PATL1; PAT1	DNA topoisomerase 2-associated protein PAT1	host
WBGene00224327	host_ORTHOMCL2999	BPAG_0001245801	OOCN_0001141701	WBGene00248453	maker-PairedContig_4468-snap-gene-0.21	nDi.2.2.2.g07141	nLs.2.1.2.g05106	host	4	K15085	SLC25A42	solute carrier family 25; member 42	host
WBGene00224332	host_ORTHOMCL5069	BPAG_0000734701	OOCN_0000487301	WBGene00237257	maker-PairedContig_5325-snap-gene-0.11	nDi.2.2.2.g05333	nLs.2.1.2.g01559	host	6	K09219	SCRT	scratch	host
WBGene00224345	host_ORTHOMCL5291	BPAG_0000472101	OOCN_0000195101	WBGene00239139	maker-PairedContig_2311-snap-gene-0.3	nDi.2.2.2.g01842	nLs.2.1.2.g00750	host	4	K13173	ARGLU1	arginine and glutamate-rich protein 1	host
WBGene00224355	host_ORTHOMCL5372	BPAG_0000419501	OOCN_0000668201	WBGene00247751	maker-PairedContig_1738-snap-gene-0.15	nDi.2.2.2.g03167	nLs.2.1.2.g02622	host	3	K23600	TARDBP; TDP43	TAR DNA-binding protein 43	host
WBGene00224356	host_ORTHOMCL5658	BPAG_0000294901	OOCN_0000755101	WBGene00248647	maker-PairedContig_153-snap-gene-0.13	nDi.2.2.2.g07642	nLs.2.1.2.g04580	host	2	K23600	TARDBP; TDP43	TAR DNA-binding protein 43	host
WBGene00224362	host_ORTHOMCL4122	BPAG_0000985101	OOCN_0000606101	WBGene00242357	maker-PairedContig_4862-snap-gene-0.6	nDi.2.2.2.g01727	nLs.2.1.2.g08837	host	1	K20123	PACSIN	protein kinase C and casein kinase substrate in neurons protein	host
WBGene00224369	host_ORTHOMCL5439	BPAG_0000384101	OOCN_0001081101	WBGene00247090	maker-PairedContig_4727-snap-gene-0.5	nDi.2.2.2.g03213	nLs.2.1.2.g00394	host	1	K17617	CTDNEP1; DULLARD; NEM1	CTD nuclear envelope phosphatase 1 [EC:3.1.3.16]	host
WBGene00224379	host_ORTHOMCL3642	BPAG_0001098401	OOCN_0000943901	WBGene00240133	maker-PairedContig_2710-snap-gene-0.2	nDi.2.2.2.g07155	nLs.2.1.2.g07344	host	1	K17268	COPE	coatomer subunit epsilon	host
WBGene00224380	host_ORTHOMCL3404	BPAG_0001149601	OOCN_0000091801	WBGene00245779	maker-PairedContig_2047-snap-gene-1.19	nDi.2.2.2.g09679	nLs.2.1.2.g10102	host	36				hostTop5
WBGene00224384	host_ORTHOMCL4770	BPAG_0000846601	OOCN_0000376101	WBGene00245588	maker-PairedContig_5411-snap-gene-1.9	nDi.2.2.2.g00143	nLs.2.1.2.g08166	host	2	K04702	PIM1	proto-oncogene serine/threonine-protein kinase Pim-1 [EC:2.7.11.1]	host
WBGene00224386	host_ORTHOMCL2944	BPAG_0001259901	OOCN_0000832501	WBGene00244722	maker-PairedContig_3391-snap-gene-0.3	nDi.2.2.2.g08142	nLs.2.1.2.g04486	host	4	K00418	QCR8; UQCRQ	ubiquinol-cytochrome c reductase subunit 8	host
WBGene00224388	host_ORTHOMCL6282	BPAG_0000122701	OOCN_0000107601	WBGene00237705	maker-PairedContig_1260-snap-gene-0.11	nDi.2.2.2.g04317	nLs.2.1.2.g04833	host	7				host
WBGene00224390	host_ORTHOMCL2475	BPAG_0001375301	OOCN_0000119901	WBGene00248583	maker-PairedContig_6074-snap-gene-0.2	nDi.2.2.2.g08224	nLs.2.1.2.g07373	host	1	K04604	GRM5	metabotropic glutamate receptor 5	host
WBGene00224395	host_ORTHOMCL5851	BPAG_0000236401	OOCN_0001053201	WBGene00243432	maker-PairedContig_53-snap-gene-1.20	nDi.2.2.2.g04034	nLs.2.1.2.g05009	host	2				host
WBGene00224399	host_ORTHOMCL2291	BPAG_0001423601	OOCN_0000474801	WBGene00247645	maker-PairedContig_756-snap-gene-3.18	nDi.2.2.2.g02905	nLs.2.1.2.g05247	host	2				host
WBGene00224401	host_ORTHOMCL6640	BPAG_0000049001	OOCN_0000961501	WBGene00247044	maker-PairedContig_297-snap-gene-2.25	nDi.2.2.2.g05017	nLs.2.1.2.g08695	host	1	K23325	TBL2	transducin beta-like protein 2	host
WBGene00224402	host_ORTHOMCL4964	BPAG_0000805001	OOCN_0000434001	WBGene00239706	maker-PairedContig_1573-snap-gene-0.1	nDi.2.2.2.g04213	nLs.2.1.2.g00695	host	2				host
WBGene00224409	host_ORTHOMCL6518	BPAG_0000077001	OOCN_0000489101	WBGene00241303	maker-PairedContig_762-snap-gene-0.19	nDi.2.2.2.g01906	nLs.2.1.2.g08999	host	2	K08960	CSNK1E	casein kinase 1; epsilon [EC:2.7.11.1]	host
WBGene00224410	host_ORTHOMCL5885	BPAG_0000224801	OOCN_0000175301	WBGene00246847	maker-PairedContig_756-snap-gene-7.23	nDi.2.2.2.g10537	nLs.2.1.2.g00069	host	9				host
WBGene00224415	host_ORTHOMCL6247	BPAG_0000130001	OOCN_0000076801	WBGene00237586	maker-PairedContig_235-snap-gene-0.24	nDi.2.2.2.g02204	nLs.2.1.2.g07948	host	4	K13024	PPIP5K; VIP	inositol-hexakisphosphate/diphosphoinositol-pentakisphosphate 1-kinase [EC:2.7.4.24]	host
WBGene00224418	host_ORTHOMCL6572	BPAG_0000064801	OOCN_0000113201	WBGene00238327	maker-PairedContig_2091-snap-gene-1.13	nDi.2.2.2.g04575	nLs.2.1.2.g01430	host	3				host
WBGene00224423	host_ORTHOMCL5312	BPAG_0000456001	OOCN_0000268301	WBGene00239019	maker-PairedContig_1197-snap-gene-0.4	nDi.2.2.2.g04658	nLs.2.1.2.g02125	host	1	K17680	PEO1	twinkle protein [EC:5.6.2.3]	host
WBGene00224424	host_ORTHOMCL3027	BPAG_0001237301	OOCN_0001154701	WBGene00239954	maker-PairedContig_362-snap-gene-0.7	nDi.2.2.2.g07846	nLs.2.1.2.g03224	host	1				host
WBGene00224431	host_ORTHOMCL2316	BPAG_0001417101	OOCN_0000590001	WBGene00240570	maker-PairedContig_6306-snap-gene-0.14	nDi.2.2.2.g06778	nLs.2.1.2.g02758	host	2	K15162	MED12	mediator of RNA polymerase II transcription subunit 12	host
WBGene00224441	host_ORTHOMCL4886	BPAG_0000820801	OOCN_0000817301	WBGene00245261	maker-PairedContig_1943-snap-gene-4.23	nDi.2.2.2.g04979	nLs.2.1.2.g00300	host	6	K10802	HMGB1	high mobility group protein B1	host
WBGene00224442	host_ORTHOMCL3383	BPAG_0001154101	OOCN_0000225701	WBGene00245729	maker-PairedContig_318-snap-gene-0.9	nDi.2.2.2.g04123	nLs.2.1.2.g08387	host	1	K11799	DCAF4	DDB1- and CUL4-associated factor 4	host
WBGene00224455	host_ORTHOMCL2766	BPAG_0001303201	OOCN_0000722301	WBGene00248339	maker-PairedContig_227-snap-gene-0.6	nDi.2.2.2.g08881	nLs.2.1.2.g00790	host	1	K20703	FAF1	FAS-associated factor 1	host
WBGene00224457	host_ORTHOMCL4296	BPAG_0000951001	OOCN_0000680601	WBGene00239907	maker-PairedContig_6244-snap-gene-0.7	nDi.2.2.2.g00913	nLs.2.1.2.g06387	host	41	K15608	PAX2	paired box protein 2	hostTop1	Bma-npax-2	BMA-NPAX-2; Paired domain-containing protein
WBGene00224459	host_ORTHOMCL6451	BPAG_0000090501	OOCN_0000964801	WBGene00241202	maker-PairedContig_1032-snap-gene-0.25	nDi.2.2.2.g01805	nLs.2.1.2.g08800	host	1				host
WBGene00224464	host_ORTHOMCL6378	BPAG_0000104701	OOCN_0000751601	WBGene00239305	maker-PairedContig_2152-snap-gene-0.13	nDi.2.2.2.g03394	nLs.2.1.2.g07202	host	3	K00726	MGAT1	alpha-1;3-mannosyl-glycoprotein beta-1;2-N-acetylglucosaminyltransferase [EC:2.4.1.101]	host
WBGene00224469	host_ORTHOMCL3355	BPAG_0001159601	OOCN_0000977201	WBGene00249290	maker-PairedContig_123-snap-gene-0.9	nDi.2.2.2.g07489	nLs.2.1.2.g06085	host	4				host
WBGene00224470	host_ORTHOMCL5637	BPAG_0000300701	OOCN_0000995101	WBGene00239360	maker-PairedContig_1682-snap-gene-0.6	nDi.2.2.2.g03989	nLs.2.1.2.g00522	host	42				hostTop1	Bm4209	FAD_binding_2 domain-containing protein
WBGene00224478	host_ORTHOMCL6797	BPAG_0000018301	OOCN_0000975201	WBGene00240946	maker-PairedContig_1198-snap-gene-4.19	nDi.2.2.2.g06229	nLs.2.1.2.g02892	host	6				host
WBGene00224490	host_ORTHOMCL4201	BPAG_0000971701	OOCN_0001006301	WBGene00240484	maker-PairedContig_1201-snap-gene-0.4	nDi.2.2.2.g06256	nLs.2.1.2.g07105	host	7	K08776	NPEPPS	puromycin-sensitive aminopeptidase [EC:3.4.11.14]	host
WBGene00224493	host_ORTHOMCL4041	BPAG_0001005401	OOCN_0000911601	WBGene00241496	maker-PairedContig_3872-snap-gene-1.10	nDi.2.2.2.g01048	nLs.2.1.2.g05285	host	2	K18669	DYRK2_3_4	dual specificity tyrosine-phosphorylation-regulated kinase 2/3/4 [EC:2.7.12.1]	host
WBGene00224495	host_ORTHOMCL2314	BPAG_0001417401	OOCN_0001012401	WBGene00247952	maker-PairedContig_3281-snap-gene-1.15	nDi.2.2.2.g08162	nLs.2.1.2.g03748	host	1				host
WBGene00224501	host_ORTHOMCL4595	BPAG_0000882301	OOCN_0001262101	WBGene00248561	maker-PairedContig_2629-snap-gene-0.3	nDi.2.2.2.g06629	nLs.2.1.2.g02719	host	4	K02437	gcvH; GCSH	glycine cleavage system H protein	host
WBGene00224506	host_ORTHOMCL6339	BPAG_0000113001	OOCN_0000469701	WBGene00242579	maker-PairedContig_2864-snap-gene-3.35	nDi.2.2.2.g01206	nLs.2.1.2.g03707	host	5				host
WBGene00224509	host_ORTHOMCL4052	BPAG_0001003601	OOCN_0000403801	WBGene00245661	maker-PairedContig_2986-snap-gene-4.32	nDi.2.2.2.g01497	nLs.2.1.2.g02342	host	2				host
WBGene00224514	host_ORTHOMCL6753	BPAG_0000025601	OOCN_0000956501	WBGene00241801	maker-PairedContig_212-snap-gene-0.8	nDi.2.2.2.g02835	nLs.2.1.2.g03789	host	3	K20163	DENND4	DENN domain-containing protein 4	host
WBGene00224515	host_ORTHOMCL4187	BPAG_0000974401	OOCN_0000637401	WBGene00241875	maker-PairedContig_4689-snap-gene-2.13	nDi.2.2.2.g02293	nLs.2.1.2.g04395	host	6				host
WBGene00224518	host_ORTHOMCL5453	BPAG_0000378101	OOCN_0000690801	WBGene00239362	maker-PairedContig_5235-snap-gene-0.13	nDi.2.2.2.g03985	nLs.2.1.2.g00518	host	1				host
WBGene00224524	host_ORTHOMCL6293	BPAG_0000120401	OOCN_0000747701	WBGene00243766	maker-PairedContig_1704-snap-gene-1.31	nDi.2.2.2.g02879	nLs.2.1.2.g03887	host	1	K25442	NCOA7	nuclear receptor coactivator 7	host
WBGene00224532	host_ORTHOMCL6309	BPAG_0000118001	OOCN_0000506201	WBGene00242447	maker-PairedContig_3826-snap-gene-0.9	nDi.2.2.2.g05034	nLs.2.1.2.g07808	host	13	K12613	DCP2	mRNA-decapping enzyme subunit 2 [EC:3.6.1.62]	hostTop5
WBGene00224537	host_ORTHOMCL3000	BPAG_0001245401	OOCN_0000934201	WBGene00248449	maker-PairedContig_4468-snap-gene-0.17	nDi.2.2.2.g09158	nLs.2.1.2.g05103	host	3				host
WBGene00224544	host_ORTHOMCL4483	BPAG_0000906901	OOCN_0000411201	WBGene00242187	maker-PairedContig_3533-snap-gene-3.17	nDi.2.2.2.g03758	nLs.2.1.2.g09834	host	1				host
WBGene00224546	host_ORTHOMCL6444	BPAG_0000092301	OOCN_0000047901	WBGene00247190	maker-PairedContig_126-snap-gene-0.10	nDi.2.2.2.g09076	nLs.2.1.2.g08978	host	1	K17700	RAP1GAP; RAPGAP	RAP1 GTPase activating protein 1	host
WBGene00224551	host_ORTHOMCL4178	BPAG_0000975901	OOCN_0000484901	WBGene00241860	maker-PairedContig_4689-snap-gene-4.23	nDi.2.2.2.g02274	nLs.2.1.2.g04013	host	1				host
WBGene00224553	host_ORTHOMCL3927	BPAG_0001031701	OOCN_0000838801	WBGene00242023	maker-PairedContig_407-snap-gene-1.17	nDi.2.2.2.g03620	nLs.2.1.2.g08266	host	5				host
WBGene00224568	host_ORTHOMCL6233	BPAG_0000132501	OOCN_0000778601	WBGene00243294	maker-PairedContig_5993-snap-gene-1.14	nDi.2.2.2.g05985	nLs.2.1.2.g07070	host	1				host
WBGene00224572	host_ORTHOMCL6812	BPAG_0000015001	OOCN_0000494401	WBGene00243733	maker-PairedContig_7-snap-gene-2.17	nDi.2.2.2.g04638	nLs.2.1.2.g03867	host	1	K14775	UTP30; RSL1D1	ribosome biogenesis protein UTP30	host
WBGene00224578	host_ORTHOMCL3197	BPAG_0001196901	OOCN_0000670701	WBGene00237917	maker-PairedContig_926-snap-gene-3.14	nDi.2.2.2.g09908	nLs.2.1.2.g00607	host	39	K07877	RAB2A	Ras-related protein Rab-2A	hostTop1	Bma-unc-108	BMA-UNC-108
WBGene00224579	host_ORTHOMCL3175	BPAG_0001203901	OOCN_0000577101	WBGene00247154	maker-PairedContig_774-snap-gene-1.20	nDi.2.2.2.g02120	nLs.2.1.2.g00050	host	2				host
WBGene00224587	host_ORTHOMCL2647	BPAG_0001335701	OOCN_0000656101	WBGene00243472	maker-PairedContig_53-snap-gene-5.16	nDi.2.2.2.g03105	nLs.2.1.2.g01002	host	2				host
WBGene00224588	host_ORTHOMCL6262	BPAG_0000126201	OOCN_0001132501	WBGene00240284	snap_masked-PairedContig_1384-processed-gene-0.21	nDi.2.2.2.g05453	nLs.2.1.2.g05984	host	2	K12398	AP3M	AP-3 complex subunit mu	host
WBGene00224591	host_ORTHOMCL2565	BPAG_0001355601	OOCN_0000691901	WBGene00243409	maker-PairedContig_1459-snap-gene-0.10	nDi.2.2.2.g07291	nLs.2.1.2.g05274	host	8				host
WBGene00224604	host_ORTHOMCL6486	BPAG_0000082201	OOCN_0000565601	WBGene00237739	maker-PairedContig_1260-snap-gene-3.21	nDi.2.2.2.g02405	nLs.2.1.2.g00581	host	2				host
WBGene00224608	host_ORTHOMCL3732	BPAG_0001080301	OOCN_0000850101	WBGene00245121	maker-PairedContig_122-snap-gene-6.26	nDi.2.2.2.g00350	nLs.2.1.2.g03626	host	6	K07208	RHEB	Ras homolog enriched in brain	host
WBGene00224612	host_ORTHOMCL3158	BPAG_0001209701	OOCN_0001069201	WBGene00244852	maker-PairedContig_1052-snap-gene-3.24	nDi.2.2.2.g05518	nLs.2.1.2.g05025	host	2	K08900	BCS1	mitochondrial chaperone BCS1	host
WBGene00224613	host_ORTHOMCL6768	BPAG_0000023401	OOCN_0000503401	WBGene00245171	maker-PairedContig_1144-snap-gene-3.13	nDi.2.2.2.g00657	nLs.2.1.2.g05910	host	2	K17943	PUM	pumilio RNA-binding family	host
WBGene00224622	host_ORTHOMCL2340	BPAG_0001411101	OOCN_0000782801	WBGene00246645	maker-PairedContig_295-snap-gene-3.15	nDi.2.2.2.g06272	nLs.2.1.2.g05591	host	1	K03137	TFIIE2; GTF2E2; TFA2	transcription initiation factor TFIIE subunit beta	host
WBGene00224624	host_ORTHOMCL5245	BPAG_0000513001	OOCN_0000510901	WBGene00237078	maker-PairedContig_1160-snap-gene-0.6	nDi.2.2.2.g02712	nLs.2.1.2.g09397	host	2	K00993	EPT1	ethanolaminephosphotransferase [EC:2.7.8.1]	host
WBGene00224625	host_ORTHOMCL2420	BPAG_0001391001	OOCN_0000016201	WBGene00237428	maker-PairedContig_2830-snap-gene-0.34	nDi.2.2.2.g01314	nLs.2.1.2.g06632	host	2	K04280	GNRHR	gonadotropin-releasing hormone receptor	host
WBGene00224628	host_ORTHOMCL4794	BPAG_0000842401	OOCN_0000526601	WBGene00245538	maker-PairedContig_5411-snap-gene-7.4	nDi.2.2.2.g00104	nLs.2.1.2.g02362	host	3				host
WBGene00224634	host_ORTHOMCL6070	BPAG_0000176401	OOCN_0000485901	WBGene00241972	maker-PairedContig_1381-snap-gene-0.11	nDi.2.2.2.g02347	nLs.2.1.2.g01941	host	5				host
WBGene00224635	host_ORTHOMCL6589	BPAG_0000062301	OOCN_0000092901	WBGene00244915	maker-PairedContig_820-snap-gene-0.5	nDi.2.2.2.g03712	nLs.2.1.2.g09591	host	10	K15277	SLC35B3; PAPST2	solute carrier family 35 (adenosine 3'-phospho 5'-phosphosulfate transporter); member B3	host
WBGene00224638	host_ORTHOMCL2345	BPAG_0001410501	OOCN_0000696801	WBGene00239582	maker-PairedContig_5967-snap-gene-0.7	nDi.2.2.2.g04597	nLs.2.1.2.g07008	host	1	K15173	TTF2	transcription termination factor 2 [EC:5.6.2.-]	host
WBGene00224643	host_ORTHOMCL3237	BPAG_0001187101	OOCN_0001050801	WBGene00245981	maker-PairedContig_5377-snap-gene-0.6	nDi.2.2.2.g10409	nLs.2.1.2.g01824	host	1	K09521	DNAJC1	DnaJ homolog subfamily C member 1	host
WBGene00224644	host_ORTHOMCL5873	BPAG_0000227901	OOCN_0000442301	WBGene00243448	maker-PairedContig_53-snap-gene-3.15	nDi.2.2.2.g03124	nLs.2.1.2.g02293	host	3	K06826	NID	nidogen (entactin)	host
WBGene00224647	host_ORTHOMCL5515	BPAG_0000349201	OOCN_0001138301	WBGene00244574	maker-PairedContig_3005-snap-gene-0.22	nDi.2.2.2.g08084	nLs.2.1.2.g01758	host	12	K12035	TRIM71	tripartite motif-containing protein 71 [EC:2.3.2.27]	host
WBGene00224648	host_ORTHOMCL2696	BPAG_0001326301	OOCN_0000840601	WBGene00239062	maker-PairedContig_2005-snap-gene-0.2	nDi.2.2.2.g04766	nLs.2.1.2.g00173	host	2	K10707	VAPB; ALS8	vesicle-associated membrane protein-associated protein B	host
WBGene00224650	host_ORTHOMCL2250	BPAG_0001438501	OOCN_0000757201	WBGene00238350	maker-PairedContig_2379-snap-gene-1.22	nDi.2.2.2.g05831	nLs.2.1.2.g03554	host	2	K10661	MARCH6; DOA10	E3 ubiquitin-protein ligase MARCH6 [EC:2.3.2.27]	host
WBGene00224651	host_ORTHOMCL2933	BPAG_0001261501	OOCN_0000797501	WBGene00248937	maker-PairedContig_917-snap-gene-0.4	nDi.2.2.2.g05190	nLs.2.1.2.g05679	host	4	K25639	SUPT16H; SPT16	FACT complex subunit SPT16	host
WBGene00224657	host_ORTHOMCL4083	BPAG_0000996401	OOCN_0000611801	WBGene00241109	maker-PairedContig_460-snap-gene-0.6	nDi.2.2.2.g07126	nLs.2.1.2.g09734	host	6	K07376	PRKG1	cGMP-dependent protein kinase 1 [EC:2.7.11.12]	host
WBGene00224663	host_ORTHOMCL3113	BPAG_0001217901	OOCN_0000437301	WBGene00246515	maker-PairedContig_1741-snap-gene-0.3	nDi.2.2.2.g04205	nLs.2.1.2.g09163	host	1	K18993	UBASH3; STS	ubiquitin-associated and SH3 domain-containing protein [EC:3.1.3.48]	host
WBGene00224668	host_ORTHOMCL2422	BPAG_0001390701	OOCN_0000554301	WBGene00237432	maker-PairedContig_6061-snap-gene-0.6	nDi.2.2.2.g01317	nLs.2.1.2.g06635	host	1	K23034	TENT5C; FAM46C	terminal nucleotidyltransferase 5C [EC:2.7.7.19]	host
WBGene00224670	host_ORTHOMCL6562	BPAG_0000066301	OOCN_0000947401	WBGene00248815	maker-PairedContig_6329-snap-gene-0.16	nDi.2.2.2.g08910	nLs.2.1.2.g06048	host	12	K00974	cca	tRNA nucleotidyltransferase (CCA-adding enzyme) [EC:2.7.7.72 3.1.3.- 3.1.4.-]	host
WBGene00224675	host_ORTHOMCL2755	BPAG_0001307501	OOCN_0000130501	WBGene00243841	maker-PairedContig_142-snap-gene-0.11	nDi.2.2.2.g02036	nLs.2.1.2.g01767	host	1	K02357	tsf; TSFM	elongation factor Ts	host
WBGene00224676	host_ORTHOMCL5918	BPAG_0000214501	OOCN_0000476201	WBGene00243257	maker-PairedContig_1235-snap-gene-0.4	nDi.2.2.2.g04167	nLs.2.1.2.g05547	host	3				host
WBGene00224679	host_ORTHOMCL3102	BPAG_0001221001	OOCN_0000469001	WBGene00236966	maker-PairedContig_3671-snap-gene-1.16	nDi.2.2.2.g05549	nLs.2.1.2.g01092	host	6				host
WBGene00224685	host_ORTHOMCL6781	BPAG_0000020901	OOCN_0000375001	WBGene00239857	snap_masked-PairedContig_3998-processed-gene-0.0	nDi.2.2.2.g00954	nLs.2.1.2.g02069	host	9	K12311	MAN2B1; LAMAN	lysosomal alpha-mannosidase [EC:3.2.1.24]	host
WBGene00224689	host_ORTHOMCL6046	BPAG_0000182601	OOCN_0001130101	WBGene00237483	maker-PairedContig_5086-snap-gene-3.19	nDi.2.2.2.g01355	nLs.2.1.2.g04475	host	1				host
WBGene00224697	host_ORTHOMCL5962	BPAG_0000202801	OOCN_0001122001	WBGene00246400	maker-PairedContig_1805-snap-gene-0.7	nDi.2.2.2.g07738	nLs.2.1.2.g07423	host	1	K14805	DDX24; MAK5	ATP-dependent RNA helicase DDX24/MAK5 [EC:3.6.4.13]	host
WBGene00224699	host_ORTHOMCL2927	BPAG_0001262601	OOCN_0000809101	WBGene00240408	maker-PairedContig_1807-snap-gene-3.29	nDi.2.2.2.g07533	nLs.2.1.2.g04673	host	3	K22076	MFF	mitochondrial fission factor	host
WBGene00224700	host_ORTHOMCL6406	BPAG_0000099601	OOCN_0000479301	WBGene00237551	maker-PairedContig_524-snap-gene-0.20	nDi.2.2.2.g03221	nLs.2.1.2.g01076	host	1	K14709	SLC39A1_2_3; ZIP1_2_3	solute carrier family 39 (zinc transporter); member 1/2/3	host
WBGene00224702	host_ORTHOMCL6025	BPAG_0000187201	OOCN_0000812001	WBGene00241083	maker-PairedContig_1406-snap-gene-0.3	nDi.2.2.2.g04970	nLs.2.1.2.g03004	host	12	K00286	proC	pyrroline-5-carboxylate reductase [EC:1.5.1.2]	host
WBGene00224705	host_ORTHOMCL4466	BPAG_0000910801	OOCN_0000933701	WBGene00245845	maker-PairedContig_2062-snap-gene-1.17	nDi.2.2.2.g08318	nLs.2.1.2.g09714	host	5	K08360	CYB561	transmembrane ascorbate-dependent reductase [EC:7.2.1.3]	host
WBGene00224708	host_ORTHOMCL2373	BPAG_0001404001	OOCN_0000248201	WBGene00246142	maker-PairedContig_363-snap-gene-0.10	nDi.2.2.2.g07017	nLs.2.1.2.g01372	host	2	K19684	CLUAP1; DYF3	clusterin-associated protein 1	host
WBGene00224713	host_ORTHOMCL3640	BPAG_0001098901	OOCN_0001141601	WBGene00240138	maker-PairedContig_260-snap-gene-0.9	nDi.2.2.2.g09984	nLs.2.1.2.g02769	host	4	K14407	CSTF2; RNA15	cleavage stimulation factor subunit 2	host
WBGene00224718	host_ORTHOMCL5350	BPAG_0000428601	OOCN_0001205001	WBGene00244244	maker-PairedContig_1489-snap-gene-0.21	nDi.2.2.2.g04340	nLs.2.1.2.g01111	host	1	K17279	REEP5_6	receptor expression-enhancing protein 5/6	host
WBGene00224734	host_ORTHOMCL3890	BPAG_0001040601	OOCN_0000185001	WBGene00244478	maker-PairedContig_600-snap-gene-0.28	nDi.2.2.2.g05843	nLs.2.1.2.g00963	host	2	K24979	BOLL	protein boule-like	host
WBGene00224738	host_ORTHOMCL4310	BPAG_0000947301	OOCN_0000106401	WBGene00244512	maker-PairedContig_5996-snap-gene-2.15	nDi.2.2.2.g07478	nLs.2.1.2.g07239	host	1	K23285	GULP1; CED6	PTB domain-containing engulfment adapter protein 1	host
WBGene00224739	host_ORTHOMCL4423	BPAG_0000922601	OOCN_0000444701	WBGene00247447	maker-PairedContig_1331-snap-gene-1.13	nDi.2.2.2.g00174	nLs.2.1.2.g01447	host	3				host
WBGene00224751	host_ORTHOMCL2589	BPAG_0001349701	OOCN_0000849401	WBGene00244902	maker-PairedContig_1042-snap-gene-0.8	nDi.2.2.2.g03723	nLs.2.1.2.g01642	host	3	K02984	RP-S3Ae; RPS3A	small subunit ribosomal protein S3Ae	host
WBGene00224756	host_ORTHOMCL3676	BPAG_0001092701	OOCN_0000548501	WBGene00240032	maker-PairedContig_1341-snap-gene-0.20	nDi.2.2.2.g06839	nLs.2.1.2.g02731	host	1	K13220	WBP4; FBP21	WW domain-binding protein 4	host
WBGene00224759	host_ORTHOMCL6507	BPAG_0000079001	OOCN_0000558301	WBGene00236904	maker-PairedContig_5961-snap-gene-0.27	nDi.2.2.2.g09152	nLs.2.1.2.g03338	host	3	K03065	PSMC3; RPT5	26S proteasome regulatory subunit T5	host
WBGene00224766	host_ORTHOMCL3720	BPAG_0001082901	OOCN_0000602501	WBGene00239482	maker-PairedContig_81-snap-gene-0.8	nDi.2.2.2.g09714	nLs.2.1.2.g03493	host	1				host
WBGene00224767	host_ORTHOMCL5821	BPAG_0000244001	OOCN_0000531001	WBGene00243859	maker-PairedContig_4684-snap-gene-1.24	nDi.2.2.2.g02044	nLs.2.1.2.g01197	host	1	K05657	ABCB10	ATP-binding cassette; subfamily B (MDR/TAP); member 10	host
WBGene00224769	host_ORTHOMCL3984	BPAG_0001020901	OOCN_0000769601	WBGene00242988	maker-PairedContig_4559-snap-gene-1.26	nDi.2.2.2.g09281	nLs.2.1.2.g07732	host	5				host
WBGene00224770	host_ORTHOMCL2294	BPAG_0001423101	OOCN_0000989401	WBGene00243781	maker-PairedContig_1498-snap-gene-0.15	nDi.2.2.2.g02865	nLs.2.1.2.g00644	host	2				host
WBGene00224781	host_ORTHOMCL3475	BPAG_0001134101	OOCN_0000733201	WBGene00237674	maker-PairedContig_356-snap-gene-0.13	nDi.2.2.2.g05862	nLs.2.1.2.g06026	host	4	K14785	ESF2; ABT1	ESF2/ABP1 family protein	host
WBGene00224783	host_ORTHOMCL3659	BPAG_0001095401	OOCN_0000493001	WBGene00242661	maker-PairedContig_4258-snap-gene-1.23	nDi.2.2.2.g06450	nLs.2.1.2.g01474	host	9	K09555	BAG1	BCL2-associated athanogene 1	host
WBGene00224794	host_ORTHOMCL2253	BPAG_0001437101	OOCN_0001152801	WBGene00248296	maker-PairedContig_5656-snap-gene-0.4	nDi.2.2.2.g06677	nLs.2.1.2.g04963	host	1				host
WBGene00224795	host_ORTHOMCL4110	BPAG_0000988601	OOCN_0000672701	WBGene00241988	maker-PairedContig_1382-snap-gene-0.7	nDi.2.2.2.g02323	nLs.2.1.2.g01594	host	2	K24143	LDB2	LIM domain-binding protein 2	host
WBGene00224796	host_ORTHOMCL4527	BPAG_0000897801	OOCN_0000610901	WBGene00242054	maker-PairedContig_310-snap-gene-1.20	nDi.2.2.2.g02593	nLs.2.1.2.g06349	host	41				hostTop1	Bma-egl-15	BMA-EGL-15	isoform c; BMA-EGL-15	isoform e
WBGene00224805	host_ORTHOMCL5804	BPAG_0000249101	OOCN_0000254501	WBGene00248439	maker-PairedContig_467-snap-gene-0.14	nDi.2.2.2.g08587	nLs.2.1.2.g03460	host	2				host
WBGene00224810	host_ORTHOMCL2590	BPAG_0001349601	OOCN_0000849501	WBGene00244901	maker-PairedContig_1042-snap-gene-0.6	nDi.2.2.2.g03725	nLs.2.1.2.g01641	host	1				host
WBGene00224813	host_ORTHOMCL3821	BPAG_0001057101	OOCN_0000786401	WBGene00243064	maker-PairedContig_954-snap-gene-0.3	nDi.2.2.2.g10225	nLs.2.1.2.g08417	host	13				hostTop5
WBGene00224815	host_ORTHOMCL2695	BPAG_0001326501	OOCN_0001239001	WBGene00239063	maker-PairedContig_5585-snap-gene-0.2	nDi.2.2.2.g04767	nLs.2.1.2.g00174	host	4				host
WBGene00224824	host_ORTHOMCL5504	BPAG_0000355201	OOCN_0001036101	WBGene00247098	maker-PairedContig_4310-snap-gene-0.3	nDi.2.2.2.g02176	nLs.2.1.2.g02413	host	2	K14686	SLC31A1; CTR1	solute carrier family 31 (copper transporter); member 1	host
WBGene00224832	host_ORTHOMCL4615	BPAG_0000876601	OOCN_0000407801	WBGene00241625	maker-PairedContig_268-snap-gene-1.21	nDi.2.2.2.g01427	nLs.2.1.2.g01456	host	1	K05312	CHRNN	nicotinic acetylcholine receptor; invertebrate	host
WBGene00224838	host_ORTHOMCL6509	BPAG_0000078801	OOCN_0000558501	WBGene00236906	maker-PairedContig_5961-snap-gene-0.28	nDi.2.2.2.g09269	nLs.2.1.2.g03335	host	1	K02895	RP-L24; MRPL24; rplX	large subunit ribosomal protein L24	host
WBGene00224842	host_ORTHOMCL5734	BPAG_0000271501	OOCN_0000777401	WBGene00247707	maker-PairedContig_4033-snap-gene-0.29	nDi.2.2.2.g03068	nLs.2.1.2.g09410	host	10	K03469	rnhA; RNASEH1	ribonuclease HI [EC:3.1.26.4]	host
WBGene00224854	host_ORTHOMCL4255	BPAG_0000959301	OOCN_0000820301	WBGene00247976	maker-PairedContig_3599-snap-gene-2.14	nDi.2.2.2.g02789	nLs.2.1.2.g07909	host	2	K02604	ORC2	origin recognition complex subunit 2	host
WBGene00224864	host_ORTHOMCL6867	BPAG_0000002901	OOCN_0000978901	WBGene00240510	maker-PairedContig_1973-snap-gene-0.6	nDi.2.2.2.g08765	nLs.2.1.2.g04621	host	1				host
WBGene00224865	host_ORTHOMCL3824	BPAG_0001055501	OOCN_0001008001	WBGene00239052	maker-PairedContig_1099-snap-gene-0.3	nDi.2.2.2.g04754	nLs.2.1.2.g00163	host	4	K13509	AGPAT1_2	lysophosphatidate acyltransferase [EC:2.3.1.51]	host
WBGene00224867	host_ORTHOMCL3517	BPAG_0001125401	OOCN_0000497201	WBGene00241916	maker-PairedContig_1064-snap-gene-0.8	nDi.2.2.2.g05073	nLs.2.1.2.g06429	host	3				host
WBGene00224872	host_ORTHOMCL6503	BPAG_0000079401	OOCN_0000557901	WBGene00236900	maker-PairedContig_5961-snap-gene-0.24	nDi.2.2.2.g09148	nLs.2.1.2.g03342	host	1	K19054	FXN	frataxin [EC:1.16.3.1]	host
WBGene00224875	host_ORTHOMCL2404	BPAG_0001395601	OOCN_0000545001	WBGene00241146	maker-PairedContig_1407-snap-gene-0.15	nDi.2.2.2.g03661	nLs.2.1.2.g01351	host	1				host
WBGene00224878	host_ORTHOMCL6702	BPAG_0000036301	OOCN_0000520501	WBGene00242543	maker-PairedContig_2864-snap-gene-1.13	nDi.2.2.2.g01180	nLs.2.1.2.g08985	host	5	K21958	FAM20C	extracellular serine/threonine protein kinase FAM20C [EC:2.7.11.1]	host
WBGene00224882	host_ORTHOMCL3141	BPAG_0001213401	OOCN_0000886601	WBGene00244757	maker-PairedContig_1052-snap-gene-1.19	nDi.2.2.2.g07564	nLs.2.1.2.g07379	host	1				host
WBGene00224897	host_ORTHOMCL3901	BPAG_0001038801	OOCN_0001213101	WBGene00244460	maker-PairedContig_600-snap-gene-0.23	nDi.2.2.2.g05215	nLs.2.1.2.g04790	host	12				host
WBGene00224901	host_ORTHOMCL3326	BPAG_0001167501	OOCN_0000051601	WBGene00240817	maker-PairedContig_1150-snap-gene-2.14	nDi.2.2.2.g10872	nLs.2.1.2.g05820	host	1	K18134	EOGT	EGF domain-specific O-GlcNAc transferase [EC:2.4.1.255]	host
WBGene00224905	host_ORTHOMCL6467	BPAG_0000086601	OOCN_0000214001	WBGene00244487	snap_masked-PairedContig_5965-processed-gene-0.5	nDi.2.2.2.g07086	nLs.2.1.2.g00489	host	37	K01679	E4.2.1.2B; fumC; FH	fumarate hydratase; class II [EC:4.2.1.2]	hostTop5
WBGene00224916	host_ORTHOMCL4144	BPAG_0000981101	OOCN_0000141201	WBGene00246701	maker-PairedContig_4389-snap-gene-4.19	nDi.2.2.2.g06703	nLs.2.1.2.g08929	host	2	K23562	EMC1	ER membrane protein complex subunit 1	host
WBGene00224917	host_ORTHOMCL6513	BPAG_0000078001	OOCN_0000006301	WBGene00241294	maker-PairedContig_762-snap-gene-0.28	nDi.2.2.2.g01916	nLs.2.1.2.g07390	host	1	K07189	PPP1R3	protein phosphatase 1 regulatory subunit 3A/B/C/D/E	host
WBGene00224918	host_ORTHOMCL3957	BPAG_0001025601	OOCN_0000038201	WBGene00246099	maker-PairedContig_3559-snap-gene-0.7	nDi.2.2.2.g03311	nLs.2.1.2.g02344	host	3				host
WBGene00224919	host_ORTHOMCL5248	BPAG_0000511701	OOCN_0000466801	WBGene00248930	snap_masked-PairedContig_381-processed-gene-0.15	nDi.2.2.2.g05182	nLs.2.1.2.g04222	host	3	K03267	ERF3; GSPT	peptide chain release factor subunit 3	host
WBGene00224920	host_ORTHOMCL2910	BPAG_0001266601	OOCN_0000008401	WBGene00241472	maker-PairedContig_372-snap-gene-0.15	nDi.2.2.2.g01076	nLs.2.1.2.g03240	host	37	K11838	USP7; UBP15	ubiquitin carboxyl-terminal hydrolase 7 [EC:3.4.19.12]	hostTop5
WBGene00224925	host_ORTHOMCL6204	BPAG_0000142801	OOCN_0000126501	WBGene00238034	maker-PairedContig_5605-snap-gene-2.12	nDi.2.2.2.g06529	nLs.2.1.2.g07956	host	3	K09549	PFDN2	prefoldin subunit 2	host
WBGene00224937	host_ORTHOMCL2361	BPAG_0001406201	OOCN_0000527901	WBGene00243424	maker-PairedContig_53-snap-gene-0.17	nDi.2.2.2.g04043	nLs.2.1.2.g06766	host	2	K15332	TRMT2A	tRNA (uracil-5-)-methyltransferase [EC:2.1.1.-]	host
WBGene00224938	host_ORTHOMCL6440	BPAG_0000093201	OOCN_0000162801	WBGene00240499	maker-PairedContig_1479-snap-gene-0.3	nDi.2.2.2.g06128	nLs.2.1.2.g05806	host	5	K00485	FMO	dimethylaniline monooxygenase (N-oxide forming) / hypotaurine monooxygenase [EC:1.14.13.8 1.8.1.-]	host
WBGene00224941	host_ORTHOMCL4495	BPAG_0000904201	OOCN_0000599501	WBGene00242161	maker-PairedContig_1492-snap-gene-0.13	nDi.2.2.2.g03734	nLs.2.1.2.g05301	host	1	K08735	MSH2	DNA mismatch repair protein MSH2	host
WBGene00224959	host_ORTHOMCL6600	BPAG_0000058801	OOCN_0000943501	WBGene00240591	maker-PairedContig_1063-snap-gene-0.10	nDi.2.2.2.g05004	nLs.2.1.2.g09725	host	2	K06276	PDPK1	3-phosphoinositide dependent protein kinase-1 [EC:2.7.11.1]	host
WBGene00224968	host_ORTHOMCL2920	BPAG_0001264101	OOCN_0001127001	WBGene00248320	maker-PairedContig_439-snap-gene-0.7	nDi.2.2.2.g08098	nLs.2.1.2.g03297	host	1	K21776	LIN54	protein lin-54	host
WBGene00224969	host_ORTHOMCL6399	BPAG_0000100401	OOCN_0000381601	WBGene00242386	maker-PairedContig_4408-snap-gene-0.15	nDi.2.2.2.g01703	nLs.2.1.2.g09568	host	2				host
WBGene00224977	host_ORTHOMCL2985	BPAG_0001249001	OOCN_0000429901	WBGene00242523	maker-PairedContig_3228-snap-gene-1.6	nDi.2.2.2.g03639	nLs.2.1.2.g02664	host	4				host
WBGene00224989	host_ORTHOMCL4821	BPAG_0000835801	OOCN_0000222901	WBGene00240298	maker-PairedContig_987-snap-gene-1.10	nDi.2.2.2.g05067	nLs.2.1.2.g05851	host	1				host
WBGene00224992	host_ORTHOMCL3779	BPAG_0001070801	OOCN_0000447901	WBGene00245374	snap_masked-PairedContig_1940-processed-gene-1.7	nDi.2.2.2.g02532	nLs.2.1.2.g04883	host	6	K07936	RAN	GTP-binding nuclear protein Ran	host
WBGene00224997	host_ORTHOMCL6498	BPAG_0000080101	OOCN_0000625801	WBGene00245797	maker-PairedContig_2725-snap-gene-0.3	nDi.2.2.2.g05956	nLs.2.1.2.g06939	host	2				host
WBGene00225000	host_ORTHOMCL6743	BPAG_0000027201	OOCN_0000397501	WBGene00241255	maker-PairedContig_411-snap-gene-1.23	nDi.2.2.2.g04840	nLs.2.1.2.g03458	host	30	K00826	E2.6.1.42; ilvE	branched-chain amino acid aminotransferase [EC:2.6.1.42]	hostTop5
WBGene00225003	host_ORTHOMCL5218	BPAG_0000531801	OOCN_0001098701	WBGene00238458	maker-PairedContig_3959-snap-gene-0.8	nDi.2.2.2.g06655	nLs.2.1.2.g07440	host	2	K17458	PPP1R16A; MYPT3	protein phosphatase 1 regulatory subunit 16A	host
WBGene00225027	host_ORTHOMCL3631	BPAG_0001100801	OOCN_0000061101	WBGene00248623	maker-PairedContig_3834-snap-gene-0.2	nDi.2.2.2.g08922	nLs.2.1.2.g07725	host	4	K12830	SF3B3; SAP130; RSE1	splicing factor 3B subunit 3	host
WBGene00225028	host_ORTHOMCL5503	BPAG_0000356001	OOCN_0000967801	WBGene00238999	maker-PairedContig_80-snap-gene-0.10	nDi.2.2.2.g07926	nLs.2.1.2.g06347	host	3	K24626	APOOL	MICOS complex subunit MIC27	host
WBGene00225030	host_ORTHOMCL2592	BPAG_0001349201	OOCN_0000034601	WBGene00239216	maker-PairedContig_883-snap-gene-0.18	nDi.2.2.2.g05872	nLs.2.1.2.g06827	host	3	K10899	RECQL	ATP-dependent DNA helicase Q1 [EC:5.6.2.4]	host
WBGene00225033	host_ORTHOMCL4814	BPAG_0000837401	OOCN_0001279201	WBGene00240438	maker-PairedContig_4451-snap-gene-0.8	nDi.2.2.2.g05664	nLs.2.1.2.g02821	host	7	K23727	CERS5_6; LASS5_6	sphingoid base N-palmitoyltransferase [EC:2.3.1.291]	host
WBGene00225039	host_ORTHOMCL6426	BPAG_0000096001	OOCN_0000127801	WBGene00245765	maker-PairedContig_1665-snap-gene-0.20	nDi.2.2.2.g09737	nLs.2.1.2.g06808	host	1				host
WBGene00225045	host_ORTHOMCL3046	BPAG_0001233001	OOCN_0000179601	WBGene00248710	maker-PairedContig_3225-snap-gene-0.7	nDi.2.2.2.g09122	nLs.2.1.2.g06021	host	4	K23413	ANOS1; KAL1; WFDC19	anosmin-1	host
WBGene00225053	host_ORTHOMCL4751	BPAG_0000850701	OOCN_0000069601	WBGene00245425	maker-PairedContig_206-snap-gene-7.19	nDi.2.2.2.g00001	nLs.2.1.2.g04495	host	10				host
WBGene00225070	host_ORTHOMCL4588	BPAG_0000883601	OOCN_0001253601	WBGene00248545	maker-PairedContig_3012-snap-gene-0.9	nDi.2.2.2.g05572	nLs.2.1.2.g03901	host	2	K01076	ABHD17	abhydrolase domain-containing protein 17 [EC:3.1.2.22]	host
WBGene00225076	host_ORTHOMCL4835	BPAG_0000831101	OOCN_0000802301	WBGene00245719	maker-PairedContig_2597-snap-gene-0.3	nDi.2.2.2.g04137	nLs.2.1.2.g04605	host	1	K09667	OGT	protein O-GlcNAc transferase [EC:2.4.1.255]	host
WBGene00225078	host_ORTHOMCL5703	BPAG_0000281301	OOCN_0000844801	WBGene00246403	maker-PairedContig_1779-snap-gene-0.2	nDi.2.2.2.g07894	nLs.2.1.2.g07329	host	3	K11093	SNRP70	U1 small nuclear ribonucleoprotein 70kDa	host
WBGene00225080	host_ORTHOMCL6786	BPAG_0000020301	OOCN_0000374501	WBGene00239850	maker-PairedContig_1815-snap-gene-0.5	nDi.2.2.2.g00959	nLs.2.1.2.g02074	host	6				host
WBGene00225081	host_ORTHOMCL3644	BPAG_0001098101	OOCN_0000177401	WBGene00240130	maker-PairedContig_4170-snap-gene-0.8	nDi.2.2.2.g07158	nLs.2.1.2.g03667	host	5	K14963	WDR5; SWD3; CPS30	COMPASS component SWD3	host
WBGene00225086	host_ORTHOMCL3461	BPAG_0001137501	OOCN_0000409301	WBGene00241213	maker-PairedContig_1462-snap-gene-1.24	nDi.2.2.2.g03545	nLs.2.1.2.g06131	host	3				host
WBGene00225090	host_ORTHOMCL2961	BPAG_0001256101	OOCN_0000884101	WBGene00238377	maker-PairedContig_2091-snap-gene-9.12	nDi.2.2.2.g05673	nLs.2.1.2.g03844	host	3				host
WBGene00225094	host_ORTHOMCL5382	BPAG_0000411601	OOCN_0000975801	WBGene00248044	snap_masked-PairedContig_6173-processed-gene-0.1	nDi.2.2.2.g10112	nLs.2.1.2.g08273	host	4				host
WBGene00225103	host_ORTHOMCL3253	BPAG_0001184201	OOCN_0000522401	WBGene00245824	maker-PairedContig_810-snap-gene-0.24	nDi.2.2.2.g05949	nLs.2.1.2.g02812	host	4				host
WBGene00225111	host_ORTHOMCL5617	BPAG_0000307001	OOCN_0001065201	WBGene00255399	maker-PairedContig_223-snap-gene-0.16	nDi.2.2.2.g02750	nLs.2.1.2.g01260	host	2	K00685	ATE1	arginyl-tRNA---protein transferase [EC:2.3.2.8]	host
WBGene00225116	host_ORTHOMCL4441	BPAG_0000918801	OOCN_0001159901	WBGene00237119	maker-PairedContig_975-snap-gene-0.9	nDi.2.2.2.g03483	nLs.2.1.2.g05028	host	3	K03544	clpX; CLPX	ATP-dependent Clp protease ATP-binding subunit ClpX	host
WBGene00225117	host_ORTHOMCL4511	BPAG_0000900901	OOCN_0000870501	WBGene00241010	maker-PairedContig_208-snap-gene-0.6	nDi.2.2.2.g04243	nLs.2.1.2.g08062	host	4	K08794	CAMK1	calcium/calmodulin-dependent protein kinase I [EC:2.7.11.17]	host
WBGene00225120	host_ORTHOMCL4629	BPAG_0000873601	OOCN_0000380701	WBGene00241656	maker-PairedContig_1906-snap-gene-1.25	nDi.2.2.2.g01401	nLs.2.1.2.g08915	host	9	K02140	ATPeFG; ATP5L; ATP20	F-type H+-transporting ATPase subunit g	host
WBGene00225126	host_ORTHOMCL3301	BPAG_0001174001	OOCN_0000116801	WBGene00242790	maker-PairedContig_453-snap-gene-0.26	nDi.2.2.2.g08017	nLs.2.1.2.g07843	host	3				host
WBGene00225128	host_ORTHOMCL3434	BPAG_0001144101	OOCN_0000661001	WBGene00242851	maker-PairedContig_4761-snap-gene-0.5	nDi.2.2.2.g09472	nLs.2.1.2.g06479	host	5	K17260	ACTR2; ARP2	actin-related protein 2	host
WBGene00225131	host_ORTHOMCL3557	BPAG_0001115901	OOCN_0000451901	WBGene00239435	maker-PairedContig_1298-snap-gene-0.10	nDi.2.2.2.g03449	nLs.2.1.2.g09908	host	2	K12819	SLU7	pre-mRNA-processing factor SLU7	host
WBGene00225132	host_ORTHOMCL3585	BPAG_0001109201	OOCN_0000041101	WBGene00243563	maker-PairedContig_845-snap-gene-1.12	nDi.2.2.2.g03938	nLs.2.1.2.g02297	host	1	K17608	STRN1_3_4	striatin 1/3/4	host
WBGene00225139	host_ORTHOMCL6592	BPAG_0000061601	OOCN_0000791601	WBGene00244907	maker-PairedContig_1788-snap-gene-0.6	nDi.2.2.2.g03717	nLs.2.1.2.g01646	host	3	K17278	PGRMC1_2	membrane-associated progesterone receptor component	host
WBGene00225140	host_ORTHOMCL2426	BPAG_0001388701	OOCN_0000903201	WBGene00248411	maker-PairedContig_1286-snap-gene-0.19	nDi.2.2.2.g10413	nLs.2.1.2.g09473	host	12				host
WBGene00225153	host_ORTHOMCL4346	BPAG_0000939901	OOCN_0000084101	WBGene00242964	maker-PairedContig_4750-snap-gene-0.1	nDi.2.2.2.g10334	nLs.2.1.2.g02879	host	3	K20791	NAA10_11; ARD1_2	N-alpha-acetyltransferase 10/11 [EC:2.3.1.255]	host
WBGene00225156	host_ORTHOMCL4204	BPAG_0000971001	OOCN_0000148301	WBGene00240232	maker-PairedContig_423-snap-gene-1.23	nDi.2.2.2.g06325	nLs.2.1.2.g03664	host	1	K04431	MAP2K7; MKK7	mitogen-activated protein kinase kinase 7 [EC:2.7.12.2]	host
WBGene00225158	host_ORTHOMCL6390	BPAG_0000103001	OOCN_0000633101	WBGene00242124	maker-PairedContig_776-snap-gene-0.26	nDi.2.2.2.g05496	nLs.2.1.2.g01496	host	37	K06053	RBPSUH; RBPJK	recombining binding protein suppressor of hairless	hostTop5
WBGene00225177	host_ORTHOMCL4734	BPAG_0000853201	OOCN_0000413401	WBGene00245397	maker-PairedContig_1145-snap-gene-1.13	nDi.2.2.2.g02506	nLs.2.1.2.g02032	host	1	K04556	PARK2	parkin [EC:2.3.2.31]	host
WBGene00225187	host_ORTHOMCL4518	BPAG_0000900001	OOCN_0000575101	WBGene00241001	maker-PairedContig_208-snap-gene-1.14	nDi.2.2.2.g04252	nLs.2.1.2.g07080	host	1	K24983	G3BP2	Ras GTPase-activating protein-binding protein 2	host
WBGene00225193	host_ORTHOMCL3423	BPAG_0001146801	OOCN_0000049401	WBGene00245482	maker-PairedContig_206-snap-gene-2.20	nDi.2.2.2.g00057	nLs.2.1.2.g00211	host	2	K15030	EIF3M	translation initiation factor 3 subunit M	host
WBGene00225194	host_ORTHOMCL6701	BPAG_0000036401	OOCN_0000520301	WBGene00242546	maker-PairedContig_2864-snap-gene-1.10	nDi.2.2.2.g01182	nLs.2.1.2.g07208	host	2	K07870	RHOT1; ARHT1	mitochondrial Rho GTPase 1 [EC:3.6.5.-]	host
WBGene00225199	host_ORTHOMCL2599	BPAG_0001347601	OOCN_0000303401	WBGene00248846	maker-PairedContig_4236-snap-gene-0.19	nDi.2.2.2.g10756	nLs.2.1.2.g02546	host	2	K07299	SLC2A1; GLUT1	MFS transporter; SP family; solute carrier family 2 (facilitated glucose transporter); member 1	host
WBGene00225201	host_ORTHOMCL3879	BPAG_0001044001	OOCN_0000876101	WBGene00240060	maker-PairedContig_1368-snap-gene-1.18	nDi.2.2.2.g08445	nLs.2.1.2.g09218	host	5	K07881	RAB14	Ras-related protein Rab-14	host
WBGene00225202	host_ORTHOMCL4613	BPAG_0000876901	OOCN_0000408101	WBGene00241620	maker-PairedContig_268-snap-gene-1.25	nDi.2.2.2.g01430	nLs.2.1.2.g01459	host	1	K15014	SLC29A1_2_3; ENT1_2_3	solute carrier family 29 (equilibrative nucleoside transporter); member 1/2/3	host
WBGene00225205	host_ORTHOMCL3561	BPAG_0001115501	OOCN_0000655601	WBGene00239429	maker-PairedContig_1298-snap-gene-0.15	nDi.2.2.2.g03445	nLs.2.1.2.g03543	host	2	K00476	ASPH	aspartate beta-hydroxylase [EC:1.14.11.16]	host
WBGene00225210	host_ORTHOMCL4237	BPAG_0000964601	OOCN_0000689901	WBGene00240011	maker-PairedContig_1917-snap-gene-1.29	nDi.2.2.2.g09117	nLs.2.1.2.g05077	host	11	K14607	SULF	extracellular sulfatase Sulf [EC:3.1.6.-]	host
WBGene00225211	host_ORTHOMCL3583	BPAG_0001109801	OOCN_0000765501	WBGene00243583	maker-PairedContig_846-snap-gene-0.27	nDi.2.2.2.g03935	nLs.2.1.2.g02299	host	6	K08815	TTBK	tau tubulin kinase [EC:2.7.11.26]	host
WBGene00225213	host_ORTHOMCL4534	BPAG_0000896001	OOCN_0000750601	WBGene00242076	maker-PairedContig_1245-snap-gene-0.13	nDi.2.2.2.g02610	nLs.2.1.2.g03348	host	7	K09668	LARGE	glycosyltransferase-like protein LARGE [EC:2.4.2.- 2.4.1.-]	host
WBGene00225215	host_ORTHOMCL4491	BPAG_0000904901	OOCN_0000571901	WBGene00242168	maker-PairedContig_3533-snap-gene-5.22	nDi.2.2.2.g03740	nLs.2.1.2.g06260	host	2				host
WBGene00225217	host_ORTHOMCL2979	BPAG_0001249801	OOCN_0000038601	WBGene00246602	maker-PairedContig_1576-snap-gene-0.12	nDi.2.2.2.g07631	nLs.2.1.2.g08657	host	1	K03845	ALG3	alpha-1;3-mannosyltransferase [EC:2.4.1.258]	host
WBGene00225219	host_ORTHOMCL3003	BPAG_0001245101	OOCN_0001035601	WBGene00248446	maker-PairedContig_4468-snap-gene-0.27	nDi.2.2.2.g09749	nLs.2.1.2.g05100	host	3	K08202	SLC22A4_5; OCTN	MFS transporter; OCT family; solute carrier family 22 (organic cation transporter); member 4/5	host
WBGene00225223	host_ORTHOMCL4273	BPAG_0000955901	OOCN_0000689301	WBGene00244169	maker-PairedContig_4023-snap-gene-6.18	nDi.2.2.2.g03871	nLs.2.1.2.g05664	host	2				host
WBGene00225235	host_ORTHOMCL6147	BPAG_0000157101	OOCN_0000857901	WBGene00247735	maker-PairedContig_2624-snap-gene-0.8	nDi.2.2.2.g03148	nLs.2.1.2.g03684	host	1	K00408	WNT4	wingless-type MMTV integration site family; member 4	host
WBGene00225237	host_ORTHOMCL3624	BPAG_0001101601	OOCN_0001191801	WBGene00248614	maker-PairedContig_607-snap-gene-0.4	nDi.2.2.2.g07062	nLs.2.1.2.g06007	host	2				host
WBGene00225243	host_ORTHOMCL2380	BPAG_0001402401	OOCN_0000589601	WBGene00243837	maker-PairedContig_211-snap-gene-0.17	nDi.2.2.2.g02030	nLs.2.1.2.g01771	host	1	K19476	IST1	vacuolar protein sorting-associated protein IST1	host
WBGene00225248	host_ORTHOMCL5339	BPAG_0000437001	OOCN_0000151601	WBGene00244143	maker-PairedContig_4023-snap-gene-8.24	nDi.2.2.2.g01252	nLs.2.1.2.g08995	host	1				host
WBGene00225254	host_ORTHOMCL6761	BPAG_0000024201	OOCN_0000371901	WBGene00241782	maker-PairedContig_1271-snap-gene-0.35	nDi.2.2.2.g02822	nLs.2.1.2.g03136	host	1	K03691	POFUT	peptide-O-fucosyltransferase [EC:2.4.1.221]	host
WBGene00225255	host_ORTHOMCL5823	BPAG_0000243801	OOCN_0000857301	WBGene00245040	maker-PairedContig_1157-snap-gene-0.13	nDi.2.2.2.g00368	nLs.2.1.2.g08210	host	1	K12303	SLC17A9	MFS transporter; ACS family; solute carrier family 17 (sodium-dependent inorganic phosphate cotransporter); member 9	host
WBGene00225258	host_ORTHOMCL3921	BPAG_0001032901	OOCN_0000476101	WBGene00243506	maker-PairedContig_2819-snap-gene-3.30	nDi.2.2.2.g04452	nLs.2.1.2.g02593	host	2	K06115	SPTB	spectrin beta	host
WBGene00225268	host_ORTHOMCL6737	BPAG_0000028201	OOCN_0001061401	WBGene00241264	maker-PairedContig_411-snap-gene-1.27	nDi.2.2.2.g04848	nLs.2.1.2.g05424	host	5	K04515	CAMK2	calcium/calmodulin-dependent protein kinase (CaM kinase) II [EC:2.7.11.17]	host
WBGene00225275	host_ORTHOMCL5577	BPAG_0000319901	OOCN_0000121601	WBGene00243778	maker-PairedContig_1498-snap-gene-0.16	nDi.2.2.2.g02869	nLs.2.1.2.g00647	host	1	K21890	GHITM; DERP2; TMBIM5	growth hormone-inducible transmembrane protein	host
WBGene00225283	host_ORTHOMCL4274	BPAG_0000955701	OOCN_0000689501	WBGene00244173	maker-PairedContig_4023-snap-gene-6.14	nDi.2.2.2.g03869	nLs.2.1.2.g05665	host	6	K10404	KIF26	kinesin family member 26	host
WBGene00225288	host_ORTHOMCL4569	BPAG_0000888001	OOCN_0000757501	WBGene00240667	maker-PairedContig_2095-snap-gene-1.24	nDi.2.2.2.g05304	nLs.2.1.2.g00258	host	38				hostTop5
WBGene00225289	host_ORTHOMCL6524	BPAG_0000075701	OOCN_0000884301	WBGene00240352	maker-PairedContig_112-snap-gene-0.10	nDi.2.2.2.g06070	nLs.2.1.2.g06779	host	3	K08574	CAPN5	calpain-5 [EC:3.4.22.-]	host
WBGene00225298	host_ORTHOMCL6708	BPAG_0000034801	OOCN_0000729701	WBGene00236887	maker-PairedContig_4301-snap-gene-1.34	nDi.2.2.2.g07257	nLs.2.1.2.g06556	host	2				host
WBGene00225299	host_ORTHOMCL6709	BPAG_0000034601	OOCN_0000078401	WBGene00236884	maker-PairedContig_4301-snap-gene-1.33	nDi.2.2.2.g07258	nLs.2.1.2.g06557	host	3	K04634	GNAQ	guanine nucleotide-binding protein G(q) subunit alpha	host
WBGene00225304	host_ORTHOMCL4375	BPAG_0000934101	OOCN_0000860701	WBGene00245043	maker-PairedContig_1556-snap-gene-0.6	nDi.2.2.2.g00373	nLs.2.1.2.g09481	host	2				host
WBGene00225307	host_ORTHOMCL6051	BPAG_0000181001	OOCN_0000966401	WBGene00236877	maker-PairedContig_1270-snap-gene-0.24	nDi.2.2.2.g10699	nLs.2.1.2.g02845	host	1				host
WBGene00225308	host_ORTHOMCL3161	BPAG_0001209301	OOCN_0000180601	WBGene00249277	maker-PairedContig_1052-snap-gene-2.18	nDi.2.2.2.g05515	nLs.2.1.2.g06321	host	2	K11498	CENPE	centromeric protein E	host
WBGene00225319	host_ORTHOMCL3142	BPAG_0001213001	OOCN_0001097001	WBGene00244745	maker-PairedContig_1052-snap-gene-1.14	nDi.2.2.2.g07114	nLs.2.1.2.g07375	host	6	K05038	SLC6A5_9; GLYT	solute carrier family 6 (neurotransmitter transporter; glycine) member 5/9	host
WBGene00225324	host_ORTHOMCL5911	BPAG_0000217101	OOCN_0000576901	WBGene00243673	maker-PairedContig_9-snap-gene-0.14	nDi.2.2.2.g03022	nLs.2.1.2.g00654	host	7				host
WBGene00225339	host_ORTHOMCL4524	BPAG_0000899101	OOCN_0000569201	WBGene00245464	maker-PairedContig_206-snap-gene-3.11	nDi.2.2.2.g00041	nLs.2.1.2.g07443	host	12	K08793	STK32; YANK	serine/threonine kinase 32 [EC:2.7.11.1]	host
WBGene00225342	host_ORTHOMCL6472	BPAG_0000085801	OOCN_0000795801	WBGene00244495	maker-PairedContig_4327-snap-gene-0.12	nDi.2.2.2.g08065	nLs.2.1.2.g00480	host	3	K12843	PRPF3; PRP3	U4/U6 small nuclear ribonucleoprotein PRP3	host
WBGene00225353	host_ORTHOMCL4517	BPAG_0000900201	OOCN_0000575001	WBGene00241003	maker-PairedContig_208-snap-gene-1.19	nDi.2.2.2.g04250	nLs.2.1.2.g07079	host	13				hostTop5
WBGene00225354	host_ORTHOMCL2403	BPAG_0001395901	OOCN_0000544601	WBGene00241142	maker-PairedContig_1407-snap-gene-0.11	nDi.2.2.2.g03664	nLs.2.1.2.g01350	host	1				host
WBGene00225356	host_ORTHOMCL4591	BPAG_0000883001	OOCN_0000048601	WBGene00248552	maker-PairedContig_6266-snap-gene-0.7	nDi.2.2.2.g07265	nLs.2.1.2.g02712	host	5	K01304	pcp	pyroglutamyl-peptidase [EC:3.4.19.3]	host
WBGene00225361	host_ORTHOMCL3550	BPAG_0001118501	OOCN_0000840401	WBGene00247512	maker-PairedContig_1853-snap-gene-1.29	nDi.2.2.2.g00240	nLs.2.1.2.g00075	host	4				host
WBGene00225368	host_ORTHOMCL4562	BPAG_0000889301	OOCN_0000121001	WBGene00240685	maker-PairedContig_1823-snap-gene-0.9	nDi.2.2.2.g05290	nLs.2.1.2.g00270	host	12	K08024	HHEX; HEX; PRH	homeobox protein HEX	host
WBGene00225370	host_ORTHOMCL4654	BPAG_0000868201	OOCN_0000557301	WBGene00241419	maker-PairedContig_1794-snap-gene-2.29	nDi.2.2.2.g00863	nLs.2.1.2.g04756	host	1	K18756	BICC1; BICC	protein bicaudal C	host
WBGene00225371	host_ORTHOMCL4182	BPAG_0000975101	OOCN_0000636801	WBGene00241869	maker-PairedContig_4689-snap-gene-3.11	nDi.2.2.2.g02286	nLs.2.1.2.g04388	host	3	K08337	ATG7	ubiquitin-like modifier-activating enzyme ATG7	host
WBGene00225376	host_ORTHOMCL2233	BPAG_0001445301	OOCN_0001096801	WBGene00238163	maker-PairedContig_2960-snap-gene-0.16	nDi.2.2.2.g06103	nLs.2.1.2.g08106	host	4	K11793	CRBN	cereblon	host
WBGene00225377	host_ORTHOMCL2410	BPAG_0001394001	OOCN_0000451301	WBGene00242426	maker-PairedContig_5408-snap-gene-0.16	nDi.2.2.2.g03589	nLs.2.1.2.g04748	host	8	K12881	THOC4; ALY	THO complex subunit 4	host
WBGene00225384	host_ORTHOMCL3035	BPAG_0001236301	OOCN_0000987301	WBGene00240793	maker-PairedContig_1872-snap-gene-0.10	nDi.2.2.2.g08864	nLs.2.1.2.g07290	host	4				host
WBGene00225386	host_ORTHOMCL3872	BPAG_0001045201	OOCN_0000996301	WBGene00240078	maker-PairedContig_1368-snap-gene-2.30	nDi.2.2.2.g09879	nLs.2.1.2.g04989	host	2	K13506	GPAT3_4; AGPAT9; AGPAT6	glycerol-3-phosphate O-acyltransferase 3/4 [EC:2.3.1.15]	host
WBGene00225396	host_ORTHOMCL2739	BPAG_0001312701	OOCN_0000511301	WBGene00246538	maker-PairedContig_2720-snap-gene-0.6	nDi.2.2.2.g03900	nLs.2.1.2.g07812	host	3	K03260	EIF4G	translation initiation factor 4G	host
WBGene00225397	host_ORTHOMCL6670	BPAG_0000042401	OOCN_0000141301	WBGene00247497	maker-PairedContig_833-snap-gene-0.10	nDi.2.2.2.g00220	nLs.2.1.2.g00087	host	1	K12475	DAB2	disabled homolog 2	host
WBGene00225403	host_ORTHOMCL2882	BPAG_0001276101	OOCN_0000596901	WBGene00245926	maker-PairedContig_1199-snap-gene-1.21	nDi.2.2.2.g06874	nLs.2.1.2.g05390	host	1	K22855	EEF1AKMT1; EFM5	EEF1A lysine methyltransferase 1 [EC:2.1.1.-]	host
WBGene00225406	host_ORTHOMCL4357	BPAG_0000937401	OOCN_0000706301	WBGene00247865	maker-PairedContig_4197-snap-gene-1.13	nDi.2.2.2.g03781	nLs.2.1.2.g06375	host	2	K21456	GSS	glutathione synthase [EC:6.3.2.3]	host
WBGene00225410	host_ORTHOMCL5369	BPAG_0000420901	OOCN_0001132601	WBGene00248020	maker-PairedContig_368-snap-gene-1.31	nDi.2.2.2.g10115	nLs.2.1.2.g09483	host	2	K03320	amt; AMT; MEP	ammonium transporter; Amt family	host
WBGene00225435	host_ORTHOMCL2880	BPAG_0001276401	OOCN_0001024901	WBGene00246211	maker-PairedContig_1199-snap-gene-1.28	nDi.2.2.2.g06159	nLs.2.1.2.g02260	host	2				host
WBGene00225452	host_ORTHOMCL5242	BPAG_0000514701	OOCN_0000821801	WBGene00239115	maker-PairedContig_4283-snap-gene-0.9	nDi.2.2.2.g01818	nLs.2.1.2.g00774	host	4	K20241	WDR44; RAB11BP	WD repeat-containing protein 44	host
WBGene00225453	host_ORTHOMCL5116	BPAG_0000639901	OOCN_0000821701	WBGene00239116	maker-PairedContig_4283-snap-gene-0.10	nDi.2.2.2.g01820	nLs.2.1.2.g00772	host	1	K19514	ATP6AP2; PRR	renin receptor	host
WBGene00225454	host_ORTHOMCL6603	BPAG_0000058101	OOCN_0000728801	WBGene00240603	maker-PairedContig_771-snap-gene-0.18	nDi.2.2.2.g04995	nLs.2.1.2.g08650	host	4	K09114	MXD; MAD	MAX dimerization protein	host
WBGene00225460	host_ORTHOMCL3060	BPAG_0001230201	OOCN_0000620301	WBGene00247536	maker-PairedContig_905-snap-gene-2.15	nDi.2.2.2.g00263	nLs.2.1.2.g00415	host	1				host
WBGene00225462	host_ORTHOMCL5585	BPAG_0000316701	OOCN_0000707101	WBGene00239181	maker-PairedContig_5840-snap-gene-0.10	nDi.2.2.2.g01876	nLs.2.1.2.g02696	host	5	K03259	EIF4E	translation initiation factor 4E	host
WBGene00225466	host_ORTHOMCL6482	BPAG_0000083001	OOCN_0000902001	WBGene00240970	maker-PairedContig_1198-snap-gene-1.18	nDi.2.2.2.g07522	nLs.2.1.2.g05478	host	10				host
WBGene00225475	host_ORTHOMCL3080	BPAG_0001224701	OOCN_0000597201	WBGene00245930	maker-PairedContig_1222-snap-gene-0.4	nDi.2.2.2.g06877	nLs.2.1.2.g05388	host	1	K10696	BRE1	E3 ubiquitin-protein ligase BRE1 [EC:2.3.2.27]	host
WBGene00225480	host_ORTHOMCL6142	BPAG_0000158501	OOCN_0000592001	WBGene00237615	maker-PairedContig_650-snap-gene-0.13	nDi.2.2.2.g02232	nLs.2.1.2.g05180	host	2	K13703	ABHD11	abhydrolase domain-containing protein 11	host
WBGene00225486	host_ORTHOMCL3448	BPAG_0001141101	OOCN_0000755701	WBGene00238224	maker-PairedContig_597-snap-gene-0.24	nDi.2.2.2.g05168	nLs.2.1.2.g05565	host	13	K12353	SMPD4	sphingomyelin phosphodiesterase 4 [EC:3.1.4.12]	hostTop5
WBGene00225491	host_ORTHOMCL6793	BPAG_0000018901	OOCN_0000416101	WBGene00241449	maker-PairedContig_1198-snap-gene-4.23	nDi.2.2.2.g00890	nLs.2.1.2.g02898	host	4				host
WBGene00225499	host_ORTHOMCL5726	BPAG_0000273701	OOCN_0000045801	WBGene00247920	maker-PairedContig_6133-snap-gene-0.9	nDi.2.2.2.g08307	nLs.2.1.2.g03158	host	1				host
WBGene00225501	host_ORTHOMCL6816	BPAG_0000014401	OOCN_0000882901	WBGene00243741	maker-PairedContig_8-snap-gene-0.8	nDi.2.2.2.g05052	nLs.2.1.2.g02634	host	2	K11430	EZH2	[histone H3]-lysine27 N-trimethyltransferase EZH2 [EC:2.1.1.356]	host
WBGene00225503	host_ORTHOMCL5396	BPAG_0000404901	OOCN_0000630501	WBGene00248254	maker-PairedContig_3562-snap-gene-0.42	nDi.2.2.2.g08478	nLs.2.1.2.g00832	host	4	K15542	PFS2	polyadenylation factor subunit 2	host
WBGene00225504	host_ORTHOMCL3016	BPAG_0001241601	OOCN_0000446401	WBGene00237770	maker-PairedContig_1261-snap-gene-4.42	nDi.2.2.2.g02380	nLs.2.1.2.g02094	host	2	K04632	GNAS	guanine nucleotide-binding protein G(s) subunit alpha	host
WBGene00225513	host_ORTHOMCL5275	BPAG_0000489501	OOCN_0000467201	WBGene00248925	maker-PairedContig_381-snap-gene-0.37	nDi.2.2.2.g05178	nLs.2.1.2.g04226	host	13				hostTop5
WBGene00225515	host_ORTHOMCL5619	BPAG_0000306701	OOCN_0000631201	WBGene00248261	maker-PairedContig_1009-snap-gene-0.2	nDi.2.2.2.g09942	nLs.2.1.2.g00838	host	1	K18710	SLBP	histone RNA hairpin-binding protein	host
WBGene00225517	host_ORTHOMCL6716	BPAG_0000033001	OOCN_0000029901	WBGene00240648	maker-PairedContig_479-snap-gene-0.14	nDi.2.2.2.g07405	nLs.2.1.2.g07188	host	1	K14313	NUP35; NUP53	nuclear pore complex protein Nup53	host
WBGene00225532	host_ORTHOMCL6703	BPAG_0000036201	OOCN_0000520601	WBGene00242542	maker-PairedContig_2864-snap-gene-0.12	nDi.2.2.2.g01179	nLs.2.1.2.g09085	host	1	K22037	inx; zpg; ogre; shakB	innexin	host
WBGene00225537	host_ORTHOMCL4552	BPAG_0000892701	OOCN_0000007701	WBGene00242107	maker-PairedContig_1245-snap-gene-3.33	nDi.2.2.2.g02636	nLs.2.1.2.g09250	host	4				host
WBGene00225538	host_ORTHOMCL4228	BPAG_0000967001	OOCN_0000962901	WBGene00241744	maker-PairedContig_1014-snap-gene-3.24	nDi.2.2.2.g02441	nLs.2.1.2.g07672	host	2	K04739	PRKAR	cAMP-dependent protein kinase regulator	host
WBGene00225541	host_ORTHOMCL4737	BPAG_0000852801	OOCN_0000413001	WBGene00245401	maker-PairedContig_1145-snap-gene-0.19	nDi.2.2.2.g02502	nLs.2.1.2.g02028	host	1	K11648	SMARCB1; SNF5; INI1	SWI/SNF-related matrix-associated actin-dependent regulator of chromatin subfamily B member 1	host
WBGene00225545	host_ORTHOMCL4721	BPAG_0000855101	OOCN_0000899701	WBGene00245377	maker-PairedContig_1145-snap-gene-2.34	nDi.2.2.2.g02528	nLs.2.1.2.g04973	host	4	K22138	MPC1	mitochondrial pyruvate carrier 1	host
WBGene00225550	host_ORTHOMCL3173	BPAG_0001204701	OOCN_0001102201	WBGene00247146	maker-PairedContig_774-snap-gene-2.20	nDi.2.2.2.g02127	nLs.2.1.2.g00045	host	2	K15637	PGAM5	serine/threonine-protein phosphatase PGAM5 [EC:3.1.3.16]	host
WBGene00225553	host_ORTHOMCL3865	BPAG_0001047501	OOCN_0001027901	WBGene00248875	maker-PairedContig_2857-snap-gene-2.11	nDi.2.2.2.g08520	nLs.2.1.2.g08537	host	2	K13343	PEX14	peroxin-14	host
WBGene00225559	host_ORTHOMCL3570	BPAG_0001112701	OOCN_0000495901	WBGene00241605	maker-PairedContig_270-snap-gene-1.21	nDi.2.2.2.g01442	nLs.2.1.2.g04548	host	7	K11251	H2A	histone H2A	host
WBGene00225563	host_ORTHOMCL3761	BPAG_0001074801	OOCN_0000432501	WBGene00239613	maker-PairedContig_834-snap-gene-0.11	nDi.2.2.2.g03294	nLs.2.1.2.g01281	host	2	K20827	RPAP2	RNA polymerase II-associated protein 2 [EC:3.1.3.16]	host
WBGene00225564	host_ORTHOMCL3333	BPAG_0001164801	OOCN_0000772601	WBGene00248214	maker-PairedContig_2208-snap-gene-0.16	nDi.2.2.2.g08744	nLs.2.1.2.g03949	host	1	K03251	EIF3D	translation initiation factor 3 subunit D	host
WBGene00225565	host_ORTHOMCL4900	BPAG_0000818301	OOCN_0000440501	WBGene00245286	maker-PairedContig_1943-snap-gene-1.14	nDi.2.2.2.g02098	nLs.2.1.2.g01055	host	1	K22696	EEF2KMT	protein-lysine N-methyltransferase EEF2KMT [EC:2.1.1.-]	host
WBGene00225568	host_ORTHOMCL4232	BPAG_0000965301	OOCN_0000449701	WBGene00241725	maker-PairedContig_1014-snap-gene-3.23	nDi.2.2.2.g02453	nLs.2.1.2.g01634	host	2				host
WBGene00225569	host_ORTHOMCL4643	BPAG_0000870801	OOCN_0000691801	WBGene00241386	maker-PairedContig_193-snap-gene-1.22	nDi.2.2.2.g00838	nLs.2.1.2.g06228	host	1				host
WBGene00225571	host_ORTHOMCL5078	BPAG_0000712401	OOCN_0000582601	WBGene00237055	maker-PairedContig_223-snap-gene-0.14	nDi.2.2.2.g02754	nLs.2.1.2.g01256	host	2	K10771	APEX1	AP endonuclease 1 [EC:4.2.99.18]	host
WBGene00225572	host_ORTHOMCL2401	BPAG_0001396301	OOCN_0000544301	WBGene00241139	maker-PairedContig_1407-snap-gene-0.14	nDi.2.2.2.g03669	nLs.2.1.2.g01347	host	4				host
WBGene00225573	host_ORTHOMCL4522	BPAG_0000899401	OOCN_0000569001	WBGene00245468	maker-PairedContig_206-snap-gene-2.32	nDi.2.2.2.g00043	nLs.2.1.2.g00202	host	4	K12877	MAGOH	protein mago nashi	host
WBGene00225575	host_ORTHOMCL3459	BPAG_0001138001	OOCN_0000409701	WBGene00241219	maker-PairedContig_1462-snap-gene-1.26	nDi.2.2.2.g03553	nLs.2.1.2.g04766	host	1	K05096	FLT1; VEGFR1	FMS-like tyrosine kinase 1 [EC:2.7.10.1]	host
WBGene00225577	host_ORTHOMCL3978	BPAG_0001021901	OOCN_0000534201	WBGene00243153	maker-PairedContig_4559-snap-gene-0.10	nDi.2.2.2.g08553	nLs.2.1.2.g07454	host	1	K09553	STIP1	stress-induced-phosphoprotein 1	host
WBGene00225583	host_ORTHOMCL3746	BPAG_0001078001	OOCN_0000439501	WBGene00243211	maker-PairedContig_199-snap-gene-0.34	nDi.2.2.2.g05117	nLs.2.1.2.g08491	host	1				host
WBGene00225584	host_ORTHOMCL3309	BPAG_0001172301	OOCN_0001023901	WBGene00244291	maker-PairedContig_5561-snap-gene-0.5	nDi.2.2.2.g08786	nLs.2.1.2.g07465	host	2				host
WBGene00225585	host_ORTHOMCL4848	BPAG_0000828601	OOCN_0000948301	WBGene00244593	maker-PairedContig_2580-snap-gene-3.20	nDi.2.2.2.g05643	nLs.2.1.2.g01317	host	1	K24990	RBMS	RNA-binding motif; single-stranded-interacting protein	host
WBGene00225588	host_ORTHOMCL4307	BPAG_0000947801	OOCN_0000864401	WBGene00244519	maker-PairedContig_5996-snap-gene-3.5	nDi.2.2.2.g08803	nLs.2.1.2.g04943	host	4	K04498	EP300; CREBBP; KAT3	E1A/CREB-binding protein [EC:2.3.1.48]	host
WBGene00225589	host_ORTHOMCL3255	BPAG_0001184001	OOCN_0000522601	WBGene00245826	maker-PairedContig_810-snap-gene-0.27	nDi.2.2.2.g05952	nLs.2.1.2.g02815	host	2	K11842	USP12_46	ubiquitin carboxyl-terminal hydrolase 12/46 [EC:3.4.19.12]	host
WBGene00225595	host_ORTHOMCL3783	BPAG_0001070401	OOCN_0001030401	WBGene00245131	maker-PairedContig_1940-snap-gene-0.13	nDi.2.2.2.g00690	nLs.2.1.2.g08452	host	1				host
WBGene00225597	host_ORTHOMCL4537	BPAG_0000895501	OOCN_0000917801	WBGene00242080	maker-PairedContig_1245-snap-gene-1.14	nDi.2.2.2.g02614	nLs.2.1.2.g09147	host	3	K04534	GNAO; G-ALPHA-O	guanine nucleotide-binding protein G(o) subunit alpha	host
WBGene00225599	host_ORTHOMCL5374	BPAG_0000418201	OOCN_0000667801	WBGene00247747	maker-PairedContig_5747-snap-gene-0.15	nDi.2.2.2.g03161	nLs.2.1.2.g02626	host	1	K20403	TTI1	TELO2-interacting protein 1	host
WBGene00225600	host_ORTHOMCL4388	BPAG_0000932101	OOCN_0000001301	WBGene00237853	maker-PairedContig_1259-snap-gene-1.14	nDi.2.2.2.g02650	nLs.2.1.2.g00339	host	38	K12397	AP3B	AP-3 complex subunit beta	hostTop5
WBGene00225610	host_ORTHOMCL3873	BPAG_0001045001	OOCN_0000996501	WBGene00240076	maker-PairedContig_1368-snap-gene-2.28	nDi.2.2.2.g09877	nLs.2.1.2.g04991	host	7	K02903	RP-L28e; RPL28	large subunit ribosomal protein L28e	host
WBGene00225619	host_ORTHOMCL5641	BPAG_0000299601	OOCN_0000108401	WBGene00244116	maker-PairedContig_2574-snap-gene-0.19	nDi.2.2.2.g04380	nLs.2.1.2.g07914	host	1				host
WBGene00225624	host_ORTHOMCL5690	BPAG_0000285101	OOCN_0001206501	WBGene00247022	maker-PairedContig_295-snap-gene-1.11	nDi.2.2.2.g09800	nLs.2.1.2.g04435	host	3	K15304	RANBP3	Ran-binding protein 3	host
WBGene00225630	host_ORTHOMCL6352	BPAG_0000110101	OOCN_0000834801	WBGene00238310	maker-PairedContig_4176-snap-gene-0.7	nDi.2.2.2.g07451	nLs.2.1.2.g04174	host	4	K02990	RP-S6; MRPS6; rpsF	small subunit ribosomal protein S6	host
WBGene00225642	host_ORTHOMCL6771	BPAG_0000022601	OOCN_0000705001	WBGene00245156	maker-PairedContig_1144-snap-gene-5.23	nDi.2.2.2.g00666	nLs.2.1.2.g02198	host	5				host
WBGene00225644	host_ORTHOMCL6015	BPAG_0000189101	OOCN_0000186501	WBGene00246233	maker-PairedContig_1181-snap-gene-1.38	nDi.2.2.2.g04365	nLs.2.1.2.g04119	host	2	K04676	SMAD1	mothers against decapentaplegic homolog 1	host
WBGene00225646	host_ORTHOMCL3033	BPAG_0001236601	OOCN_0000507001	WBGene00239943	maker-PairedContig_362-snap-gene-1.14	nDi.2.2.2.g07607	nLs.2.1.2.g03215	host	1	K19413	KDM1B; AOF1; LSD2	lysine-specific histone demethylase 1B [EC:1.-.-.-]	host
WBGene00225650	host_ORTHOMCL2278	BPAG_0001427501	OOCN_0000746501	WBGene00237323	maker-PairedContig_782-snap-gene-0.22	nDi.2.2.2.g06985	nLs.2.1.2.g00577	host	2				host
WBGene00225656	host_ORTHOMCL4742	BPAG_0000852001	OOCN_0000412301	WBGene00245408	maker-PairedContig_1145-snap-gene-0.14	nDi.2.2.2.g02494	nLs.2.1.2.g02020	host	1	K19612	PDE12	2';5'-phosphodiesterase [EC:3.1.13.4 3.1.4.-]	host
WBGene00225671	host_ORTHOMCL3151	BPAG_0001211001	OOCN_0000674101	WBGene00244433	maker-PairedContig_1394-snap-gene-0.13	nDi.2.2.2.g08341	nLs.2.1.2.g05031	host	1				host
WBGene00225677	host_ORTHOMCL2959	BPAG_0001256301	OOCN_0000677901	WBGene00238375	maker-PairedContig_2091-snap-gene-9.15	nDi.2.2.2.g05675	nLs.2.1.2.g03842	host	2				host
WBGene00225680	host_ORTHOMCL3852	BPAG_0001049901	OOCN_0000460801	WBGene00245086	maker-PairedContig_122-snap-gene-3.12	nDi.2.2.2.g00327	nLs.2.1.2.g00504	host	2	K14400	PCF11	pre-mRNA cleavage complex 2 protein Pcf11	host
WBGene00225686	host_ORTHOMCL3952	BPAG_0001026201	OOCN_0000859301	WBGene00246104	maker-PairedContig_3559-snap-gene-0.9	nDi.2.2.2.g05259	nLs.2.1.2.g02349	host	1				host
WBGene00225694	host_ORTHOMCL3964	BPAG_0001024701	OOCN_0001083501	WBGene00246087	maker-PairedContig_4679-snap-gene-0.18	nDi.2.2.2.g03319	nLs.2.1.2.g00619	host	2	K13989	DERL2_3	Derlin-2/3	host
WBGene00225696	host_ORTHOMCL3966	BPAG_0001024501	OOCN_0001038001	WBGene00246085	maker-PairedContig_4679-snap-gene-0.16	nDi.2.2.2.g03321	nLs.2.1.2.g00621	host	5				host
WBGene00225697	host_ORTHOMCL4372	BPAG_0000934901	OOCN_0000924901	WBGene00245028	maker-PairedContig_3631-snap-gene-0.21	nDi.2.2.2.g00382	nLs.2.1.2.g02500	host	2	K17623	PUDP; HDHD1	pseudouridine 5'-phosphatase [EC:3.1.3.96]	host
WBGene00225703	host_ORTHOMCL6623	BPAG_0000052101	OOCN_0000591301	WBGene00237622	maker-PairedContig_650-snap-gene-1.16	nDi.2.2.2.g02242	nLs.2.1.2.g01977	host	2	K14829	IPI3	pre-rRNA-processing protein IPI3	host
WBGene00225705	host_ORTHOMCL3722	BPAG_0001082301	OOCN_0000025701	WBGene00239492	maker-PairedContig_1993-snap-gene-0.15	nDi.2.2.2.g08756	nLs.2.1.2.g01668	host	2	K01672	CA	carbonic anhydrase [EC:4.2.1.1]	host
WBGene00225706	host_ORTHOMCL6847	BPAG_0000006101	OOCN_0000436801	WBGene00239645	maker-PairedContig_2077-snap-gene-0.2	nDi.2.2.2.g04706	nLs.2.1.2.g01212	host	1	K07378	NLGN	neuroligin	host
WBGene00225707	host_ORTHOMCL6453	BPAG_0000090201	OOCN_0001088701	WBGene00243002	maker-PairedContig_5547-snap-gene-2.13	nDi.2.2.2.g10898	nLs.2.1.2.g07520	host	4	K12272	SRPRB; SRP102	signal recognition particle receptor subunit beta	host
WBGene00225711	host_ORTHOMCL4548	BPAG_0000893401	OOCN_0000529901	WBGene00242098	maker-PairedContig_1245-snap-gene-3.24	nDi.2.2.2.g02629	nLs.2.1.2.g01607	host	16	K20007	KCNK18; K2P18.1	potassium channel subfamily K member 18	hostTop5
WBGene00225712	host_ORTHOMCL3669	BPAG_0001093501	OOCN_0000549301	WBGene00240024	maker-PairedContig_566-snap-gene-0.15	nDi.2.2.2.g06848	nLs.2.1.2.g09533	host	5				host
WBGene00225713	host_ORTHOMCL3834	BPAG_0001053501	OOCN_0000857001	WBGene00239547	maker-PairedContig_501-snap-gene-0.20	nDi.2.2.2.g03946	nLs.2.1.2.g09817	host	9	K07200	PRKAG	5'-AMP-activated protein kinase; regulatory gamma subunit	host
WBGene00225715	host_ORTHOMCL2219	BPAG_0001451501	OOCN_0000869601	WBGene00247033	snap_masked-PairedContig_295-processed-gene-0.1	nDi.2.2.2.g09275	nLs.2.1.2.g09652	host	2	K09567	PPIH; CYPH	peptidyl-prolyl isomerase H (cyclophilin H) [EC:5.2.1.8]	host
WBGene00225720	host_ORTHOMCL4309	BPAG_0000947501	OOCN_0000815501	WBGene00244515	maker-PairedContig_5996-snap-gene-2.16	nDi.2.2.2.g07482	nLs.2.1.2.g04945	host	1	K05863	SLC25A4S; ANT	solute carrier family 25 (mitochondrial adenine nucleotide translocator); member 4/5/6/31	host
WBGene00225722	host_ORTHOMCL2443	BPAG_0001383501	OOCN_0000542101	WBGene00242326	maker-PairedContig_1167-snap-gene-0.3	nDi.2.2.2.g04953	nLs.2.1.2.g07513	host	1				host
WBGene00225726	host_ORTHOMCL6230	BPAG_0000134501	OOCN_0000761001	WBGene00237306	maker-PairedContig_877-snap-gene-0.13	nDi.2.2.2.g01959	nLs.2.1.2.g00564	host	1	K07198	PRKAA; AMPK	5'-AMP-activated protein kinase; catalytic alpha subunit [EC:2.7.11.11]	host
WBGene00225731	host_ORTHOMCL6148	BPAG_0000156901	OOCN_0000857601	WBGene00247738	maker-PairedContig_2624-snap-gene-0.11	nDi.2.2.2.g03150	nLs.2.1.2.g03683	host	9				host
WBGene00225734	host_ORTHOMCL5969	BPAG_0000201101	OOCN_0000024001	WBGene00243379	maker-PairedContig_5547-snap-gene-3.20	nDi.2.2.2.g02569	nLs.2.1.2.g08014	host	1				host
WBGene00225735	host_ORTHOMCL6117	BPAG_0000162701	OOCN_0001122101	WBGene00248820	maker-PairedContig_6329-snap-gene-0.10	nDi.2.2.2.g06771	nLs.2.1.2.g06601	host	20	K14715	SLC39A9; ZIP9	solute carrier family 39 (zinc transporter); member 9	hostTop5
WBGene00225738	host_ORTHOMCL5749	BPAG_0000267701	OOCN_0000475501	WBGene00247636	maker-PairedContig_756-snap-gene-1.9	nDi.2.2.2.g02914	nLs.2.1.2.g00672	host	3	K01116	PLCG1	phosphatidylinositol phospholipase C; gamma-1 [EC:3.1.4.11]	host
WBGene00225761	host_ORTHOMCL2867	BPAG_0001279201	OOCN_0000838501	WBGene00246838	maker-PairedContig_756-snap-gene-5.21	nDi.2.2.2.g08710	nLs.2.1.2.g06952	host	34	K12878	THOC1	THO complex subunit 1	hostTop5
WBGene00225774	host_ORTHOMCL6638	BPAG_0000049501	OOCN_0000664301	WBGene00247038	maker-PairedContig_297-snap-gene-2.35	nDi.2.2.2.g05022	nLs.2.1.2.g06710	host	3	K00357	QDPR	dihydropteridine reductase [EC:1.5.1.34]	host
WBGene00225776	host_ORTHOMCL4869	BPAG_0000824701	OOCN_0000931601	WBGene00244984	maker-PairedContig_591-snap-gene-1.25	nDi.2.2.2.g00421	nLs.2.1.2.g04905	host	1	K16794	PAFAH1B1; LIS1	platelet-activating factor acetylhydrolase IB subunit alpha	host
WBGene00225778	host_ORTHOMCL5750	BPAG_0000267301	OOCN_0000082001	WBGene00247955	maker-PairedContig_1198-snap-gene-2.12	nDi.2.2.2.g06480	nLs.2.1.2.g09041	host	1	K05034	SLC6A1; GAT1	solute carrier family 6 (neurotransmitter transporter; GABA) member 1	host
WBGene00225779	host_ORTHOMCL3439	BPAG_0001143101	OOCN_0000648601	WBGene00242838	maker-PairedContig_3047-snap-gene-0.6	nDi.2.2.2.g09312	nLs.2.1.2.g08191	host	6				host
WBGene00225782	host_ORTHOMCL4475	BPAG_0000908901	OOCN_0000682401	WBGene00242206	maker-PairedContig_3533-snap-gene-1.6	nDi.2.2.2.g01095	nLs.2.1.2.g07736	host	1	K08743	ENPP6	ectonucleotide pyrophosphatase/phosphodiesterase family member 6 [EC:3.1.4.-]	host
WBGene00225783	host_ORTHOMCL4570	BPAG_0000887701	OOCN_0000757701	WBGene00240665	maker-PairedContig_2095-snap-gene-1.23	nDi.2.2.2.g05306	nLs.2.1.2.g00256	host	9	K22525	MKL	MKL/myocardin-like protein	host
WBGene00225785	host_ORTHOMCL3029	BPAG_0001237101	OOCN_0000060301	WBGene00239951	maker-PairedContig_362-snap-gene-1.9	nDi.2.2.2.g07848	nLs.2.1.2.g03222	host	3	K23741	MAN1B; MNS3	endoplasmic reticulum Man9GlcNAc2 1;2-alpha-mannosidase [EC:3.2.1.209]	host
WBGene00225790	host_ORTHOMCL3777	BPAG_0001071101	OOCN_0000447701	WBGene00245372	maker-PairedContig_1940-snap-gene-1.20	nDi.2.2.2.g02534	nLs.2.1.2.g04881	host	3				host
WBGene00225799	host_ORTHOMCL4184	BPAG_0000974901	OOCN_0000637001	WBGene00241871	maker-PairedContig_4689-snap-gene-3.9	nDi.2.2.2.g02289	nLs.2.1.2.g04390	host	2	K20401	FNIP2	folliculin-interacting protein 2	host
WBGene00225803	host_ORTHOMCL3389	BPAG_0001152401	OOCN_0000488501	WBGene00241313	maker-PairedContig_1909-snap-gene-3.20	nDi.2.2.2.g01900	nLs.2.1.2.g07194	host	38	K08825	DYRK1	dual specificity tyrosine-phosphorylation-regulated kinase 1 [EC:2.7.12.1]	hostTop5
WBGene00225804	host_ORTHOMCL6653	BPAG_0000046601	OOCN_0000875301	WBGene00241049	maker-PairedContig_372-snap-gene-2.20	nDi.2.2.2.g06907	nLs.2.1.2.g03413	host	4	K12471	EPN	epsin	host
WBGene00225809	host_ORTHOMCL5281	BPAG_0000484501	OOCN_0000657001	WBGene00247734	maker-PairedContig_5894-snap-gene-1.34	nDi.2.2.2.g03147	nLs.2.1.2.g03685	host	2	K12319	GUCY1B	guanylate cyclase soluble subunit beta [EC:4.6.1.2]	host
WBGene00225818	host_ORTHOMCL4631	BPAG_0000873401	OOCN_0000380401	WBGene00241660	maker-PairedContig_1906-snap-gene-1.23	nDi.2.2.2.g01398	nLs.2.1.2.g08917	host	1				host
WBGene00225823	host_ORTHOMCL3296	BPAG_0001174901	OOCN_0000725401	WBGene00243643	maker-PairedContig_1303-snap-gene-0.7	nDi.2.2.2.g04100	nLs.2.1.2.g00934	host	1	K10866	RAD50	DNA repair protein RAD50 [EC:3.6.-.-]	host
WBGene00225829	host_ORTHOMCL6522	BPAG_0000076601	OOCN_0000821501	WBGene00240359	maker-PairedContig_3907-snap-gene-0.2	nDi.2.2.2.g06077	nLs.2.1.2.g09566	host	3				host
WBGene00225834	host_ORTHOMCL2368	BPAG_0001405001	OOCN_0001057801	WBGene00247569	maker-PairedContig_2546-snap-gene-1.22	nDi.2.2.2.g00286	nLs.2.1.2.g01014	host	2				host
WBGene00225835	host_ORTHOMCL5544	BPAG_0000336701	OOCN_0000487601	WBGene00237252	maker-PairedContig_5325-snap-gene-0.13	nDi.2.2.2.g05337	nLs.2.1.2.g01562	host	2	K09503	DNAJA2	DnaJ homolog subfamily A member 2	host
WBGene00225836	host_ORTHOMCL5830	BPAG_0000239301	OOCN_0000801501	WBGene00243190	maker-PairedContig_4119-snap-gene-0.11	nDi.2.2.2.g09059	nLs.2.1.2.g07143	host	1	K16860	PLD3_4	phospholipase D3/4 [EC:3.1.4.4]	host
WBGene00225837	host_ORTHOMCL4283	BPAG_0000954101	OOCN_0000893601	WBGene00244188	maker-PairedContig_4023-snap-gene-3.15	nDi.2.2.2.g03855	nLs.2.1.2.g07458	host	6	K08815	TTBK	tau tubulin kinase [EC:2.7.11.26]	host
WBGene00225839	host_ORTHOMCL5047	BPAG_0000788301	OOCN_0000428001	WBGene00247418	maker-PairedContig_2686-snap-gene-1.7	nDi.2.2.2.g00561	nLs.2.1.2.g00127	host	2	K09493	CCT1; TCP1	T-complex protein 1 subunit alpha	host
WBGene00225842	host_ORTHOMCL3095	BPAG_0001222201	OOCN_0000714301	WBGene00238196	maker-PairedContig_2091-snap-gene-5.22	nDi.2.2.2.g06182	nLs.2.1.2.g08610	host	2	K18464	RTSC; SPG8	WASH complex subunit strumpellin	host
WBGene00225849	host_ORTHOMCL2398	BPAG_0001396901	OOCN_0000685501	WBGene00238506	maker-PairedContig_862-snap-gene-1.5	nDi.2.2.2.g05239	nLs.2.1.2.g02518	host	5				host
WBGene00225851	host_ORTHOMCL5388	BPAG_0000409001	OOCN_0000081001	WBGene00245508	maker-PairedContig_1433-snap-gene-1.23	nDi.2.2.2.g00077	nLs.2.1.2.g00229	host	1	K09067	ASCL	achaete-scute complex protein	host
WBGene00225865	host_ORTHOMCL3999	BPAG_0001015501	OOCN_0000751901	WBGene00247064	maker-PairedContig_1790-snap-gene-1.24	nDi.2.2.2.g07541	nLs.2.1.2.g05915	host	2	K10597	UBE4B; UFD2	ubiquitin conjugation factor E4 B [EC:2.3.2.27]	host
WBGene00225871	host_ORTHOMCL2394	BPAG_0001397701	OOCN_0000395101	WBGene00242638	maker-PairedContig_4219-snap-gene-0.1	nDi.2.2.2.g08525	nLs.2.1.2.g05582	host	1	K08889	FER; TYK3	tyrosine-protein kinase Fer [EC:2.7.10.2]	host
WBGene00225875	host_ORTHOMCL5102	BPAG_0000660401	OOCN_0000094501	WBGene00248366	maker-PairedContig_4578-snap-gene-0.21	nDi.2.2.2.g08101	nLs.2.1.2.g10167	host	2	K01764	HCCS	cytochrome c heme-lyase [EC:4.4.1.17]	host
WBGene00225878	host_ORTHOMCL3015	BPAG_0001241801	OOCN_0000446101	WBGene00237773	maker-PairedContig_1261-snap-gene-4.36	nDi.2.2.2.g02378	nLs.2.1.2.g02092	host	1	K10750	CHAF1A	chromatin assembly factor 1 subunit A	host
WBGene00225881	host_ORTHOMCL2365	BPAG_0001405501	OOCN_0000825701	WBGene00242742	maker-PairedContig_5024-snap-gene-0.10	nDi.2.2.2.g10214	nLs.2.1.2.g03089	host	1	K13509	AGPAT1_2	lysophosphatidate acyltransferase [EC:2.3.1.51]	host
WBGene00225884	host_ORTHOMCL4639	BPAG_0000871401	OOCN_0000598101	WBGene00241379	maker-PairedContig_193-snap-gene-0.16	nDi.2.2.2.g00832	nLs.2.1.2.g03303	host	3				host
WBGene00225892	host_ORTHOMCL6338	BPAG_0000113101	OOCN_0000469601	WBGene00242581	maker-PairedContig_2864-snap-gene-3.36	nDi.2.2.2.g01207	nLs.2.1.2.g03708	host	3	K04630	GNAI	guanine nucleotide-binding protein G(i) subunit alpha	host
WBGene00225895	host_ORTHOMCL3001	BPAG_0001245301	OOCN_0000934301	WBGene00248448	maker-PairedContig_4468-snap-gene-0.25	nDi.2.2.2.g09157	nLs.2.1.2.g05102	host	38	K02974	RP-S24e; RPS24	small subunit ribosomal protein S24e	hostTop5
WBGene00225897	host_ORTHOMCL3744	BPAG_0001078201	OOCN_0000439301	WBGene00243214	maker-PairedContig_199-snap-gene-0.33	nDi.2.2.2.g05115	nLs.2.1.2.g08489	host	1	K13421	UMPS	uridine monophosphate synthetase [EC:2.4.2.10 4.1.1.23]	host
WBGene00225903	host_ORTHOMCL3246	BPAG_0001185201	OOCN_0000893301	WBGene00245813	maker-PairedContig_810-snap-gene-0.14	nDi.2.2.2.g05939	nLs.2.1.2.g02803	host	1				host
WBGene00225904	host_ORTHOMCL2530	BPAG_0001363701	OOCN_0000409001	WBGene00241210	maker-PairedContig_1462-snap-gene-0.12	nDi.2.2.2.g03542	nLs.2.1.2.g06133	host	1				host
WBGene00225906	host_ORTHOMCL4061	BPAG_0001001901	OOCN_0000739101	WBGene00245638	snap_masked-PairedContig_2986-processed-gene-3.2	nDi.2.2.2.g01480	nLs.2.1.2.g06094	host	4				host
WBGene00225907	host_ORTHOMCL4687	BPAG_0000860701	OOCN_0000028701	WBGene00240775	maker-PairedContig_3974-snap-gene-1.20	nDi.2.2.2.g08852	nLs.2.1.2.g09535	host	37	K23333	RMND5	E3 ubiquitin-protein transferase RMND5 [EC:2.3.2.27]	hostTop5
WBGene00225910	host_ORTHOMCL4001	BPAG_0001014801	OOCN_0001008601	WBGene00246626	maker-PairedContig_1790-snap-gene-1.17	nDi.2.2.2.g08488	nLs.2.1.2.g04513	host	1				host
WBGene00225915	host_ORTHOMCL3288	BPAG_0001176601	OOCN_0000004201	WBGene00243660	maker-PairedContig_138-snap-gene-0.11	nDi.2.2.2.g05803	nLs.2.1.2.g00661	host	1	K11140	ANPEP; CD13	aminopeptidase N [EC:3.4.11.2]	host
WBGene00225920	host_ORTHOMCL4711	BPAG_0000857001	OOCN_0001154201	WBGene00240729	maker-PairedContig_1878-snap-gene-0.12	nDi.2.2.2.g12273	nLs.2.1.2.g09989	host	4	K02183	CALM	calmodulin	host
WBGene00225922	host_ORTHOMCL3950	BPAG_0001026501	OOCN_0000876301	WBGene00240196	maker-PairedContig_836-snap-gene-0.15	nDi.2.2.2.g05489	nLs.2.1.2.g00814	host	5				host
WBGene00225926	host_ORTHOMCL4958	BPAG_0000806501	OOCN_0000571701	WBGene00239722	maker-PairedContig_1926-snap-gene-0.18	nDi.2.2.2.g04228	nLs.2.1.2.g01925	host	1				host
WBGene00225927	host_ORTHOMCL5407	BPAG_0000399301	OOCN_0001018701	WBGene00244212	maker-PairedContig_4023-snap-gene-1.6	nDi.2.2.2.g04443	nLs.2.1.2.g01704	host	3				host
WBGene00225928	host_ORTHOMCL2900	BPAG_0001268801	OOCN_0001050001	WBGene00240265	maker-PairedContig_736-snap-gene-0.5	nDi.2.2.2.g05793	nLs.2.1.2.g02044	host	2	K24682	PTCHD	patched domain-containing protein	host
WBGene00225932	host_ORTHOMCL2432	BPAG_0001386801	OOCN_0000945401	WBGene00246238	maker-PairedContig_1749-snap-gene-0.6	nDi.2.2.2.g06056	nLs.2.1.2.g02201	host	3	K12828	SF3B1; SAP155	splicing factor 3B subunit 1	host
WBGene00225936	host_ORTHOMCL5221	BPAG_0000530401	OOCN_0000651101	WBGene00248680	maker-PairedContig_1161-snap-gene-0.18	nDi.2.2.2.g05535	nLs.2.1.2.g08200	host	4	K02962	RP-S17e; RPS17	small subunit ribosomal protein S17e	host
WBGene00225940	host_ORTHOMCL3120	BPAG_0001217001	OOCN_0000592501	WBGene00246505	maker-PairedContig_5606-snap-gene-0.20	nDi.2.2.2.g04194	nLs.2.1.2.g05452	host	1	K14292	TGS1	trimethylguanosine synthase [EC:2.1.1.-]	host
WBGene00225941	host_ORTHOMCL5813	BPAG_0000246601	OOCN_0000826401	WBGene00237404	maker-PairedContig_1054-snap-gene-0.15	nDi.2.2.2.g01615	nLs.2.1.2.g01889	host	3	K05312	CHRNN	nicotinic acetylcholine receptor; invertebrate	host
WBGene00225944	host_ORTHOMCL5008	BPAG_0000796001	OOCN_0000930501	WBGene00247335	maker-PairedContig_2686-snap-gene-11.13	nDi.2.2.2.g00490	nLs.2.1.2.g02187	host	37	K09436	FLI1	friend leukemia integration 1 transcription factor	hostTop5
WBGene00225947	host_ORTHOMCL6841	BPAG_0000009901	OOCN_0000861101	WBGene00247084	maker-PairedContig_528-snap-gene-0.4	nDi.2.2.2.g03209	nLs.2.1.2.g04708	host	1	K15151	MED10; NUT2	mediator of RNA polymerase II transcription subunit 10	host
WBGene00225950	host_ORTHOMCL3467	BPAG_0001136401	OOCN_0000878701	WBGene00245964	maker-PairedContig_4344-snap-gene-0.1	nDi.2.2.2.g07610	nLs.2.1.2.g03170	host	1	K17550	PPP1R7; SDS22	protein phosphatase 1 regulatory subunit 7	host
WBGene00225957	host_ORTHOMCL4224	BPAG_0000967601	OOCN_0000735201	WBGene00241751	maker-PairedContig_1014-snap-gene-2.13	nDi.2.2.2.g02433	nLs.2.1.2.g05384	host	1	K09288	CCDC6; PTC	coiled-coil domain-containing protein 6	host
WBGene00225959	host_ORTHOMCL5328	BPAG_0000445601	OOCN_0000634001	WBGene00247827	maker-PairedContig_5894-snap-gene-1.26	nDi.2.2.2.g03503	nLs.2.1.2.g06513	host	2	K15116	SLC25A33_36; RIM2	solute carrier family 25; member 33/36	host
WBGene00225964	host_ORTHOMCL3972	BPAG_0001022901	OOCN_0000457701	WBGene00243364	maker-PairedContig_2034-snap-gene-0.17	nDi.2.2.2.g02554	nLs.2.1.2.g07400	host	1	K14546	UTP5; WDR43	U3 small nucleolar RNA-associated protein 5	host
WBGene00225970	host_ORTHOMCL4578	BPAG_0000885101	OOCN_0000559101	WBGene00248954	maker-PairedContig_1613-snap-gene-0.22	nDi.2.2.2.g07702	nLs.2.1.2.g02973	host	5	K12863	CWC15	protein CWC15	host
WBGene00225972	host_ORTHOMCL5359	BPAG_0000425301	OOCN_0001069701	WBGene00248507	maker-PairedContig_791-snap-gene-0.20	nDi.2.2.2.g08169	nLs.2.1.2.g07004	host	3	K03936	NDUFS3	NADH dehydrogenase (ubiquinone) Fe-S protein 3 [EC:7.1.1.2]	host
WBGene00225977	host_ORTHOMCL2543	BPAG_0001361001	OOCN_0000788801	WBGene00246045	maker-PairedContig_1935-snap-gene-0.8	nDi.2.2.2.g04295	nLs.2.1.2.g05268	host	2	K20301	TRAPPC2; TRS20	trafficking protein particle complex subunit 2	host
WBGene00225987	host_ORTHOMCL3222	BPAG_0001190901	OOCN_0000404901	WBGene00245672	maker-PairedContig_2158-snap-gene-2.24	nDi.2.2.2.g01511	nLs.2.1.2.g02330	host	1	K08815	TTBK	tau tubulin kinase [EC:2.7.11.26]	host
WBGene00225992	host_ORTHOMCL2878	BPAG_0001277001	OOCN_0000043901	WBGene00246112	maker-PairedContig_2483-snap-gene-0.16	nDi.2.2.2.g05266	nLs.2.1.2.g02357	host	1	K12861	BCAS2	pre-mRNA-splicing factor SPF27	host
WBGene00225993	host_ORTHOMCL2877	BPAG_0001277101	OOCN_0001178801	WBGene00246113	maker-PairedContig_2483-snap-gene-0.17	nDi.2.2.2.g05267	nLs.2.1.2.g02358	host	37	K15338	GEN1; GEN	flap endonuclease GEN [EC:3.1.-.-]	hostTop5
WBGene00225994	host_ORTHOMCL5976	BPAG_0000199201	OOCN_0000043801	WBGene00246111	maker-PairedContig_2483-snap-gene-0.15	nDi.2.2.2.g05265	nLs.2.1.2.g02356	host	3				host
WBGene00225999	host_ORTHOMCL2539	BPAG_0001362101	OOCN_0000534601	WBGene00242601	maker-PairedContig_1225-snap-gene-1.20	nDi.2.2.2.g01227	nLs.2.1.2.g03723	host	3	K18078	PTPDC1	protein tyrosine phosphatase domain-containing protein 1 [EC:3.1.3.-]	host
WBGene00226000	host_ORTHOMCL3169	BPAG_0001205301	OOCN_0000090101	WBGene00242301	maker-PairedContig_2635-snap-gene-0.7	nDi.2.2.2.g06458	nLs.2.1.2.g09826	host	4	K19179	GDE1	glycerophosphoinositol glycerophosphodiesterase [EC:3.1.4.44]	host
WBGene00226001	host_ORTHOMCL2536	BPAG_0001362601	OOCN_0000534301	WBGene00242597	maker-PairedContig_1225-snap-gene-1.23	nDi.2.2.2.g01221	nLs.2.1.2.g03726	host	1				host
WBGene00226006	host_ORTHOMCL5292	BPAG_0000471101	OOCN_0000548101	WBGene00244357	maker-PairedContig_1223-snap-gene-0.13	nDi.2.2.2.g06338	nLs.2.1.2.g03328	host	6	K12751	MYL6	myosin light chain 6	host
WBGene00226012	host_ORTHOMCL4516	BPAG_0000900301	OOCN_0000574901	WBGene00241004	maker-PairedContig_208-snap-gene-1.13	nDi.2.2.2.g04249	nLs.2.1.2.g07078	host	38	K17065	DNM1L	dynamin 1-like protein [EC:3.6.5.5]	hostTop5
WBGene00226015	host_ORTHOMCL6570	BPAG_0000065101	OOCN_0000769801	WBGene00238324	maker-PairedContig_2091-snap-gene-1.12	nDi.2.2.2.g04578	nLs.2.1.2.g07745	host	4	K18763	LARP4	la-related protein 4	host
WBGene00226020	host_ORTHOMCL6480	BPAG_0000083501	OOCN_0000468201	WBGene00247835	maker-PairedContig_3926-snap-gene-0.24	nDi.2.2.2.g03506	nLs.2.1.2.g07561	host	1	K14410	ACP2	lysosomal acid phosphatase [EC:3.1.3.2]	host
WBGene00226023	host_ORTHOMCL6213	BPAG_0000139501	OOCN_0001146601	WBGene00249413	maker-PairedContig_5927-snap-gene-2.13	nDi.2.2.2.g07655	nLs.2.1.2.g10088	host	1	K13539	LMLN	leishmanolysin-like peptidase [EC:3.4.24.-]	host
WBGene00226024	host_ORTHOMCL2555	BPAG_0001358001	OOCN_0000113801	WBGene00248040	maker-PairedContig_94-snap-gene-0.7	nDi.2.2.2.g08737	nLs.2.1.2.g07325	host	1				host
WBGene00226031	host_ORTHOMCL6802	BPAG_0000017201	OOCN_0000913101	WBGene00240955	maker-PairedContig_1198-snap-gene-3.10	nDi.2.2.2.g06223	nLs.2.1.2.g02886	host	1				host
WBGene00226032	host_ORTHOMCL6807	BPAG_0000016601	OOCN_0001098301	WBGene00240961	maker-PairedContig_1198-snap-gene-2.10	nDi.2.2.2.g06482	nLs.2.1.2.g05318	host	6	K06278	CAV1	caveolin 1	host
WBGene00226037	host_ORTHOMCL6543	BPAG_0000071301	OOCN_0000980001	WBGene00241953	maker-PairedContig_1378-snap-gene-0.19	nDi.2.2.2.g02355	nLs.2.1.2.g07952	host	1	K10695	RNF1_2	E3 ubiquitin-protein ligase RNF1/2 [EC:2.3.2.27]	host
WBGene00226038	host_ORTHOMCL5011	BPAG_0000795201	OOCN_0000889801	WBGene00247344	maker-PairedContig_2686-snap-gene-10.11	nDi.2.2.2.g00497	nLs.2.1.2.g07020	host	9				host
WBGene00226040	host_ORTHOMCL5525	BPAG_0000343701	OOCN_0001184801	WBGene00247217	maker-PairedContig_450-snap-gene-0.7	nDi.2.2.2.g06109	nLs.2.1.2.g03771	host	1				host
WBGene00226046	host_ORTHOMCL5887	BPAG_0000224201	OOCN_0000211101	WBGene00246754	maker-PairedContig_1203-snap-gene-1.28	nDi.2.2.2.g11113	nLs.2.1.2.g09558	host	1				host
WBGene00226048	host_ORTHOMCL2534	BPAG_0001363001	OOCN_0000860001	WBGene00241205	maker-PairedContig_1435-snap-gene-0.6	nDi.2.2.2.g01809	nLs.2.1.2.g06615	host	4				host
WBGene00226053	host_ORTHOMCL2840	BPAG_0001286101	OOCN_0001271101	WBGene00240099	maker-PairedContig_464-snap-gene-0.2	nDi.2.2.2.g10837	nLs.2.1.2.g02936	host	2	K12373	HEXA_B	hexosaminidase [EC:3.2.1.52]	host
WBGene00226056	host_ORTHOMCL4663	BPAG_0000867001	OOCN_0000867401	WBGene00241437	maker-PairedContig_1794-snap-gene-1.15	nDi.2.2.2.g00881	nLs.2.1.2.g03795	host	3	K08018	RAPGEF2; PDZGEF1	Rap guanine nucleotide exchange factor 2	host
WBGene00226060	host_ORTHOMCL4685	BPAG_0000861001	OOCN_0000903701	WBGene00240778	snap_masked-PairedContig_3974-processed-gene-1.4	nDi.2.2.2.g09010	nLs.2.1.2.g09167	host	2				host
WBGene00226061	host_ORTHOMCL4101	BPAG_0000990701	OOCN_0000621901	WBGene00241174	maker-PairedContig_261-snap-gene-2.20	nDi.2.2.2.g01775	nLs.2.1.2.g05758	host	1	K17785	IMMT; MIC60	MICOS complex subunit MIC60	host
WBGene00226063	host_ORTHOMCL6656	BPAG_0000045601	OOCN_0000718501	WBGene00241460	maker-PairedContig_372-snap-gene-1.17	nDi.2.2.2.g00902	nLs.2.1.2.g03226	host	3	K09385	FOXG	forkhead box protein G	host
WBGene00226070	host_ORTHOMCL5910	BPAG_0000217201	OOCN_0000576801	WBGene00243675	maker-PairedContig_9-snap-gene-0.13	nDi.2.2.2.g03021	nLs.2.1.2.g00653	host	1				host
WBGene00226077	host_ORTHOMCL3427	BPAG_0001145801	OOCN_0000981801	WBGene00246018	maker-PairedContig_3059-snap-gene-0.10	nDi.2.2.2.g06980	nLs.2.1.2.g07861	host	2				host
WBGene00226078	host_ORTHOMCL2453	BPAG_0001381701	OOCN_0000970601	WBGene00244785	maker-PairedContig_2359-snap-gene-1.7	nDi.2.2.2.g05254	nLs.2.1.2.g08898	host	5				host
WBGene00226079	host_ORTHOMCL5626	BPAG_0000303901	OOCN_0000623601	WBGene00246458	maker-PairedContig_5712-snap-gene-0.7	nDi.2.2.2.g03520	nLs.2.1.2.g03947	host	3	K00671	NMT	glycylpeptide N-tetradecanoyltransferase [EC:2.3.1.97]	host
WBGene00226082	host_ORTHOMCL3690	BPAG_0001089801	OOCN_0000671401	WBGene00240327	maker-PairedContig_1385-snap-gene-1.43	nDi.2.2.2.g07545	nLs.2.1.2.g00866	host	2				host
WBGene00226090	host_ORTHOMCL5270	BPAG_0000492801	OOCN_0000971201	WBGene00248657	maker-PairedContig_104-snap-gene-1.17	nDi.2.2.2.g08879	nLs.2.1.2.g03072	host	2	K14537	NUG2; GNL2	nuclear GTP-binding protein	host
WBGene00226098	host_ORTHOMCL2549	BPAG_0001360101	OOCN_0000084401	WBGene00249032	maker-PairedContig_5569-snap-gene-0.20	nDi.2.2.2.g07222	nLs.2.1.2.g05826	host	1	K24051	SPRTN	SprT-like domain-contaning protein Spartan	host
WBGene00226099	host_ORTHOMCL4096	BPAG_0000992601	OOCN_0000585901	WBGene00241153	maker-PairedContig_1781-snap-gene-0.15	nDi.2.2.2.g01753	nLs.2.1.2.g01359	host	2	K05294	PGAP1	GPI inositol-deacylase [EC:3.-.-.-]	host
WBGene00226100	host_ORTHOMCL3656	BPAG_0001095901	OOCN_0000540101	WBGene00242655	maker-PairedContig_4258-snap-gene-1.20	nDi.2.2.2.g06457	nLs.2.1.2.g01469	host	2	K04453	MAX	Max protein	host
WBGene00226104	host_ORTHOMCL6595	BPAG_0000059901	OOCN_0000808101	WBGene00245487	maker-PairedContig_1433-snap-gene-0.5	nDi.2.2.2.g00060	nLs.2.1.2.g00215	host	2	K25374	BPI	bactericidal permeability-increasing protein	host
WBGene00226106	host_ORTHOMCL4830	BPAG_0000832501	OOCN_0000773501	WBGene00240397	maker-PairedContig_1807-snap-gene-1.13	nDi.2.2.2.g07751	nLs.2.1.2.g08327	host	1	K18041	PTP4A	protein tyrosine phosphatase type IVA [EC:3.1.3.48]	host
WBGene00226109	host_ORTHOMCL4128	BPAG_0000984201	OOCN_0000034001	WBGene00244253	maker-PairedContig_5125-snap-gene-0.6	nDi.2.2.2.g04347	nLs.2.1.2.g01118	host	4	K08815	TTBK	tau tubulin kinase [EC:2.7.11.26]	host
WBGene00226111	host_ORTHOMCL6730	BPAG_0000030401	OOCN_0000383401	WBGene00241346	maker-PairedContig_1909-snap-gene-1.15	nDi.2.2.2.g00790	nLs.2.1.2.g04272	host	3	K08334	BECN; VPS30; ATG6	beclin	host
WBGene00226112	host_ORTHOMCL3331	BPAG_0001166101	OOCN_0001077501	WBGene00240807	maker-PairedContig_1150-snap-gene-0.4	nDi.2.2.2.g10382	nLs.2.1.2.g09174	host	11				host
WBGene00226116	host_ORTHOMCL4545	BPAG_0000893701	OOCN_0000529601	WBGene00242095	maker-PairedContig_1245-snap-gene-2.13	nDi.2.2.2.g02626	nLs.2.1.2.g01610	host	1	K15719	NCOAT; MGEA5	protein O-GlcNAcase / histone acetyltransferase [EC:3.2.1.169 2.3.1.48]	host
WBGene00226117	host_ORTHOMCL6121	BPAG_0000162101	OOCN_0000404301	WBGene00245666	maker-PairedContig_1024-snap-gene-0.6	nDi.2.2.2.g01504	nLs.2.1.2.g02336	host	42	K03120	TBP; tbp	transcription initiation factor TFIID TATA-box-binding protein	hostTop1	Bma-tbp-1	BMA-TBP-1	isoform b; BMA-TBP-1	isoform d
WBGene00226119	host_ORTHOMCL3192	BPAG_0001198101	OOCN_0000466201	WBGene00237926	maker-PairedContig_926-snap-gene-2.10	nDi.2.2.2.g04942	nLs.2.1.2.g00470	host	5	K22746	CIAPIN1; DRE2	anamorsin	host
WBGene00226122	host_ORTHOMCL4969	BPAG_0000803601	OOCN_0000425901	WBGene00239690	maker-PairedContig_406-snap-gene-0.4	nDi.2.2.2.g04081	nLs.2.1.2.g00709	host	13				hostTop5
WBGene00226123	host_ORTHOMCL3330	BPAG_0001166401	OOCN_0000846201	WBGene00240809	maker-PairedContig_1150-snap-gene-1.11	nDi.2.2.2.g09685	nLs.2.1.2.g06544	host	4	K18466	VPS26A_B	vacuolar protein sorting-associated protein 26A/B	host
WBGene00226137	host_ORTHOMCL4838	BPAG_0000830801	OOCN_0001177501	WBGene00244615	maker-PairedContig_2580-snap-gene-0.4	nDi.2.2.2.g05357	nLs.2.1.2.g08177	host	3	K03941	NDUFS8	NADH dehydrogenase (ubiquinone) Fe-S protein 8 [EC:7.1.1.2]	host
WBGene00226141	host_ORTHOMCL2945	BPAG_0001259801	OOCN_0001048301	WBGene00244723	maker-PairedContig_3391-snap-gene-0.4	nDi.2.2.2.g08143	nLs.2.1.2.g04487	host	2	K20796	PRDM7_9	[histone H3]-lysine4 N-trimethyltransferase PRDM7/9 [EC:2.1.1.354]	host
WBGene00226146	host_ORTHOMCL5094	BPAG_0000671701	OOCN_0000009801	WBGene00243135	maker-PairedContig_65-snap-gene-0.4	nDi.2.2.2.g06757	nLs.2.1.2.g08442	host	3				host
WBGene00226154	host_ORTHOMCL4189	BPAG_0000973901	OOCN_0000399801	WBGene00241881	maker-PairedContig_4689-snap-gene-2.11	nDi.2.2.2.g02299	nLs.2.1.2.g08640	host	37	K06275	PARV	parvin	hostTop5
WBGene00226157	host_ORTHOMCL5358	BPAG_0000425701	OOCN_0001167101	WBGene00248288	maker-PairedContig_5656-snap-gene-1.10	nDi.2.2.2.g04133	nLs.2.1.2.g04969	host	2				host
WBGene00226166	host_ORTHOMCL2723	BPAG_0001317701	OOCN_0000790001	WBGene00238211	maker-PairedContig_3193-snap-gene-0.1	nDi.2.2.2.g11457	nLs.2.1.2.g09139	host	3	K11426	SMYD	[histone H3]-lysine4/36 N-trimethyltransferase SMYD [EC:2.1.1.354 2.1.1.357]	host
WBGene00226179	host_ORTHOMCL6115	BPAG_0000163001	OOCN_0000500001	WBGene00237467	maker-PairedContig_5086-snap-gene-1.1	nDi.2.2.2.g01345	nLs.2.1.2.g02215	host	2	K19530	JPH	junctophilin	host
WBGene00226196	host_ORTHOMCL3440	BPAG_0001143001	OOCN_0000648701	WBGene00242837	maker-PairedContig_3047-snap-gene-0.7	nDi.2.2.2.g09311	nLs.2.1.2.g08192	host	2	K14795	RRP36	ribosomal RNA-processing protein 36	host
WBGene00226217	host_ORTHOMCL6217	BPAG_0000138701	OOCN_0001106301	WBGene00246413	maker-PairedContig_2112-snap-gene-0.3	nDi.2.2.2.g08907	nLs.2.1.2.g09400	host	3	K11716	CDK5R1	cyclin-dependent kinase 5 activator 1	host
WBGene00226218	host_ORTHOMCL6447	BPAG_0000091401	OOCN_0000988901	WBGene00241193	maker-PairedContig_1032-snap-gene-0.15	nDi.2.2.2.g01796	nLs.2.1.2.g08689	host	2				host
WBGene00226222	host_ORTHOMCL3405	BPAG_0001149501	OOCN_0000713201	WBGene00245778	maker-PairedContig_2047-snap-gene-1.20	nDi.2.2.2.g09678	nLs.2.1.2.g08857	host	4	K08707	DNTTIP1	deoxynucleotidyltransferase terminal-interacting protein 1	host
WBGene00226231	host_ORTHOMCL6098	BPAG_0000169401	OOCN_0000015201	WBGene00240234	maker-PairedContig_837-snap-gene-0.6	nDi.2.2.2.g09296	nLs.2.1.2.g02766	host	2	K14314	NUP210; GP210	nuclear pore complex protein Nup210	host
WBGene00226233	host_ORTHOMCL5921	BPAG_0000213501	OOCN_0000565001	WBGene00237732	maker-PairedContig_1260-snap-gene-3.18	nDi.2.2.2.g02411	nLs.2.1.2.g00586	host	5	K07903	RAB10	Ras-related protein Rab-10	host
WBGene00226252	host_ORTHOMCL4852	BPAG_0000828201	OOCN_0000927201	WBGene00244950	maker-PairedContig_5542-snap-gene-0.8	nDi.2.2.2.g04537	nLs.2.1.2.g06335	host	4	K15223	UAF30; SPP27	upstream activation factor subunit UAF30	host
WBGene00226253	host_ORTHOMCL6763	BPAG_0000024001	OOCN_0000371501	WBGene00241780	maker-PairedContig_1271-snap-gene-0.34	nDi.2.2.2.g02820	nLs.2.1.2.g03134	host	1	K09486	HYOU1	hypoxia up-regulated 1	host
WBGene00226262	host_ORTHOMCL6450	BPAG_0000090801	OOCN_0000730501	WBGene00241199	maker-PairedContig_1032-snap-gene-0.24	nDi.2.2.2.g01801	nLs.2.1.2.g09213	host	2				host
WBGene00226272	host_ORTHOMCL4590	BPAG_0000883101	OOCN_0000048501	WBGene00248551	maker-PairedContig_6266-snap-gene-0.6	nDi.2.2.2.g07264	nLs.2.1.2.g02711	host	1				host
WBGene00226283	host_ORTHOMCL4088	BPAG_0000995201	OOCN_0000694601	WBGene00241121	maker-PairedContig_271-snap-gene-0.17	nDi.2.2.2.g03686	nLs.2.1.2.g07420	host	1				host
WBGene00226289	host_ORTHOMCL6490	BPAG_0000081701	OOCN_0000040801	WBGene00237745	maker-PairedContig_1260-snap-gene-4.26	nDi.2.2.2.g02400	nLs.2.1.2.g02248	host	1	K06093	PARD6	partitioning defective protein 6	host
WBGene00226293	host_ORTHOMCL5477	BPAG_0000366801	OOCN_0000728201	WBGene00247213	maker-PairedContig_3644-snap-gene-0.9	nDi.2.2.2.g09029	nLs.2.1.2.g03773	host	1	K10185	TBX20	T-box protein 20	host
WBGene00226301	host_ORTHOMCL2574	BPAG_0001353401	OOCN_0000717001	WBGene00242752	maker-PairedContig_532-snap-gene-0.7	nDi.2.2.2.g07864	nLs.2.1.2.g08891	host	1				host
WBGene00226303	host_ORTHOMCL4585	BPAG_0000884001	OOCN_0000077001	WBGene00249034	maker-PairedContig_5569-snap-gene-0.27	nDi.2.2.2.g07220	nLs.2.1.2.g05824	host	39	K11660	MTA	metastasis-associated protein MTA	hostTop1	Bma-lin-40	BMA-LIN-40	isoform c
WBGene00226310	host_ORTHOMCL2485	BPAG_0001373401	OOCN_0000582001	WBGene00244928	maker-PairedContig_2543-snap-gene-0.8	nDi.2.2.2.g03699	nLs.2.1.2.g06553	host	36	K10455	KLHL18	kelch-like protein 18	hostTop5
WBGene00226342	host_ORTHOMCL2653	BPAG_0001334701	OOCN_0000841901	WBGene00243462	maker-PairedContig_53-snap-gene-4.12	nDi.2.2.2.g03115	nLs.2.1.2.g01009	host	41	K03099	SOS	son of sevenless	hostTop1	Bma-sos-1	BMA-SOS-1
WBGene00226344	host_ORTHOMCL2976	BPAG_0001250501	OOCN_0000042601	WBGene00243807	maker-PairedContig_767-snap-gene-1.28	nDi.2.2.2.g02002	nLs.2.1.2.g03850	host	1				host
WBGene00226349	host_ORTHOMCL4432	BPAG_0000920001	OOCN_0000484301	WBGene00237221	maker-PairedContig_1885-snap-gene-0.19	nDi.2.2.2.g04482	nLs.2.1.2.g06365	host	4	K06172	APH1	gamma-secretase subunit APH-1	host
WBGene00226352	host_ORTHOMCL6250	BPAG_0000129601	OOCN_0001003001	WBGene00238112	maker-PairedContig_1782-snap-gene-0.12	nDi.2.2.2.g08714	nLs.2.1.2.g05560	host	3				host
WBGene00226360	host_ORTHOMCL2239	BPAG_0001441801	OOCN_0000045101	WBGene00242780	snap_masked-PairedContig_2551-processed-gene-0.4	nDi.2.2.2.g12844	nLs.2.1.2.g08648	host	3				host
WBGene00226361	host_ORTHOMCL4620	BPAG_0000875401	OOCN_0000509301	WBGene00241635	maker-PairedContig_1906-snap-gene-3.15	nDi.2.2.2.g01417	nLs.2.1.2.g09718	host	1	K00444	WNT5	wingless-type MMTV integration site family; member 5	host
WBGene00226365	host_ORTHOMCL6083	BPAG_0000173301	OOCN_0000401701	WBGene00241898	maker-PairedContig_4689-snap-gene-0.7	nDi.2.2.2.g02313	nLs.2.1.2.g06546	host	1				host
WBGene00226367	host_ORTHOMCL2386	BPAG_0001401501	OOCN_0000930301	WBGene00243869	maker-PairedContig_1838-snap-gene-1.31	nDi.2.2.2.g06939	nLs.2.1.2.g01187	host	1				host
WBGene00226368	host_ORTHOMCL4140	BPAG_0000981601	OOCN_0000197601	WBGene00246696	maker-PairedContig_4389-snap-gene-4.31	nDi.2.2.2.g09428	nLs.2.1.2.g09752	host	19	K14360	OSTALPHA; OSTA; SLC51A1	organic solute transporter subunit alpha	hostTop5
WBGene00226369	host_ORTHOMCL2527	BPAG_0001364601	OOCN_0001147901	WBGene00245746	maker-PairedContig_1839-snap-gene-0.1	nDi.2.2.2.g09277	nLs.2.1.2.g03397	host	14				hostTop5
WBGene00226372	host_ORTHOMCL6658	BPAG_0000045301	OOCN_0000718201	WBGene00241463	maker-PairedContig_372-snap-gene-1.15	nDi.2.2.2.g00905	nLs.2.1.2.g03231	host	4	K10257	FAD3; FAD7; FAD8; desB	acyl-lipid omega-3 desaturase [EC:1.14.19.25 1.14.19.35 1.14.19.36]	host
WBGene00226380	host_ORTHOMCL3356	BPAG_0001159301	OOCN_0000977501	WBGene00249287	maker-PairedContig_123-snap-gene-0.12	nDi.2.2.2.g09193	nLs.2.1.2.g06084	host	2				host
WBGene00226390	host_ORTHOMCL4344	BPAG_0000940301	OOCN_0000502201	WBGene00247905	maker-PairedContig_2166-snap-gene-1.12	nDi.2.2.2.g04674	nLs.2.1.2.g00982	host	12	K08811	TSSK; STK22	testis-specific serine kinase [EC:2.7.11.1]	host
WBGene00226391	host_ORTHOMCL2665	BPAG_0001333001	OOCN_0000047501	WBGene00247672	maker-PairedContig_6337-snap-gene-0.16	nDi.2.2.2.g03042	nLs.2.1.2.g02858	host	12	K23885	CISD1	CDGSH iron-sulfur domain-containing protein 1	host
WBGene00226393	host_ORTHOMCL6270	BPAG_0000124501	OOCN_0001102501	WBGene00240050	maker-PairedContig_784-snap-gene-0.12	nDi.2.2.2.g08365	nLs.2.1.2.g09919	host	3				host
WBGene00226403	host_ORTHOMCL2356	BPAG_0001407801	OOCN_0000062501	WBGene00247615	maker-PairedContig_1624-snap-gene-0.8	nDi.2.2.2.g02927	nLs.2.1.2.g00687	host	2	K01441	ACER1_2; ASAH3	alkaline ceramidase [EC:3.5.1.23]	host
WBGene00226406	host_ORTHOMCL2762	BPAG_0001304901	OOCN_0000821001	WBGene00243324	maker-PairedContig_929-snap-gene-0.20	nDi.2.2.2.g06369	nLs.2.1.2.g06284	host	1	K10446	KLHL8	kelch-like protein 8	host
WBGene00226412	host_ORTHOMCL3758	BPAG_0001075201	OOCN_0000432901	WBGene00239618	maker-PairedContig_1672-snap-gene-0.10	nDi.2.2.2.g03298	nLs.2.1.2.g01284	host	8				host
WBGene00226415	host_ORTHOMCL3174	BPAG_0001204201	OOCN_0001003401	WBGene00247150	maker-PairedContig_774-snap-gene-2.22	nDi.2.2.2.g02124	nLs.2.1.2.g00047	host	4	K23480	ZNF362_384; LIN-29	zinc finger protein 362/384	host
WBGene00226417	host_ORTHOMCL5215	BPAG_0000536201	OOCN_0000610101	WBGene00248278	maker-PairedContig_1579-snap-gene-0.17	nDi.2.2.2.g06019	nLs.2.1.2.g00852	host	2	K04802	PCNA	proliferating cell nuclear antigen	host
WBGene00226422	host_ORTHOMCL2606	BPAG_0001345801	OOCN_0000780801	WBGene00243637	maker-PairedContig_1303-snap-gene-1.7	nDi.2.2.2.g04098	nLs.2.1.2.g00932	host	1	K12044	TNNI3	troponin I; cardiac muscle	host
WBGene00226423	host_ORTHOMCL5522	BPAG_0000344101	OOCN_0000095501	WBGene00247100	maker-PairedContig_128-snap-gene-0.13	nDi.2.2.2.g02174	nLs.2.1.2.g02411	host	1	K15901	TPRKB; CGI121	EKC/KEOPS complex subunit TPRKB/CGI121	host
WBGene00226435	host_ORTHOMCL3949	BPAG_0001027101	OOCN_0000681701	WBGene00240202	maker-PairedContig_786-snap-gene-0.17	nDi.2.2.2.g08128	nLs.2.1.2.g00808	host	2	K25058	CACTIN	cactin	host
WBGene00226445	host_ORTHOMCL2912	BPAG_0001266101	OOCN_0000766701	WBGene00241476	maker-PairedContig_372-snap-gene-0.14	nDi.2.2.2.g01072	nLs.2.1.2.g06748	host	2				host
WBGene00226446	host_ORTHOMCL2913	BPAG_0001266001	OOCN_0000766801	WBGene00241477	maker-PairedContig_372-snap-gene-0.11	nDi.2.2.2.g01070	nLs.2.1.2.g06749	host	2				host
WBGene00226447	host_ORTHOMCL2993	BPAG_0001247901	OOCN_0000615901	WBGene00242256	maker-PairedContig_2307-snap-gene-0.8	nDi.2.2.2.g01131	nLs.2.1.2.g04853	host	39				hostTop1	Bm6186	Bm6186
WBGene00226451	host_ORTHOMCL6237	BPAG_0000131701	OOCN_0000739601	WBGene00237636	maker-PairedContig_649-snap-gene-0.8	nDi.2.2.2.g04428	nLs.2.1.2.g08361	host	13	K08701	NR1D3	nuclear receptor subfamily 1 group D member 3	hostTop5
WBGene00226460	host_ORTHOMCL2926	BPAG_0001262701	OOCN_0000809001	WBGene00240409	maker-PairedContig_1807-snap-gene-3.17	nDi.2.2.2.g07532	nLs.2.1.2.g04672	host	4	K20301	TRAPPC2; TRS20	trafficking protein particle complex subunit 2	host
WBGene00226461	host_ORTHOMCL2709	BPAG_0001322201	OOCN_0000605601	WBGene00237315	maker-PairedContig_5945-snap-gene-0.3	nDi.2.2.2.g01947	nLs.2.1.2.g00572	host	3				host
WBGene00226464	host_ORTHOMCL5488	BPAG_0000362801	OOCN_0000055001	WBGene00242293	maker-PairedContig_947-snap-gene-0.10	nDi.2.2.2.g01159	nLs.2.1.2.g09910	host	1	K04464	MAPK7	mitogen-activated protein kinase 7 [EC:2.7.11.24]	host
WBGene00226468	host_ORTHOMCL2333	BPAG_0001413201	OOCN_0001017601	WBGene00239031	maker-PairedContig_2361-snap-gene-0.10	nDi.2.2.2.g04643	nLs.2.1.2.g02136	host	3	K17943	PUM	pumilio RNA-binding family	host
WBGene00226472	host_ORTHOMCL2497	BPAG_0001371101	OOCN_0000514201	WBGene00248637	maker-PairedContig_46-snap-gene-0.3	nDi.2.2.2.g08110	nLs.2.1.2.g02907	host	1	K10875	RAD54L; RAD54	DNA repair and recombination protein RAD54 and RAD54-like protein [EC:5.6.2.-]	host
WBGene00226474	host_ORTHOMCL3847	BPAG_0001051001	OOCN_0000459801	WBGene00245076	maker-PairedContig_122-snap-gene-2.22	nDi.2.2.2.g00317	nLs.2.1.2.g00515	host	1	K14574	SDO1; SBDS	ribosome maturation protein SDO1	host
WBGene00226475	host_ORTHOMCL2284	BPAG_0001426101	OOCN_0001103201	WBGene00244775	maker-PairedContig_1026-snap-gene-0.16	nDi.2.2.2.g05245	nLs.2.1.2.g05956	host	2				host
WBGene00226476	host_ORTHOMCL4359	BPAG_0000936801	OOCN_0000807101	WBGene00245006	maker-PairedContig_4556-snap-gene-0.12	nDi.2.2.2.g00401	nLs.2.1.2.g03284	host	2	K04468	NLK	nemo like kinase [EC:2.7.11.24]	host
WBGene00226479	host_ORTHOMCL3709	BPAG_0001085401	OOCN_0000843901	WBGene00244022	maker-PairedContig_1848-snap-gene-0.3	nDi.2.2.2.g01265	nLs.2.1.2.g04960	host	5	K12483	EHD1	EH domain-containing protein 1	host
WBGene00226482	host_ORTHOMCL6071	BPAG_0000176301	OOCN_0000486001	WBGene00241971	maker-PairedContig_1381-snap-gene-0.12	nDi.2.2.2.g02346	nLs.2.1.2.g01943	host	1	K16343	PLA2G6; IPLA2	calcium-independent phospholipase A2 [EC:3.1.1.4]	host
WBGene00226484	host_ORTHOMCL4777	BPAG_0000845601	OOCN_0000377001	WBGene00245576	maker-PairedContig_5411-snap-gene-2.20	nDi.2.2.2.g00133	nLs.2.1.2.g05721	host	4				host
WBGene00226489	host_ORTHOMCL2834	BPAG_0001287901	OOCN_0000106901	WBGene00241820	maker-PairedContig_245-snap-gene-1.18	nDi.2.2.2.g05602	nLs.2.1.2.g02798	host	2				host
WBGene00226493	host_ORTHOMCL2621	BPAG_0001342301	OOCN_0000647201	WBGene00242486	maker-PairedContig_4185-snap-gene-0.10	nDi.2.2.2.g09224	nLs.2.1.2.g06530	host	5	K01558	WNT16	wingless-type MMTV integration site family; member 16	host
WBGene00226496	host_ORTHOMCL6245	BPAG_0000130401	OOCN_0000696101	WBGene00237581	maker-PairedContig_235-snap-gene-0.27	nDi.2.2.2.g02201	nLs.2.1.2.g08601	host	1	K11086	SNRPB; SMB	small nuclear ribonucleoprotein B and B'	host
WBGene00226497	host_ORTHOMCL5892	BPAG_0000223201	OOCN_0000500801	WBGene00243485	maker-PairedContig_729-snap-gene-0.9	nDi.2.2.2.g03094	nLs.2.1.2.g00991	host	2				host
WBGene00226500	host_ORTHOMCL5038	BPAG_0000790101	OOCN_0000048101	WBGene00247401	maker-PairedContig_2686-snap-gene-4.16	nDi.2.2.2.g00543	nLs.2.1.2.g00141	host	2	K20719	SIGMAR1	sigma non-opioid intracellular receptor	host
WBGene00226501	host_ORTHOMCL5236	BPAG_0000519401	OOCN_0000700801	WBGene00248397	maker-PairedContig_3562-snap-gene-0.38	nDi.2.2.2.g05144	nLs.2.1.2.g08292	host	2				host
WBGene00226502	host_ORTHOMCL5616	BPAG_0000307201	OOCN_0000630901	WBGene00248258	maker-PairedContig_3562-snap-gene-0.39	nDi.2.2.2.g08481	nLs.2.1.2.g00836	host	2	K09554	CDC37	cell division cycle protein 37	host
WBGene00226507	host_ORTHOMCL6209	BPAG_0000141001	OOCN_0000002701	WBGene00241813	maker-PairedContig_245-snap-gene-0.16	nDi.2.2.2.g02845	nLs.2.1.2.g08039	host	6	K17894	GATA2	GATA-binding protein 2	host
WBGene00226508	host_ORTHOMCL2494	BPAG_0001371501	OOCN_0000423301	WBGene00237830	maker-PairedContig_262-snap-gene-8.38	nDi.2.2.2.g08941	nLs.2.1.2.g00356	host	1	K03025	RPC6; POLR3F	DNA-directed RNA polymerase III subunit RPC6	host
WBGene00226509	host_ORTHOMCL2669	BPAG_0001332001	OOCN_0000121501	WBGene00238801	maker-PairedContig_2999-snap-gene-0.1	nDi.2.2.2.g08540	nLs.2.1.2.g05097	host	1	K16944	SEPT7; CDC3	septin 7	host
WBGene00226511	host_ORTHOMCL2787	BPAG_0001298001	OOCN_0000478901	WBGene00237547	maker-PairedContig_263-snap-gene-0.24	nDi.2.2.2.g03223	nLs.2.1.2.g01080	host	2	K02910	RP-L31e; RPL31	large subunit ribosomal protein L31e	host
WBGene00226522	host_ORTHOMCL5828	BPAG_0000239801	OOCN_0000641501	WBGene00237880	maker-PairedContig_262-snap-gene-5.10	nDi.2.2.2.g02676	nLs.2.1.2.g04309	host	1				host
WBGene00226525	host_ORTHOMCL2770	BPAG_0001302801	OOCN_0000141701	WBGene00248343	maker-PairedContig_54-snap-gene-0.1	nDi.2.2.2.g10955	nLs.2.1.2.g00794	host	6				host
WBGene00226535	host_ORTHOMCL4690	BPAG_0000860001	OOCN_0000268201	WBGene00240767	maker-PairedContig_1747-snap-gene-1.44	nDi.2.2.2.g09975	nLs.2.1.2.g07258	host	9	K08065	NFYB; HAP3	nuclear transcription Y subunit beta	host
WBGene00226553	host_ORTHOMCL3105	BPAG_0001219601	OOCN_0000456801	WBGene00241840	maker-PairedContig_4689-snap-gene-5.29	nDi.2.2.2.g02253	nLs.2.1.2.g08504	host	37	K07915	RAB28	Ras-related protein Rab-28	hostTop5
WBGene00226554	host_ORTHOMCL6738	BPAG_0000028101	OOCN_0000847301	WBGene00241263	maker-PairedContig_411-snap-gene-1.26	nDi.2.2.2.g04846	nLs.2.1.2.g05813	host	2	K23552	PGAP2	post-GPI attachment to proteins factor 2	host
WBGene00226562	host_ORTHOMCL4160	BPAG_0000978401	OOCN_0000069901	WBGene00246732	maker-PairedContig_4389-snap-gene-1.17	nDi.2.2.2.g04751	nLs.2.1.2.g06425	host	1	K02540	MCM2	DNA replication licensing factor MCM2 [EC:5.6.2.3]	host
WBGene00226571	host_ORTHOMCL5216	BPAG_0000535901	OOCN_0000677301	WBGene00239094	maker-PairedContig_5420-snap-gene-0.7	nDi.2.2.2.g04506	nLs.2.1.2.g08941	host	1	K11364	SGF29	SAGA-associated factor 29	host
WBGene00226584	host_ORTHOMCL2312	BPAG_0001417801	OOCN_0001185001	WBGene00238469	maker-PairedContig_4722-snap-gene-0.5	nDi.2.2.2.g10524	nLs.2.1.2.g05670	host	13	K01298	CPA2	carboxypeptidase A2 [EC:3.4.17.15]	hostTop5
WBGene00226587	host_ORTHOMCL3236	BPAG_0001187401	OOCN_0000910501	WBGene00238053	maker-PairedContig_5952-snap-gene-0.20	nDi.2.2.2.g05289	nLs.2.1.2.g08324	host	1				host
WBGene00226589	host_ORTHOMCL6119	BPAG_0000162301	OOCN_0000404601	WBGene00245669	maker-PairedContig_2158-snap-gene-2.39	nDi.2.2.2.g01508	nLs.2.1.2.g02333	host	1				host
WBGene00226592	host_ORTHOMCL2640	BPAG_0001337001	OOCN_0001094201	WBGene00245938	maker-PairedContig_75-snap-gene-0.3	nDi.2.2.2.g08490	nLs.2.1.2.g07537	host	3				host
WBGene00226595	host_ORTHOMCL6284	BPAG_0000122201	OOCN_0000904001	WBGene00249165	maker-PairedContig_1181-snap-gene-1.34	nDi.2.2.2.g04358	nLs.2.1.2.g06895	host	7				host
WBGene00226596	host_ORTHOMCL5570	BPAG_0000323401	OOCN_0000999201	WBGene00246855	maker-PairedContig_756-snap-gene-7.25	nDi.2.2.2.g07969	nLs.2.1.2.g00065	host	2				host
WBGene00226610	host_ORTHOMCL3739	BPAG_0001079101	OOCN_0000393501	WBGene00243228	maker-PairedContig_129-snap-gene-0.8	nDi.2.2.2.g09427	nLs.2.1.2.g08828	host	1	K15015	SLC32A; VGAT	solute carrier family 32 (vesicular inhibitory amino acid transporter)	host
WBGene00226616	host_ORTHOMCL4622	BPAG_0000874501	OOCN_0000789501	WBGene00241647	maker-PairedContig_1906-snap-gene-2.14	nDi.2.2.2.g01410	nLs.2.1.2.g08726	host	1	K16833	PPP1R2; IPP2	protein phosphatase inhibitor 2	host
WBGene00226617	host_ORTHOMCL4704	BPAG_0000858001	OOCN_0000051901	WBGene00240744	maker-PairedContig_2000-snap-gene-0.3	nDi.2.2.2.g09500	nLs.2.1.2.g07730	host	1	K07297	ADIPOR	adiponectin receptor	host
WBGene00226623	host_ORTHOMCL3946	BPAG_0001027501	OOCN_0000989801	WBGene00240204	maker-PairedContig_786-snap-gene-0.23	nDi.2.2.2.g07794	nLs.2.1.2.g00805	host	1				host
WBGene00226626	host_ORTHOMCL5756	BPAG_0000265401	OOCN_0000793101	WBGene00237164	maker-PairedContig_2111-snap-gene-0.9	nDi.2.2.2.g04850	nLs.2.1.2.g09391	host	1	K16732	PRC1; ASE1; MAP65	Ase1/PRC1/MAP65 family protein	host
WBGene00226627	host_ORTHOMCL5715	BPAG_0000277001	OOCN_0000954201	WBGene00239959	maker-PairedContig_5310-snap-gene-0.5	nDi.2.2.2.g09783	nLs.2.1.2.g08315	host	5	K03676	grxC; GLRX; GLRX2	glutaredoxin 3	host
WBGene00226630	host_ORTHOMCL5972	BPAG_0000199601	OOCN_0000446701	WBGene00237766	maker-PairedContig_1261-snap-gene-4.38	nDi.2.2.2.g02384	nLs.2.1.2.g08401	host	5	K12196	VPS4	vacuolar protein-sorting-associated protein 4	host
WBGene00226637	host_ORTHOMCL4764	BPAG_0000848501	OOCN_0000732401	WBGene00245448	maker-PairedContig_206-snap-gene-4.14	nDi.2.2.2.g00024	nLs.2.1.2.g07509	host	3				host
WBGene00226644	host_ORTHOMCL5528	BPAG_0000341401	OOCN_0001178901	WBGene00246195	maker-PairedContig_3816-snap-gene-0.4	nDi.2.2.2.g06741	nLs.2.1.2.g01162	host	3	K02264	COX5A	cytochrome c oxidase subunit 5a	host
WBGene00226654	host_ORTHOMCL3652	BPAG_0001096501	OOCN_0000753001	WBGene00242923	maker-PairedContig_4258-snap-gene-1.21	nDi.2.2.2.g08582	nLs.2.1.2.g08508	host	5	K24928	TTC5	tetratricopeptide repeat protein 5	host
WBGene00226664	host_ORTHOMCL4641	BPAG_0000871101	OOCN_0000597801	WBGene00241383	maker-PairedContig_193-snap-gene-1.16	nDi.2.2.2.g00835	nLs.2.1.2.g03300	host	5	K04506	SIAH1	E3 ubiquitin-protein ligase SIAH1 [EC:2.3.2.27]	host
WBGene00226666	host_ORTHOMCL4469	BPAG_0000909901	OOCN_0000798601	WBGene00246432	maker-PairedContig_2062-snap-gene-1.19	nDi.2.2.2.g07601	nLs.2.1.2.g08807	host	4	K03128	TAF2	transcription initiation factor TFIID subunit 2	host
WBGene00226668	host_ORTHOMCL4696	BPAG_0000859201	OOCN_0000550801	WBGene00240757	maker-PairedContig_1747-snap-gene-1.29	nDi.2.2.2.g09601	nLs.2.1.2.g09898	host	5				host
WBGene00226670	host_ORTHOMCL3165	BPAG_0001206601	OOCN_0000187801	WBGene00249076	maker-PairedContig_4004-snap-gene-0.16	nDi.2.2.2.g08330	nLs.2.1.2.g05250	host	14	K01518	NUDT2	bis(5'-nucleosidyl)-tetraphosphatase [EC:3.6.1.17]	hostTop5
WBGene00226683	host_ORTHOMCL6460	BPAG_0000088901	OOCN_0000022401	WBGene00237494	maker-PairedContig_5086-snap-gene-4.21	nDi.2.2.2.g01368	nLs.2.1.2.g02559	host	6				host
WBGene00226684	host_ORTHOMCL3926	BPAG_0001031801	OOCN_0000838901	WBGene00242022	maker-PairedContig_407-snap-gene-1.12	nDi.2.2.2.g03621	nLs.2.1.2.g01954	host	2	K24887	GTPBP1	GTP-binding protein 1	host
WBGene00226687	host_ORTHOMCL5051	BPAG_0000787901	OOCN_0000427601	WBGene00247422	maker-PairedContig_2686-snap-gene-0.10	nDi.2.2.2.g00565	nLs.2.1.2.g00122	host	1	K15707	RNF170	E3 ubiquitin-protein ligase RNF170 [EC:2.3.2.27]	host
WBGene00226689	host_ORTHOMCL2728	BPAG_0001316001	OOCN_0001076101	WBGene00247201	maker-PairedContig_4489-snap-gene-0.17	nDi.2.2.2.g05384	nLs.2.1.2.g05265	host	1	K04503	CCND1	G1/S-specific cyclin-D1	host
WBGene00226691	host_ORTHOMCL2845	BPAG_0001285001	OOCN_0001080001	WBGene00246768	maker-PairedContig_605-snap-gene-0.3	nDi.2.2.2.g09761	nLs.2.1.2.g04050	host	3				host
WBGene00226694	host_ORTHOMCL6089	BPAG_0000172001	OOCN_0000553001	WBGene00241488	maker-PairedContig_266-snap-gene-0.24	nDi.2.2.2.g01057	nLs.2.1.2.g05948	host	12	K16745	B9D2	B9 domain-containing protein 2	host
WBGene00226696	host_ORTHOMCL6364	BPAG_0000107501	OOCN_0000983501	WBGene00247142	maker-PairedContig_774-snap-gene-2.28	nDi.2.2.2.g02130	nLs.2.1.2.g00040	host	1	K13251	SSR3	translocon-associated protein subunit gamma	host
WBGene00226704	host_ORTHOMCL4925	BPAG_0000814201	OOCN_0000679501	WBGene00245332	maker-PairedContig_1944-snap-gene-3.29	nDi.2.2.2.g02055	nLs.2.1.2.g05920	host	1				host
WBGene00226706	host_ORTHOMCL3378	BPAG_0001155101	OOCN_0001022001	WBGene00245739	maker-PairedContig_1617-snap-gene-0.6	nDi.2.2.2.g04114	nLs.2.1.2.g07111	host	4	K02890	RP-L22; MRPL22; rplV	large subunit ribosomal protein L22	host
WBGene00226714	host_ORTHOMCL3594	BPAG_0001107201	OOCN_0000663001	WBGene00244649	maker-PairedContig_4129-snap-gene-0.15	nDi.2.2.2.g08428	nLs.2.1.2.g07350	host	1	K10588	UBE3B	ubiquitin-protein ligase E3 B [EC:2.3.2.26]	host
WBGene00226724	host_ORTHOMCL2220	BPAG_0001451001	OOCN_0000713501	WBGene00243418	maker-PairedContig_53-snap-gene-0.13	nDi.2.2.2.g04048	nLs.2.1.2.g03471	host	1				host
WBGene00226725	host_ORTHOMCL5718	BPAG_0000275601	OOCN_0000777701	WBGene00243437	maker-PairedContig_53-snap-gene-2.9	nDi.2.2.2.g04031	nLs.2.1.2.g05011	host	7	K14856	SDA1; SDAD1	protein SDA1	host
WBGene00226728	host_ORTHOMCL5882	BPAG_0000225501	OOCN_0000760501	WBGene00243694	maker-PairedContig_1697-snap-gene-3.31	nDi.2.2.2.g03005	nLs.2.1.2.g02450	host	1	K15407	QTRT2; QTRTD1	queuine tRNA-ribosyltransferase accessory subunit	host
WBGene00226730	host_ORTHOMCL4818	BPAG_0000836601	OOCN_0000685001	WBGene00240427	maker-PairedContig_987-snap-gene-0.9	nDi.2.2.2.g05656	nLs.2.1.2.g05429	host	36	K03139	TFIIF2; GTF2F2; TFG2	transcription initiation factor TFIIF subunit beta [EC:5.6.2.-]	hostTop5
WBGene00226731	host_ORTHOMCL3653	BPAG_0001096401	OOCN_0000753101	WBGene00242924	maker-PairedContig_4258-snap-gene-1.31	nDi.2.2.2.g08583	nLs.2.1.2.g08509	host	1	K20068	REPS	RalBP1-associated Eps domain-containing protein	host
WBGene00226738	host_ORTHOMCL3470	BPAG_0001135501	OOCN_0000995401	WBGene00245972	maker-PairedContig_4835-snap-gene-0.6	nDi.2.2.2.g07766	nLs.2.1.2.g03176	host	1	K06174	ABCE1; Rli1	ATP-binding cassette; sub-family E; member 1	host
WBGene00226740	host_ORTHOMCL3429	BPAG_0001145601	OOCN_0000937701	WBGene00246024	maker-PairedContig_3059-snap-gene-0.12	nDi.2.2.2.g06978	nLs.2.1.2.g07863	host	2				host
WBGene00226754	host_ORTHOMCL6010	BPAG_0000189901	OOCN_0000897801	WBGene00247224	maker-PairedContig_5061-snap-gene-0.7	nDi.2.2.2.g05704	nLs.2.1.2.g07488	host	3	K21970	NSUN4	5-methylcytosine rRNA methyltransferase NSUN4 [EC:2.1.1.-]	host
WBGene00226755	host_ORTHOMCL4546	BPAG_0000893601	OOCN_0000529701	WBGene00242096	maker-PairedContig_1245-snap-gene-2.11	nDi.2.2.2.g02627	nLs.2.1.2.g01609	host	1	K18084	MTMR9	myotubularin-related protein 9	host
WBGene00226757	host_ORTHOMCL4493	BPAG_0000904501	OOCN_0000599301	WBGene00242164	maker-PairedContig_3533-snap-gene-5.28	nDi.2.2.2.g03737	nLs.2.1.2.g06256	host	2	K22382	WDR26	WD repeat-containing protein 26	host
WBGene00226765	host_ORTHOMCL5831	BPAG_0000239201	OOCN_0000041901	WBGene00243191	maker-PairedContig_4119-snap-gene-0.12	nDi.2.2.2.g09060	nLs.2.1.2.g07142	host	1				host
WBGene00226766	host_ORTHOMCL5985	BPAG_0000196501	OOCN_0000543301	WBGene00243303	maker-PairedContig_5993-snap-gene-2.25	nDi.2.2.2.g04615	nLs.2.1.2.g06693	host	11				host
WBGene00226771	host_ORTHOMCL2798	BPAG_0001295001	OOCN_0000142201	WBGene00244541	maker-PairedContig_3202-snap-gene-0.9	nDi.2.2.2.g05770	nLs.2.1.2.g00918	host	1	K05870	CREB1	cyclic AMP-responsive element-binding protein 1	host
WBGene00226774	host_ORTHOMCL4632	BPAG_0000873301	OOCN_0000380301	WBGene00241661	maker-PairedContig_1906-snap-gene-1.15	nDi.2.2.2.g01397	nLs.2.1.2.g04007	host	12	K02830	HRAD1; RAD17	cell cycle checkpoint protein [EC:3.1.11.2]	host
WBGene00226775	host_ORTHOMCL4188	BPAG_0000974101	OOCN_0000399601	WBGene00241878	maker-PairedContig_4689-snap-gene-2.12	nDi.2.2.2.g02296	nLs.2.1.2.g08644	host	1	K17087	TM9SF3	transmembrane 9 superfamily member 3	host
WBGene00226777	host_ORTHOMCL6078	BPAG_0000174901	OOCN_0000456001	WBGene00241851	maker-PairedContig_4689-snap-gene-5.25	nDi.2.2.2.g02264	nLs.2.1.2.g05497	host	1	K11433	SETMAR	[histone H3]-lysine36 N-dimethyltransferase SETMAR [EC:2.1.1.357]	host
WBGene00226778	host_ORTHOMCL6077	BPAG_0000175001	OOCN_0000456101	WBGene00241850	maker-PairedContig_4689-snap-gene-5.18	nDi.2.2.2.g02263	nLs.2.1.2.g05498	host	10	K04438	CRK; CRKII	C-crk adapter molecule crk	host
WBGene00226779	host_ORTHOMCL6685	BPAG_0000039601	OOCN_0000625101	WBGene00240995	maker-PairedContig_208-snap-gene-2.26	nDi.2.2.2.g04258	nLs.2.1.2.g08973	host	2	K14312	NUP155; NUP170; NUP157	nuclear pore complex protein Nup155	host
WBGene00226780	host_ORTHOMCL6723	BPAG_0000031701	OOCN_0000384601	WBGene00241361	maker-PairedContig_216-snap-gene-0.7	nDi.2.2.2.g00808	nLs.2.1.2.g07381	host	11				host
WBGene00226784	host_ORTHOMCL3650	BPAG_0001097201	OOCN_0001133801	WBGene00240461	maker-PairedContig_1060-snap-gene-0.17	nDi.2.2.2.g06069	nLs.2.1.2.g02638	host	7	K15410	EEF1D	elongation factor 1-delta	host
WBGene00226791	host_ORTHOMCL3070	BPAG_0001227501	OOCN_0000469301	WBGene00236969	maker-PairedContig_3671-snap-gene-0.10	nDi.2.2.2.g05545	nLs.2.1.2.g04299	host	1				host
WBGene00226801	host_ORTHOMCL6468	BPAG_0000086501	OOCN_0001089901	WBGene00244488	maker-PairedContig_5965-snap-gene-0.7	nDi.2.2.2.g07087	nLs.2.1.2.g00488	host	4	K10395	KIF4	kinesin family member 4	host
WBGene00226802	host_ORTHOMCL4786	BPAG_0000844201	OOCN_0000378401	WBGene00245562	maker-PairedContig_5411-snap-gene-4.16	nDi.2.2.2.g00118	nLs.2.1.2.g06203	host	1	K14209	SLC36A; PAT	solute carrier family 36 (proton-coupled amino acid transporter)	host
WBGene00226803	host_ORTHOMCL5810	BPAG_0000247701	OOCN_0000525101	WBGene00244337	maker-PairedContig_3523-snap-gene-0.24	nDi.2.2.2.g05687	nLs.2.1.2.g03835	host	2				host
WBGene00226804	host_ORTHOMCL5692	BPAG_0000284601	OOCN_0000023901	WBGene00243378	maker-PairedContig_1264-snap-gene-1.13	nDi.2.2.2.g02568	nLs.2.1.2.g08015	host	1				host
WBGene00226810	host_ORTHOMCL4239	BPAG_0000964201	OOCN_0000803501	WBGene00240007	maker-PairedContig_1917-snap-gene-1.33	nDi.2.2.2.g06240	nLs.2.1.2.g05073	host	2	K17407	MRPS28	small subunit ribosomal protein S28	host
WBGene00226812	host_ORTHOMCL5048	BPAG_0000788201	OOCN_0000427901	WBGene00247419	maker-PairedContig_2686-snap-gene-1.9	nDi.2.2.2.g00562	nLs.2.1.2.g00126	host	2	K23678	PQLC2; SLC66A1; LAAT1	solute carrier family 66 (lysosomal lysine-arginine transporter); member 1	host
WBGene00226817	host_ORTHOMCL5569	BPAG_0000323501	OOCN_0000894901	WBGene00238073	maker-PairedContig_3675-snap-gene-0.10	nDi.2.2.2.g05274	nLs.2.1.2.g04397	host	1	K23715	SH3D21	SH3 domain-containing protein 21	host
WBGene00226821	host_ORTHOMCL6173	BPAG_0000149701	OOCN_0001210701	WBGene00246310	maker-PairedContig_1112-snap-gene-0.8	nDi.2.2.2.g09662	nLs.2.1.2.g04659	host	1	K07917	RAB30	Ras-related protein Rab-30	host
WBGene00226822	host_ORTHOMCL3370	BPAG_0001156101	OOCN_0001165001	WBGene00242239	maker-PairedContig_2307-snap-gene-2.3	nDi.2.2.2.g01116	nLs.2.1.2.g03607	host	6				host
WBGene00226835	host_ORTHOMCL2758	BPAG_0001305301	OOCN_0000783301	WBGene00243319	maker-PairedContig_929-snap-gene-0.23	nDi.2.2.2.g06363	nLs.2.1.2.g06237	host	1	K03934	NDUFS1	NADH dehydrogenase (ubiquinone) Fe-S protein 1 [EC:7.1.1.2]	host
WBGene00226838	host_ORTHOMCL5036	BPAG_0000790301	OOCN_0000862001	WBGene00247399	maker-PairedContig_2686-snap-gene-4.18	nDi.2.2.2.g00541	nLs.2.1.2.g00143	host	2	K14794	RRP12	ribosomal RNA-processing protein 12	host
WBGene00226841	host_ORTHOMCL6747	BPAG_0000026701	OOCN_0000397001	WBGene00241250	maker-PairedContig_411-snap-gene-0.14	nDi.2.2.2.g04835	nLs.2.1.2.g03453	host	1	K02257	COX10; ctaB; cyoE	heme o synthase [EC:2.5.1.141]	host
WBGene00226843	host_ORTHOMCL2516	BPAG_0001366301	OOCN_0000517201	WBGene00237694	maker-PairedContig_202-snap-gene-0.14	nDi.2.2.2.g04311	nLs.2.1.2.g02778	host	1	K00999	CDIPT	CDP-diacylglycerol--inositol 3-phosphatidyltransferase [EC:2.7.8.11]	host
WBGene00226844	host_ORTHOMCL5630	BPAG_0000302201	OOCN_0000458201	WBGene00247938	maker-PairedContig_5379-snap-gene-2.23	nDi.2.2.2.g08742	nLs.2.1.2.g06126	host	2	K12191	CHMP2A	charged multivesicular body protein 2A	host
WBGene00226847	host_ORTHOMCL4108	BPAG_0000989101	OOCN_0000662301	WBGene00241992	maker-PairedContig_63-snap-gene-0.20	nDi.2.2.2.g02319	nLs.2.1.2.g01597	host	1	K00649	GNPAT	glyceronephosphate O-acyltransferase [EC:2.3.1.42]	host
WBGene00226859	host_ORTHOMCL3244	BPAG_0001185501	OOCN_0001203601	WBGene00245809	maker-PairedContig_5073-snap-gene-0.4	nDi.2.2.2.g08498	nLs.2.1.2.g02801	host	10	K20456	OSBP	oxysterol-binding protein 1	host
WBGene00226861	host_ORTHOMCL5770	BPAG_0000261901	OOCN_0000103101	WBGene00244342	maker-PairedContig_3523-snap-gene-0.28	nDi.2.2.2.g05681	nLs.2.1.2.g03831	host	1	K00710	GALNT	polypeptide N-acetylgalactosaminyltransferase [EC:2.4.1.41]	host
WBGene00226863	host_ORTHOMCL4833	BPAG_0000831801	OOCN_0000614101	WBGene00245710	maker-PairedContig_2842-snap-gene-0.7	nDi.2.2.2.g06897	nLs.2.1.2.g04611	host	2	K13099	CD2BP2; PPP1R59	CD2 antigen cytoplasmic tail-binding protein 2	host
WBGene00226869	host_ORTHOMCL3261	BPAG_0001183101	OOCN_0001205401	WBGene00246170	maker-PairedContig_6020-snap-gene-0.12	nDi.2.2.2.g07030	nLs.2.1.2.g01182	host	3				host
WBGene00226871	host_ORTHOMCL5949	BPAG_0000206401	OOCN_0000877501	WBGene00246404	maker-PairedContig_1779-snap-gene-0.3	nDi.2.2.2.g08759	nLs.2.1.2.g08769	host	1				host
WBGene00226875	host_ORTHOMCL5624	BPAG_0000304301	OOCN_0000736401	WBGene00237105	maker-PairedContig_1120-snap-gene-0.8	nDi.2.2.2.g02691	nLs.2.1.2.g07740	host	3	K00966	GMPP	mannose-1-phosphate guanylyltransferase [EC:2.7.7.13]	host
WBGene00226878	host_ORTHOMCL3087	BPAG_0001223101	OOCN_0000017401	WBGene00238185	maker-PairedContig_2091-snap-gene-5.27	nDi.2.2.2.g06172	nLs.2.1.2.g06846	host	8	K15280	SLC35C2	solute carrier family 35; member C2	host
WBGene00226882	host_ORTHOMCL3971	BPAG_0001023101	OOCN_0000778501	WBGene00246071	maker-PairedContig_889-snap-gene-0.2	nDi.2.2.2.g03334	nLs.2.1.2.g00630	host	2				host
WBGene00226885	host_ORTHOMCL3660	BPAG_0001095301	OOCN_0000492901	WBGene00242662	maker-PairedContig_4258-snap-gene-1.22	nDi.2.2.2.g06449	nLs.2.1.2.g01475	host	37	K12838	PUF60	poly(U)-binding-splicing factor PUF60	hostTop5
WBGene00226890	host_ORTHOMCL2785	BPAG_0001298201	OOCN_0000478601	WBGene00237543	maker-PairedContig_263-snap-gene-0.30	nDi.2.2.2.g03225	nLs.2.1.2.g01082	host	4	K09530	DNAJC10	DnaJ homolog subfamily C member 10 [EC:1.8.4.-]	host
WBGene00226892	host_ORTHOMCL6637	BPAG_0000049601	OOCN_0000664401	WBGene00247037	maker-PairedContig_297-snap-gene-2.36	nDi.2.2.2.g05023	nLs.2.1.2.g06709	host	2	K14764	SHQ1	protein SHQ1	host
WBGene00226893	host_ORTHOMCL4665	BPAG_0000866601	OOCN_0000709101	WBGene00241443	maker-PairedContig_1794-snap-gene-0.7	nDi.2.2.2.g00884	nLs.2.1.2.g08933	host	1	K10862	TDP1	tyrosyl-DNA phosphodiesterase 1 [EC:3.1.4.-]	host
WBGene00226902	host_ORTHOMCL5028	BPAG_0000792201	OOCN_0000101501	WBGene00247375	maker-PairedContig_2686-snap-gene-7.16	nDi.2.2.2.g00524	nLs.2.1.2.g02373	host	1	K06709	KDM4; JMJD2; JHDM3	[histone H3]-trimethyl-L-lysine9/36 demethylase [EC:1.14.11.66 1.14.11.69]	host
WBGene00226906	host_ORTHOMCL3147	BPAG_0001212201	OOCN_0000156501	WBGene00244445	maker-PairedContig_1394-snap-gene-1.28	nDi.2.2.2.g09017	nLs.2.1.2.g00182	host	1	K14571	RIX7; NVL	ribosome biogenesis ATPase	host
WBGene00226907	host_ORTHOMCL5906	BPAG_0000218301	OOCN_0001031401	WBGene00246774	maker-PairedContig_2377-snap-gene-6.24	nDi.2.2.2.g06684	nLs.2.1.2.g04045	host	2				host
WBGene00226908	host_ORTHOMCL5277	BPAG_0000486101	OOCN_0000630601	WBGene00248255	maker-PairedContig_3562-snap-gene-0.33	nDi.2.2.2.g08479	nLs.2.1.2.g00833	host	2	K02887	RP-L20; MRPL20; rplT	large subunit ribosomal protein L20	host
WBGene00226934	host_ORTHOMCL6280	BPAG_0000123001	OOCN_0000474601	WBGene00237708	maker-PairedContig_1260-snap-gene-0.10	nDi.2.2.2.g04319	nLs.2.1.2.g04831	host	4	K14326	UPF1; RENT1	regulator of nonsense transcripts 1 [EC:3.6.4.13 5.6.2.3]	host
WBGene00226938	host_ORTHOMCL2215	BPAG_0001456601	OOCN_0000701801	WBGene00248515	maker-PairedContig_791-snap-gene-0.22	nDi.2.2.2.g08175	nLs.2.1.2.g06998	host	3	K12399	AP3S	AP-3 complex subunit sigma	host
WBGene00226940	host_ORTHOMCL2830	BPAG_0001288901	OOCN_0000175601	WBGene00238278	maker-PairedContig_1610-snap-gene-0.11	nDi.2.2.2.g11867	nLs.2.1.2.g09328	host	3	K09275	TFCP2	transcription factor CP2 and related proteins	host
WBGene00226941	host_ORTHOMCL3858	BPAG_0001049101	OOCN_0000580401	WBGene00245097	maker-PairedContig_122-snap-gene-3.17	nDi.2.2.2.g00336	nLs.2.1.2.g00496	host	1				host
WBGene00226944	host_ORTHOMCL4362	BPAG_0000936401	OOCN_0000067101	WBGene00245012	maker-PairedContig_3631-snap-gene-0.29	nDi.2.2.2.g00397	nLs.2.1.2.g09602	host	4	K18038	PTPN9; MEG2	tyrosine-protein phosphatase non-receptor type 9 [EC:3.1.3.48]	host
WBGene00226945	host_ORTHOMCL2379	BPAG_0001402601	OOCN_0000862401	WBGene00238024	maker-PairedContig_2923-snap-gene-0.2	nDi.2.2.2.g05650	nLs.2.1.2.g05739	host	1	K01070	frmB; ESD; fghA	S-formylglutathione hydrolase [EC:3.1.2.12]	host
WBGene00226947	host_ORTHOMCL2975	BPAG_0001251201	OOCN_0000255401	WBGene00243812	snap_masked-PairedContig_767-processed-gene-1.5	nDi.2.2.2.g02012	nLs.2.1.2.g03854	host	3	K02145	ATPeV1A; ATP6A	V-type H+-transporting ATPase subunit A [EC:7.1.2.2]	host
WBGene00226963	host_ORTHOMCL5186	BPAG_0000558101	OOCN_0000082301	WBGene00248912	maker-PairedContig_259-snap-gene-0.15	nDi.2.2.2.g08003	nLs.2.1.2.g08832	host	3				host
WBGene00226969	host_ORTHOMCL3726	BPAG_0001081601	OOCN_0001092801	WBGene00245104	maker-PairedContig_122-snap-gene-4.13	nDi.2.2.2.g00341	nLs.2.1.2.g05444	host	2	K00871	PHKG	phosphorylase kinase gamma subunit [EC:2.7.11.19]	host
WBGene00226970	host_ORTHOMCL3725	BPAG_0001081801	OOCN_0000919701	WBGene00245103	maker-PairedContig_122-snap-gene-4.12	nDi.2.2.2.g00340	nLs.2.1.2.g05443	host	1	K20792	NAA15_16	N-alpha-acetyltransferase 15/16; NatA auxiliary subunit	host
WBGene00226989	host_ORTHOMCL6758	BPAG_0000025001	OOCN_0000373001	WBGene00241794	maker-PairedContig_212-snap-gene-1.23	nDi.2.2.2.g02828	nLs.2.1.2.g03146	host	2				host
WBGene00226990	host_ORTHOMCL4660	BPAG_0000867301	OOCN_0000867701	WBGene00241434	maker-PairedContig_1794-snap-gene-1.16	nDi.2.2.2.g00877	nLs.2.1.2.g03798	host	36	K11224	STAT5B	signal transducer and activator of transcription 5B	hostTop5
WBGene00226995	host_ORTHOMCL5422	BPAG_0000391901	OOCN_0000883701	WBGene00238654	maker-PairedContig_448-snap-gene-0.3	nDi.2.2.2.g06616	nLs.2.1.2.g03753	host	1	K12592	C1D; LRP1	exosome complex protein LRP1	host
WBGene00226998	host_ORTHOMCL3883	BPAG_0001042301	OOCN_0001016601	WBGene00238411	maker-PairedContig_2960-snap-gene-5.31	nDi.2.2.2.g06536	nLs.2.1.2.g08758	host	1	K00326	CYB5R	cytochrome-b5 reductase [EC:1.6.2.2]	host
WBGene00227000	host_ORTHOMCL6260	BPAG_0000127001	OOCN_0000899501	WBGene00240289	maker-PairedContig_1384-snap-gene-0.36	nDi.2.2.2.g05448	nLs.2.1.2.g05982	host	2	K13102	KIN	DNA/RNA-binding protein KIN17	host
WBGene00227001	host_ORTHOMCL3889	BPAG_0001040901	OOCN_0000096501	WBGene00238179	maker-PairedContig_2960-snap-gene-5.35	nDi.2.2.2.g09228	nLs.2.1.2.g04566	host	7	K17583	NOM1	nucleolar MIF4G domain-containing protein 1	host
WBGene00227005	host_ORTHOMCL6125	BPAG_0000161301	OOCN_0001141001	WBGene00238401	maker-PairedContig_2091-snap-gene-6.13	nDi.2.2.2.g05309	nLs.2.1.2.g03133	host	4	K20641	ARHGAP20	Rho GTPase-activating protein 20	host
WBGene00227012	host_ORTHOMCL2846	BPAG_0001284801	OOCN_0001198001	WBGene00246765	maker-PairedContig_1203-snap-gene-1.38	nDi.2.2.2.g08383	nLs.2.1.2.g08779	host	1				host
WBGene00227021	host_ORTHOMCL4145	BPAG_0000980901	OOCN_0001215601	WBGene00246703	maker-PairedContig_4389-snap-gene-4.28	nDi.2.2.2.g06701	nLs.2.1.2.g09847	host	1	K16575	ACTR1; ARP1	centractin	host
WBGene00227023	host_ORTHOMCL6386	BPAG_0000103801	OOCN_0001056901	WBGene00246821	maker-PairedContig_756-snap-gene-4.15	nDi.2.2.2.g09664	nLs.2.1.2.g01792	host	10				host
WBGene00227028	host_ORTHOMCL4906	BPAG_0000817401	OOCN_0000441401	WBGene00245296	maker-PairedContig_1943-snap-gene-0.12	nDi.2.2.2.g02089	nLs.2.1.2.g01044	host	2				host
WBGene00227030	host_ORTHOMCL4876	BPAG_0000823001	OOCN_0000721501	WBGene00245235	maker-PairedContig_1075-snap-gene-4.26	nDi.2.2.2.g00596	nLs.2.1.2.g00320	host	2	K07834	RALA	Ras-related protein Ral-A	host
WBGene00227032	host_ORTHOMCL3154	BPAG_0001210501	OOCN_0000639401	WBGene00244859	maker-PairedContig_1052-snap-gene-3.31	nDi.2.2.2.g07581	nLs.2.1.2.g09738	host	1				host
WBGene00227035	host_ORTHOMCL4749	BPAG_0000851001	OOCN_0001198401	WBGene00245422	maker-PairedContig_206-snap-gene-8.18	nDi.2.2.2.g02483	nLs.2.1.2.g04498	host	2	K22733	NIPA; SLC57A2S	magnesium transporter	host
WBGene00227039	host_ORTHOMCL4547	BPAG_0000893501	OOCN_0000529801	WBGene00242097	maker-PairedContig_1245-snap-gene-3.28	nDi.2.2.2.g02628	nLs.2.1.2.g01608	host	18				hostTop5
WBGene00227046	host_ORTHOMCL4428	BPAG_0000921601	OOCN_0000074701	WBGene00237240	maker-PairedContig_5919-snap-gene-0.5	nDi.2.2.2.g05352	nLs.2.1.2.g02306	host	7				host
WBGene00227048	host_ORTHOMCL6039	BPAG_0000184301	OOCN_0000974501	WBGene00238096	maker-PairedContig_431-snap-gene-0.12	nDi.2.2.2.g04914	nLs.2.1.2.g05787	host	1	K23334	RANBP9_10; RANBPM	Ran-binding protein 9/10	host
WBGene00227050	host_ORTHOMCL2713	BPAG_0001320401	OOCN_0000840001	WBGene00239570	maker-PairedContig_118-snap-gene-0.7	nDi.2.2.2.g04585	nLs.2.1.2.g03482	host	3	K24737	WDR6	WD repeat-containing protein 6	host
WBGene00227052	host_ORTHOMCL2646	BPAG_0001336101	OOCN_0000563001	WBGene00237806	maker-PairedContig_262-snap-gene-6.7	nDi.2.2.2.g09483	nLs.2.1.2.g00893	host	1	K10688	UBE2W; UBC16	ubiquitin-conjugating enzyme E2 W [EC:2.3.2.25]	host
WBGene00227057	host_ORTHOMCL4267	BPAG_0000956801	OOCN_0000767001	WBGene00244159	maker-PairedContig_4023-snap-gene-7.11	nDi.2.2.2.g03880	nLs.2.1.2.g05045	host	1				host
WBGene00227058	host_ORTHOMCL3052	BPAG_0001232001	OOCN_0000074401	WBGene00239372	maker-PairedContig_1679-snap-gene-0.27	nDi.2.2.2.g03977	nLs.2.1.2.g08626	host	2	K09650	PARL; PSARL; PCP1	rhomboid-like protein [EC:3.4.21.105]	host
WBGene00227062	host_ORTHOMCL3445	BPAG_0001141701	OOCN_0000940501	WBGene00238230	maker-PairedContig_597-snap-gene-0.27	nDi.2.2.2.g05162	nLs.2.1.2.g05570	host	1	K07952	ARFRP1	ADP-ribosylation factor related protein 1	host
WBGene00227064	host_ORTHOMCL6127	BPAG_0000161101	OOCN_0001076701	WBGene00238404	maker-PairedContig_2091-snap-gene-6.16	nDi.2.2.2.g07851	nLs.2.1.2.g06642	host	2	K11883	NOB1	RNA-binding protein NOB1	host
WBGene00227071	host_ORTHOMCL6764	BPAG_0000023801	OOCN_0000503001	WBGene00245175	maker-PairedContig_1144-snap-gene-3.15	nDi.2.2.2.g00652	nLs.2.1.2.g02014	host	11	K09313	CUTL	homeobox protein cut-like	host
WBGene00227074	host_ORTHOMCL3384	BPAG_0001154001	OOCN_0000073901	WBGene00245728	maker-PairedContig_319-snap-gene-0.4	nDi.2.2.2.g04124	nLs.2.1.2.g08388	host	2				host
WBGene00227076	host_ORTHOMCL6778	BPAG_0000021601	OOCN_0000023301	WBGene00245146	maker-PairedContig_1144-snap-gene-5.36	nDi.2.2.2.g00676	nLs.2.1.2.g04141	host	3				host
WBGene00227077	host_ORTHOMCL3216	BPAG_0001191701	OOCN_0000567701	WBGene00245686	maker-PairedContig_2158-snap-gene-2.19	nDi.2.2.2.g01523	nLs.2.1.2.g06323	host	3	K10147	PPM1D; WIP1	protein phosphatase 1D [EC:3.1.3.16]	host
WBGene00227078	host_ORTHOMCL5104	BPAG_0000658701	OOCN_0000741401	WBGene00244585	maker-PairedContig_4156-snap-gene-0.7	nDi.2.2.2.g05634	nLs.2.1.2.g03580	host	3	K14165	K14165	atypical dual specificity phosphatase [EC:3.1.3.16 3.1.3.48]	host
WBGene00227080	host_ORTHOMCL4420	BPAG_0000923101	OOCN_0000445201	WBGene00247454	maker-PairedContig_1331-snap-gene-2.12	nDi.2.2.2.g00178	nLs.2.1.2.g01443	host	1				host
WBGene00227087	host_ORTHOMCL4262	BPAG_0000957801	OOCN_0000718901	WBGene00247990	maker-PairedContig_3599-snap-gene-2.25	nDi.2.2.2.g02802	nLs.2.1.2.g04786	host	1				host
WBGene00227090	host_ORTHOMCL3797	BPAG_0001066501	OOCN_0000203801	WBGene00246993	maker-PairedContig_4212-snap-gene-0.11	nDi.2.2.2.g09924	nLs.2.1.2.g04324	host	7	K24942	TTC38	tetratricopeptide repeat protein 38	host
WBGene00227091	host_ORTHOMCL6226	BPAG_0000136101	OOCN_0000429101	WBGene00247776	maker-PairedContig_459-snap-gene-0.25	nDi.2.2.2.g02942	nLs.2.1.2.g02476	host	1	K18169	TTC19	tetratricopeptide repeat protein 19; mitochondrial	host
WBGene00227093	host_ORTHOMCL6225	BPAG_0000136401	OOCN_0000429001	WBGene00247777	maker-PairedContig_459-snap-gene-0.28	nDi.2.2.2.g02945	nLs.2.1.2.g02480	host	2	K19931	LIN7	protein lin-7	host
WBGene00227094	host_ORTHOMCL5646	BPAG_0000296801	OOCN_0000245801	WBGene00246958	maker-PairedContig_765-snap-gene-0.3	nDi.2.2.2.g09437	nLs.2.1.2.g04070	host	1	K25829	ELOF1; ELF1	transcription elongation factor 1	host
WBGene00227099	host_ORTHOMCL2544	BPAG_0001360901	OOCN_0000788701	WBGene00246046	maker-PairedContig_1935-snap-gene-0.7	nDi.2.2.2.g04296	nLs.2.1.2.g05269	host	1				host
WBGene00227103	host_ORTHOMCL4323	BPAG_0000944801	OOCN_0000830401	WBGene00244946	maker-PairedContig_5874-snap-gene-0.6	nDi.2.2.2.g04542	nLs.2.1.2.g02108	host	2	K24049	MPP3_7	MAGUK p55 subfamily member 3/7	host
WBGene00227112	host_ORTHOMCL3371	BPAG_0001156001	OOCN_0001024001	WBGene00242241	maker-PairedContig_2307-snap-gene-1.24	nDi.2.2.2.g01117	nLs.2.1.2.g03608	host	1	K13091	RBM23_39	RNA-binding protein 23/39	host
WBGene00227113	host_ORTHOMCL6601	BPAG_0000058701	OOCN_0000986501	WBGene00240593	maker-PairedContig_1063-snap-gene-0.9	nDi.2.2.2.g05002	nLs.2.1.2.g08005	host	8				host
WBGene00227118	host_ORTHOMCL4515	BPAG_0000900401	OOCN_0000574801	WBGene00241005	maker-PairedContig_208-snap-gene-1.18	nDi.2.2.2.g04248	nLs.2.1.2.g07077	host	10	K12611	DCP1B	mRNA-decapping enzyme 1B [EC:3.-.-.-]	host
WBGene00227127	host_ORTHOMCL2616	BPAG_0001343401	OOCN_0000488701	WBGene00241309	maker-PairedContig_1937-snap-gene-0.18	nDi.2.2.2.g01902	nLs.2.1.2.g06948	host	2	K21412	ANKLE2; LEM4	ankyrin repeat and LEM domain-containing protein 2	host
WBGene00227130	host_ORTHOMCL3412	BPAG_0001148201	OOCN_0000851501	WBGene00244878	maker-PairedContig_303-snap-gene-0.17	nDi.2.2.2.g08227	nLs.2.1.2.g04113	host	1	K07765	MBTPS2	S2P endopeptidase [EC:3.4.24.85]	host
WBGene00227132	host_ORTHOMCL6120	BPAG_0000162201	OOCN_0000404401	WBGene00245667	maker-PairedContig_1024-snap-gene-0.12	nDi.2.2.2.g01505	nLs.2.1.2.g02335	host	2	K24935	TTC27	tetratricopeptide repeat protein 27	host
WBGene00227134	host_ORTHOMCL6714	BPAG_0000033601	OOCN_0000771701	WBGene00240919	maker-PairedContig_479-snap-gene-0.22	nDi.2.2.2.g05920	nLs.2.1.2.g08529	host	3	K15528	FAAH	fatty acid amide hydrolase [EC:3.5.1.99]	host
WBGene00227139	host_ORTHOMCL3413	BPAG_0001148101	OOCN_0000851401	WBGene00244877	maker-PairedContig_206-snap-gene-0.7	nDi.2.2.2.g08228	nLs.2.1.2.g04112	host	3	K12581	CNOT7_8; CAF1; POP2	CCR4-NOT transcription complex subunit 7/8	host
WBGene00227143	host_ORTHOMCL3590	BPAG_0001108201	OOCN_0000617401	WBGene00245192	maker-PairedContig_1144-snap-gene-1.19	nDi.2.2.2.g00637	nLs.2.1.2.g07789	host	1	K03648	UNG; UDG	uracil-DNA glycosylase [EC:3.2.2.27]	host
WBGene00227144	host_ORTHOMCL4752	BPAG_0000850601	OOCN_0000069801	WBGene00245427	maker-PairedContig_206-snap-gene-7.18	nDi.2.2.2.g00003	nLs.2.1.2.g04493	host	1				host
WBGene00227145	host_ORTHOMCL6287	BPAG_0000121501	OOCN_0001224601	WBGene00246234	maker-PairedContig_1181-snap-gene-1.39	nDi.2.2.2.g04364	nLs.2.1.2.g08459	host	2	K04727	AIFM1; PDCD8	apoptosis-inducing factor 1 [EC:1.-.-.-]	host
WBGene00227148	host_ORTHOMCL2452	BPAG_0001382001	OOCN_0001018501	WBGene00248190	maker-PairedContig_279-snap-gene-0.10	nDi.2.2.2.g03851	nLs.2.1.2.g07133	host	1				host
WBGene00227164	host_ORTHOMCL6664	BPAG_0000043601	OOCN_0000767701	WBGene00241064	maker-PairedContig_4425-snap-gene-0.29	nDi.2.2.2.g09120	nLs.2.1.2.g05344	host	3				host
WBGene00227170	host_ORTHOMCL6755	BPAG_0000025401	OOCN_0000570701	WBGene00241797	maker-PairedContig_212-snap-gene-1.20	nDi.2.2.2.g02832	nLs.2.1.2.g03791	host	5	K07955	ARL8	ADP-ribosylation factor-like protein 8	host
WBGene00227171	host_ORTHOMCL6629	BPAG_0000050401	OOCN_0000422001	WBGene00241571	maker-PairedContig_740-snap-gene-0.24	nDi.2.2.2.g06287	nLs.2.1.2.g02834	host	3	K24678	HHAT	protein-cysteine N-palmitoyltransferase HHAT [EC:2.3.1.-]	host
WBGene00227172	host_ORTHOMCL4264	BPAG_0000957301	OOCN_0000959801	WBGene00244149	maker-PairedContig_4023-snap-gene-8.16	nDi.2.2.2.g01248	nLs.2.1.2.g05049	host	2	K24062	PICK1	PRKCA-binding protein	host
WBGene00227173	host_ORTHOMCL4099	BPAG_0000991101	OOCN_0000005401	WBGene00241170	maker-PairedContig_261-snap-gene-2.19	nDi.2.2.2.g01771	nLs.2.1.2.g04340	host	2	K17277	EPS8	epidermal growth factor receptor kinase substrate 8	host
WBGene00227176	host_ORTHOMCL3108	BPAG_0001219101	OOCN_0000505801	WBGene00242451	maker-PairedContig_1013-snap-gene-1.32	nDi.2.2.2.g05038	nLs.2.1.2.g08446	host	1	K02992	RP-S7; MRPS7; rpsG	small subunit ribosomal protein S7	host
WBGene00227177	host_ORTHOMCL6874	BPAG_0000001401	OOCN_0001055701	WBGene00240526	maker-PairedContig_474-snap-gene-0.19	nDi.2.2.2.g06000	nLs.2.1.2.g01695	host	6				host
WBGene00227178	host_ORTHOMCL4102	BPAG_0000990501	OOCN_0000622001	WBGene00241175	maker-PairedContig_261-snap-gene-2.14	nDi.2.2.2.g01776	nLs.2.1.2.g09251	host	5	K15456	KTI12	protein KTI12	host
WBGene00227181	host_ORTHOMCL4404	BPAG_0000925401	OOCN_0000435501	WBGene00247478	maker-PairedContig_833-snap-gene-3.21	nDi.2.2.2.g00201	nLs.2.1.2.g00103	host	1	K14686	SLC31A1; CTR1	solute carrier family 31 (copper transporter); member 1	host
WBGene00227187	host_ORTHOMCL5529	BPAG_0000341201	OOCN_0000222401	WBGene00243863	maker-PairedContig_4684-snap-gene-1.22	nDi.2.2.2.g02048	nLs.2.1.2.g01194	host	3	K10436	MAPRE	microtubule-associated protein; RP/EB family	host
WBGene00227192	host_ORTHOMCL5881	BPAG_0000225601	OOCN_0000760401	WBGene00243695	maker-PairedContig_1697-snap-gene-3.28	nDi.2.2.2.g03003	nLs.2.1.2.g02449	host	4				host
WBGene00227200	host_ORTHOMCL3738	BPAG_0001079501	OOCN_0000747201	WBGene00245050	maker-PairedContig_122-snap-gene-6.22	nDi.2.2.2.g00359	nLs.2.1.2.g03636	host	5	K08269	ULK2; ATG1	serine/threonine-protein kinase ULK2 [EC:2.7.11.1]	host
WBGene00227203	host_ORTHOMCL2436	BPAG_0001385901	OOCN_0000673901	WBGene00243400	maker-PairedContig_1459-snap-gene-1.16	nDi.2.2.2.g02582	nLs.2.1.2.g05338	host	4	K01001	ALG7	UDP-N-acetylglucosamine--dolichyl-phosphate N-acetylglucosaminephosphotransferase [EC:2.7.8.15]	host
WBGene00227212	host_ORTHOMCL4624	BPAG_0000874201	OOCN_0000798001	WBGene00241650	maker-PairedContig_1906-snap-gene-2.12	nDi.2.2.2.g01408	nLs.2.1.2.g05194	host	36	K07930	RAB43	Ras-related protein Rab-43	hostTop5
WBGene00227213	host_ORTHOMCL4628	BPAG_0000873701	OOCN_0000380801	WBGene00241655	maker-PairedContig_1906-snap-gene-1.17	nDi.2.2.2.g01402	nLs.2.1.2.g08914	host	12	K19952	RABIF; MSS4; DSS4	guanine nucleotide exchange factor	host
WBGene00227216	host_ORTHOMCL6298	BPAG_0000119601	OOCN_0000342401	WBGene00242461	maker-PairedContig_1013-snap-gene-1.29	nDi.2.2.2.g04287	nLs.2.1.2.g07892	host	2	K10485	BTBD13; GMCL1; GCL	BTB/POZ domain-containing protein 13 (germ cell-less protein-like 1)	host
WBGene00227217	host_ORTHOMCL5724	BPAG_0000273901	OOCN_0000570401	WBGene00237021	maker-PairedContig_3686-snap-gene-0.13	nDi.2.2.2.g04714	nLs.2.1.2.g02942	host	14				hostTop5
WBGene00227220	host_ORTHOMCL6794	BPAG_0000018601	OOCN_0000416401	WBGene00241452	maker-PairedContig_1198-snap-gene-4.21	nDi.2.2.2.g00892	nLs.2.1.2.g02895	host	5	K19619	TDP2	tyrosyl-DNA phosphodiesterase 2 [EC:3.1.4.-]	host
WBGene00227226	host_ORTHOMCL3115	BPAG_0001217701	OOCN_0000437101	WBGene00246512	maker-PairedContig_2153-snap-gene-0.6	nDi.2.2.2.g04203	nLs.2.1.2.g07871	host	1	K24333	MEGF6	multiple epidermal growth factor-like domains protein 6	host
WBGene00227229	host_ORTHOMCL3512	BPAG_0001126101	OOCN_0000596501	WBGene00241908	maker-PairedContig_1064-snap-gene-1.22	nDi.2.2.2.g05082	nLs.2.1.2.g05855	host	2				host
WBGene00227232	host_ORTHOMCL2792	BPAG_0001297301	OOCN_0001157601	WBGene00238296	maker-PairedContig_4176-snap-gene-1.11	nDi.2.2.2.g05740	nLs.2.1.2.g04184	host	3	K12195	CHMP6; VPS20	charged multivesicular body protein 6	host
WBGene00227237	host_ORTHOMCL4815	BPAG_0000837301	OOCN_0001197001	WBGene00240437	maker-PairedContig_4451-snap-gene-0.10	nDi.2.2.2.g05663	nLs.2.1.2.g02820	host	4	K03626	EGD2; NACA	nascent polypeptide-associated complex subunit alpha	host
WBGene00227238	host_ORTHOMCL3230	BPAG_0001188601	OOCN_0000807001	WBGene00238245	snap_masked-PairedContig_3444-processed-gene-0.1	nDi.2.2.2.g11949	nLs.2.1.2.g06804	host	14				hostTop5
WBGene00227239	host_ORTHOMCL2799	BPAG_0001294801	OOCN_0000947001	WBGene00244538	maker-PairedContig_3202-snap-gene-0.8	nDi.2.2.2.g05771	nLs.2.1.2.g00920	host	1	K00710	GALNT	polypeptide N-acetylgalactosaminyltransferase [EC:2.4.1.41]	host
WBGene00227241	host_ORTHOMCL6823	BPAG_0000012801	OOCN_0000575801	WBGene00239524	maker-PairedContig_4018-snap-gene-0.6	nDi.2.2.2.g03962	nLs.2.1.2.g02965	host	3	K24996	STEEP1	STING ER exit protein	host
WBGene00227242	host_ORTHOMCL4364	BPAG_0000936101	OOCN_0000897601	WBGene00245016	maker-PairedContig_3631-snap-gene-0.19	nDi.2.2.2.g00395	nLs.2.1.2.g02513	host	3	K06698	PSME3	proteasome activator subunit 3 (PA28 gamma)	host
WBGene00227243	host_ORTHOMCL4365	BPAG_0000936001	OOCN_0000897501	WBGene00245017	maker-PairedContig_3631-snap-gene-0.17	nDi.2.2.2.g00394	nLs.2.1.2.g02512	host	9				host
WBGene00227248	host_ORTHOMCL6491	BPAG_0000081501	OOCN_0000043301	WBGene00237749	maker-PairedContig_1260-snap-gene-4.35	nDi.2.2.2.g02398	nLs.2.1.2.g02247	host	1	K00721	DPM1	dolichol-phosphate mannosyltransferase [EC:2.4.1.83]	host
WBGene00227253	host_ORTHOMCL3637	BPAG_0001099701	OOCN_0000682101	WBGene00241367	maker-PairedContig_1239-snap-gene-0.13	nDi.2.2.2.g00815	nLs.2.1.2.g03315	host	2				host
WBGene00227254	host_ORTHOMCL6683	BPAG_0000039801	OOCN_0000625301	WBGene00240993	maker-PairedContig_208-snap-gene-2.42	nDi.2.2.2.g04261	nLs.2.1.2.g05525	host	1				host
WBGene00227263	host_ORTHOMCL6295	BPAG_0000120001	OOCN_0000737201	WBGene00242456	maker-PairedContig_1013-snap-gene-1.27	nDi.2.2.2.g04293	nLs.2.1.2.g06109	host	1	K07190	PHKA_B	phosphorylase kinase alpha/beta subunit	host
WBGene00227282	host_ORTHOMCL5079	BPAG_0000709901	OOCN_0000893101	WBGene00241032	maker-PairedContig_3960-snap-gene-1.20	nDi.2.2.2.g05092	nLs.2.1.2.g03362	host	2	K06910	PEBP; TFS1	phosphatidylethanolamine-binding protein	host
WBGene00227289	host_ORTHOMCL4769	BPAG_0000846801	OOCN_0000508201	WBGene00245591	maker-PairedContig_5411-snap-gene-0.13	nDi.2.2.2.g00145	nLs.2.1.2.g04948	host	2	K12839	SMNDC1; SPF30	survival of motor neuron-related-splicing factor 30	host
WBGene00227292	host_ORTHOMCL2501	BPAG_0001370601	OOCN_0001177201	WBGene00248864	maker-PairedContig_990-snap-gene-0.7	nDi.2.2.2.g10908	nLs.2.1.2.g08214	host	21	K18038	PTPN9; MEG2	tyrosine-protein phosphatase non-receptor type 9 [EC:3.1.3.48]	hostTop5
WBGene00227297	host_ORTHOMCL3498	BPAG_0001129201	OOCN_0000042501	WBGene00236811	snap_masked-PairedContig_3594-processed-gene-0.0	nDi.2.2.2.g09163	nLs.2.1.2.g07687	host	1	K18584	ACTR3; ARP3	actin-related protein 3	host
WBGene00227299	host_ORTHOMCL6179	BPAG_0000148301	OOCN_0000399301	WBGene00237592	maker-PairedContig_306-snap-gene-0.12	nDi.2.2.2.g02208	nLs.2.1.2.g04535	host	1	K20290	COG3; SEC34	conserved oligomeric Golgi complex subunit 3	host
WBGene00227304	host_ORTHOMCL2458	BPAG_0001380501	OOCN_0000108701	WBGene00238509	maker-PairedContig_862-snap-gene-2.19	nDi.2.2.2.g05236	nLs.2.1.2.g02521	host	1	K17279	REEP5_6	receptor expression-enhancing protein 5/6	host
WBGene00227305	host_ORTHOMCL5802	BPAG_0000249701	OOCN_0001143501	WBGene00237892	maker-PairedContig_262-snap-gene-3.8	nDi.2.2.2.g01310	nLs.2.1.2.g04516	host	1	K02842	FZD9_10; CD349_50	frizzled 9/10	host
WBGene00227307	host_ORTHOMCL2472	BPAG_0001377101	OOCN_0000681101	WBGene00243182	maker-PairedContig_186-snap-gene-0.3	nDi.2.2.2.g06185	nLs.2.1.2.g09119	host	1	K06631	PLK1	polo-like kinase 1 [EC:2.7.11.21]	host
WBGene00227308	host_ORTHOMCL6317	BPAG_0000115901	OOCN_0000945701	WBGene00238150	maker-PairedContig_2960-snap-gene-1.17	nDi.2.2.2.g09773	nLs.2.1.2.g07274	host	2	K09528	DNAJC8	DnaJ homolog subfamily C member 8	host
WBGene00227310	host_ORTHOMCL6558	BPAG_0000067501	OOCN_0001032601	WBGene00248570	maker-PairedContig_6243-snap-gene-0.11	nDi.2.2.2.g09657	nLs.2.1.2.g07310	host	1				host
WBGene00227313	host_ORTHOMCL5308	BPAG_0000459401	OOCN_0000890701	WBGene00237407	maker-PairedContig_1054-snap-gene-0.18	nDi.2.2.2.g01612	nLs.2.1.2.g01886	host	1	K00504	PHM	peptidylglycine monooxygenase [EC:1.14.17.3]	host
WBGene00227319	host_ORTHOMCL5817	BPAG_0000245101	OOCN_0000900201	WBGene00238503	maker-PairedContig_862-snap-gene-0.7	nDi.2.2.2.g05242	nLs.2.1.2.g02515	host	3	K02207	UBE2R; UBC3; CDC34	ubiquitin-conjugating enzyme E2 R [EC:2.3.2.23]	host
WBGene00227324	host_ORTHOMCL5721	BPAG_0000274401	OOCN_0000306501	WBGene00244553	snap_masked-PairedContig_2325-processed-gene-0.1	nDi.2.2.2.g10304	nLs.2.1.2.g00910	host	4				host
WBGene00227325	host_ORTHOMCL6302	BPAG_0000119001	OOCN_0000012001	WBGene00244807	maker-PairedContig_134-snap-gene-0.19	nDi.2.2.2.g05969	nLs.2.1.2.g03262	host	5	K01409	OSGEP; KAE1; QRI7	N6-L-threonylcarbamoyladenine synthase [EC:2.3.1.234]	host
WBGene00227339	host_ORTHOMCL5467	BPAG_0000372301	OOCN_0001051201	WBGene00238991	maker-PairedContig_357-snap-gene-0.18	nDi.2.2.2.g06220	nLs.2.1.2.g05843	host	2	K17605	PPP2R4; PTPA	serine/threonine-protein phosphatase 2A activator	host
WBGene00227341	host_ORTHOMCL4603	BPAG_0000878901	OOCN_0001026101	WBGene00244677	maker-PairedContig_43-snap-gene-0.6	nDi.2.2.2.g10142	nLs.2.1.2.g08500	host	1	K21766	TBCC	tubulin-specific chaperone C	host
WBGene00227345	host_ORTHOMCL3954	BPAG_0001026001	OOCN_0000859101	WBGene00246102	maker-PairedContig_3559-snap-gene-0.13	nDi.2.2.2.g05257	nLs.2.1.2.g02347	host	1	K17606	IGBP1; TAP42	immunoglobulin-binding protein 1	host
WBGene00227346	host_ORTHOMCL6016	BPAG_0000189001	OOCN_0001192901	WBGene00246232	maker-PairedContig_1181-snap-gene-1.33	nDi.2.2.2.g04366	nLs.2.1.2.g04120	host	1	K15137	MED19	mediator of RNA polymerase II transcription subunit 19	host
WBGene00227351	host_ORTHOMCL6745	BPAG_0000026901	OOCN_0000397201	WBGene00241252	maker-PairedContig_411-snap-gene-0.16	nDi.2.2.2.g04837	nLs.2.1.2.g03455	host	1	K13356	FAR	alcohol-forming fatty acyl-CoA reductase [EC:1.2.1.84]	host
WBGene00227352	host_ORTHOMCL2532	BPAG_0001363401	OOCN_0000831101	WBGene00241208	maker-PairedContig_1462-snap-gene-0.8	nDi.2.2.2.g03540	nLs.2.1.2.g06617	host	1	K01081	E3.1.3.5	5'-nucleotidase [EC:3.1.3.5]	host
WBGene00227356	host_ORTHOMCL4565	BPAG_0000888801	OOCN_0000837401	WBGene00240678	maker-PairedContig_2095-snap-gene-1.31	nDi.2.2.2.g05297	nLs.2.1.2.g00266	host	3	K03102	SQD	squid	host
WBGene00227361	host_ORTHOMCL4743	BPAG_0000851701	OOCN_0000903401	WBGene00245412	maker-PairedContig_206-snap-gene-8.22	nDi.2.2.2.g02489	nLs.2.1.2.g02496	host	1				host
WBGene00227366	host_ORTHOMCL3061	BPAG_0001230101	OOCN_0000620401	WBGene00247535	maker-PairedContig_905-snap-gene-2.11	nDi.2.2.2.g00262	nLs.2.1.2.g00416	host	4	K17943	PUM	pumilio RNA-binding family	host
WBGene00227369	host_ORTHOMCL6318	BPAG_0000115601	OOCN_0000194501	WBGene00243782	maker-PairedContig_1498-snap-gene-1.9	nDi.2.2.2.g02864	nLs.2.1.2.g00643	host	1	K06051	DLL	delta	host
WBGene00227372	host_ORTHOMCL5342	BPAG_0000434901	OOCN_0000182001	WBGene00237114	maker-PairedContig_1362-snap-gene-0.24	nDi.2.2.2.g02683	nLs.2.1.2.g03895	host	1	K15287	SLC35F1_2	solute carrier family 35; member F1/2	host
WBGene00227380	host_ORTHOMCL6792	BPAG_0000019101	OOCN_0000708901	WBGene00241446	maker-PairedContig_1198-snap-gene-4.18	nDi.2.2.2.g00888	nLs.2.1.2.g08270	host	8	K24523	CPNE5_8_9	copine 5/8/9	host
WBGene00227388	host_ORTHOMCL6852	BPAG_0000005501	OOCN_0001074401	WBGene00237959	maker-PairedContig_5528-snap-gene-1.22	nDi.2.2.2.g05569	nLs.2.1.2.g00440	host	2	K03246	EIF3I	translation initiation factor 3 subunit I	host
WBGene00227405	host_ORTHOMCL2932	BPAG_0001261701	OOCN_0001004401	WBGene00248934	maker-PairedContig_918-snap-gene-0.3	nDi.2.2.2.g05188	nLs.2.1.2.g05677	host	1				host
WBGene00227408	host_ORTHOMCL4373	BPAG_0000934501	OOCN_0000949801	WBGene00245033	maker-PairedContig_3970-snap-gene-0.7	nDi.2.2.2.g00380	nLs.2.1.2.g02017	host	4	K12384	SCARB2; LIMP2; CD36L2	lysosome membrane protein 2	host
WBGene00227411	host_ORTHOMCL3318	BPAG_0001169801	OOCN_0000594201	WBGene00239353	maker-PairedContig_4628-snap-gene-0.6	nDi.2.2.2.g03993	nLs.2.1.2.g00525	host	4				host
WBGene00227417	host_ORTHOMCL4470	BPAG_0000909701	OOCN_0000798901	WBGene00246429	maker-PairedContig_2062-snap-gene-0.6	nDi.2.2.2.g06822	nLs.2.1.2.g09466	host	3	K08805	DCLK1_2	doublecortin-like kinase 1/2 [EC:2.7.11.1]	host
WBGene00227419	host_ORTHOMCL5751	BPAG_0000267201	OOCN_0000900301	WBGene00243163	maker-PairedContig_1338-snap-gene-1.12	nDi.2.2.2.g08825	nLs.2.1.2.g05777	host	6	K12874	AQR	intron-binding protein aquarius	host
WBGene00227425	host_ORTHOMCL3898	BPAG_0001039101	OOCN_0000846501	WBGene00244464	maker-PairedContig_600-snap-gene-0.25	nDi.2.2.2.g05211	nLs.2.1.2.g04793	host	4	K02128	ATPeF0C; ATP5G; ATP9	F-type H+-transporting ATPase subunit c	host
WBGene00227426	host_ORTHOMCL3899	BPAG_0001039001	OOCN_0000846601	WBGene00244463	maker-PairedContig_600-snap-gene-0.29	nDi.2.2.2.g05212	nLs.2.1.2.g04792	host	8				host
WBGene00227433	host_ORTHOMCL2415	BPAG_0001392801	OOCN_0000088901	WBGene00248309	maker-PairedContig_3910-snap-gene-0.9	nDi.2.2.2.g07929	nLs.2.1.2.g04463	host	1	K12736	PPWD1	peptidylprolyl isomerase domain and WD repeat-containing protein 1 [EC:5.2.1.8]	host
WBGene00227439	host_ORTHOMCL5376	BPAG_0000417501	OOCN_0000678701	WBGene00237204	maker-PairedContig_1362-snap-gene-0.20	nDi.2.2.2.g07697	nLs.2.1.2.g08128	host	5	K19363	LITAF	lipopolysaccharide-induced tumor necrosis factor-alpha factor	host
WBGene00227448	host_ORTHOMCL3444	BPAG_0001141801	OOCN_0000940401	WBGene00255444	maker-PairedContig_597-snap-gene-0.17	nDi.2.2.2.g05160	nLs.2.1.2.g05571	host	2	K15865	CDKAL1	threonylcarbamoyladenosine tRNA methylthiotransferase CDKAL1 [EC:2.8.4.5]	host
WBGene00227455	host_ORTHOMCL5588	BPAG_0000315401	OOCN_0000703301	WBGene00237043	maker-PairedContig_1446-snap-gene-0.14	nDi.2.2.2.g02740	nLs.2.1.2.g07363	host	1	K02876	RP-L15; MRPL15; rplO	large subunit ribosomal protein L15	host
WBGene00227457	host_ORTHOMCL2445	BPAG_0001383101	OOCN_0000096001	WBGene00238363	maker-PairedContig_2091-snap-gene-10.21	nDi.2.2.2.g09732	nLs.2.1.2.g06764	host	1	K14808	DDX54; DBP10	ATP-dependent RNA helicase DDX54/DBP10 [EC:3.6.4.13]	host
WBGene00227469	host_ORTHOMCL2773	BPAG_0001302001	OOCN_0000796501	WBGene00242812	maker-PairedContig_6295-snap-gene-0.15	nDi.2.2.2.g07297	nLs.2.1.2.g06197	host	6	K17972	NAA20; NAT3	N-terminal acetyltransferase B complex catalytic subunit [EC:2.3.1.254]	host
WBGene00227471	host_ORTHOMCL3910	BPAG_0001035201	OOCN_0000407301	WBGene00243533	maker-PairedContig_6229-snap-gene-1.29	nDi.2.2.2.g05578	nLs.2.1.2.g08544	host	8				host
WBGene00227475	host_ORTHOMCL6866	BPAG_0000003001	OOCN_0001222001	WBGene00240509	maker-PairedContig_1973-snap-gene-0.9	nDi.2.2.2.g08766	nLs.2.1.2.g04620	host	11				host
WBGene00227479	host_ORTHOMCL2359	BPAG_0001407001	OOCN_0001138501	WBGene00246353	maker-PairedContig_77-snap-gene-0.3	nDi.2.2.2.g09789	nLs.2.1.2.g06453	host	6				host
WBGene00227480	host_ORTHOMCL3723	BPAG_0001082001	OOCN_0000919501	WBGene00245101	maker-PairedContig_122-snap-gene-4.15	nDi.2.2.2.g00338	nLs.2.1.2.g00494	host	2	K15443	TRM82; WDR4	tRNA (guanine-N(7)-)-methyltransferase subunit TRM82	host
WBGene00227482	host_ORTHOMCL2914	BPAG_0001265501	OOCN_0000010501	WBGene00241550	maker-PairedContig_4947-snap-gene-0.6	nDi.2.2.2.g01009	nLs.2.1.2.g03574	host	2	K08544	NR2C2; TR4	testicular receptor 4	host
WBGene00227483	host_ORTHOMCL4040	BPAG_0001005601	OOCN_0000812101	WBGene00241081	maker-PairedContig_3872-snap-gene-1.9	nDi.2.2.2.g04969	nLs.2.1.2.g03003	host	2	K17336	PLS3	plastin-3	host
WBGene00227490	host_ORTHOMCL4384	BPAG_0000932601	OOCN_0000000801	WBGene00237845	snap_masked-PairedContig_1259-processed-gene-0.7	nDi.2.2.2.g02645	nLs.2.1.2.g00343	host	7	K23740	SH3BGR	SH3 domain-binding glutamic acid-rich protein	host
WBGene00227491	host_ORTHOMCL6203	BPAG_0000142901	OOCN_0000814101	WBGene00238035	maker-PairedContig_5605-snap-gene-2.11	nDi.2.2.2.g06528	nLs.2.1.2.g07957	host	1	K14008	ERLEC1; XTP3B	endoplasmic reticulum lectin 1	host
WBGene00227492	host_ORTHOMCL3490	BPAG_0001130701	OOCN_0000720301	WBGene00238573	maker-PairedContig_888-snap-gene-0.10	nDi.2.2.2.g08042	nLs.2.1.2.g04987	host	3	K14692	SLC30A5_7; ZNT5_7; MTP; MSC2	solute carrier family 30 (zinc transporter); member 5/7	host
WBGene00227499	host_ORTHOMCL3097	BPAG_0001221701	OOCN_0000957101	WBGene00238203	maker-PairedContig_2091-snap-gene-4.12	nDi.2.2.2.g09916	nLs.2.1.2.g07396	host	3	K11324	DMAP1; SWC4; EAF2	DNA methyltransferase 1-associated protein 1	host
WBGene00227509	host_ORTHOMCL5136	BPAG_0000612001	OOCN_0000854401	WBGene00248660	maker-PairedContig_104-snap-gene-1.14	nDi.2.2.2.g08878	nLs.2.1.2.g03070	host	1	K07179	RIOK2	RIO kinase 2 [EC:2.7.11.1]	host
WBGene00227513	host_ORTHOMCL6164	BPAG_0000151901	OOCN_0000087401	WBGene00237899	maker-PairedContig_262-snap-gene-2.11	nDi.2.2.2.g07433	nLs.2.1.2.g02678	host	3				host
WBGene00227528	host_ORTHOMCL5794	BPAG_0000253801	OOCN_0000226401	WBGene00238479	maker-PairedContig_2705-snap-gene-0.6	nDi.2.2.2.g08772	nLs.2.1.2.g06241	host	1				host
WBGene00227534	host_ORTHOMCL2705	BPAG_0001323401	OOCN_0001032101	WBGene00238834	maker-PairedContig_3423-snap-gene-0.10	nDi.2.2.2.g09084	nLs.2.1.2.g07803	host	7	K09578	PIN1	peptidyl-prolyl cis-trans isomerase NIMA-interacting 1 [EC:5.2.1.8]	host
WBGene00227539	host_ORTHOMCL4436	BPAG_0000919501	OOCN_0000483801	WBGene00237216	maker-PairedContig_5373-snap-gene-0.11	nDi.2.2.2.g04487	nLs.2.1.2.g06879	host	3	K18081	MTMR1_2	myotubularin-related protein 1/2 [EC:3.1.3.64 3.1.3.95]	host
WBGene00227540	host_ORTHOMCL2465	BPAG_0001379701	OOCN_0000956001	WBGene00238517	maker-PairedContig_862-snap-gene-2.25	nDi.2.2.2.g05229	nLs.2.1.2.g02530	host	1	K24260	WDR11	WD repeat-containing protein 11	host
WBGene00227541	host_ORTHOMCL2533	BPAG_0001363101	OOCN_0000860101	WBGene00241206	maker-PairedContig_1435-snap-gene-0.8	nDi.2.2.2.g01810	nLs.2.1.2.g06616	host	2	K02649	PIK3R1_2_3	phosphoinositide-3-kinase regulatory subunit alpha/beta/delta	host
WBGene00227547	host_ORTHOMCL4607	BPAG_0000878301	OOCN_0000060901	WBGene00244682	maker-PairedContig_6001-snap-gene-0.4	nDi.2.2.2.g09187	nLs.2.1.2.g07392	host	4				host
WBGene00227550	host_ORTHOMCL4854	BPAG_0000827701	OOCN_0000657401	WBGene00244957	maker-PairedContig_5542-snap-gene-1.6	nDi.2.2.2.g07005	nLs.2.1.2.g02424	host	3	K24725	AAMP	angio-associated migratory cell protein	host
WBGene00227553	host_ORTHOMCL4312	BPAG_0000947101	OOCN_0001214401	WBGene00244509	maker-PairedContig_5996-snap-gene-1.14	nDi.2.2.2.g07475	nLs.2.1.2.g07236	host	1	K11374	ELP2	elongator complex protein 2	host
WBGene00227563	host_ORTHOMCL2931	BPAG_0001261801	OOCN_0001004301	WBGene00248933	maker-PairedContig_918-snap-gene-0.2	nDi.2.2.2.g05187	nLs.2.1.2.g05676	host	2	K11434	PRMT1	type I protein arginine methyltransferase [EC:2.1.1.319]	host
WBGene00227564	host_ORTHOMCL2851	BPAG_0001283301	OOCN_0000263501	WBGene00248995	maker-PairedContig_1116-snap-gene-0.3	nDi.2.2.2.g07042	nLs.2.1.2.g05897	host	1	K15133	MED17	mediator of RNA polymerase II transcription subunit 17	host
WBGene00227570	host_ORTHOMCL3329	BPAG_0001166501	OOCN_0000846101	WBGene00240810	maker-PairedContig_1150-snap-gene-1.12	nDi.2.2.2.g09686	nLs.2.1.2.g06543	host	3	K10877	RAD54B	DNA repair and recombination protein RAD54B [EC:5.6.2.-]	host
WBGene00227578	host_ORTHOMCL5324	BPAG_0000448101	OOCN_0000108201	WBGene00246948	maker-PairedContig_3801-snap-gene-0.10	nDi.2.2.2.g09582	nLs.2.1.2.g02142	host	14	K18160	NDUFAF2	NADH dehydrogenase [ubiquinone] 1 alpha subcomplex assembly factor 2	hostTop5
WBGene00227581	host_ORTHOMCL5748	BPAG_0000267901	OOCN_0000675501	WBGene00237112	maker-PairedContig_1360-snap-gene-0.8	nDi.2.2.2.g02686	nLs.2.1.2.g03892	host	5	K12836	U2AF1	splicing factor U2AF 35 kDa subunit	host
WBGene00227593	host_ORTHOMCL2286	BPAG_0001424801	OOCN_0001142101	WBGene00248149	maker-PairedContig_3281-snap-gene-0.5	nDi.2.2.2.g09586	nLs.2.1.2.g07048	host	1				host
WBGene00227601	host_ORTHOMCL5155	BPAG_0000590201	OOCN_0001106401	WBGene00248502	maker-PairedContig_1369-snap-gene-0.10	nDi.2.2.2.g06319	nLs.2.1.2.g07515	host	1	K19626	INVS	inversin	host
WBGene00227616	host_ORTHOMCL4429	BPAG_0000921501	OOCN_0001098601	WBGene00237238	maker-PairedContig_6035-snap-gene-0.3	nDi.2.2.2.g04469	nLs.2.1.2.g02308	host	6	K05849	SLC8A; NCX	solute carrier family 8 (sodium/calcium exchanger)	host
WBGene00227624	host_ORTHOMCL3666	BPAG_0001094301	OOCN_0000676601	WBGene00242673	maker-PairedContig_2057-snap-gene-0.9	nDi.2.2.2.g06888	nLs.2.1.2.g01485	host	1	K13675	B3GALTL	UDP-glucose:O-linked fucose beta-1;3-glucosyltransferase [EC:2.4.1.-]	host
WBGene00227627	host_ORTHOMCL4890	BPAG_0000820101	OOCN_0000537701	WBGene00245267	maker-PairedContig_1943-snap-gene-3.18	nDi.2.2.2.g04985	nLs.2.1.2.g00294	host	2	K02963	RP-S18; MRPS18; rpsR	small subunit ribosomal protein S18	host
WBGene00227630	host_ORTHOMCL3474	BPAG_0001134201	OOCN_0000733101	WBGene00237675	maker-PairedContig_356-snap-gene-0.18	nDi.2.2.2.g05863	nLs.2.1.2.g06027	host	3				host
WBGene00227634	host_ORTHOMCL6205	BPAG_0000141601	OOCN_0000294901	WBGene00248849	maker-PairedContig_4236-snap-gene-0.22	nDi.2.2.2.g07314	nLs.2.1.2.g02549	host	4	K00555	TRMT1; trm1	tRNA (guanine26-N2/guanine27-N2)-dimethyltransferase [EC:2.1.1.215 2.1.1.216]	host
WBGene00227635	host_ORTHOMCL3139	BPAG_0001213801	OOCN_0000313001	WBGene00244760	maker-PairedContig_1052-snap-gene-0.14	nDi.2.2.2.g07570	nLs.2.1.2.g08572	host	4	K06134	COQ7	3-demethoxyubiquinol 3-hydroxylase [EC:1.14.99.60]	host
WBGene00227642	host_ORTHOMCL4498	BPAG_0000903401	OOCN_0001192601	WBGene00241041	maker-PairedContig_3960-snap-gene-1.14	nDi.2.2.2.g06955	nLs.2.1.2.g09442	host	6				host
WBGene00227645	host_ORTHOMCL2513	BPAG_0001367101	OOCN_0000493701	WBGene00243354	maker-PairedContig_5435-snap-gene-0.10	nDi.2.2.2.g02548	nLs.2.1.2.g07911	host	6	K04209	NPFR	neuropeptide F receptor	host
WBGene00227647	host_ORTHOMCL4559	BPAG_0000889601	OOCN_0000473001	WBGene00240688	maker-PairedContig_1823-snap-gene-0.11	nDi.2.2.2.g09212	nLs.2.1.2.g00273	host	1	K14636	SLC18A3; VACHT	MFS transporter; DHA1 family; solute carrier family 18 (vesicular acetylcholine transporter); member 3	host
WBGene00227649	host_ORTHOMCL6500	BPAG_0000079801	OOCN_0000891301	WBGene00248458	maker-PairedContig_5961-snap-gene-0.20	nDi.2.2.2.g07138	nLs.2.1.2.g04307	host	1	K14545	RRP7	ribosomal RNA-processing protein 7	host
WBGene00227655	host_ORTHOMCL3712	BPAG_0001085001	OOCN_0000062001	WBGene00239459	maker-PairedContig_1768-snap-gene-0.6	nDi.2.2.2.g08874	nLs.2.1.2.g08022	host	1	K06269	PPP1C	serine/threonine-protein phosphatase PP1 catalytic subunit [EC:3.1.3.16]	host
WBGene00227671	host_ORTHOMCL6449	BPAG_0000090901	OOCN_0000730601	WBGene00241198	maker-PairedContig_1032-snap-gene-0.18	nDi.2.2.2.g01800	nLs.2.1.2.g09214	host	2	K12603	CNOT6; CCR4	CCR4-NOT transcription complex subunit 6 [EC:3.1.13.4]	host
WBGene00227687	host_ORTHOMCL3882	BPAG_0001042401	OOCN_0001016501	WBGene00238412	maker-PairedContig_2960-snap-gene-5.30	nDi.2.2.2.g06537	nLs.2.1.2.g08759	host	2	K03676	grxC; GLRX; GLRX2	glutaredoxin 3	host
WBGene00227688	host_ORTHOMCL4729	BPAG_0000853801	OOCN_0000414201	WBGene00245389	maker-PairedContig_1145-snap-gene-2.27	nDi.2.2.2.g02513	nLs.2.1.2.g02039	host	1				host
WBGene00227693	host_ORTHOMCL3196	BPAG_0001197201	OOCN_0000670501	WBGene00237920	maker-PairedContig_926-snap-gene-3.13	nDi.2.2.2.g10887	nLs.2.1.2.g00609	host	14	K04615	GABBR	gamma-aminobutyric acid type B receptor	hostTop5
WBGene00227694	host_ORTHOMCL2760	BPAG_0001305101	OOCN_0000783601	WBGene00243322	maker-PairedContig_929-snap-gene-0.18	nDi.2.2.2.g06367	nLs.2.1.2.g06282	host	9	K06316	RFT1	oligosaccharide translocation protein RFT1	host
WBGene00227696	host_ORTHOMCL6091	BPAG_0000171701	OOCN_0000552801	WBGene00241490	maker-PairedContig_266-snap-gene-0.22	nDi.2.2.2.g01055	nLs.2.1.2.g05950	host	3				host
WBGene00227702	host_ORTHOMCL4592	BPAG_0000882901	OOCN_0000048701	WBGene00248553	maker-PairedContig_6266-snap-gene-0.5	nDi.2.2.2.g06621	nLs.2.1.2.g02713	host	2				host
WBGene00227708	host_ORTHOMCL3177	BPAG_0001203701	OOCN_0000577401	WBGene00247156	maker-PairedContig_774-snap-gene-1.18	nDi.2.2.2.g02118	nLs.2.1.2.g00052	host	2				host
WBGene00227710	host_ORTHOMCL5187	BPAG_0000556301	OOCN_0000703201	WBGene00237042	maker-PairedContig_1446-snap-gene-0.20	nDi.2.2.2.g02739	nLs.2.1.2.g07364	host	4				host
WBGene00227738	host_ORTHOMCL5321	BPAG_0000449201	OOCN_0000494101	WBGene00243350	maker-PairedContig_724-snap-gene-0.10	nDi.2.2.2.g04172	nLs.2.1.2.g08721	host	5				host
WBGene00227740	host_ORTHOMCL4012	BPAG_0001012501	OOCN_0000759401	WBGene00246337	maker-PairedContig_77-snap-gene-2.5	nDi.2.2.2.g07170	nLs.2.1.2.g02265	host	12	K06627	CCNA	cyclin-A	host
WBGene00227744	host_ORTHOMCL2267	BPAG_0001432701	OOCN_0000423901	WBGene00246446	maker-PairedContig_345-snap-gene-0.17	nDi.2.2.2.g03514	nLs.2.1.2.g01907	host	1	K12302	SLC17A6_7_8	MFS transporter; ACS family; solute carrier family 17 (sodium-dependent inorganic phosphate cotransporter); member 6/7/8	host
WBGene00227756	host_ORTHOMCL2699	BPAG_0001325801	OOCN_0001075501	WBGene00248139	maker-PairedContig_665-snap-gene-2.12	nDi.2.2.2.g05419	nLs.2.1.2.g05209	host	2				host
WBGene00227759	host_ORTHOMCL4501	BPAG_0000902601	OOCN_0001018301	WBGene00241030	maker-PairedContig_3960-snap-gene-1.22	nDi.2.2.2.g05094	nLs.2.1.2.g03364	host	6	K11446	KDM5; JARID1	[histone H3]-trimethyl-L-lysine4 demethylase [EC:1.14.11.67]	host
WBGene00227764	host_ORTHOMCL5222	BPAG_0000530301	OOCN_0000130001	WBGene00248344	maker-PairedContig_1546-snap-gene-0.6	nDi.2.2.2.g09317	nLs.2.1.2.g00795	host	2				host
WBGene00227765	host_ORTHOMCL6414	BPAG_0000098401	OOCN_0000908701	WBGene00244817	maker-PairedContig_490-snap-gene-0.15	nDi.2.2.2.g08476	nLs.2.1.2.g07287	host	1	K02542	MCM6	DNA replication licensing factor MCM6 [EC:5.6.2.3]	host
WBGene00227766	host_ORTHOMCL3146	BPAG_0001212501	OOCN_0000873701	WBGene00244751	maker-PairedContig_1052-snap-gene-2.12	nDi.2.2.2.g07119	nLs.2.1.2.g06210	host	1				host
WBGene00227767	host_ORTHOMCL4775	BPAG_0000845801	OOCN_0000376801	WBGene00245578	maker-PairedContig_5411-snap-gene-2.17	nDi.2.2.2.g00136	nLs.2.1.2.g05723	host	2	K08872	RIOK3; SUDD	RIO kinase 3 [EC:2.7.11.1]	host
WBGene00227771	host_ORTHOMCL3145	BPAG_0001212601	OOCN_0000873601	WBGene00244750	maker-PairedContig_1052-snap-gene-2.14	nDi.2.2.2.g07118	nLs.2.1.2.g06209	host	12				host
WBGene00227773	host_ORTHOMCL4055	BPAG_0001003001	OOCN_0000058201	WBGene00245652	maker-PairedContig_2986-snap-gene-4.34	nDi.2.2.2.g01493	nLs.2.1.2.g05056	host	36	K21773	LIN9	protein lin-9	hostTop5
WBGene00227774	host_ORTHOMCL5037	BPAG_0000790201	OOCN_0000048001	WBGene00247400	maker-PairedContig_2686-snap-gene-4.14	nDi.2.2.2.g00542	nLs.2.1.2.g00142	host	1	K00949	thiN; TPK1; THI80	thiamine pyrophosphokinase [EC:2.7.6.2]	host
WBGene00227777	host_ORTHOMCL6316	BPAG_0000116001	OOCN_0000945801	WBGene00238149	maker-PairedContig_2960-snap-gene-1.18	nDi.2.2.2.g09772	nLs.2.1.2.g07275	host	2	K01493	comEB	dCMP deaminase [EC:3.5.4.12]	host
WBGene00227784	host_ORTHOMCL4223	BPAG_0000967701	OOCN_0000368901	WBGene00241752	maker-PairedContig_1014-snap-gene-1.19	nDi.2.2.2.g02431	nLs.2.1.2.g10078	host	2				host
WBGene00227791	host_ORTHOMCL4953	BPAG_0000807201	OOCN_0000571001	WBGene00239729	maker-PairedContig_103-snap-gene-0.7	nDi.2.2.2.g04236	nLs.2.1.2.g01931	host	2				host
WBGene00227793	host_ORTHOMCL6795	BPAG_0000018501	OOCN_0000416501	WBGene00241453	maker-PairedContig_1198-snap-gene-4.20	nDi.2.2.2.g00895	nLs.2.1.2.g02894	host	2				host
WBGene00227795	host_ORTHOMCL3136	BPAG_0001214301	OOCN_0000972201	WBGene00244768	maker-PairedContig_1052-snap-gene-0.12	nDi.2.2.2.g07819	nLs.2.1.2.g07177	host	1	K12669	OST3; OST6	oligosaccharyltransferase complex subunit gamma	host
WBGene00227796	host_ORTHOMCL3137	BPAG_0001214201	OOCN_0000972301	WBGene00244767	maker-PairedContig_1052-snap-gene-0.13	nDi.2.2.2.g07818	nLs.2.1.2.g07178	host	1	K12848	SNU23	U4/U6.U5 tri-snRNP component SNU23	host
WBGene00227801	host_ORTHOMCL5434	BPAG_0000387701	OOCN_0000653901	WBGene00242556	snap_masked-PairedContig_2864-processed-gene-2.10	nDi.2.2.2.g01192	nLs.2.1.2.g04441	host	1	K12044	TNNI3	troponin I; cardiac muscle	host
WBGene00227803	host_ORTHOMCL2548	BPAG_0001360201	OOCN_0000084301	WBGene00249031	maker-PairedContig_5569-snap-gene-0.29	nDi.2.2.2.g07223	nLs.2.1.2.g05827	host	3	K14290	XPO1; CRM1	exportin-1	host
WBGene00227804	host_ORTHOMCL3752	BPAG_0001077201	OOCN_0000866001	WBGene00243202	maker-PairedContig_199-snap-gene-0.38	nDi.2.2.2.g05126	nLs.2.1.2.g05963	host	1	K23720	UVSSA	UV-stimulated scaffold protein A	host
WBGene00227806	host_ORTHOMCL3902	BPAG_0001038501	OOCN_0000905301	WBGene00244458	maker-PairedContig_602-snap-gene-0.18	nDi.2.2.2.g05216	nLs.2.1.2.g05651	host	3	K20028	ZDHHC2_15_20	palmitoyltransferase ZDHHC2/15/20 [EC:2.3.1.225]	host
WBGene00227818	host_ORTHOMCL3282	BPAG_0001177801	OOCN_0001151301	WBGene00240933	maker-PairedContig_376-snap-gene-0.3	nDi.2.2.2.g08456	nLs.2.1.2.g07826	host	1				host
WBGene00227820	host_ORTHOMCL2427	BPAG_0001388501	OOCN_0000489801	WBGene00240886	maker-PairedContig_5546-snap-gene-0.6	nDi.2.2.2.g09987	nLs.2.1.2.g08384	host	1	K00777	QTRT1	queuine tRNA-ribosyltransferase catalytic subunit [EC:2.4.2.64]	host
WBGene00227822	host_ORTHOMCL6124	BPAG_0000161601	OOCN_0000403901	WBGene00245662	maker-PairedContig_1024-snap-gene-0.10	nDi.2.2.2.g01498	nLs.2.1.2.g02341	host	1				host
WBGene00227824	host_ORTHOMCL5986	BPAG_0000196401	OOCN_0000543401	WBGene00243305	maker-PairedContig_5993-snap-gene-2.27	nDi.2.2.2.g04614	nLs.2.1.2.g06694	host	1	K10612	CUL5	cullin 5	host
WBGene00227826	host_ORTHOMCL2996	BPAG_0001247101	OOCN_0000769401	WBGene00244018	maker-PairedContig_1806-snap-gene-0.5	nDi.2.2.2.g01262	nLs.2.1.2.g10045	host	11	K17610	CHP; CHP1	calcineurin B homologous protein 1	host
WBGene00227827	host_ORTHOMCL2570	BPAG_0001353901	OOCN_0000419901	WBGene00242759	maker-PairedContig_531-snap-gene-0.8	nDi.2.2.2.g07869	nLs.2.1.2.g08102	host	1				host
WBGene00227836	host_ORTHOMCL4276	BPAG_0000955301	OOCN_0000062201	WBGene00244175	maker-PairedContig_4023-snap-gene-5.7	nDi.2.2.2.g03867	nLs.2.1.2.g05810	host	1	K14965	DPY30	protein dpy-30	host
WBGene00227854	host_ORTHOMCL6327	BPAG_0000114201	OOCN_0000153401	WBGene00248009	maker-PairedContig_1625-snap-gene-2.28	nDi.2.2.2.g03803	nLs.2.1.2.g03020	host	1				host
WBGene00227860	host_ORTHOMCL3093	BPAG_0001222501	OOCN_0000714701	WBGene00238192	maker-PairedContig_2091-snap-gene-5.18	nDi.2.2.2.g06178	nLs.2.1.2.g06840	host	11	K01102	PDP	pyruvate dehydrogenase phosphatase [EC:3.1.3.43]	host
WBGene00227868	host_ORTHOMCL4009	BPAG_0001013201	OOCN_0000225501	WBGene00245882	maker-PairedContig_77-snap-gene-3.15	nDi.2.2.2.g09853	nLs.2.1.2.g04237	host	3	K13122	FRG1	protein FRG1	host
WBGene00227873	host_ORTHOMCL3857	BPAG_0001049201	OOCN_0000580301	WBGene00245096	maker-PairedContig_122-snap-gene-3.20	nDi.2.2.2.g00335	nLs.2.1.2.g00497	host	4	K24962	CCDC47	PAT complex subunit CCDC47	host
WBGene00227876	host_ORTHOMCL5702	BPAG_0000281601	OOCN_0000005001	WBGene00237755	maker-PairedContig_1260-snap-gene-4.31	nDi.2.2.2.g02393	nLs.2.1.2.g02242	host	8	K04361	EGFR; ERBB1	epidermal growth factor receptor [EC:2.7.10.1]	host
WBGene00227878	host_ORTHOMCL5278	BPAG_0000485301	OOCN_0001269601	WBGene00247031	maker-PairedContig_295-snap-gene-0.12	nDi.2.2.2.g09272	nLs.2.1.2.g09519	host	1				host
WBGene00227880	host_ORTHOMCL4551	BPAG_0000892801	OOCN_0000007601	WBGene00242106	maker-PairedContig_1245-snap-gene-3.26	nDi.2.2.2.g02635	nLs.2.1.2.g09249	host	1				host
WBGene00227883	host_ORTHOMCL6597	BPAG_0000059301	OOCN_0000112501	WBGene00245500	maker-PairedContig_1433-snap-gene-1.25	nDi.2.2.2.g00070	nLs.2.1.2.g00222	host	1	K17402	MRPS23	small subunit ribosomal protein S23	host
WBGene00227889	host_ORTHOMCL6639	BPAG_0000049301	OOCN_0000664101	WBGene00247040	maker-PairedContig_297-snap-gene-2.34	nDi.2.2.2.g05020	nLs.2.1.2.g06711	host	2	K12824	TCERG1; CA150	transcription elongation regulator 1	host
WBGene00227892	host_ORTHOMCL2717	BPAG_0001319301	OOCN_0000595901	WBGene00247795	maker-PairedContig_3611-snap-gene-0.9	nDi.2.2.2.g02968	nLs.2.1.2.g01860	host	3				host
WBGene00227894	host_ORTHOMCL4927	BPAG_0000814001	OOCN_0000679801	WBGene00245335	maker-PairedContig_1944-snap-gene-3.30	nDi.2.2.2.g02052	nLs.2.1.2.g05922	host	2	K11393	METTL16; METT10D	U6 snRNA m6A methyltransferase [EC:2.1.1.346]	host
WBGene00227899	host_ORTHOMCL4370	BPAG_0000935401	OOCN_0000096801	WBGene00245023	maker-PairedContig_3631-snap-gene-0.15	nDi.2.2.2.g00389	nLs.2.1.2.g02504	host	1	K18467	VPS29	vacuolar protein sorting-associated protein 29	host
WBGene00227906	host_ORTHOMCL2847	BPAG_0001284301	OOCN_0000760001	WBGene00246760	maker-PairedContig_1203-snap-gene-1.32	nDi.2.2.2.g06737	nLs.2.1.2.g08173	host	3	K20166	TBC1D2B	TBC1 domain family member 2B	host
WBGene00227907	host_ORTHOMCL4968	BPAG_0000803701	OOCN_0000426001	WBGene00239692	maker-PairedContig_406-snap-gene-0.5	nDi.2.2.2.g04082	nLs.2.1.2.g00708	host	1	K22756	NSMCE2; NSE2	E3 SUMO-protein ligase NSE2 [EC:2.3.2.-]	host
WBGene00227919	host_ORTHOMCL5491	BPAG_0000361901	OOCN_0000094301	WBGene00246778	maker-PairedContig_2377-snap-gene-6.20	nDi.2.2.2.g06679	nLs.2.1.2.g04041	host	9				host
WBGene00227921	host_ORTHOMCL3125	BPAG_0001216501	OOCN_0000676401	WBGene00242675	maker-PairedContig_2057-snap-gene-0.7	nDi.2.2.2.g06889	nLs.2.1.2.g01486	host	1	K03469	rnhA; RNASEH1	ribonuclease HI [EC:3.1.26.4]	host
WBGene00227926	host_ORTHOMCL6329	BPAG_0000114001	OOCN_0000864801	WBGene00247601	maker-PairedContig_1625-snap-gene-2.29	nDi.2.2.2.g03801	nLs.2.1.2.g03018	host	1	K08288	PRKCSH	protein kinase C substrate 80K-H	host
WBGene00227933	host_ORTHOMCL5178	BPAG_0000565401	OOCN_0000735601	WBGene00247657	maker-PairedContig_3527-snap-gene-0.8	nDi.2.2.2.g02895	nLs.2.1.2.g05711	host	11	K09884	AQPN	aquaporin rerated protein; invertebrate	host
WBGene00227934	host_ORTHOMCL2848	BPAG_0001284101	OOCN_0000759801	WBGene00246758	maker-PairedContig_1203-snap-gene-1.30	nDi.2.2.2.g06738	nLs.2.1.2.g08962	host	9				host
WBGene00227948	host_ORTHOMCL6559	BPAG_0000067401	OOCN_0000971601	WBGene00244242	maker-PairedContig_1489-snap-gene-0.26	nDi.2.2.2.g04338	nLs.2.1.2.g01109	host	4				host
WBGene00227951	host_ORTHOMCL5193	BPAG_0000551301	OOCN_0000174201	WBGene00244246	maker-PairedContig_1489-snap-gene-0.29	nDi.2.2.2.g04342	nLs.2.1.2.g01113	host	1				host
WBGene00227988	host_ORTHOMCL6515	BPAG_0000077401	OOCN_0000489501	WBGene00241299	maker-PairedContig_762-snap-gene-0.21	nDi.2.2.2.g01911	nLs.2.1.2.g08692	host	1				host
WBGene00227989	host_ORTHOMCL6519	BPAG_0000076901	OOCN_0000489001	WBGene00241305	maker-PairedContig_762-snap-gene-0.25	nDi.2.2.2.g01905	nLs.2.1.2.g06945	host	1				host
WBGene00227991	host_ORTHOMCL6740	BPAG_0000027501	OOCN_0000397801	WBGene00241258	maker-PairedContig_411-snap-gene-1.24	nDi.2.2.2.g04843	nLs.2.1.2.g05816	host	1				host
WBGene00227995	host_ORTHOMCL3564	BPAG_0001114101	OOCN_0000396301	WBGene00241242	maker-PairedContig_1128-snap-gene-0.19	nDi.2.2.2.g04829	nLs.2.1.2.g03449	host	2				host
WBGene00228000	host_ORTHOMCL3563	BPAG_0001115001	OOCN_0000822901	WBGene00241238	maker-PairedContig_1127-snap-gene-0.5	nDi.2.2.2.g03567	nLs.2.1.2.g05112	host	1				host
WBGene00228004	host_ORTHOMCL3457	BPAG_0001138201	OOCN_0000410001	WBGene00241227	maker-PairedContig_1462-snap-gene-1.22	nDi.2.2.2.g03555	nLs.2.1.2.g04770	host	2				host
WBGene00228005	host_ORTHOMCL3458	BPAG_0001138101	OOCN_0000409801	WBGene00241222	maker-PairedContig_1462-snap-gene-1.21	nDi.2.2.2.g03554	nLs.2.1.2.g04769	host	11				host
WBGene00228011	host_ORTHOMCL5331	BPAG_0000442901	OOCN_0000782501	WBGene00237143	maker-PairedContig_4038-snap-gene-0.22	nDi.2.2.2.g03464	nLs.2.1.2.g04361	host	3	K00572	WNT7	wingless-type MMTV integration site family; member 7	host
WBGene00228024	host_ORTHOMCL2684	BPAG_0001328801	OOCN_0000778401	WBGene00246070	maker-PairedContig_282-snap-gene-0.1	nDi.2.2.2.g03337	nLs.2.1.2.g00631	host	3				host
WBGene00228026	host_ORTHOMCL5403	BPAG_0000401001	OOCN_0000607001	WBGene00239172	maker-PairedContig_4967-snap-gene-0.7	nDi.2.2.2.g01867	nLs.2.1.2.g07200	host	2				host
WBGene00228051	host_ORTHOMCL6058	BPAG_0000179901	OOCN_0000679201	WBGene00247718	maker-PairedContig_3482-snap-gene-0.6	nDi.2.2.2.g03134	nLs.2.1.2.g00737	host	1				host
WBGene00228065	host_ORTHOMCL6007	BPAG_0000190401	OOCN_0000997501	WBGene00246396	maker-PairedContig_1541-snap-gene-0.7	nDi.2.2.2.g07742	nLs.2.1.2.g08485	host	1	K14320	AAAS	aladin	host
WBGene00228099	host_ORTHOMCL5699	BPAG_0000282101	OOCN_0000561301	WBGene00239398	maker-PairedContig_4931-snap-gene-0.2	nDi.2.2.2.g07096	nLs.2.1.2.g09012	host	1				host
WBGene00228111	host_ORTHOMCL3602	BPAG_0001105501	OOCN_0001015801	WBGene00240898	maker-PairedContig_1985-snap-gene-0.14	nDi.2.2.2.g09912	nLs.2.1.2.g07024	host	2				host
WBGene00228112	host_ORTHOMCL3603	BPAG_0001105401	OOCN_0001015701	WBGene00240899	maker-PairedContig_1985-snap-gene-0.12	nDi.2.2.2.g09913	nLs.2.1.2.g07023	host	3				host
WBGene00228114	host_ORTHOMCL3944	BPAG_0001028101	OOCN_0000213801	WBGene00240210	maker-PairedContig_786-snap-gene-0.27	nDi.2.2.2.g05380	nLs.2.1.2.g06472	host	5	K10758	QSOX	thiol oxidase [EC:1.8.3.2]	host
WBGene00228127	host_ORTHOMCL5639	BPAG_0000300401	OOCN_0000505601	WBGene00242454	maker-PairedContig_1013-snap-gene-1.33	nDi.2.2.2.g05039	nLs.2.1.2.g09360	host	2				host
WBGene00228135	host_ORTHOMCL3011	BPAG_0001242801	OOCN_0001195901	WBGene00239980	maker-PairedContig_855-snap-gene-0.5	nDi.2.2.2.g11051	nLs.2.1.2.g02824	host	4	K09225	ZIC4	zinc finger protein ZIC 4	host
WBGene00228143	host_ORTHOMCL4712	BPAG_0000856901	OOCN_0000029501	WBGene00240728	maker-PairedContig_1878-snap-gene-0.8	nDi.2.2.2.g09569	nLs.2.1.2.g08339	host	2				host
WBGene00228154	host_ORTHOMCL2370	BPAG_0001404601	OOCN_0000822201	WBGene00247252	maker-PairedContig_2362-snap-gene-0.1	nDi.2.2.2.g05329	nLs.2.1.2.g09501	host	2				host
WBGene00228158	host_ORTHOMCL3247	BPAG_0001185101	OOCN_0000893401	WBGene00245814	maker-PairedContig_810-snap-gene-0.31	nDi.2.2.2.g05940	nLs.2.1.2.g02804	host	2	K21804	METTL21A	protein N-lysine methyltransferase METTL21A [EC:2.1.1.-]	host
WBGene00228184	host_ORTHOMCL2412	BPAG_0001393501	OOCN_0000305001	WBGene00244284	maker-PairedContig_4306-snap-gene-0.3	nDi.2.2.2.g09882	nLs.2.1.2.g04294	host	2				host
WBGene00228190	host_ORTHOMCL3038	BPAG_0001235801	OOCN_0000918401	WBGene00240788	maker-PairedContig_3974-snap-gene-0.8	nDi.2.2.2.g10060	nLs.2.1.2.g06561	host	1				host
WBGene00228203	host_ORTHOMCL5672	BPAG_0000289401	OOCN_0000107101	WBGene00246580	maker-PairedContig_1801-snap-gene-0.2	nDi.2.2.2.g05730	nLs.2.1.2.g09917	host	2				host
WBGene00228212	host_ORTHOMCL5109	BPAG_0000646501	OOCN_0001127601	WBGene00244828	maker-PairedContig_110-snap-gene-0.7	nDi.2.2.2.g08137	nLs.2.1.2.g07629	host	1				host
WBGene00228225	host_ORTHOMCL6593	BPAG_0000061401	OOCN_0000791801	WBGene00244905	maker-PairedContig_1788-snap-gene-0.8	nDi.2.2.2.g03719	nLs.2.1.2.g01645	host	1	K00910	ADRBK; GRK	beta-adrenergic-receptor kinase [EC:2.7.11.15]	host
WBGene00228243	host_ORTHOMCL3341	BPAG_0001162701	OOCN_0000801801	WBGene00240548	maker-PairedContig_249-snap-gene-0.5	nDi.2.2.2.g07799	nLs.2.1.2.g06392	host	4				host
WBGene00228262	host_ORTHOMCL2661	BPAG_0001333601	OOCN_0000204901	WBGene00249345	maker-PairedContig_1976-snap-gene-0.13	nDi.2.2.2.g07815	nLs.2.1.2.g08595	host	4				host
WBGene00228263	host_ORTHOMCL2659	BPAG_0001333801	OOCN_0000798301	WBGene00243112	maker-PairedContig_1976-snap-gene-0.8	nDi.2.2.2.g07813	nLs.2.1.2.g08593	host	1	K13513	LCLAT1; AGPAT8	lysocardiolipin and lysophospholipid acyltransferase [EC:2.3.1.- 2.3.1.51]	host
WBGene00228281	host_ORTHOMCL4439	BPAG_0000919201	OOCN_0000483501	WBGene00237213	maker-PairedContig_5373-snap-gene-0.14	nDi.2.2.2.g04491	nLs.2.1.2.g06882	host	1	K10734	GINS3	GINS complex subunit 3	host
WBGene00228290	host_ORTHOMCL2495	BPAG_0001371301	OOCN_0000513801	WBGene00248641	maker-PairedContig_3219-snap-gene-0.1	nDi.2.2.2.g10335	nLs.2.1.2.g02910	host	2	K20359	RABAC1; PRAF1	PRA1 family protein 1	host
WBGene00228294	host_ORTHOMCL3025	BPAG_0001238401	OOCN_0000922601	WBGene00246612	maker-PairedContig_1469-snap-gene-0.8	nDi.2.2.2.g07662	nLs.2.1.2.g06734	host	5				host
WBGene00228302	host_ORTHOMCL4452	BPAG_0000915901	OOCN_0000187201	WBGene00240250	maker-PairedContig_234-snap-gene-0.14	nDi.2.2.2.g07000	nLs.2.1.2.g04599	host	5	K11481	AURKA	aurora kinase A [EC:2.7.11.1]	host
WBGene00228325	host_ORTHOMCL2930	BPAG_0001262201	OOCN_0000990401	WBGene00240404	maker-PairedContig_1807-snap-gene-3.25	nDi.2.2.2.g09958	nLs.2.1.2.g04676	host	2	K18726	FAF2; UBXD8	FAS-associated factor 2	host
WBGene00228329	host_ORTHOMCL3499	BPAG_0001129101	OOCN_0000105401	WBGene00236810	maker-PairedContig_3594-snap-gene-0.6	nDi.2.2.2.g09164	nLs.2.1.2.g07688	host	1				host
WBGene00228333	host_ORTHOMCL2203	BPAG_0001460401	OOCN_0000990201	WBGene00246957	maker-PairedContig_4899-snap-gene-0.1	nDi.2.2.2.g09436	nLs.2.1.2.g04069	host	4				host
WBGene00228355	host_ORTHOMCL5456	BPAG_0000377301	OOCN_0000878301	WBGene00246193	maker-PairedContig_3503-snap-gene-0.8	nDi.2.2.2.g07948	nLs.2.1.2.g01164	host	3				host
WBGene00228383	host_ORTHOMCL3324	BPAG_0001168601	OOCN_0000528801	WBGene00239337	maker-PairedContig_2933-snap-gene-0.5	nDi.2.2.2.g07109	nLs.2.1.2.g00537	host	2				host
WBGene00228411	host_ORTHOMCL4032	BPAG_0001008301	OOCN_0000919001	WBGene00239284	maker-PairedContig_6294-snap-gene-1.20	nDi.2.2.2.g03415	nLs.2.1.2.g03377	host	2				host
WBGene00228412	host_ORTHOMCL4031	BPAG_0001008401	OOCN_0000010601	WBGene00239285	maker-PairedContig_6294-snap-gene-1.21	nDi.2.2.2.g03414	nLs.2.1.2.g03376	host	3				host
WBGene00228416	host_ORTHOMCL4029	BPAG_0001009101	OOCN_0000418701	WBGene00239290	maker-PairedContig_6294-snap-gene-1.22	nDi.2.2.2.g03408	nLs.2.1.2.g08221	host	5	K10477	BTBD1_2	BTB/POZ domain-containing protein 1/2	host
WBGene00228417	host_ORTHOMCL4027	BPAG_0001009301	OOCN_0000418901	WBGene00239292	maker-PairedContig_1795-snap-gene-0.8	nDi.2.2.2.g03406	nLs.2.1.2.g04062	host	1				host
WBGene00228418	host_ORTHOMCL4024	BPAG_0001009601	OOCN_0000419201	WBGene00239295	maker-PairedContig_1795-snap-gene-0.10	nDi.2.2.2.g03402	nLs.2.1.2.g04059	host	1				host
WBGene00228427	host_ORTHOMCL3907	BPAG_0001037301	OOCN_0000787701	WBGene00244450	maker-PairedContig_602-snap-gene-0.24	nDi.2.2.2.g05227	nLs.2.1.2.g03593	host	1	K04530	APBB2; FE65L	amyloid beta A4 precursor protein-binding family B member 2	host
WBGene00228442	host_ORTHOMCL5067	BPAG_0000745601	OOCN_0000910301	WBGene00238975	maker-PairedContig_276-snap-gene-0.12	nDi.2.2.2.g06209	nLs.2.1.2.g04814	host	4	K16687	YAP1; Yki	transcriptional coactivator YAP1	host
WBGene00228452	host_ORTHOMCL4580	BPAG_0000884801	OOCN_0000202701	WBGene00248778	maker-PairedContig_1613-snap-gene-0.29	nDi.2.2.2.g08991	nLs.2.1.2.g02750	host	2	K07865	RHOU; WRCH1	Ras homolog gene family; member U	host
WBGene00228463	host_ORTHOMCL5450	BPAG_0000378901	OOCN_0001193201	WBGene00249207	maker-PairedContig_499-snap-gene-0.5	nDi.2.2.2.g07350	nLs.2.1.2.g04423	host	4				host
WBGene00228497	host_ORTHOMCL5869	BPAG_0000229401	OOCN_0000216601	WBGene00239655	maker-PairedContig_1601-snap-gene-0.6	nDi.2.2.2.g05749	nLs.2.1.2.g01223	host	14				hostTop5
WBGene00228524	host_ORTHOMCL3432	BPAG_0001145101	OOCN_0001131201	WBGene00246029	maker-PairedContig_5866-snap-gene-0.15	nDi.2.2.2.g07275	nLs.2.1.2.g03077	host	6				host
WBGene00228545	host_ORTHOMCL5694	BPAG_0000283701	OOCN_0000966601	WBGene00248472	maker-PairedContig_2070-snap-gene-0.2	nDi.2.2.2.g10121	nLs.2.1.2.g05323	host	2	K04534	GNAO; G-ALPHA-O	guanine nucleotide-binding protein G(o) subunit alpha	host
WBGene00228572	host_ORTHOMCL3867	BPAG_0001046901	OOCN_0001114701	WBGene00243972	maker-PairedContig_2857-snap-gene-1.8	nDi.2.2.2.g00736	nLs.2.1.2.g08089	host	1				host
WBGene00228581	host_ORTHOMCL5368	BPAG_0000421901	OOCN_0000805401	WBGene00248041	maker-PairedContig_94-snap-gene-0.6	nDi.2.2.2.g08736	nLs.2.1.2.g08137	host	1				host
WBGene00228589	host_ORTHOMCL2891	BPAG_0001271201	OOCN_0001050601	WBGene00249259	maker-PairedContig_155-snap-gene-0.1	nDi.2.2.2.g09024	nLs.2.1.2.g08512	host	9	K14610	SLC19A2_3; THTR	solute carrier family 19 (thiamine transporter); member 2/3	host
WBGene00228600	host_ORTHOMCL4392	BPAG_0000931601	OOCN_0000498101	WBGene00237859	maker-PairedContig_1259-snap-gene-2.10	nDi.2.2.2.g02656	nLs.2.1.2.g00333	host	1	K02320	POLA1	DNA polymerase alpha subunit A [EC:2.7.7.7]	host
WBGene00228612	host_ORTHOMCL2363	BPAG_0001405901	OOCN_0000528201	WBGene00243420	maker-PairedContig_53-snap-gene-0.15	nDi.2.2.2.g04046	nLs.2.1.2.g03469	host	2	K14006	SEC23	protein transport protein SEC23	host
WBGene00228620	host_ORTHOMCL3780	BPAG_0001070701	OOCN_0000448001	WBGene00245375	maker-PairedContig_1940-snap-gene-1.18	nDi.2.2.2.g02531	nLs.2.1.2.g04884	host	2	K11131	DKC1; NOLA4; CBF5	H/ACA ribonucleoprotein complex subunit 4 [EC:5.4.99.-]	host
WBGene00228625	host_ORTHOMCL5428	BPAG_0000389601	OOCN_0000880101	WBGene00248400	maker-PairedContig_169-snap-gene-0.13	nDi.2.2.2.g08927	nLs.2.1.2.g07431	host	2	K12663	ECH1	Delta3;5-Delta2;4-dienoyl-CoA isomerase [EC:5.3.3.21]	host
WBGene00228657	host_ORTHOMCL6157	BPAG_0000155601	OOCN_0000895001	WBGene00246559	maker-PairedContig_2615-snap-gene-0.5	nDi.2.2.2.g03884	nLs.2.1.2.g09603	host	3				host
WBGene00228676	host_ORTHOMCL3671	BPAG_0001093301	OOCN_0000549101	WBGene00240026	maker-PairedContig_566-snap-gene-0.16	nDi.2.2.2.g06846	nLs.2.1.2.g02740	host	4	K20474	RINT1; TIP20	RAD50-interacting protein 1	host
WBGene00228677	host_ORTHOMCL3673	BPAG_0001093101	OOCN_0000548901	WBGene00240028	maker-PairedContig_566-snap-gene-0.17	nDi.2.2.2.g06844	nLs.2.1.2.g02738	host	1	K23314	WRAP53; TCAB1	telomerase Cajal body protein 1	host
WBGene00228681	host_ORTHOMCL4807	BPAG_0000839601	OOCN_0000863901	WBGene00240113	maker-PairedContig_1776-snap-gene-0.11	nDi.2.2.2.g08264	nLs.2.1.2.g06180	host	3	K08731	BIRC5	baculoviral IAP repeat-containing protein 5	host
WBGene00228687	host_ORTHOMCL5134	BPAG_0000614401	OOCN_0000547501	WBGene00244351	maker-PairedContig_1223-snap-gene-0.19	nDi.2.2.2.g08580	nLs.2.1.2.g07406	host	3				host
WBGene00228688	host_ORTHOMCL3024	BPAG_0001238601	OOCN_0001059101	WBGene00246610	maker-PairedContig_5037-snap-gene-0.10	nDi.2.2.2.g07663	nLs.2.1.2.g06733	host	1	K16536	HOOK3	protein HOOK3	host
WBGene00228692	host_ORTHOMCL3815	BPAG_0001060901	OOCN_0000839201	WBGene00247179	maker-PairedContig_5771-snap-gene-0.6	nDi.2.2.2.g05764	nLs.2.1.2.g04839	host	2	K25808	KLHDC3	kelch domain-containing protein 3	host
WBGene00228700	host_ORTHOMCL3395	BPAG_0001151201	OOCN_0000729001	WBGene00238533	maker-PairedContig_4061-snap-gene-0.10	nDi.2.2.2.g06546	nLs.2.1.2.g04924	host	2				host
WBGene00228724	host_ORTHOMCL6495	BPAG_0000080601	OOCN_0001192501	WBGene00245805	maker-PairedContig_2138-snap-gene-0.2	nDi.2.2.2.g09062	nLs.2.1.2.g08421	host	3				host
WBGene00228731	host_ORTHOMCL3466	BPAG_0001136701	OOCN_0000878801	WBGene00245963	maker-PairedContig_1643-snap-gene-0.2	nDi.2.2.2.g07609	nLs.2.1.2.g09758	host	1				host
WBGene00228732	host_ORTHOMCL5264	BPAG_0000497801	OOCN_0001009701	WBGene00246549	maker-PairedContig_2173-snap-gene-0.16	nDi.2.2.2.g03892	nLs.2.1.2.g08667	host	5	K07200	PRKAG	5'-AMP-activated protein kinase; regulatory gamma subunit	host
WBGene00228764	host_ORTHOMCL5623	BPAG_0000304501	OOCN_0000972901	WBGene00245989	maker-PairedContig_2746-snap-gene-0.7	nDi.2.2.2.g09446	nLs.2.1.2.g01819	host	1				host
WBGene00228776	host_ORTHOMCL3156	BPAG_0001210101	OOCN_0001171401	WBGene00244854	maker-PairedContig_1052-snap-gene-3.27	nDi.2.2.2.g07588	nLs.2.1.2.g09830	host	1	K09366	POU4F; BRN3	POU domain transcription factor; class 4	host
WBGene00228794	host_ORTHOMCL6526	BPAG_0000074701	OOCN_0000490701	WBGene00240876	maker-PairedContig_115-snap-gene-0.22	nDi.2.2.2.g07074	nLs.2.1.2.g05864	host	7	K10362	MYO18	myosin XVIII	host
WBGene00228799	host_ORTHOMCL2226	BPAG_0001449201	OOCN_0001137801	WBGene00238855	maker-PairedContig_2107-snap-gene-0.7	nDi.2.2.2.g09733	nLs.2.1.2.g00162	host	1	K17969	FIS1; TTC11; MDV2	mitochondrial fission 1 protein	host
WBGene00228802	host_ORTHOMCL2632	BPAG_0001338801	OOCN_0001252801	WBGene00248978	maker-PairedContig_2277-snap-gene-0.3	nDi.2.2.2.g10014	nLs.2.1.2.g07302	host	3				host
WBGene00228809	host_ORTHOMCL5628	BPAG_0000303001	OOCN_0001014901	WBGene00246463	maker-PairedContig_5574-snap-gene-0.4	nDi.2.2.2.g03523	nLs.2.1.2.g03944	host	5	K11304	TIP60; KAT5; ESA1	histone acetyltransferase HTATIP [EC:2.3.1.48]	host
WBGene00228825	host_ORTHOMCL3345	BPAG_0001161801	OOCN_0000515401	WBGene00240620	maker-PairedContig_4079-snap-gene-0.16	nDi.2.2.2.g06610	nLs.2.1.2.g05628	host	2				host
WBGene00228837	host_ORTHOMCL5966	BPAG_0000202201	OOCN_0001117301	WBGene00240282	maker-PairedContig_1384-snap-gene-0.33	nDi.2.2.2.g05455	nLs.2.1.2.g05986	host	1				host
WBGene00228847	host_ORTHOMCL3708	BPAG_0001085601	OOCN_0000307401	WBGene00244024	maker-PairedContig_1848-snap-gene-0.2	nDi.2.2.2.g01266	nLs.2.1.2.g04961	host	1	K22037	inx; zpg; ogre; shakB	innexin	host
WBGene00228850	host_ORTHOMCL3704	BPAG_0001086201	OOCN_0000848201	WBGene00244034	maker-PairedContig_5299-snap-gene-0.29	nDi.2.2.2.g01273	nLs.2.1.2.g05707	host	1				host
WBGene00228864	host_ORTHOMCL5552	BPAG_0000332601	OOCN_0000582901	WBGene00237058	maker-PairedContig_848-snap-gene-0.4	nDi.2.2.2.g02759	nLs.2.1.2.g06812	host	1	K04373	RPS6KA	ribosomal protein S6 kinase alpha-1/2/3/6 [EC:2.7.11.1]	host
WBGene00228870	host_ORTHOMCL5666	BPAG_0000292101	OOCN_0000214801	WBGene00249401	maker-PairedContig_641-snap-gene-0.10	nDi.2.2.2.g12501	nLs.2.1.2.g05235	host	1				host
WBGene00228889	host_ORTHOMCL6299	BPAG_0000119501	OOCN_0001067601	WBGene00242462	maker-PairedContig_1013-snap-gene-1.30	nDi.2.2.2.g03624	nLs.2.1.2.g07893	host	3	K15179	WHSC2; NELFA	negative elongation factor A	host
WBGene00228893	host_ORTHOMCL2893	BPAG_0001270701	OOCN_0000730101	WBGene00238628	maker-PairedContig_346-snap-gene-0.5	nDi.2.2.2.g08508	nLs.2.1.2.g04082	host	4				host
WBGene00228911	host_ORTHOMCL5108	BPAG_0000648401	OOCN_0001081201	WBGene00247091	maker-PairedContig_4727-snap-gene-0.3	nDi.2.2.2.g03214	nLs.2.1.2.g00395	host	2				host
WBGene00228919	host_ORTHOMCL5092	BPAG_0000673601	OOCN_0000128701	WBGene00238428	maker-PairedContig_3522-snap-gene-0.1	nDi.2.2.2.g09304	nLs.2.1.2.g07385	host	6				host
WBGene00228937	host_ORTHOMCL2561	BPAG_0001357001	OOCN_0000991301	WBGene00238251	maker-PairedContig_5330-snap-gene-0.4	nDi.2.2.2.g09705	nLs.2.1.2.g08893	host	2	K07962	ARL13B; ARL2L1	ADP-ribosylation factor-like protein 13B	host
WBGene00228942	host_ORTHOMCL5124	BPAG_0000627301	OOCN_0000924201	WBGene00249239	maker-PairedContig_254-snap-gene-0.2	nDi.2.2.2.g09365	nLs.2.1.2.g05004	host	6				host
WBGene00228945	host_ORTHOMCL5084	BPAG_0000688801	OOCN_0000923001	WBGene00246904	maker-PairedContig_2958-snap-gene-0.3	nDi.2.2.2.g08191	nLs.2.1.2.g06224	host	1	K18461	WASH1	WAS protein family homolog 1	host
WBGene00228959	host_ORTHOMCL4047	BPAG_0001004401	OOCN_0000428401	WBGene00247782	maker-PairedContig_459-snap-gene-0.33	nDi.2.2.2.g02952	nLs.2.1.2.g02487	host	4	K10575	UBE2G1; UBC7	ubiquitin-conjugating enzyme E2 G1 [EC:2.3.2.23]	host
WBGene00228962	host_ORTHOMCL3200	BPAG_0001196501	OOCN_0000199101	WBGene00248790	maker-PairedContig_981-snap-gene-0.4	nDi.2.2.2.g08679	nLs.2.1.2.g06408	host	3				host
WBGene00228963	host_ORTHOMCL3198	BPAG_0001196801	OOCN_0000128901	WBGene00248787	maker-PairedContig_981-snap-gene-0.6	nDi.2.2.2.g08681	nLs.2.1.2.g06405	host	2	K04698	SOCS5	suppressor of cytokine signaling 5	host
WBGene00228974	host_ORTHOMCL6401	BPAG_0000100101	OOCN_0000381201	WBGene00242381	maker-PairedContig_4408-snap-gene-0.19	nDi.2.2.2.g01709	nLs.2.1.2.g08467	host	2				host
WBGene00228991	host_ORTHOMCL4354	BPAG_0000937701	OOCN_0000706601	WBGene00247862	maker-PairedContig_4197-snap-gene-0.10	nDi.2.2.2.g03778	nLs.2.1.2.g06378	host	3				host
WBGene00228998	host_ORTHOMCL3641	BPAG_0001098801	OOCN_0001141501	WBGene00240137	maker-PairedContig_260-snap-gene-0.7	nDi.2.2.2.g09983	nLs.2.1.2.g02770	host	1	K23407	GATAD1	GATA zinc finger domain-containing protein 1	host
WBGene00229000	host_ORTHOMCL3646	BPAG_0001097701	OOCN_0000182801	WBGene00240126	maker-PairedContig_1060-snap-gene-0.21	nDi.2.2.2.g07162	nLs.2.1.2.g03671	host	1				host
WBGene00229004	host_ORTHOMCL4200	BPAG_0000971901	OOCN_0001114501	WBGene00240482	maker-PairedContig_1526-snap-gene-0.10	nDi.2.2.2.g06252	nLs.2.1.2.g07103	host	10				host
WBGene00229007	host_ORTHOMCL5464	BPAG_0000374901	OOCN_0001027601	WBGene00248498	maker-PairedContig_6228-snap-gene-0.4	nDi.2.2.2.g08011	nLs.2.1.2.g08144	host	1				host
WBGene00229016	host_ORTHOMCL3437	BPAG_0001143301	OOCN_0000250301	WBGene00242842	maker-PairedContig_5051-snap-gene-0.5	nDi.2.2.2.g09526	nLs.2.1.2.g08284	host	4	K15042	KPNA5_6	importin subunit alpha-6/7	host
WBGene00229018	host_ORTHOMCL4831	BPAG_0000832401	OOCN_0000773601	WBGene00240398	maker-PairedContig_1807-snap-gene-1.17	nDi.2.2.2.g07750	nLs.2.1.2.g08328	host	4	K13176	THOC7	THO complex subunit 7	host
WBGene00229026	host_ORTHOMCL2514	BPAG_0001367001	OOCN_0000493801	WBGene00243353	maker-PairedContig_5435-snap-gene-0.9	nDi.2.2.2.g02547	nLs.2.1.2.g07912	host	7				host
WBGene00229033	host_ORTHOMCL3680	BPAG_0001091801	OOCN_0000686701	WBGene00238766	maker-PairedContig_3689-snap-gene-0.2	nDi.2.2.2.g06973	nLs.2.1.2.g08225	host	4				host
WBGene00229055	host_ORTHOMCL6379	BPAG_0000104601	OOCN_0000751701	WBGene00239306	maker-PairedContig_2152-snap-gene-0.14	nDi.2.2.2.g03393	nLs.2.1.2.g07204	host	1	K08815	TTBK	tau tubulin kinase [EC:2.7.11.26]	host
WBGene00229057	host_ORTHOMCL5549	BPAG_0000334501	OOCN_0000658701	WBGene00239310	maker-PairedContig_2152-snap-gene-0.16	nDi.2.2.2.g03390	nLs.2.1.2.g07207	host	2				host
WBGene00229060	host_ORTHOMCL5279	BPAG_0000484801	OOCN_0001053501	WBGene00246972	maker-PairedContig_1691-snap-gene-0.6	nDi.2.2.2.g09820	nLs.2.1.2.g03994	host	2				host
WBGene00229062	host_ORTHOMCL6539	BPAG_0000072101	OOCN_0001209601	WBGene00245894	maker-PairedContig_77-snap-gene-4.15	nDi.2.2.2.g11538	nLs.2.1.2.g05416	host	2				host
WBGene00229071	host_ORTHOMCL2336	BPAG_0001412401	OOCN_0001120201	WBGene00246290	maker-PairedContig_1764-snap-gene-0.1	nDi.2.2.2.g10264	nLs.2.1.2.g02652	host	1				host
WBGene00229076	host_ORTHOMCL6219	BPAG_0000138001	OOCN_0000168901	WBGene00249373	maker-PairedContig_4805-snap-gene-0.13	nDi.2.2.2.g09932	nLs.2.1.2.g07623	host	3				host
WBGene00229091	host_ORTHOMCL3210	BPAG_0001193201	OOCN_0000487201	WBGene00242278	maker-PairedContig_58-snap-gene-0.14	nDi.2.2.2.g01148	nLs.2.1.2.g09424	host	6				host
WBGene00229103	host_ORTHOMCL3876	BPAG_0001044601	OOCN_0000967501	WBGene00240071	maker-PairedContig_360-snap-gene-0.10	nDi.2.2.2.g09860	nLs.2.1.2.g04996	host	1				host
WBGene00229107	host_ORTHOMCL3942	BPAG_0001028501	OOCN_0001016201	WBGene00240213	maker-PairedContig_1368-snap-gene-0.8	nDi.2.2.2.g05377	nLs.2.1.2.g03615	host	1				host
WBGene00229113	host_ORTHOMCL5661	BPAG_0000294001	OOCN_0000963901	WBGene00248231	maker-PairedContig_665-snap-gene-3.40	nDi.2.2.2.g07685	nLs.2.1.2.g06649	host	1				host
WBGene00229135	host_ORTHOMCL4347	BPAG_0000939701	OOCN_0000084201	WBGene00242965	maker-PairedContig_4895-snap-gene-0.3	nDi.2.2.2.g11748	nLs.2.1.2.g02880	host	10				host
WBGene00229142	host_ORTHOMCL2258	BPAG_0001435901	OOCN_0001232301	WBGene00246636	maker-PairedContig_427-snap-gene-0.18	nDi.2.2.2.g06966	nLs.2.1.2.g07264	host	1				host
WBGene00229150	host_ORTHOMCL6351	BPAG_0000110201	OOCN_0000834701	WBGene00238311	maker-PairedContig_4176-snap-gene-0.6	nDi.2.2.2.g07450	nLs.2.1.2.g04173	host	2				host
WBGene00229152	host_ORTHOMCL2789	BPAG_0001297601	OOCN_0000272901	WBGene00238300	maker-PairedContig_4176-snap-gene-1.8	nDi.2.2.2.g05737	nLs.2.1.2.g04181	host	2	K12846	SNRNP27	U4/U6.U5 tri-snRNP-associated protein 3	host
WBGene00229156	host_ORTHOMCL4446	BPAG_0000917201	OOCN_0000793701	WBGene00240583	maker-PairedContig_1854-snap-gene-0.17	nDi.2.2.2.g06441	nLs.2.1.2.g06306	host	1				host
WBGene00229159	host_ORTHOMCL3340	BPAG_0001163501	OOCN_0000872301	WBGene00240542	maker-PairedContig_3530-snap-gene-0.23	nDi.2.2.2.g10195	nLs.2.1.2.g06477	host	1				host
WBGene00229162	host_ORTHOMCL4670	BPAG_0000865301	OOCN_0000065201	WBGene00242890	maker-PairedContig_685-snap-gene-0.6	nDi.2.2.2.g07378	nLs.2.1.2.g07531	host	1	K13114	PNN	pinin	host
WBGene00229165	host_ORTHOMCL3801	BPAG_0001065701	OOCN_0000683801	WBGene00247001	maker-PairedContig_1687-snap-gene-0.4	nDi.2.2.2.g08095	nLs.2.1.2.g04509	host	3				host
WBGene00229168	host_ORTHOMCL3491	BPAG_0001130201	OOCN_0000985701	WBGene00236823	maker-PairedContig_3594-snap-gene-1.16	nDi.2.2.2.g12724	nLs.2.1.2.g09842	host	3				host
WBGene00229180	host_ORTHOMCL5145	BPAG_0000600101	OOCN_0000650901	WBGene00248678	maker-PairedContig_1161-snap-gene-0.27	nDi.2.2.2.g05533	nLs.2.1.2.g09304	host	2				host
WBGene00229181	host_ORTHOMCL5314	BPAG_0000455001	OOCN_0000650601	WBGene00248674	maker-PairedContig_1161-snap-gene-0.20	nDi.2.2.2.g05530	nLs.2.1.2.g09613	host	2				host
WBGene00229190	host_ORTHOMCL5894	BPAG_0000222201	OOCN_0000705701	WBGene00242958	maker-PairedContig_3971-snap-gene-0.1	nDi.2.2.2.g11464	nLs.2.1.2.g02877	host	1				host
WBGene00229197	host_ORTHOMCL2391	BPAG_0001400101	OOCN_0000762201	WBGene00247257	maker-PairedContig_3524-snap-gene-0.4	nDi.2.2.2.g11280	nLs.2.1.2.g06936	host	2				host
WBGene00229206	host_ORTHOMCL4995	BPAG_0000798201	OOCN_0000011301	WBGene00247303	maker-PairedContig_5624-snap-gene-4.14	nDi.2.2.2.g00462	nLs.2.1.2.g01023	host	4				host
WBGene00229214	host_ORTHOMCL5009	BPAG_0000795501	OOCN_0001081501	WBGene00247340	maker-PairedContig_2686-snap-gene-10.12	nDi.2.2.2.g00494	nLs.2.1.2.g02183	host	2				host
WBGene00229217	host_ORTHOMCL5012	BPAG_0000794501	OOCN_0000115501	WBGene00247348	maker-PairedContig_2686-snap-gene-9.11	nDi.2.2.2.g00500	nLs.2.1.2.g08048	host	2				host
WBGene00229218	host_ORTHOMCL5013	BPAG_0000794401	OOCN_0000259501	WBGene00247349	maker-PairedContig_2686-snap-gene-9.16	nDi.2.2.2.g00501	nLs.2.1.2.g08047	host	8	K14610	SLC19A2_3; THTR	solute carrier family 19 (thiamine transporter); member 2/3	host
WBGene00229220	host_ORTHOMCL5745	BPAG_0000268301	OOCN_0000836001	WBGene00248368	maker-PairedContig_2996-snap-gene-0.3	nDi.2.2.2.g06834	nLs.2.1.2.g05752	host	2				host
WBGene00229237	host_ORTHOMCL3260	BPAG_0001183301	OOCN_0001021801	WBGene00246174	maker-PairedContig_6020-snap-gene-0.19	nDi.2.2.2.g07032	nLs.2.1.2.g01181	host	5	K04552	UBE2L3; UBCH7	ubiquitin-conjugating enzyme E2 L3 [EC:2.3.2.23]	host
WBGene00229239	host_ORTHOMCL2730	BPAG_0001315501	OOCN_0000131301	WBGene00246182	maker-PairedContig_2815-snap-gene-0.10	nDi.2.2.2.g09289	nLs.2.1.2.g01172	host	7				host
WBGene00229282	host_ORTHOMCL3075	BPAG_0001225801	OOCN_0000207201	WBGene00246053	maker-PairedContig_870-snap-gene-0.11	nDi.2.2.2.g04301	nLs.2.1.2.g03051	host	16				hostTop5
WBGene00229285	host_ORTHOMCL2499	BPAG_0001370801	OOCN_0000514501	WBGene00248632	maker-PairedContig_48-snap-gene-0.10	nDi.2.2.2.g08113	nLs.2.1.2.g02905	host	10	K12836	U2AF1	splicing factor U2AF 35 kDa subunit	host
WBGene00229289	host_ORTHOMCL4816	BPAG_0000837101	OOCN_0000179701	WBGene00240435	maker-PairedContig_4451-snap-gene-0.9	nDi.2.2.2.g05661	nLs.2.1.2.g02818	host	3	K17553	PPP1R11	protein phosphatase 1 regulatory subunit 11	host
WBGene00229294	host_ORTHOMCL2694	BPAG_0001326601	OOCN_0001134401	WBGene00239064	maker-PairedContig_697-snap-gene-0.1	nDi.2.2.2.g04768	nLs.2.1.2.g00175	host	2				host
WBGene00229306	host_ORTHOMCL2515	BPAG_0001366701	OOCN_0000758501	WBGene00242915	maker-PairedContig_2046-snap-gene-0.6	nDi.2.2.2.g10526	nLs.2.1.2.g07753	host	1				host
WBGene00229308	host_ORTHOMCL4399	BPAG_0000926301	OOCN_0000615001	WBGene00245860	maker-PairedContig_1763-snap-gene-0.33	nDi.2.2.2.g07995	nLs.2.1.2.g08344	host	4				host
WBGene00229314	host_ORTHOMCL6462	BPAG_0000088201	OOCN_0001205601	WBGene00246140	maker-PairedContig_363-snap-gene-0.8	nDi.2.2.2.g07015	nLs.2.1.2.g01370	host	1	K17362	ACOT13	acyl-coenzyme A thioesterase 13 [EC:3.1.2.-]	host
WBGene00229317	host_ORTHOMCL5401	BPAG_0000401501	OOCN_0000149401	WBGene00246144	maker-PairedContig_2883-snap-gene-0.6	nDi.2.2.2.g07019	nLs.2.1.2.g01374	host	3				host
WBGene00229321	host_ORTHOMCL2775	BPAG_0001301701	OOCN_0001203301	WBGene00249598	maker-PairedContig_6295-snap-gene-0.10	nDi.2.2.2.g07294	nLs.2.1.2.g06193	host	1				host
WBGene00229330	host_ORTHOMCL4584	BPAG_0000884201	OOCN_0000353701	WBGene00249059	maker-PairedContig_5569-snap-gene-0.26	nDi.2.2.2.g10001	nLs.2.1.2.g09675	host	4				host
WBGene00229332	host_ORTHOMCL4582	BPAG_0000884601	OOCN_0001287101	WBGene00248782	maker-PairedContig_5569-snap-gene-0.22	nDi.2.2.2.g09460	nLs.2.1.2.g02753	host	1	K02129	ATPeF0E; ATP5I	F-type H+-transporting ATPase subunit e	host
WBGene00229343	host_ORTHOMCL5485	BPAG_0000363801	OOCN_0000578401	WBGene00239202	maker-PairedContig_1502-snap-gene-0.4	nDi.2.2.2.g06376	nLs.2.1.2.g04276	host	3	K02602	CPEB; ORB	cytoplasmic polyadenylation element-binding protein	host
WBGene00229344	host_ORTHOMCL5313	BPAG_0000455901	OOCN_0000129901	WBGene00248345	maker-PairedContig_1546-snap-gene-0.4	nDi.2.2.2.g09316	nLs.2.1.2.g00796	host	2	K01759	GLO1; gloA	lactoylglutathione lyase [EC:4.4.1.5]	host
WBGene00229350	host_ORTHOMCL5609	BPAG_0000308801	OOCN_0001234901	WBGene00238444	snap_masked-PairedContig_5707-processed-gene-0.0	nDi.2.2.2.g06345	nLs.2.1.2.g06449	host	1	K23939	FHOD3; FHOS2	FH1/FH2 domain-containing protein 3	host
WBGene00229353	host_ORTHOMCL5992	BPAG_0000195001	OOCN_0000912401	WBGene00248732	maker-PairedContig_5469-snap-gene-0.3	nDi.2.2.2.g06639	nLs.2.1.2.g03653	host	4				host
WBGene00229355	host_ORTHOMCL2491	BPAG_0001372201	OOCN_0000072101	WBGene00248741	maker-PairedContig_3528-snap-gene-0.19	nDi.2.2.2.g08731	nLs.2.1.2.g03643	host	4				host
WBGene00229359	host_ORTHOMCL6610	BPAG_0000054901	OOCN_0000027101	WBGene00246426	maker-PairedContig_760-snap-gene-0.5	nDi.2.2.2.g06819	nLs.2.1.2.g07005	host	2				host
WBGene00229360	host_ORTHOMCL4471	BPAG_0000909601	OOCN_0000049001	WBGene00246428	maker-PairedContig_2062-snap-gene-0.5	nDi.2.2.2.g06821	nLs.2.1.2.g08655	host	2				host
WBGene00229372	host_ORTHOMCL2608	BPAG_0001345401	OOCN_0000052501	WBGene00238920	maker-PairedContig_5807-snap-gene-0.12	nDi.2.2.2.g07873	nLs.2.1.2.g06725	host	1	K17541	SCYL2	SCY1-like protein 2	host
WBGene00229374	host_ORTHOMCL2939	BPAG_0001260801	OOCN_0000542501	WBGene00248947	maker-PairedContig_564-snap-gene-0.16	nDi.2.2.2.g06924	nLs.2.1.2.g07055	host	1	K19365	BSCL2	seipin	host
WBGene00229378	host_ORTHOMCL2949	BPAG_0001258901	OOCN_0001266501	WBGene00244097	maker-PairedContig_637-snap-gene-0.7	nDi.2.2.2.g04398	nLs.2.1.2.g02605	host	3				host
WBGene00229391	host_ORTHOMCL3307	BPAG_0001172701	OOCN_0000313901	WBGene00244295	snap_masked-PairedContig_5278-processed-gene-0.1	nDi.2.2.2.g09651	nLs.2.1.2.g04656	host	4	K18753	ZFP36L	butyrate response factor	host
WBGene00229419	host_ORTHOMCL6093	BPAG_0000171201	OOCN_0001035301	WBGene00248199	maker-PairedContig_640-snap-gene-0.5	nDi.2.2.2.g07457	nLs.2.1.2.g05239	host	1				host
WBGene00229420	host_ORTHOMCL4502	BPAG_0000902401	OOCN_0000564101	WBGene00241029	maker-PairedContig_3960-snap-gene-1.23	nDi.2.2.2.g05096	nLs.2.1.2.g03366	host	2				host
WBGene00229421	host_ORTHOMCL4505	BPAG_0000901701	OOCN_0000563501	WBGene00241023	maker-PairedContig_6231-snap-gene-0.10	nDi.2.2.2.g05102	nLs.2.1.2.g06613	host	8	K20396	TBC1D7	TBC1 domain family member 7	host
WBGene00229429	host_ORTHOMCL4659	BPAG_0000867501	OOCN_0000021301	WBGene00241432	maker-PairedContig_1794-snap-gene-1.21	nDi.2.2.2.g00875	nLs.2.1.2.g03799	host	2				host
WBGene00229432	host_ORTHOMCL4652	BPAG_0000868401	OOCN_0000557601	WBGene00241416	maker-PairedContig_1794-snap-gene-2.33	nDi.2.2.2.g00861	nLs.2.1.2.g04753	host	4				host
WBGene00229442	host_ORTHOMCL3639	BPAG_0001099301	OOCN_0000681801	WBGene00241371	maker-PairedContig_1239-snap-gene-0.16	nDi.2.2.2.g00820	nLs.2.1.2.g03311	host	1	K10293	FBXO7	F-box protein 7	host
WBGene00229445	host_ORTHOMCL6734	BPAG_0000029901	OOCN_0000382901	WBGene00241341	maker-PairedContig_1909-snap-gene-1.23	nDi.2.2.2.g00783	nLs.2.1.2.g04267	host	4	K17768	TOM70	mitochondrial import receptor subunit TOM70	host
WBGene00229457	host_ORTHOMCL3065	BPAG_0001228901	OOCN_0000983801	WBGene00241280	maker-PairedContig_1938-snap-gene-0.17	nDi.2.2.2.g01930	nLs.2.1.2.g01661	host	1				host
WBGene00229458	host_ORTHOMCL3066	BPAG_0001228801	OOCN_0000983901	WBGene00241281	snap_masked-PairedContig_1938-processed-gene-0.6	nDi.2.2.2.g01929	nLs.2.1.2.g01660	host	10				host
WBGene00229476	host_ORTHOMCL6419	BPAG_0000097401	OOCN_0000117301	WBGene00244825	maker-PairedContig_489-snap-gene-0.10	nDi.2.2.2.g07372	nLs.2.1.2.g07219	host	2				host
WBGene00229486	host_ORTHOMCL6300	BPAG_0000119401	OOCN_0000035501	WBGene00244803	maker-PairedContig_134-snap-gene-0.16	nDi.2.2.2.g05974	nLs.2.1.2.g03266	host	9				host
WBGene00229500	host_ORTHOMCL2809	BPAG_0001293001	OOCN_0000574301	WBGene00239558	maker-PairedContig_3285-snap-gene-0.22	nDi.2.2.2.g09055	nLs.2.1.2.g06090	host	40	K02936	RP-L7Ae; RPL7A	large subunit ribosomal protein L7Ae	hostTop1	Bma-rpl-7A.3	60S ribosomal protein L7a
WBGene00229501	host_ORTHOMCL2808	BPAG_0001293101	OOCN_0000574201	WBGene00239559	maker-PairedContig_3285-snap-gene-0.16	nDi.2.2.2.g09056	nLs.2.1.2.g06089	host	1				host
WBGene00229507	host_ORTHOMCL2711	BPAG_0001320701	OOCN_0000859801	WBGene00239573	maker-PairedContig_850-snap-gene-0.12	nDi.2.2.2.g04587	nLs.2.1.2.g03480	host	4				host
WBGene00229512	host_ORTHOMCL2344	BPAG_0001410601	OOCN_0000696901	WBGene00239583	maker-PairedContig_5967-snap-gene-0.8	nDi.2.2.2.g04598	nLs.2.1.2.g07150	host	1	K07206	TSC1	tuberous sclerosis 1	host
WBGene00229537	host_ORTHOMCL2569	BPAG_0001354001	OOCN_0000420001	WBGene00242760	maker-PairedContig_5393-snap-gene-0.5	nDi.2.2.2.g07870	nLs.2.1.2.g08101	host	2				host
WBGene00229551	host_ORTHOMCL4207	BPAG_0000969901	OOCN_0001070801	WBGene00240147	maker-PairedContig_423-snap-gene-0.7	nDi.2.2.2.g10907	nLs.2.1.2.g03271	host	3				host
WBGene00229552	host_ORTHOMCL4209	BPAG_0000969701	OOCN_0000919201	WBGene00240149	maker-PairedContig_423-snap-gene-0.5	nDi.2.2.2.g08205	nLs.2.1.2.g03273	host	5	K15502	ANKRD28	serine/threonine-protein phosphatase 6 regulatory ankyrin repeat subunit A	host
WBGene00229557	host_ORTHOMCL3541	BPAG_0001120901	OOCN_0000193301	WBGene00240167	maker-PairedContig_315-snap-gene-0.5	nDi.2.2.2.g09246	nLs.2.1.2.g08944	host	3				host
WBGene00229566	host_ORTHOMCL2765	BPAG_0001303401	OOCN_0000722501	WBGene00248338	maker-PairedContig_227-snap-gene-0.7	nDi.2.2.2.g09649	nLs.2.1.2.g00788	host	1				host
WBGene00229570	host_ORTHOMCL5457	BPAG_0000377001	OOCN_0000717701	WBGene00239384	maker-PairedContig_1416-snap-gene-0.6	nDi.2.2.2.g04885	nLs.2.1.2.g04064	host	1				host
WBGene00229579	host_ORTHOMCL3228	BPAG_0001189001	OOCN_0000803901	WBGene00242826	maker-PairedContig_3315-snap-gene-0.2	nDi.2.2.2.g08807	nLs.2.1.2.g07664	host	3				host
WBGene00229590	host_ORTHOMCL5479	BPAG_0000366201	OOCN_0000703101	WBGene00237041	maker-PairedContig_3686-snap-gene-0.11	nDi.2.2.2.g10155	nLs.2.1.2.g09857	host	16				hostTop5
WBGene00229595	host_ORTHOMCL6176	BPAG_0000149101	OOCN_0001027301	WBGene00246437	maker-PairedContig_344-snap-gene-0.18	nDi.2.2.2.g06763	nLs.2.1.2.g01899	host	2				host
WBGene00229598	host_ORTHOMCL3953	BPAG_0001026101	OOCN_0000859201	WBGene00246103	maker-PairedContig_3559-snap-gene-0.8	nDi.2.2.2.g05258	nLs.2.1.2.g02348	host	4				host
WBGene00229603	host_ORTHOMCL5543	BPAG_0000336901	OOCN_0000661701	WBGene00248900	maker-PairedContig_4510-snap-gene-0.16	nDi.2.2.2.g08985	nLs.2.1.2.g03042	host	36	K04417	MAP3K9; MLK1	mitogen-activated protein kinase kinase kinase 9 [EC:2.7.11.25]	hostTop5
WBGene00229604	host_ORTHOMCL5427	BPAG_0000390201	OOCN_0000661401	WBGene00248903	maker-PairedContig_4510-snap-gene-0.14	nDi.2.2.2.g08982	nLs.2.1.2.g03039	host	1	K23964	CCNQ; FAM58A	cyclin-Q	host
WBGene00229607	host_ORTHOMCL6718	BPAG_0000032401	OOCN_0000920701	WBGene00240909	maker-PairedContig_755-snap-gene-0.7	nDi.2.2.2.g09487	nLs.2.1.2.g07576	host	12				host
WBGene00229618	host_ORTHOMCL4597	BPAG_0000881701	OOCN_0000934501	WBGene00244696	maker-PairedContig_2563-snap-gene-0.5	nDi.2.2.2.g10211	nLs.2.1.2.g09588	host	4				host
WBGene00229636	host_ORTHOMCL4138	BPAG_0000982101	OOCN_0000066101	WBGene00243994	maker-PairedContig_643-snap-gene-0.6	nDi.2.2.2.g00715	nLs.2.1.2.g05901	host	1				host
WBGene00229644	host_ORTHOMCL6167	BPAG_0000150801	OOCN_0001105101	WBGene00243096	maker-PairedContig_1745-snap-gene-0.8	nDi.2.2.2.g09992	nLs.2.1.2.g05185	host	4				host
WBGene00229651	host_ORTHOMCL6366	BPAG_0000106601	OOCN_0000064201	WBGene00238174	maker-PairedContig_2530-snap-gene-0.18	nDi.2.2.2.g06675	nLs.2.1.2.g04701	host	13				hostTop5
WBGene00229652	host_ORTHOMCL6367	BPAG_0000106501	OOCN_0000064101	WBGene00238173	maker-PairedContig_2530-snap-gene-0.15	nDi.2.2.2.g06676	nLs.2.1.2.g04700	host	8				host
WBGene00229662	host_ORTHOMCL3987	BPAG_0001020401	OOCN_0000524201	WBGene00242994	maker-PairedContig_5547-snap-gene-0.12	nDi.2.2.2.g09768	nLs.2.1.2.g04452	host	5				host
WBGene00229680	host_ORTHOMCL6178	BPAG_0000148801	OOCN_0000174001	WBGene00239251	maker-PairedContig_2992-snap-gene-1.15	nDi.2.2.2.g06565	nLs.2.1.2.g08563	host	2				host
WBGene00229690	host_ORTHOMCL2964	BPAG_0001255601	OOCN_0001042001	WBGene00236978	maker-PairedContig_4403-snap-gene-0.6	nDi.2.2.2.g09659	nLs.2.1.2.g08419	host	2				host
WBGene00229692	host_ORTHOMCL5185	BPAG_0000560101	OOCN_0000438101	WBGene00247916	maker-PairedContig_2868-snap-gene-0.17	nDi.2.2.2.g05721	nLs.2.1.2.g06023	host	1	K24727	MYORG	myogenesis-regulating glycosidase [EC:3.2.1.-]	host
WBGene00229708	host_ORTHOMCL3789	BPAG_0001069001	OOCN_0000581201	WBGene00236989	maker-PairedContig_4597-snap-gene-0.12	nDi.2.2.2.g06141	nLs.2.1.2.g07596	host	7	K11450	KDM1A; AOF2; LSD1	[histone H3]-N6;N6-dimethyl-L-lysine4 FAD-dependent demethylase [EC:1.14.99.66]	host
WBGene00229709	host_ORTHOMCL6504	BPAG_0000079301	OOCN_0000558001	WBGene00236901	maker-PairedContig_5961-snap-gene-0.17	nDi.2.2.2.g09149	nLs.2.1.2.g03341	host	4				host
WBGene00229712	host_ORTHOMCL2584	BPAG_0001350601	OOCN_0000850301	WBGene00236916	maker-PairedContig_829-snap-gene-1.20	nDi.2.2.2.g07266	nLs.2.1.2.g06571	host	3				host
WBGene00229715	host_ORTHOMCL5707	BPAG_0000280201	OOCN_0000387201	WBGene00237448	maker-PairedContig_829-snap-gene-0.16	nDi.2.2.2.g01330	nLs.2.1.2.g06298	host	1				host
WBGene00229735	host_ORTHOMCL6206	BPAG_0000141501	OOCN_0000882101	WBGene00248848	maker-PairedContig_4236-snap-gene-0.21	nDi.2.2.2.g07313	nLs.2.1.2.g02548	host	2				host
WBGene00229754	host_ORTHOMCL4462	BPAG_0000913101	OOCN_0001104401	WBGene00240177	maker-PairedContig_1180-snap-gene-0.9	nDi.2.2.2.g08859	nLs.2.1.2.g07557	host	1	K09223	GFI1	growth factor independent 1	host
WBGene00229757	host_ORTHOMCL6881	BPAG_0000000001	OOCN_0001237901	WBGene00240187	maker-PairedContig_418-snap-gene-0.2	nDi.2.2.2.g07058	nLs.2.1.2.g08946	host	1				host
WBGene00229767	host_ORTHOMCL6864	BPAG_0000003201	OOCN_0000950101	WBGene00240507	maker-PairedContig_1973-snap-gene-0.10	nDi.2.2.2.g06123	nLs.2.1.2.g04616	host	1				host
WBGene00229782	host_ORTHOMCL2795	BPAG_0001296401	OOCN_0000054801	WBGene00239882	maker-PairedContig_703-snap-gene-0.2	nDi.2.2.2.g00929	nLs.2.1.2.g04927	host	11				host
WBGene00229785	host_ORTHOMCL2796	BPAG_0001296201	OOCN_0000176601	WBGene00239880	maker-PairedContig_377-snap-gene-0.2	nDi.2.2.2.g00932	nLs.2.1.2.g04929	host	2				host
WBGene00229797	host_ORTHOMCL6785	BPAG_0000020401	OOCN_0000374601	WBGene00239852	maker-PairedContig_139-snap-gene-0.4	nDi.2.2.2.g00958	nLs.2.1.2.g02073	host	1	K11468	YAF2	YY1-associated factor 2	host
WBGene00229805	host_ORTHOMCL4070	BPAG_0000999401	OOCN_0000555801	WBGene00239828	maker-PairedContig_4110-snap-gene-0.5	nDi.2.2.2.g00980	nLs.2.1.2.g00820	host	1				host
WBGene00229812	host_ORTHOMCL4935	BPAG_0000812701	OOCN_0000909201	WBGene00239789	maker-PairedContig_1456-snap-gene-0.9	nDi.2.2.2.g01557	nLs.2.1.2.g08706	host	1				host
WBGene00229816	host_ORTHOMCL4944	BPAG_0000810701	OOCN_0000384901	WBGene00239766	maker-PairedContig_754-snap-gene-0.2	nDi.2.2.2.g01579	nLs.2.1.2.g02930	host	2				host
WBGene00229834	host_ORTHOMCL4963	BPAG_0000805801	OOCN_0000002301	WBGene00239713	maker-PairedContig_1926-snap-gene-0.19	nDi.2.2.2.g04217	nLs.2.1.2.g01915	host	5	K23297	C12ORF66	KICSTOR complex protein C12orf66	host
WBGene00229870	host_ORTHOMCL2487	BPAG_0001372801	OOCN_0000464301	WBGene00241689	maker-PairedContig_1903-snap-gene-0.11	nDi.2.2.2.g05817	nLs.2.1.2.g05470	host	3				host
WBGene00229878	host_ORTHOMCL3572	BPAG_0001112301	OOCN_0000495501	WBGene00241609	maker-PairedContig_270-snap-gene-1.29	nDi.2.2.2.g01438	nLs.2.1.2.g04553	host	2	K19626	INVS	inversin	host
WBGene00229896	host_ORTHOMCL4039	BPAG_0001005801	OOCN_0001051101	WBGene00241079	maker-PairedContig_3872-snap-gene-1.7	nDi.2.2.2.g04967	nLs.2.1.2.g03002	host	1	K12890	SRSF1; SFRS1; ASF; SF2	serine/arginine-rich splicing factor 1	host
WBGene00229903	host_ORTHOMCL6654	BPAG_0000046001	OOCN_0000732601	WBGene00239265	maker-PairedContig_372-snap-gene-2.19	nDi.2.2.2.g06902	nLs.2.1.2.g03416	host	2				host
WBGene00229904	host_ORTHOMCL6655	BPAG_0000045901	OOCN_0000416701	WBGene00241455	maker-PairedContig_372-snap-gene-2.18	nDi.2.2.2.g00897	nLs.2.1.2.g03417	host	4				host
WBGene00229907	host_ORTHOMCL6104	BPAG_0000167201	OOCN_0000553301	WBGene00241482	maker-PairedContig_1877-snap-gene-0.5	nDi.2.2.2.g01066	nLs.2.1.2.g06755	host	3				host
WBGene00229915	host_ORTHOMCL4084	BPAG_0000996201	OOCN_0000611901	WBGene00241111	maker-PairedContig_3767-snap-gene-0.10	nDi.2.2.2.g07123	nLs.2.1.2.g07641	host	12				host
WBGene00229916	host_ORTHOMCL4085	BPAG_0000996101	OOCN_0000612001	WBGene00241112	maker-PairedContig_3767-snap-gene-0.8	nDi.2.2.2.g07121	nLs.2.1.2.g07639	host	1	K10203	ELOVL6	elongation of very long chain fatty acids protein 6 [EC:2.3.1.199]	host
WBGene00229930	host_ORTHOMCL6553	BPAG_0000069101	OOCN_0000605101	WBGene00241189	maker-PairedContig_811-snap-gene-0.23	nDi.2.2.2.g01790	nLs.2.1.2.g04314	host	2	K11862	ZRANB1; TRABID	ubiquitin thioesterase ZRANB1 [EC:3.4.19.12]	host
WBGene00229932	host_ORTHOMCL6551	BPAG_0000069601	OOCN_0000555301	WBGene00241185	maker-PairedContig_811-snap-gene-0.18	nDi.2.2.2.g01786	nLs.2.1.2.g04317	host	11	K08883	TRIM33; TIF1G	tripartite motif-containing protein 33 [EC:2.3.2.27]	host
WBGene00229954	host_ORTHOMCL2997	BPAG_0001247001	OOCN_0001126201	WBGene00244015	maker-PairedContig_1806-snap-gene-0.3	nDi.2.2.2.g04352	nLs.2.1.2.g02742	host	7				host
WBGene00229972	host_ORTHOMCL5822	BPAG_0000243901	OOCN_0000857401	WBGene00245041	maker-PairedContig_1157-snap-gene-0.15	nDi.2.2.2.g00370	nLs.2.1.2.g09574	host	5	K25806	APPBP2	amyloid protein-binding protein 2	host
WBGene00229973	host_ORTHOMCL5562	BPAG_0000327001	OOCN_0000860601	WBGene00245042	maker-PairedContig_1157-snap-gene-0.17	nDi.2.2.2.g00371	nLs.2.1.2.g09575	host	1	K00072	SPR	sepiapterin reductase [EC:1.1.1.153]	host
WBGene00229986	host_ORTHOMCL4363	BPAG_0000936301	OOCN_0000067001	WBGene00245013	maker-PairedContig_3631-snap-gene-0.20	nDi.2.2.2.g00396	nLs.2.1.2.g09601	host	2				host
WBGene00229987	host_ORTHOMCL4866	BPAG_0000825101	OOCN_0000865301	WBGene00244981	maker-PairedContig_591-snap-gene-0.11	nDi.2.2.2.g00425	nLs.2.1.2.g05217	host	2				host
WBGene00229988	host_ORTHOMCL4868	BPAG_0000824801	OOCN_0000931401	WBGene00244983	maker-PairedContig_591-snap-gene-1.24	nDi.2.2.2.g00422	nLs.2.1.2.g05214	host	1				host
WBGene00229991	host_ORTHOMCL5996	BPAG_0000194201	OOCN_0000480001	WBGene00244997	maker-PairedContig_4341-snap-gene-0.16	nDi.2.2.2.g00409	nLs.2.1.2.g04564	host	13	K09542	CRYAB	crystallin; alpha B	hostTop5
WBGene00230019	host_ORTHOMCL3596	BPAG_0001106901	OOCN_0000662701	WBGene00244645	snap_masked-PairedContig_4129-processed-gene-0.1	nDi.2.2.2.g10494	nLs.2.1.2.g07904	host	3	K14411	MSI	RNA-binding protein Musashi	host
WBGene00230020	host_ORTHOMCL2980	BPAG_0001249701	OOCN_0000038801	WBGene00246603	maker-PairedContig_1576-snap-gene-0.11	nDi.2.2.2.g07630	nLs.2.1.2.g08656	host	3	K18162	NDUFAF5	NADH dehydrogenase [ubiquinone] 1 alpha subcomplex assembly factor 5 [EC:2.1.1.-]	host
WBGene00230021	host_ORTHOMCL3232	BPAG_0001188201	OOCN_0001068201	WBGene00238238	maker-PairedContig_5952-snap-gene-0.17	nDi.2.2.2.g05151	nLs.2.1.2.g05869	host	5	K08829	MAK	male germ cell-associated kinase [EC:2.7.11.22]	host
WBGene00230025	host_ORTHOMCL3234	BPAG_0001187601	OOCN_0000039101	WBGene00238051	maker-PairedContig_5952-snap-gene-0.19	nDi.2.2.2.g08572	nLs.2.1.2.g08213	host	1				host
WBGene00230030	host_ORTHOMCL2720	BPAG_0001318301	OOCN_0000200101	WBGene00238215	maker-PairedContig_4243-snap-gene-0.1	nDi.2.2.2.g10374	nLs.2.1.2.g09335	host	2	K08808	PSKH	protein serine kinase H [EC:2.7.11.1]	host
WBGene00230044	host_ORTHOMCL3689	BPAG_0001089901	OOCN_0000671301	WBGene00240326	maker-PairedContig_1386-snap-gene-0.7	nDi.2.2.2.g08611	nLs.2.1.2.g00865	host	8				host
WBGene00230058	host_ORTHOMCL2341	BPAG_0001411001	OOCN_0000782701	WBGene00246644	maker-PairedContig_295-snap-gene-3.19	nDi.2.2.2.g06273	nLs.2.1.2.g05592	host	12	K17362	ACOT13	acyl-coenzyme A thioesterase 13 [EC:3.1.2.-]	host
WBGene00230063	host_ORTHOMCL5863	BPAG_0000232501	OOCN_0000942601	WBGene00246652	maker-PairedContig_295-snap-gene-4.21	nDi.2.2.2.g07496	nLs.2.1.2.g07089	host	4				host
WBGene00230069	host_ORTHOMCL6215	BPAG_0000139001	OOCN_0000646701	WBGene00246679	maker-PairedContig_5927-snap-gene-1.13	nDi.2.2.2.g04781	nLs.2.1.2.g02177	host	5	K15501	PPP6R3; SAPS3	serine/threonine-protein phosphatase 6 regulatory subunit 3	host
WBGene00230083	host_ORTHOMCL4976	BPAG_0000802001	OOCN_0000079501	WBGene00246748	maker-PairedContig_1175-snap-gene-0.6	nDi.2.2.2.g04735	nLs.2.1.2.g03117	host	1				host
WBGene00230084	host_ORTHOMCL4978	BPAG_0000801601	OOCN_0000185101	WBGene00246753	maker-PairedContig_1175-snap-gene-1.9	nDi.2.2.2.g09759	nLs.2.1.2.g09576	host	2				host
WBGene00230086	host_ORTHOMCL4980	BPAG_0000801301	OOCN_0000202001	WBGene00248188	maker-PairedContig_1175-snap-gene-1.14	nDi.2.2.2.g06277	nLs.2.1.2.g09887	host	1	K04451	TP53; P53	tumor protein p53	host
WBGene00230087	host_ORTHOMCL4981	BPAG_0000801201	OOCN_0001139901	WBGene00248187	maker-PairedContig_1175-snap-gene-1.15	nDi.2.2.2.g10320	nLs.2.1.2.g07123	host	4				host
WBGene00230089	host_ORTHOMCL4986	BPAG_0000800701	OOCN_0000000301	WBGene00247273	maker-PairedContig_5624-snap-gene-0.10	nDi.2.2.2.g03182	nLs.2.1.2.g01530	host	1				host
WBGene00230097	host_ORTHOMCL2681	BPAG_0001329501	OOCN_0000891601	WBGene00238495	maker-PairedContig_5398-snap-gene-0.6	nDi.2.2.2.g07620	nLs.2.1.2.g06593	host	2				host
WBGene00230110	host_ORTHOMCL2469	BPAG_0001379001	OOCN_0000021701	WBGene00242974	maker-PairedContig_5604-snap-gene-0.7	nDi.2.2.2.g07320	nLs.2.1.2.g05994	host	3	K09515	DNAJB9	DnaJ homolog subfamily B member 9	host
WBGene00230117	host_ORTHOMCL3533	BPAG_0001122201	OOCN_0001168301	WBGene00246263	maker-PairedContig_3166-snap-gene-0.4	nDi.2.2.2.g10064	nLs.2.1.2.g03735	host	2				host
WBGene00230122	host_ORTHOMCL3615	BPAG_0001102801	OOCN_0000342201	WBGene00246003	maker-PairedContig_2058-snap-gene-0.4	nDi.2.2.2.g09751	nLs.2.1.2.g01327	host	1	K07466	RFA1; RPA1; rpa	replication factor A1	host
WBGene00230123	host_ORTHOMCL3614	BPAG_0001102901	OOCN_0001196701	WBGene00246002	maker-PairedContig_2058-snap-gene-0.6	nDi.2.2.2.g09752	nLs.2.1.2.g01328	host	2				host
WBGene00230132	host_ORTHOMCL4776	BPAG_0000845701	OOCN_0000376901	WBGene00245577	maker-PairedContig_5411-snap-gene-2.19	nDi.2.2.2.g00135	nLs.2.1.2.g05722	host	3				host
WBGene00230144	host_ORTHOMCL4793	BPAG_0000842501	OOCN_0000526701	WBGene00245539	snap_masked-PairedContig_5411-processed-gene-6.5	nDi.2.2.2.g00105	nLs.2.1.2.g07441	host	1	K21894	CYGB	cytoglobin	host
WBGene00230148	host_ORTHOMCL5855	BPAG_0000234501	OOCN_0000213001	WBGene00239228	maker-PairedContig_493-snap-gene-0.10	nDi.2.2.2.g04023	nLs.2.1.2.g06659	host	1				host
WBGene00230158	host_ORTHOMCL3718	BPAG_0001083101	OOCN_0000126001	WBGene00239479	maker-PairedContig_81-snap-gene-0.7	nDi.2.2.2.g09712	nLs.2.1.2.g03495	host	1				host
WBGene00230166	host_ORTHOMCL3713	BPAG_0001084301	OOCN_0000783901	WBGene00239466	maker-PairedContig_766-snap-gene-0.6	nDi.2.2.2.g07957	nLs.2.1.2.g03507	host	2				host
WBGene00230179	host_ORTHOMCL6346	BPAG_0000111801	OOCN_0000470701	WBGene00239606	maker-PairedContig_3223-snap-gene-0.1	nDi.2.2.2.g03286	nLs.2.1.2.g01275	host	1				host
WBGene00230182	host_ORTHOMCL3764	BPAG_0001073801	OOCN_0000435901	WBGene00239635	maker-PairedContig_471-snap-gene-0.4	nDi.2.2.2.g04695	nLs.2.1.2.g02536	host	1				host
WBGene00230199	host_ORTHOMCL2416	BPAG_0001392701	OOCN_0000647501	WBGene00243714	maker-PairedContig_1514-snap-gene-0.4	nDi.2.2.2.g02979	nLs.2.1.2.g02388	host	1				host
WBGene00230203	host_ORTHOMCL5775	BPAG_0000259001	OOCN_0000900901	WBGene00243699	maker-PairedContig_1697-snap-gene-2.19	nDi.2.2.2.g02999	nLs.2.1.2.g02445	host	3				host
WBGene00230210	host_ORTHOMCL3285	BPAG_0001176901	OOCN_0000835501	WBGene00243665	maker-PairedContig_138-snap-gene-0.10	nDi.2.2.2.g05799	nLs.2.1.2.g00658	host	1	K17338	REEP1_2_3_4	receptor expression-enhancing protein 1/2/3/4	host
WBGene00230222	host_ORTHOMCL3573	BPAG_0001111901	OOCN_0000890201	WBGene00243591	maker-PairedContig_1304-snap-gene-0.4	nDi.2.2.2.g03910	nLs.2.1.2.g06042	host	1				host
WBGene00230234	host_ORTHOMCL2757	BPAG_0001305501	OOCN_0000183901	WBGene00243317	maker-PairedContig_929-snap-gene-0.15	nDi.2.2.2.g06360	nLs.2.1.2.g06235	host	1				host
WBGene00230238	host_ORTHOMCL5731	BPAG_0000272401	OOCN_0000188301	WBGene00249346	maker-PairedContig_802-snap-gene-0.22	nDi.2.2.2.g04609	nLs.2.1.2.g06469	host	1				host
WBGene00230248	host_ORTHOMCL2435	BPAG_0001386001	OOCN_0000674001	WBGene00243399	maker-PairedContig_1459-snap-gene-1.23	nDi.2.2.2.g02580	nLs.2.1.2.g05336	host	2				host
WBGene00230255	host_ORTHOMCL5719	BPAG_0000275501	OOCN_0000777801	WBGene00243435	maker-PairedContig_53-snap-gene-1.21	nDi.2.2.2.g04032	nLs.2.1.2.g05010	host	2	K11137	TELO2; TEL2	telomere length regulation protein	host
WBGene00230263	host_ORTHOMCL2648	BPAG_0001335601	OOCN_0000656001	WBGene00243471	maker-PairedContig_53-snap-gene-5.15	nDi.2.2.2.g03106	nLs.2.1.2.g01003	host	3				host
WBGene00230269	host_ORTHOMCL5761	BPAG_0000263401	OOCN_0000055301	WBGene00243492	maker-PairedContig_2819-snap-gene-3.36	nDi.2.2.2.g03083	nLs.2.1.2.g07943	host	7				host
WBGene00230305	host_ORTHOMCL4849	BPAG_0000828501	OOCN_0000948401	WBGene00244592	maker-PairedContig_2580-snap-gene-3.25	nDi.2.2.2.g05642	nLs.2.1.2.g01316	host	4	K16344	LAMTOR5; HBXIP	ragulator complex protein LAMTOR5	host
WBGene00230312	host_ORTHOMCL4860	BPAG_0000826301	OOCN_0000675201	WBGene00244970	maker-PairedContig_5542-snap-gene-2.27	nDi.2.2.2.g00436	nLs.2.1.2.g02436	host	6				host
WBGene00230326	host_ORTHOMCL5046	BPAG_0000788901	OOCN_0000774201	WBGene00247413	maker-PairedContig_2686-snap-gene-2.20	nDi.2.2.2.g00555	nLs.2.1.2.g00131	host	1				host
WBGene00230329	host_ORTHOMCL5055	BPAG_0000787301	OOCN_0000427001	WBGene00247429	maker-PairedContig_1554-snap-gene-0.15	nDi.2.2.2.g00573	nLs.2.1.2.g00116	host	1				host
WBGene00230331	host_ORTHOMCL5058	BPAG_0000786901	OOCN_0000741501	WBGene00247433	maker-PairedContig_1554-snap-gene-0.13	nDi.2.2.2.g00578	nLs.2.1.2.g06265	host	3				host
WBGene00230337	host_ORTHOMCL4422	BPAG_0000922901	OOCN_0000444901	WBGene00247450	maker-PairedContig_1331-snap-gene-2.10	nDi.2.2.2.g00175	nLs.2.1.2.g01446	host	5				host
WBGene00230342	host_ORTHOMCL4408	BPAG_0000924901	OOCN_0000505001	WBGene00247473	maker-PairedContig_833-snap-gene-3.30	nDi.2.2.2.g00197	nLs.2.1.2.g00107	host	1				host
WBGene00230360	host_ORTHOMCL3056	BPAG_0001231001	OOCN_0000585201	WBGene00247543	maker-PairedContig_905-snap-gene-4.21	nDi.2.2.2.g00269	nLs.2.1.2.g00406	host	1				host
WBGene00230366	host_ORTHOMCL6130	BPAG_0000160801	OOCN_0000842401	WBGene00247556	maker-PairedContig_905-snap-gene-4.25	nDi.2.2.2.g00279	nLs.2.1.2.g02419	host	3				host
WBGene00230369	host_ORTHOMCL5905	BPAG_0000218501	OOCN_0000810901	WBGene00247573	maker-PairedContig_2546-snap-gene-1.18	nDi.2.2.2.g00289	nLs.2.1.2.g06916	host	8				host
WBGene00230376	host_ORTHOMCL2633	BPAG_0001338401	OOCN_0001204001	WBGene00248974	maker-PairedContig_5016-snap-gene-0.3	nDi.2.2.2.g09406	nLs.2.1.2.g07298	host	2				host
WBGene00230384	host_ORTHOMCL2444	BPAG_0001383401	OOCN_0000541901	WBGene00242324	maker-PairedContig_1167-snap-gene-1.18	nDi.2.2.2.g04955	nLs.2.1.2.g05683	host	3				host
WBGene00230394	host_ORTHOMCL5545	BPAG_0000336201	OOCN_0000470501	WBGene00242566	maker-PairedContig_2864-snap-gene-3.24	nDi.2.2.2.g01199	nLs.2.1.2.g04447	host	1	K12482	RUFY1_2; RABIP4	RUN and FYVE domain-containing protein 1/2	host
WBGene00230396	host_ORTHOMCL5650	BPAG_0000296201	OOCN_0000654301	WBGene00242560	maker-PairedContig_2864-snap-gene-2.22	nDi.2.2.2.g01194	nLs.2.1.2.g04443	host	3	K09099	ARNTL2; BMAL2	aryl hydrocarbon receptor nuclear translocator-like protein 2	host
WBGene00230397	host_ORTHOMCL5480	BPAG_0000365801	OOCN_0000653801	WBGene00242555	maker-PairedContig_2864-snap-gene-2.19	nDi.2.2.2.g01190	nLs.2.1.2.g04440	host	1				host
WBGene00230399	host_ORTHOMCL6699	BPAG_0000036701	OOCN_0000520001	WBGene00242549	maker-PairedContig_2864-snap-gene-1.12	nDi.2.2.2.g01185	nLs.2.1.2.g08432	host	3				host
WBGene00230411	host_ORTHOMCL2982	BPAG_0001249301	OOCN_0000430201	WBGene00242518	maker-PairedContig_3228-snap-gene-2.20	nDi.2.2.2.g03642	nLs.2.1.2.g02661	host	2	K02087	CDK1; CDC2	cyclin-dependent kinase 1 [EC:2.7.11.22 2.7.11.23]	host
WBGene00230412	host_ORTHOMCL2981	BPAG_0001249401	OOCN_0000430301	WBGene00242517	maker-PairedContig_3228-snap-gene-2.18	nDi.2.2.2.g03643	nLs.2.1.2.g02659	host	1	K15601	KDM3	[histone H3]-dimethyl-L-lysine9 demethylase [EC:1.14.11.65]	host
WBGene00230423	host_ORTHOMCL2234	BPAG_0001444301	OOCN_0000386301	WBGene00239751	maker-PairedContig_1516-snap-gene-0.11	nDi.2.2.2.g01588	nLs.2.1.2.g03101	host	3				host
WBGene00230426	host_ORTHOMCL2353	BPAG_0001408901	OOCN_0000081601	WBGene00248982	maker-PairedContig_1117-snap-gene-0.10	nDi.2.2.2.g09034	nLs.2.1.2.g07890	host	1				host
WBGene00230476	host_ORTHOMCL4038	BPAG_0001006801	OOCN_0000732801	WBGene00239267	maker-PairedContig_5156-snap-gene-0.4	nDi.2.2.2.g06472	nLs.2.1.2.g05165	host	1				host
WBGene00230480	host_ORTHOMCL5633	BPAG_0000301601	OOCN_0000891001	WBGene00237410	maker-PairedContig_1054-snap-gene-0.21	nDi.2.2.2.g01609	nLs.2.1.2.g01884	host	1				host
WBGene00230502	host_ORTHOMCL5232	BPAG_0000522601	OOCN_0001131301	WBGene00248122	maker-PairedContig_906-snap-gene-0.6	nDi.2.2.2.g05852	nLs.2.1.2.g02164	host	16				hostTop5
WBGene00230505	host_ORTHOMCL5240	BPAG_0000516801	OOCN_0000613001	WBGene00247814	maker-PairedContig_436-snap-gene-0.10	nDi.2.2.2.g03492	nLs.2.1.2.g02868	host	1	K25807	KLHDC2	kelch domain-containing protein 2	host
WBGene00230506	host_ORTHOMCL5176	BPAG_0000572701	OOCN_0001004801	WBGene00247811	maker-PairedContig_538-snap-gene-0.10	nDi.2.2.2.g03489	nLs.2.1.2.g02872	host	1				host
WBGene00230515	host_ORTHOMCL5557	BPAG_0000329601	OOCN_0000879901	WBGene00248402	maker-PairedContig_169-snap-gene-0.9	nDi.2.2.2.g09521	nLs.2.1.2.g07433	host	4				host
WBGene00230528	host_ORTHOMCL5625	BPAG_0000304101	OOCN_0000609501	WBGene00248272	maker-PairedContig_1579-snap-gene-1.22	nDi.2.2.2.g06015	nLs.2.1.2.g00847	host	3	K08842	TESK2	testis-specific kinase 2 [EC:2.7.12.1]	host
WBGene00230532	host_ORTHOMCL5125	BPAG_0000626201	OOCN_0000932001	WBGene00238550	maker-PairedContig_799-snap-gene-0.6	nDi.2.2.2.g03844	nLs.2.1.2.g08255	host	2				host
WBGene00230542	host_ORTHOMCL5203	BPAG_0000546101	OOCN_0000026801	WBGene00246472	maker-PairedContig_36-snap-gene-0.12	nDi.2.2.2.g03531	nLs.2.1.2.g03939	host	6				host
WBGene00230565	host_ORTHOMCL6819	BPAG_0000013301	OOCN_0000408301	WBGene00241618	maker-PairedContig_1330-snap-gene-0.3	nDi.2.2.2.g03967	nLs.2.1.2.g02961	host	14				hostTop5
WBGene00230588	host_ORTHOMCL2235	BPAG_0001444101	OOCN_0000593901	WBGene00247684	maker-PairedContig_719-snap-gene-0.6	nDi.2.2.2.g03051	nLs.2.1.2.g05398	host	1	K12881	THOC4; ALY	THO complex subunit 4	host
WBGene00230590	host_ORTHOMCL5389	BPAG_0000408701	OOCN_0000593401	WBGene00247689	maker-PairedContig_2759-snap-gene-0.3	nDi.2.2.2.g03054	nLs.2.1.2.g05401	host	1				host
WBGene00230608	host_ORTHOMCL2186	BPAG_0001469401	OOCN_0000612401	WBGene00247821	maker-PairedContig_5894-snap-gene-1.21	nDi.2.2.2.g03499	nLs.2.1.2.g09301	host	2				host
WBGene00230610	host_ORTHOMCL5564	BPAG_0000325801	OOCN_0000545701	WBGene00248081	maker-PairedContig_4962-snap-gene-0.14	nDi.2.2.2.g02775	nLs.2.1.2.g07605	host	2	K02367	EXT2	glucuronyl/N-acetylglucosaminyl transferase EXT2 [EC:2.4.1.224 2.4.1.225]	host
WBGene00230612	host_ORTHOMCL2540	BPAG_0001361801	OOCN_0000982201	WBGene00240573	maker-PairedContig_6306-snap-gene-0.16	nDi.2.2.2.g06781	nLs.2.1.2.g08730	host	2	K01540	ATP1B; CD298	sodium/potassium-transporting ATPase subunit beta	host
[truncated: 352 more rows]
