# Supplementary material for: Toward novel treatment against filariasis: Insight into genome-wide co-evolutionary analysis of filarial nematodes and Wolbachia
Source: Front Microbiol. 2023 Mar 22;14:1052352. doi: 10.3389/fmicb.2023.1052352 (PMC10073474; doi:10.3389/fmicb.2023.1052352)
Supplement: Supplementary file 1 [file Presentation_1.zip › File S1/wBm_fattyacidsyn_network.csv]

pairing	host	sym	n	corr	pMT	BHpMT
host_ORTHOMCL2210__sym_ORTHOMCL353	host_ORTHOMCL2210	sym_ORTHOMCL353	7	0.930720808980589	0	0
host_ORTHOMCL2252__sym_ORTHOMCL353	host_ORTHOMCL2252	sym_ORTHOMCL353	7	0.922187901241557	0	0
host_ORTHOMCL2312__sym_ORTHOMCL502	host_ORTHOMCL2312	sym_ORTHOMCL502	7	0.922539979870415	0	0
host_ORTHOMCL2344__sym_ORTHOMCL502	host_ORTHOMCL2344	sym_ORTHOMCL502	7	0.928167777186406	0	0
host_ORTHOMCL2411__sym_ORTHOMCL136	host_ORTHOMCL2411	sym_ORTHOMCL136	7	0.944072650649143	0	0
host_ORTHOMCL2485__sym_ORTHOMCL353	host_ORTHOMCL2485	sym_ORTHOMCL353	7	0.900819651460605	0	0
host_ORTHOMCL2559__sym_ORTHOMCL360	host_ORTHOMCL2559	sym_ORTHOMCL360	7	0.903397285194701	0	0
host_ORTHOMCL2625__sym_ORTHOMCL353	host_ORTHOMCL2625	sym_ORTHOMCL353	7	0.910411220247876	0	0
host_ORTHOMCL2647__sym_ORTHOMCL502	host_ORTHOMCL2647	sym_ORTHOMCL502	7	0.937606762238176	0	0
host_ORTHOMCL2653__sym_ORTHOMCL353	host_ORTHOMCL2653	sym_ORTHOMCL353	7	0.905204499203841	0	0
host_ORTHOMCL2674__sym_ORTHOMCL353	host_ORTHOMCL2674	sym_ORTHOMCL353	7	0.942368093128171	0	0
host_ORTHOMCL2705__sym_ORTHOMCL515	host_ORTHOMCL2705	sym_ORTHOMCL515	7	0.917762695808559	0	0
host_ORTHOMCL2711__sym_ORTHOMCL502	host_ORTHOMCL2711	sym_ORTHOMCL502	7	0.904505951868674	0	0
host_ORTHOMCL2735__sym_ORTHOMCL50	host_ORTHOMCL2735	sym_ORTHOMCL50	7	0.931742228687531	0	0
host_ORTHOMCL2809__sym_ORTHOMCL353	host_ORTHOMCL2809	sym_ORTHOMCL353	7	0.921006191289919	0	0
host_ORTHOMCL2819__sym_ORTHOMCL353	host_ORTHOMCL2819	sym_ORTHOMCL353	7	0.926277944293373	0	0
host_ORTHOMCL2861__sym_ORTHOMCL136	host_ORTHOMCL2861	sym_ORTHOMCL136	7	0.933608789078793	0	0
host_ORTHOMCL2865__sym_ORTHOMCL135	host_ORTHOMCL2865	sym_ORTHOMCL135	7	0.941157809288053	0	0
host_ORTHOMCL2867__sym_ORTHOMCL353	host_ORTHOMCL2867	sym_ORTHOMCL353	7	0.902618847973144	0	0
host_ORTHOMCL2877__sym_ORTHOMCL353	host_ORTHOMCL2877	sym_ORTHOMCL353	7	0.923606253854971	0	0
host_ORTHOMCL2910__sym_ORTHOMCL353	host_ORTHOMCL2910	sym_ORTHOMCL353	7	0.916281594332123	0	0
host_ORTHOMCL2973__sym_ORTHOMCL135	host_ORTHOMCL2973	sym_ORTHOMCL135	7	0.951331487923319	0	0
host_ORTHOMCL2985__sym_ORTHOMCL360	host_ORTHOMCL2985	sym_ORTHOMCL360	7	0.911086668409609	0	0
host_ORTHOMCL2993__sym_ORTHOMCL353	host_ORTHOMCL2993	sym_ORTHOMCL353	7	0.911171696961279	0	0
host_ORTHOMCL2996__sym_ORTHOMCL515	host_ORTHOMCL2996	sym_ORTHOMCL515	7	0.927576457843268	0	0
host_ORTHOMCL3001__sym_ORTHOMCL353	host_ORTHOMCL3001	sym_ORTHOMCL353	7	0.902974341718955	0	0
host_ORTHOMCL3010__sym_ORTHOMCL353	host_ORTHOMCL3010	sym_ORTHOMCL353	7	0.900006341550029	0	0
host_ORTHOMCL3012__sym_ORTHOMCL353	host_ORTHOMCL3012	sym_ORTHOMCL353	7	0.904585118882818	0	0
host_ORTHOMCL3044__sym_ORTHOMCL353	host_ORTHOMCL3044	sym_ORTHOMCL353	7	0.91900938135057	0	0
host_ORTHOMCL3102__sym_ORTHOMCL136	host_ORTHOMCL3102	sym_ORTHOMCL136	7	0.927068923583595	0	0
host_ORTHOMCL3105__sym_ORTHOMCL353	host_ORTHOMCL3105	sym_ORTHOMCL353	7	0.931898456001976	0	0
host_ORTHOMCL3110__sym_ORTHOMCL50	host_ORTHOMCL3110	sym_ORTHOMCL50	7	0.908430135329695	0	0
host_ORTHOMCL3142__sym_ORTHOMCL515	host_ORTHOMCL3142	sym_ORTHOMCL515	7	0.918856554341973	0	0
host_ORTHOMCL3178__sym_ORTHOMCL136	host_ORTHOMCL3178	sym_ORTHOMCL136	7	0.903950027871771	0	0
host_ORTHOMCL3196__sym_ORTHOMCL515	host_ORTHOMCL3196	sym_ORTHOMCL515	7	0.92202384968069	0	0
host_ORTHOMCL3197__sym_ORTHOMCL353	host_ORTHOMCL3197	sym_ORTHOMCL353	7	0.902305534213362	0	0
host_ORTHOMCL3209__sym_ORTHOMCL136	host_ORTHOMCL3209	sym_ORTHOMCL136	7	0.923437600001806	0	0
host_ORTHOMCL3219__sym_ORTHOMCL360	host_ORTHOMCL3219	sym_ORTHOMCL360	7	0.928031333012656	0	0
host_ORTHOMCL3314__sym_ORTHOMCL502	host_ORTHOMCL3314	sym_ORTHOMCL502	7	0.978182973668948	0	0
host_ORTHOMCL3338__sym_ORTHOMCL50	host_ORTHOMCL3338	sym_ORTHOMCL50	7	0.919342963721031	0	0
host_ORTHOMCL3358__sym_ORTHOMCL239	host_ORTHOMCL3358	sym_ORTHOMCL239	7	0.910573173511603	0	0
host_ORTHOMCL3360__sym_ORTHOMCL360	host_ORTHOMCL3360	sym_ORTHOMCL360	7	0.918032904486511	0	0
host_ORTHOMCL3389__sym_ORTHOMCL353	host_ORTHOMCL3389	sym_ORTHOMCL353	7	0.939626352384165	0	0
host_ORTHOMCL3404__sym_ORTHOMCL135	host_ORTHOMCL3404	sym_ORTHOMCL135	7	0.918363533736658	0	0
host_ORTHOMCL3405__sym_ORTHOMCL515	host_ORTHOMCL3405	sym_ORTHOMCL515	7	0.909456510693186	0	0
host_ORTHOMCL3416__sym_ORTHOMCL502	host_ORTHOMCL3416	sym_ORTHOMCL502	7	0.932093044823589	0	0
host_ORTHOMCL3524__sym_ORTHOMCL136	host_ORTHOMCL3524	sym_ORTHOMCL136	7	0.952744806189465	0	0
host_ORTHOMCL3583__sym_ORTHOMCL50	host_ORTHOMCL3583	sym_ORTHOMCL50	7	0.95927770401689	0	0
host_ORTHOMCL3616__sym_ORTHOMCL502	host_ORTHOMCL3616	sym_ORTHOMCL502	7	0.915819300329615	0	0
host_ORTHOMCL3652__sym_ORTHOMCL50	host_ORTHOMCL3652	sym_ORTHOMCL50	7	0.942617785692951	0	0
host_ORTHOMCL3660__sym_ORTHOMCL353	host_ORTHOMCL3660	sym_ORTHOMCL353	7	0.9161620518302	0	0
host_ORTHOMCL3689__sym_ORTHOMCL135	host_ORTHOMCL3689	sym_ORTHOMCL135	7	0.909580232791688	0	0
host_ORTHOMCL3703__sym_ORTHOMCL353	host_ORTHOMCL3703	sym_ORTHOMCL353	7	0.910433256910178	0	0
host_ORTHOMCL3840__sym_ORTHOMCL353	host_ORTHOMCL3840	sym_ORTHOMCL353	7	0.900088397280518	0	0
host_ORTHOMCL3884__sym_ORTHOMCL353	host_ORTHOMCL3884	sym_ORTHOMCL353	7	0.916933832107895	0	0
host_ORTHOMCL3898__sym_ORTHOMCL360	host_ORTHOMCL3898	sym_ORTHOMCL360	7	0.933648959426703	0	0
host_ORTHOMCL3927__sym_ORTHOMCL136	host_ORTHOMCL3927	sym_ORTHOMCL136	7	0.918235588768784	0	0
host_ORTHOMCL3944__sym_ORTHOMCL502	host_ORTHOMCL3944	sym_ORTHOMCL502	7	0.908643730117547	0	0
host_ORTHOMCL3961__sym_ORTHOMCL353	host_ORTHOMCL3961	sym_ORTHOMCL353	7	0.926941802425742	0	0
host_ORTHOMCL4055__sym_ORTHOMCL353	host_ORTHOMCL4055	sym_ORTHOMCL353	7	0.914513720100981	0	0
host_ORTHOMCL4087__sym_ORTHOMCL515	host_ORTHOMCL4087	sym_ORTHOMCL515	7	0.924403600145731	0	0
host_ORTHOMCL4092__sym_ORTHOMCL353	host_ORTHOMCL4092	sym_ORTHOMCL353	7	0.902632047587117	0	0
host_ORTHOMCL4099__sym_ORTHOMCL239	host_ORTHOMCL4099	sym_ORTHOMCL239	7	0.913659559346924	0	0
host_ORTHOMCL4187__sym_ORTHOMCL136	host_ORTHOMCL4187	sym_ORTHOMCL136	7	0.902414654493778	0	0
host_ORTHOMCL4189__sym_ORTHOMCL353	host_ORTHOMCL4189	sym_ORTHOMCL353	7	0.935866970869728	0	0
host_ORTHOMCL4219__sym_ORTHOMCL136	host_ORTHOMCL4219	sym_ORTHOMCL136	7	0.930498121746854	0	0
host_ORTHOMCL4255__sym_ORTHOMCL502	host_ORTHOMCL4255	sym_ORTHOMCL502	7	0.91237461715154	0	0
host_ORTHOMCL4270__sym_ORTHOMCL135	host_ORTHOMCL4270	sym_ORTHOMCL135	7	0.908338867580302	0	0
host_ORTHOMCL4283__sym_ORTHOMCL515	host_ORTHOMCL4283	sym_ORTHOMCL515	7	0.910305196508763	0	0
host_ORTHOMCL4296__sym_ORTHOMCL353	host_ORTHOMCL4296	sym_ORTHOMCL353	7	0.937973466094685	0	0
host_ORTHOMCL4347__sym_ORTHOMCL135	host_ORTHOMCL4347	sym_ORTHOMCL135	7	0.916066454237338	0	0
host_ORTHOMCL4364__sym_ORTHOMCL360	host_ORTHOMCL4364	sym_ORTHOMCL360	7	0.901561719306207	0	0
host_ORTHOMCL4365__sym_ORTHOMCL515	host_ORTHOMCL4365	sym_ORTHOMCL515	7	0.918636616604011	0	0
host_ORTHOMCL4384__sym_ORTHOMCL515	host_ORTHOMCL4384	sym_ORTHOMCL515	7	0.906416801792345	0	0
host_ORTHOMCL4388__sym_ORTHOMCL353	host_ORTHOMCL4388	sym_ORTHOMCL353	7	0.934563975565819	0	0
host_ORTHOMCL4460__sym_ORTHOMCL353	host_ORTHOMCL4460	sym_ORTHOMCL353	7	0.907875868817037	0	0
host_ORTHOMCL4472__sym_ORTHOMCL353	host_ORTHOMCL4472	sym_ORTHOMCL353	7	0.929751664011292	0	0
host_ORTHOMCL4516__sym_ORTHOMCL353	host_ORTHOMCL4516	sym_ORTHOMCL353	7	0.925071972080935	0	0
host_ORTHOMCL4517__sym_ORTHOMCL136	host_ORTHOMCL4517	sym_ORTHOMCL136	7	0.902087599508427	0	0
host_ORTHOMCL4527__sym_ORTHOMCL239	host_ORTHOMCL4527	sym_ORTHOMCL239	7	0.913161307885787	0	0
host_ORTHOMCL4527__sym_ORTHOMCL353	host_ORTHOMCL4527	sym_ORTHOMCL353	7	0.908699288319037	0	0
host_ORTHOMCL4538__sym_ORTHOMCL353	host_ORTHOMCL4538	sym_ORTHOMCL353	7	0.9098646629094	0	0
host_ORTHOMCL4547__sym_ORTHOMCL50	host_ORTHOMCL4547	sym_ORTHOMCL50	7	0.912514310595025	0	0
host_ORTHOMCL4548__sym_ORTHOMCL99	host_ORTHOMCL4548	sym_ORTHOMCL99	7	0.901907828014273	0	0
host_ORTHOMCL4569__sym_ORTHOMCL353	host_ORTHOMCL4569	sym_ORTHOMCL353	7	0.900422002101068	0	0
host_ORTHOMCL4585__sym_ORTHOMCL353	host_ORTHOMCL4585	sym_ORTHOMCL353	7	0.907040088156088	0	0
host_ORTHOMCL4609__sym_ORTHOMCL515	host_ORTHOMCL4609	sym_ORTHOMCL515	7	0.936198676882918	0	0
host_ORTHOMCL4624__sym_ORTHOMCL353	host_ORTHOMCL4624	sym_ORTHOMCL353	7	0.918748635185332	0	0
host_ORTHOMCL4660__sym_ORTHOMCL353	host_ORTHOMCL4660	sym_ORTHOMCL353	7	0.901184506747219	0	0
host_ORTHOMCL4672__sym_ORTHOMCL135	host_ORTHOMCL4672	sym_ORTHOMCL135	7	0.910914629667122	0	0
host_ORTHOMCL4679__sym_ORTHOMCL502	host_ORTHOMCL4679	sym_ORTHOMCL502	7	0.910316405800918	0	0
host_ORTHOMCL4687__sym_ORTHOMCL353	host_ORTHOMCL4687	sym_ORTHOMCL353	7	0.908480574511786	0	0
host_ORTHOMCL4703__sym_ORTHOMCL353	host_ORTHOMCL4703	sym_ORTHOMCL353	7	0.901475702154773	0	0
host_ORTHOMCL4743__sym_ORTHOMCL239	host_ORTHOMCL4743	sym_ORTHOMCL239	7	0.923214758599228	0	0
host_ORTHOMCL4785__sym_ORTHOMCL502	host_ORTHOMCL4785	sym_ORTHOMCL502	7	0.911776481001623	0	0
host_ORTHOMCL4794__sym_ORTHOMCL136	host_ORTHOMCL4794	sym_ORTHOMCL136	7	0.914675746553408	0	0
host_ORTHOMCL4799__sym_ORTHOMCL50	host_ORTHOMCL4799	sym_ORTHOMCL50	7	0.936918969126898	0	0
host_ORTHOMCL4803__sym_ORTHOMCL353	host_ORTHOMCL4803	sym_ORTHOMCL353	7	0.917115120093563	0	0
host_ORTHOMCL4818__sym_ORTHOMCL353	host_ORTHOMCL4818	sym_ORTHOMCL353	7	0.920224999100303	0	0
host_ORTHOMCL4840__sym_ORTHOMCL353	host_ORTHOMCL4840	sym_ORTHOMCL353	7	0.901508409504401	0	0
host_ORTHOMCL4986__sym_ORTHOMCL502	host_ORTHOMCL4986	sym_ORTHOMCL502	7	0.900257963271694	0	0
host_ORTHOMCL5008__sym_ORTHOMCL353	host_ORTHOMCL5008	sym_ORTHOMCL353	7	0.913262642027697	0	0
host_ORTHOMCL5011__sym_ORTHOMCL515	host_ORTHOMCL5011	sym_ORTHOMCL515	7	0.937856801818715	0	0
host_ORTHOMCL5043__sym_ORTHOMCL502	host_ORTHOMCL5043	sym_ORTHOMCL502	7	0.903027577524425	0	0
host_ORTHOMCL5048__sym_ORTHOMCL502	host_ORTHOMCL5048	sym_ORTHOMCL502	7	0.934363818567424	0	0
host_ORTHOMCL5078__sym_ORTHOMCL99	host_ORTHOMCL5078	sym_ORTHOMCL99	7	0.903681563787526	0	0
host_ORTHOMCL5130__sym_ORTHOMCL515	host_ORTHOMCL5130	sym_ORTHOMCL515	7	0.954887854071182	0	0
host_ORTHOMCL5274__sym_ORTHOMCL135	host_ORTHOMCL5274	sym_ORTHOMCL135	7	0.917835046902123	0	0
host_ORTHOMCL5376__sym_ORTHOMCL502	host_ORTHOMCL5376	sym_ORTHOMCL502	7	0.951104616395607	0	0
host_ORTHOMCL5496__sym_ORTHOMCL502	host_ORTHOMCL5496	sym_ORTHOMCL502	7	0.912522956982111	0	0
host_ORTHOMCL5527__sym_ORTHOMCL515	host_ORTHOMCL5527	sym_ORTHOMCL515	7	0.968991646027664	0	0
host_ORTHOMCL5529__sym_ORTHOMCL360	host_ORTHOMCL5529	sym_ORTHOMCL360	7	0.92501725930873	0	0
host_ORTHOMCL5543__sym_ORTHOMCL353	host_ORTHOMCL5543	sym_ORTHOMCL353	7	0.913048297753536	0	0
host_ORTHOMCL5585__sym_ORTHOMCL360	host_ORTHOMCL5585	sym_ORTHOMCL360	7	0.931072709673742	0	0
host_ORTHOMCL5593__sym_ORTHOMCL353	host_ORTHOMCL5593	sym_ORTHOMCL353	7	0.907240839388627	0	0
host_ORTHOMCL5637__sym_ORTHOMCL353	host_ORTHOMCL5637	sym_ORTHOMCL353	7	0.95876598578958	0	0
host_ORTHOMCL5715__sym_ORTHOMCL50	host_ORTHOMCL5715	sym_ORTHOMCL50	7	0.900302862238975	0	0
host_ORTHOMCL5775__sym_ORTHOMCL502	host_ORTHOMCL5775	sym_ORTHOMCL502	7	0.929416217481318	0	0
host_ORTHOMCL5781__sym_ORTHOMCL502	host_ORTHOMCL5781	sym_ORTHOMCL502	7	0.942711577504779	0	0
host_ORTHOMCL5834__sym_ORTHOMCL353	host_ORTHOMCL5834	sym_ORTHOMCL353	7	0.906976260660307	0	0
host_ORTHOMCL5868__sym_ORTHOMCL353	host_ORTHOMCL5868	sym_ORTHOMCL353	7	0.900699061767052	0	0
host_ORTHOMCL5898__sym_ORTHOMCL360	host_ORTHOMCL5898	sym_ORTHOMCL360	7	0.913112026386044	0	0
host_ORTHOMCL6050__sym_ORTHOMCL515	host_ORTHOMCL6050	sym_ORTHOMCL515	7	0.93198469975976	0	0
host_ORTHOMCL6121__sym_ORTHOMCL239	host_ORTHOMCL6121	sym_ORTHOMCL239	7	0.917605758126303	0	0
host_ORTHOMCL6121__sym_ORTHOMCL353	host_ORTHOMCL6121	sym_ORTHOMCL353	7	0.930694445763151	0	0
host_ORTHOMCL6171__sym_ORTHOMCL50	host_ORTHOMCL6171	sym_ORTHOMCL50	7	0.916020208929792	0	0
host_ORTHOMCL6197__sym_ORTHOMCL136	host_ORTHOMCL6197	sym_ORTHOMCL136	7	0.900521119957147	0	0
host_ORTHOMCL6215__sym_ORTHOMCL135	host_ORTHOMCL6215	sym_ORTHOMCL135	7	0.934787839844701	0	0
host_ORTHOMCL6241__sym_ORTHOMCL353	host_ORTHOMCL6241	sym_ORTHOMCL353	7	0.901421973491346	0	0
host_ORTHOMCL6257__sym_ORTHOMCL353	host_ORTHOMCL6257	sym_ORTHOMCL353	7	0.900693927667024	0	0
host_ORTHOMCL6284__sym_ORTHOMCL50	host_ORTHOMCL6284	sym_ORTHOMCL50	7	0.914124540781707	0	0
host_ORTHOMCL6292__sym_ORTHOMCL360	host_ORTHOMCL6292	sym_ORTHOMCL360	7	0.900204626701302	0	0
host_ORTHOMCL6307__sym_ORTHOMCL515	host_ORTHOMCL6307	sym_ORTHOMCL515	7	0.907480973065834	0	0
host_ORTHOMCL6368__sym_ORTHOMCL353	host_ORTHOMCL6368	sym_ORTHOMCL353	7	0.90086084939989	0	0
host_ORTHOMCL6372__sym_ORTHOMCL136	host_ORTHOMCL6372	sym_ORTHOMCL136	7	0.977125912756562	0	0
host_ORTHOMCL6382__sym_ORTHOMCL99	host_ORTHOMCL6382	sym_ORTHOMCL99	7	0.93195438837811	0	0
host_ORTHOMCL6390__sym_ORTHOMCL353	host_ORTHOMCL6390	sym_ORTHOMCL353	7	0.917569755816373	0	0
host_ORTHOMCL6418__sym_ORTHOMCL136	host_ORTHOMCL6418	sym_ORTHOMCL136	7	0.935976578901971	0	0
host_ORTHOMCL6422__sym_ORTHOMCL353	host_ORTHOMCL6422	sym_ORTHOMCL353	7	0.903934916338195	0	0
host_ORTHOMCL6440__sym_ORTHOMCL50	host_ORTHOMCL6440	sym_ORTHOMCL50	7	0.937778167954873	0	0
host_ORTHOMCL6457__sym_ORTHOMCL360	host_ORTHOMCL6457	sym_ORTHOMCL360	7	0.906322797733922	0	0
host_ORTHOMCL6467__sym_ORTHOMCL353	host_ORTHOMCL6467	sym_ORTHOMCL353	7	0.907733866967878	0	0
host_ORTHOMCL6479__sym_ORTHOMCL136	host_ORTHOMCL6479	sym_ORTHOMCL136	7	0.90100924171772	0	0
host_ORTHOMCL6481__sym_ORTHOMCL353	host_ORTHOMCL6481	sym_ORTHOMCL353	7	0.902847293310612	0	0
host_ORTHOMCL6648__sym_ORTHOMCL135	host_ORTHOMCL6648	sym_ORTHOMCL135	7	0.910267999528461	0	0
host_ORTHOMCL6653__sym_ORTHOMCL360	host_ORTHOMCL6653	sym_ORTHOMCL360	7	0.908391771776861	0	0
host_ORTHOMCL6702__sym_ORTHOMCL136	host_ORTHOMCL6702	sym_ORTHOMCL136	7	0.923070135531064	0	0
host_ORTHOMCL6762__sym_ORTHOMCL353	host_ORTHOMCL6762	sym_ORTHOMCL353	7	0.902501571916309	0	0
host_ORTHOMCL6801__sym_ORTHOMCL136	host_ORTHOMCL6801	sym_ORTHOMCL136	7	0.965938980139095	0	0
host_ORTHOMCL6866__sym_ORTHOMCL502	host_ORTHOMCL6866	sym_ORTHOMCL502	7	0.906082234092609	0	0
