# Supplementary material for: Toward novel treatment against filariasis: Insight into genome-wide co-evolutionary analysis of filarial nematodes and Wolbachia
Source: Front Microbiol. 2023 Mar 22;14:1052352. doi: 10.3389/fmicb.2023.1052352 (PMC10073474; doi:10.3389/fmicb.2023.1052352)
Supplement: Supplementary file 1 [file Presentation_1.zip › File S1/top1top5_groupInfo.csv]

Bm	groupID	Bp	Oo	Ov	Wb	Di	Ls	hostORsym	how.many.edges	KEGGID	KEGGname	KEGGdesp	hostORsymTop1Top5
AAW70634	sym_ORTHOMCL522	wbrugiapahangi_01108	CCF78077	WP_025264362.1	WP_088414462.1	fig|82301.12.peg.72	fig|80850.7.peg.718	sym	263	K00133	asd	aspartate-semialdehyde dehydrogenase [EC:1.2.1.11]	symTop1
AAW70640	sym_ORTHOMCL519	wbrugiapahangi_01098	CCF78082	WP_025264365.1	WP_088414474.1	fig|82301.12.peg.63	fig|80850.7.peg.730	sym	109				symTop5
AAW70665	sym_ORTHOMCL505	wbrugiapahangi_00087	CCF78058	WP_025264343.1	WP_088415023.1	fig|82301.12.peg.95	fig|80850.7.peg.628	sym	170	K01491	folD	methylenetetrahydrofolate dehydrogenase (NADP+) / methenyltetrahydrofolate cyclohydrolase [EC:1.5.1.5 3.5.4.9]	symTop5
AAW70691	sym_ORTHOMCL492	wbrugiapahangi_01078	CCF78167	WP_025263952.1	WP_088414773.1	fig|82301.12.peg.470	fig|80850.7.peg.285	sym	130	K03685	rnc; DROSHA; RNT1	ribonuclease III [EC:3.1.26.3]	symTop5
AAW70710	sym_ORTHOMCL478	wbrugiapahangi_00130	CCF78120	WP_029784331.1	WP_088415212.1	fig|82301.12.peg.13	fig|80850.7.peg.410	sym	141	K01689	ENO; eno	enolase [EC:4.2.1.11]	symTop5
AAW70716	sym_ORTHOMCL473	wbrugiapahangi_00119	CCF78013	WP_025264298.1	WP_088414805.1	fig|82301.12.peg.572	fig|80850.7.peg.403	sym	314	K00333	nuoD	NADH-quinone oxidoreductase subunit D [EC:7.1.1.2]	symTop1
AAW70807	sym_ORTHOMCL419	wbrugiapahangi_00454	CCF78382	WP_025264115.1	WP_088415503.1	fig|82301.12.peg.615	fig|80850.7.peg.512	sym	124	K12536	hasD; prtD; aprD; rsaD; prsD; eexD	ATP-binding cassette; subfamily C; type I secretion system permease/ATPase	symTop5
AAW70815	sym_ORTHOMCL414	wbrugiapahangi_00466	CCF78131	WP_025263920.1	WP_088414424.1	fig|82301.12.peg.3	fig|80850.7.peg.685	sym	96				symTop5
AAW70829	sym_ORTHOMCL403	wbrugiapahangi_00484	CCF78337	WP_025264080.1	WP_088414390.1	fig|82301.12.peg.686	fig|80850.7.peg.703	sym	79	K02503	HINT1; hinT; hit	histidine triad (HIT) family protein	symTop5
AAW70865	sym_ORTHOMCL380	wbrugiapahangi_00537	CCF78463	WP_025264162.1	WP_088415184.1	fig|82301.12.peg.190	fig|80850.7.peg.57	sym	181	K02313	dnaA	chromosomal replication initiator protein	symTop1
AAW70881	sym_ORTHOMCL370	wbrugiapahangi_00555	CCF78230	WP_014869015.1	WP_088414749.1	fig|82301.12.peg.114	fig|80850.7.peg.826	sym	92	K01494	dcd	dCTP deaminase [EC:3.5.4.13]	symTop5
AAW70900	sym_ORTHOMCL352	wbrugiapahangi_00662	CCF78387	WP_029784311.1	WP_088414103.1	fig|82301.12.peg.840	fig|80850.7.peg.838	sym	89				symTop5
AAW71003	sym_ORTHOMCL280	wbrugiapahangi_00796	CCF78147	WP_014868932.1	WP_088414324.1	fig|82301.12.peg.503	fig|80850.7.peg.380	sym	84	K03676	grxC; GLRX; GLRX2	glutaredoxin 3	symTop5
AAW71071	sym_ORTHOMCL232	wbrugiapahangi_00902	CCF78487	WP_025264184.1	WP_088414992.1	fig|82301.12.peg.230	fig|80850.7.peg.198	sym	83	K09808	lolC_E	lipoprotein-releasing system permease protein	symTop5
AAW71118	sym_ORTHOMCL200	wbrugiapahangi_00969	CCF78371	WP_025264107.1	WP_088414669.1	fig|82301.12.peg.639	fig|80850.7.peg.559	sym	115	K03770	ppiD	peptidyl-prolyl cis-trans isomerase D [EC:5.2.1.8]	symTop5
AAW71149	sym_ORTHOMCL175	wbrugiapahangi_01021	CCF77888	WP_025264216.1	WP_088413977.1	fig|82301.12.peg.294	fig|80850.7.peg.911	sym	297	K00382	DLD; lpd; pdhD	dihydrolipoamide dehydrogenase [EC:1.8.1.4]	symTop1
AAW71221	sym_ORTHOMCL125	wbrugiapahangi_00353	CCF78366	WP_014869151.1	WP_088415370.1	fig|82301.12.peg.646	fig|80850.7.peg.308	sym	126	K09773	ppsR	[pyruvate; water dikinase]-phosphate phosphotransferase / [pyruvate; water dikinase] kinase [EC:2.7.4.28 2.7.11.33]	symTop5
AAW71318	sym_ORTHOMCL56	wbrugiapahangi_00204	CCF78449	WP_014869234.1	WP_088414721.1	fig|82301.12.peg.767	fig|80850.7.peg.534	sym	113				symTop5
AAW71379	sym_ORTHOMCL24	wbrugiapahangi_00074	CCF77972	WP_014868757.1	WP_088414775.1	fig|82301.12.peg.397	fig|80850.7.peg.414	sym	97	K08316	rsmD	16S rRNA (guanine966-N2)-methyltransferase [EC:2.1.1.171]	symTop5
AAW71392	sym_ORTHOMCL15	wbrugiapahangi_00007	CCF78475	WP_014869260.1	WP_088414514.1	fig|82301.12.peg.219	fig|80850.7.peg.126	sym	166	K00806	uppS	undecaprenyl diphosphate synthase [EC:2.5.1.31]	symTop5
WBGene00221966	host_ORTHOMCL6422	BPAG_0000096701	OOCN_0000926601	WBGene00237477	maker-PairedContig_5086-snap-gene-2.26	nDi.2.2.2.g01350	nLs.2.1.2.g04470	host	34	K03097	CSNK2A	casein kinase II subunit alpha [EC:2.7.11.1]	hostTop5
WBGene00221973	host_ORTHOMCL6481	BPAG_0000083101	OOCN_0000110001	WBGene00240969	maker-PairedContig_1198-snap-gene-1.19	nDi.2.2.2.g07523	nLs.2.1.2.g05477	host	36	K04441	P38	p38 MAP kinase [EC:2.7.11.24]	hostTop5
WBGene00222081	host_ORTHOMCL4538	BPAG_0000895001	OOCN_0000992101	WBGene00242081	maker-PairedContig_1245-snap-gene-1.15	nDi.2.2.2.g02615	nLs.2.1.2.g01621	host	39	K04440	JNK	mitogen-activated protein kinase 8/9/10 (c-Jun N-terminal kinase) [EC:2.7.11.24]	hostTop1
WBGene00222500	host_ORTHOMCL3961	BPAG_0001025001	OOCN_0000938901	WBGene00246090	maker-PairedContig_4679-snap-gene-0.25	nDi.2.2.2.g03316	nLs.2.1.2.g00616	host	38	K12879	THOC2	THO complex subunit 2	hostTop5
WBGene00222650	host_ORTHOMCL3456	BPAG_0001138701	OOCN_0000871401	WBGene00241236	maker-PairedContig_747-snap-gene-0.16	nDi.2.2.2.g03563	nLs.2.1.2.g05113	host	14				hostTop5
WBGene00222714	host_ORTHOMCL6257	BPAG_0000128101	OOCN_0000137601	WBGene00246228	maker-PairedContig_1181-snap-gene-1.35	nDi.2.2.2.g04371	nLs.2.1.2.g04124	host	37	K25605	BCL7	B-cell CLL/lymphoma 7 protein	hostTop5
WBGene00222891	host_ORTHOMCL4472	BPAG_0000909301	OOCN_0001074501	WBGene00242212	maker-PairedContig_3533-snap-gene-0.7	nDi.2.2.2.g01099	nLs.2.1.2.g08804	host	40				hostTop1
WBGene00222914	host_ORTHOMCL6146	BPAG_0000157201	OOCN_0000716701	WBGene00243285	maker-PairedContig_1264-snap-gene-1.15	nDi.2.2.2.g05990	nLs.2.1.2.g06995	host	13				hostTop5
WBGene00223008	host_ORTHOMCL4609	BPAG_0000878101	OOCN_0000240601	WBGene00244685	maker-PairedContig_4129-snap-gene-0.18	nDi.2.2.2.g10430	nLs.2.1.2.g07394	host	13				hostTop5
WBGene00223032	host_ORTHOMCL4119	BPAG_0000986701	OOCN_0000486301	WBGene00241966	maker-PairedContig_1382-snap-gene-1.30	nDi.2.2.2.g02342	nLs.2.1.2.g01947	host	14				hostTop5
WBGene00223083	host_ORTHOMCL2209	BPAG_0001459201	OOCN_0001160401	WBGene00247633	maker-PairedContig_756-snap-gene-1.7	nDi.2.2.2.g02915	nLs.2.1.2.g00674	host	14	K09397	FOXD	forkhead box protein D	hostTop5
WBGene00223114	host_ORTHOMCL6762	BPAG_0000024101	OOCN_0000371801	WBGene00241781	maker-PairedContig_1271-snap-gene-0.28	nDi.2.2.2.g02821	nLs.2.1.2.g03135	host	39	K02981	RP-S2e; RPS2	small subunit ribosomal protein S2e	hostTop1
WBGene00223142	host_ORTHOMCL4703	BPAG_0000858201	OOCN_0001056301	WBGene00240745	maker-PairedContig_1747-snap-gene-0.6	nDi.2.2.2.g10516	nLs.2.1.2.g08331	host	35	K15682	PDZRN3_4; LNX3_4	ligand of Numb protein X 3/4 [EC:2.3.2.27]	hostTop5
WBGene00223153	host_ORTHOMCL4634	BPAG_0000872301	OOCN_0000379301	WBGene00241675	maker-PairedContig_1905-snap-gene-0.20	nDi.2.2.2.g01379	nLs.2.1.2.g06569	host	13	K22449	TBCEL	tubulin-specific chaperone cofactor E-like protein	hostTop5
WBGene00223251	host_ORTHOMCL3110	BPAG_0001218901	OOCN_0000602901	WBGene00242412	maker-PairedContig_1013-snap-gene-1.25	nDi.2.2.2.g03580	nLs.2.1.2.g08880	host	18	K07189	PPP1R3	protein phosphatase 1 regulatory subunit 3A/B/C/D/E	hostTop5
WBGene00223352	host_ORTHOMCL5258	BPAG_0000503401	OOCN_0000054201	WBGene00243139	snap_masked-PairedContig_793-processed-gene-0.0	nDi.2.2.2.g07233	nLs.2.1.2.g08238	host	14	K02183	CALM	calmodulin	hostTop5
WBGene00223476	host_ORTHOMCL2531	BPAG_0001363501	OOCN_0000831001	WBGene00241209	maker-PairedContig_1462-snap-gene-0.11	nDi.2.2.2.g03541	nLs.2.1.2.g06618	host	15				hostTop5
WBGene00223485	host_ORTHOMCL2252	BPAG_0001437301	OOCN_0001088401	WBGene00248294	maker-PairedContig_5656-snap-gene-0.2	nDi.2.2.2.g07659	nLs.2.1.2.g04965	host	36	K06110	EXOC3; SEC6	exocyst complex component 3	hostTop5
WBGene00223516	host_ORTHOMCL3044	BPAG_0001233501	OOCN_0000938101	WBGene00248700	maker-PairedContig_31-snap-gene-0.6	nDi.2.2.2.g09698	nLs.2.1.2.g02113	host	39	K13148	CPSF3L; INTS11	integrator complex subunit 11 [EC:3.1.27.-]	hostTop1
WBGene00223630	host_ORTHOMCL4092	BPAG_0000993901	OOCN_0000839701	WBGene00241130	maker-PairedContig_1327-snap-gene-0.10	nDi.2.2.2.g03676	nLs.2.1.2.g01340	host	39	K08031	PAX6	paired box protein 6	hostTop1
WBGene00223673	host_ORTHOMCL2819	BPAG_0001291101	OOCN_0000977801	WBGene00249022	maker-PairedContig_764-snap-gene-1.22	nDi.2.2.2.g05904	nLs.2.1.2.g03977	host	40	K24939	CWF19L1; DRN1	CWF19-like protein 1	hostTop1
WBGene00223850	host_ORTHOMCL3012	BPAG_0001242401	OOCN_0000445601	WBGene00237779	maker-PairedContig_1261-snap-gene-4.31	nDi.2.2.2.g02372	nLs.2.1.2.g02087	host	38				hostTop5
WBGene00223858	host_ORTHOMCL3703	BPAG_0001086801	OOCN_0000955201	WBGene00244041	maker-PairedContig_5299-snap-gene-0.27	nDi.2.2.2.g01277	nLs.2.1.2.g00388	host	35	K01598	PPCDC; coaC	phosphopantothenoylcysteine decarboxylase [EC:4.1.1.36]	hostTop5
WBGene00223951	host_ORTHOMCL4460	BPAG_0000914001	OOCN_0000640501	WBGene00241702	maker-PairedContig_1908-snap-gene-0.15	nDi.2.2.2.g02476	nLs.2.1.2.g05540	host	38	K13190	RBM15	RNA-binding protein 15	hostTop5
WBGene00223981	host_ORTHOMCL6368	BPAG_0000106401	OOCN_0001223201	WBGene00238172	maker-PairedContig_2530-snap-gene-0.19	nDi.2.2.2.g06094	nLs.2.1.2.g04699	host	36	K10733	GINS2; PSF2	GINS complex subunit 2	hostTop5
WBGene00224135	host_ORTHOMCL2210	BPAG_0001458301	OOCN_0000936801	WBGene00248686	maker-PairedContig_1161-snap-gene-0.16	nDi.2.2.2.g05540	nLs.2.1.2.g08982	host	39	K15732	CTDP1; FCP1	RNA polymerase II subunit A C-terminal domain phosphatase [EC:3.1.3.16]	hostTop1
WBGene00224153	host_ORTHOMCL3837	BPAG_0001052601	OOCN_0000520901	WBGene00245060	maker-PairedContig_122-snap-gene-0.9	nDi.2.2.2.g00302	nLs.2.1.2.g04027	host	13				hostTop5
WBGene00224380	host_ORTHOMCL3404	BPAG_0001149601	OOCN_0000091801	WBGene00245779	maker-PairedContig_2047-snap-gene-1.19	nDi.2.2.2.g09679	nLs.2.1.2.g10102	host	36				hostTop5
WBGene00224457	host_ORTHOMCL4296	BPAG_0000951001	OOCN_0000680601	WBGene00239907	maker-PairedContig_6244-snap-gene-0.7	nDi.2.2.2.g00913	nLs.2.1.2.g06387	host	41	K15608	PAX2	paired box protein 2	hostTop1
WBGene00224470	host_ORTHOMCL5637	BPAG_0000300701	OOCN_0000995101	WBGene00239360	maker-PairedContig_1682-snap-gene-0.6	nDi.2.2.2.g03989	nLs.2.1.2.g00522	host	42				hostTop1
WBGene00224532	host_ORTHOMCL6309	BPAG_0000118001	OOCN_0000506201	WBGene00242447	maker-PairedContig_3826-snap-gene-0.9	nDi.2.2.2.g05034	nLs.2.1.2.g07808	host	13	K12613	DCP2	mRNA-decapping enzyme subunit 2 [EC:3.6.1.62]	hostTop5
WBGene00224578	host_ORTHOMCL3197	BPAG_0001196901	OOCN_0000670701	WBGene00237917	maker-PairedContig_926-snap-gene-3.14	nDi.2.2.2.g09908	nLs.2.1.2.g00607	host	39	K07877	RAB2A	Ras-related protein Rab-2A	hostTop1
WBGene00224796	host_ORTHOMCL4527	BPAG_0000897801	OOCN_0000610901	WBGene00242054	maker-PairedContig_310-snap-gene-1.20	nDi.2.2.2.g02593	nLs.2.1.2.g06349	host	41				hostTop1
WBGene00224813	host_ORTHOMCL3821	BPAG_0001057101	OOCN_0000786401	WBGene00243064	maker-PairedContig_954-snap-gene-0.3	nDi.2.2.2.g10225	nLs.2.1.2.g08417	host	13				hostTop5
WBGene00224905	host_ORTHOMCL6467	BPAG_0000086601	OOCN_0000214001	WBGene00244487	snap_masked-PairedContig_5965-processed-gene-0.5	nDi.2.2.2.g07086	nLs.2.1.2.g00489	host	37	K01679	E4.2.1.2B; fumC; FH	fumarate hydratase; class II [EC:4.2.1.2]	hostTop5
WBGene00224920	host_ORTHOMCL2910	BPAG_0001266601	OOCN_0000008401	WBGene00241472	maker-PairedContig_372-snap-gene-0.15	nDi.2.2.2.g01076	nLs.2.1.2.g03240	host	37	K11838	USP7; UBP15	ubiquitin carboxyl-terminal hydrolase 7 [EC:3.4.19.12]	hostTop5
WBGene00225000	host_ORTHOMCL6743	BPAG_0000027201	OOCN_0000397501	WBGene00241255	maker-PairedContig_411-snap-gene-1.23	nDi.2.2.2.g04840	nLs.2.1.2.g03458	host	30	K00826	E2.6.1.42; ilvE	branched-chain amino acid aminotransferase [EC:2.6.1.42]	hostTop5
WBGene00225158	host_ORTHOMCL6390	BPAG_0000103001	OOCN_0000633101	WBGene00242124	maker-PairedContig_776-snap-gene-0.26	nDi.2.2.2.g05496	nLs.2.1.2.g01496	host	37	K06053	RBPSUH; RBPJK	recombining binding protein suppressor of hairless	hostTop5
WBGene00225288	host_ORTHOMCL4569	BPAG_0000888001	OOCN_0000757501	WBGene00240667	maker-PairedContig_2095-snap-gene-1.24	nDi.2.2.2.g05304	nLs.2.1.2.g00258	host	38				hostTop5
WBGene00225353	host_ORTHOMCL4517	BPAG_0000900201	OOCN_0000575001	WBGene00241003	maker-PairedContig_208-snap-gene-1.19	nDi.2.2.2.g04250	nLs.2.1.2.g07079	host	13				hostTop5
WBGene00225486	host_ORTHOMCL3448	BPAG_0001141101	OOCN_0000755701	WBGene00238224	maker-PairedContig_597-snap-gene-0.24	nDi.2.2.2.g05168	nLs.2.1.2.g05565	host	13	K12353	SMPD4	sphingomyelin phosphodiesterase 4 [EC:3.1.4.12]	hostTop5
WBGene00225513	host_ORTHOMCL5275	BPAG_0000489501	OOCN_0000467201	WBGene00248925	maker-PairedContig_381-snap-gene-0.37	nDi.2.2.2.g05178	nLs.2.1.2.g04226	host	13				hostTop5
WBGene00225600	host_ORTHOMCL4388	BPAG_0000932101	OOCN_0000001301	WBGene00237853	maker-PairedContig_1259-snap-gene-1.14	nDi.2.2.2.g02650	nLs.2.1.2.g00339	host	38	K12397	AP3B	AP-3 complex subunit beta	hostTop5
WBGene00225711	host_ORTHOMCL4548	BPAG_0000893401	OOCN_0000529901	WBGene00242098	maker-PairedContig_1245-snap-gene-3.24	nDi.2.2.2.g02629	nLs.2.1.2.g01607	host	16	K20007	KCNK18; K2P18.1	potassium channel subfamily K member 18	hostTop5
WBGene00225735	host_ORTHOMCL6117	BPAG_0000162701	OOCN_0001122101	WBGene00248820	maker-PairedContig_6329-snap-gene-0.10	nDi.2.2.2.g06771	nLs.2.1.2.g06601	host	20	K14715	SLC39A9; ZIP9	solute carrier family 39 (zinc transporter); member 9	hostTop5
WBGene00225761	host_ORTHOMCL2867	BPAG_0001279201	OOCN_0000838501	WBGene00246838	maker-PairedContig_756-snap-gene-5.21	nDi.2.2.2.g08710	nLs.2.1.2.g06952	host	34	K12878	THOC1	THO complex subunit 1	hostTop5
WBGene00225803	host_ORTHOMCL3389	BPAG_0001152401	OOCN_0000488501	WBGene00241313	maker-PairedContig_1909-snap-gene-3.20	nDi.2.2.2.g01900	nLs.2.1.2.g07194	host	38	K08825	DYRK1	dual specificity tyrosine-phosphorylation-regulated kinase 1 [EC:2.7.12.1]	hostTop5
WBGene00225895	host_ORTHOMCL3001	BPAG_0001245301	OOCN_0000934301	WBGene00248448	maker-PairedContig_4468-snap-gene-0.25	nDi.2.2.2.g09157	nLs.2.1.2.g05102	host	38	K02974	RP-S24e; RPS24	small subunit ribosomal protein S24e	hostTop5
WBGene00225907	host_ORTHOMCL4687	BPAG_0000860701	OOCN_0000028701	WBGene00240775	maker-PairedContig_3974-snap-gene-1.20	nDi.2.2.2.g08852	nLs.2.1.2.g09535	host	37	K23333	RMND5	E3 ubiquitin-protein transferase RMND5 [EC:2.3.2.27]	hostTop5
WBGene00225944	host_ORTHOMCL5008	BPAG_0000796001	OOCN_0000930501	WBGene00247335	maker-PairedContig_2686-snap-gene-11.13	nDi.2.2.2.g00490	nLs.2.1.2.g02187	host	37	K09436	FLI1	friend leukemia integration 1 transcription factor	hostTop5
WBGene00225993	host_ORTHOMCL2877	BPAG_0001277101	OOCN_0001178801	WBGene00246113	maker-PairedContig_2483-snap-gene-0.17	nDi.2.2.2.g05267	nLs.2.1.2.g02358	host	37	K15338	GEN1; GEN	flap endonuclease GEN [EC:3.1.-.-]	hostTop5
WBGene00226012	host_ORTHOMCL4516	BPAG_0000900301	OOCN_0000574901	WBGene00241004	maker-PairedContig_208-snap-gene-1.13	nDi.2.2.2.g04249	nLs.2.1.2.g07078	host	38	K17065	DNM1L	dynamin 1-like protein [EC:3.6.5.5]	hostTop5
WBGene00226117	host_ORTHOMCL6121	BPAG_0000162101	OOCN_0000404301	WBGene00245666	maker-PairedContig_1024-snap-gene-0.6	nDi.2.2.2.g01504	nLs.2.1.2.g02336	host	42	K03120	TBP; tbp	transcription initiation factor TFIID TATA-box-binding protein	hostTop1
WBGene00226122	host_ORTHOMCL4969	BPAG_0000803601	OOCN_0000425901	WBGene00239690	maker-PairedContig_406-snap-gene-0.4	nDi.2.2.2.g04081	nLs.2.1.2.g00709	host	13				hostTop5
WBGene00226154	host_ORTHOMCL4189	BPAG_0000973901	OOCN_0000399801	WBGene00241881	maker-PairedContig_4689-snap-gene-2.11	nDi.2.2.2.g02299	nLs.2.1.2.g08640	host	37	K06275	PARV	parvin	hostTop5
WBGene00226303	host_ORTHOMCL4585	BPAG_0000884001	OOCN_0000077001	WBGene00249034	maker-PairedContig_5569-snap-gene-0.27	nDi.2.2.2.g07220	nLs.2.1.2.g05824	host	39	K11660	MTA	metastasis-associated protein MTA	hostTop1
WBGene00226310	host_ORTHOMCL2485	BPAG_0001373401	OOCN_0000582001	WBGene00244928	maker-PairedContig_2543-snap-gene-0.8	nDi.2.2.2.g03699	nLs.2.1.2.g06553	host	36	K10455	KLHL18	kelch-like protein 18	hostTop5
WBGene00226342	host_ORTHOMCL2653	BPAG_0001334701	OOCN_0000841901	WBGene00243462	maker-PairedContig_53-snap-gene-4.12	nDi.2.2.2.g03115	nLs.2.1.2.g01009	host	41	K03099	SOS	son of sevenless	hostTop1
WBGene00226368	host_ORTHOMCL4140	BPAG_0000981601	OOCN_0000197601	WBGene00246696	maker-PairedContig_4389-snap-gene-4.31	nDi.2.2.2.g09428	nLs.2.1.2.g09752	host	19	K14360	OSTALPHA; OSTA; SLC51A1	organic solute transporter subunit alpha	hostTop5
WBGene00226369	host_ORTHOMCL2527	BPAG_0001364601	OOCN_0001147901	WBGene00245746	maker-PairedContig_1839-snap-gene-0.1	nDi.2.2.2.g09277	nLs.2.1.2.g03397	host	14				hostTop5
WBGene00226447	host_ORTHOMCL2993	BPAG_0001247901	OOCN_0000615901	WBGene00242256	maker-PairedContig_2307-snap-gene-0.8	nDi.2.2.2.g01131	nLs.2.1.2.g04853	host	39				hostTop1
WBGene00226451	host_ORTHOMCL6237	BPAG_0000131701	OOCN_0000739601	WBGene00237636	maker-PairedContig_649-snap-gene-0.8	nDi.2.2.2.g04428	nLs.2.1.2.g08361	host	13	K08701	NR1D3	nuclear receptor subfamily 1 group D member 3	hostTop5
WBGene00226553	host_ORTHOMCL3105	BPAG_0001219601	OOCN_0000456801	WBGene00241840	maker-PairedContig_4689-snap-gene-5.29	nDi.2.2.2.g02253	nLs.2.1.2.g08504	host	37	K07915	RAB28	Ras-related protein Rab-28	hostTop5
WBGene00226584	host_ORTHOMCL2312	BPAG_0001417801	OOCN_0001185001	WBGene00238469	maker-PairedContig_4722-snap-gene-0.5	nDi.2.2.2.g10524	nLs.2.1.2.g05670	host	13	K01298	CPA2	carboxypeptidase A2 [EC:3.4.17.15]	hostTop5
WBGene00226670	host_ORTHOMCL3165	BPAG_0001206601	OOCN_0000187801	WBGene00249076	maker-PairedContig_4004-snap-gene-0.16	nDi.2.2.2.g08330	nLs.2.1.2.g05250	host	14	K01518	NUDT2	bis(5'-nucleosidyl)-tetraphosphatase [EC:3.6.1.17]	hostTop5
WBGene00226730	host_ORTHOMCL4818	BPAG_0000836601	OOCN_0000685001	WBGene00240427	maker-PairedContig_987-snap-gene-0.9	nDi.2.2.2.g05656	nLs.2.1.2.g05429	host	36	K03139	TFIIF2; GTF2F2; TFG2	transcription initiation factor TFIIF subunit beta [EC:5.6.2.-]	hostTop5
WBGene00226885	host_ORTHOMCL3660	BPAG_0001095301	OOCN_0000492901	WBGene00242662	maker-PairedContig_4258-snap-gene-1.22	nDi.2.2.2.g06449	nLs.2.1.2.g01475	host	37	K12838	PUF60	poly(U)-binding-splicing factor PUF60	hostTop5
WBGene00226990	host_ORTHOMCL4660	BPAG_0000867301	OOCN_0000867701	WBGene00241434	maker-PairedContig_1794-snap-gene-1.16	nDi.2.2.2.g00877	nLs.2.1.2.g03798	host	36	K11224	STAT5B	signal transducer and activator of transcription 5B	hostTop5
WBGene00227039	host_ORTHOMCL4547	BPAG_0000893501	OOCN_0000529801	WBGene00242097	maker-PairedContig_1245-snap-gene-3.28	nDi.2.2.2.g02628	nLs.2.1.2.g01608	host	18				hostTop5
WBGene00227212	host_ORTHOMCL4624	BPAG_0000874201	OOCN_0000798001	WBGene00241650	maker-PairedContig_1906-snap-gene-2.12	nDi.2.2.2.g01408	nLs.2.1.2.g05194	host	36	K07930	RAB43	Ras-related protein Rab-43	hostTop5
WBGene00227217	host_ORTHOMCL5724	BPAG_0000273901	OOCN_0000570401	WBGene00237021	maker-PairedContig_3686-snap-gene-0.13	nDi.2.2.2.g04714	nLs.2.1.2.g02942	host	14				hostTop5
WBGene00227238	host_ORTHOMCL3230	BPAG_0001188601	OOCN_0000807001	WBGene00238245	snap_masked-PairedContig_3444-processed-gene-0.1	nDi.2.2.2.g11949	nLs.2.1.2.g06804	host	14				hostTop5
WBGene00227292	host_ORTHOMCL2501	BPAG_0001370601	OOCN_0001177201	WBGene00248864	maker-PairedContig_990-snap-gene-0.7	nDi.2.2.2.g10908	nLs.2.1.2.g08214	host	21	K18038	PTPN9; MEG2	tyrosine-protein phosphatase non-receptor type 9 [EC:3.1.3.48]	hostTop5
WBGene00227578	host_ORTHOMCL5324	BPAG_0000448101	OOCN_0000108201	WBGene00246948	maker-PairedContig_3801-snap-gene-0.10	nDi.2.2.2.g09582	nLs.2.1.2.g02142	host	14	K18160	NDUFAF2	NADH dehydrogenase [ubiquinone] 1 alpha subcomplex assembly factor 2	hostTop5
WBGene00227693	host_ORTHOMCL3196	BPAG_0001197201	OOCN_0000670501	WBGene00237920	maker-PairedContig_926-snap-gene-3.13	nDi.2.2.2.g10887	nLs.2.1.2.g00609	host	14	K04615	GABBR	gamma-aminobutyric acid type B receptor	hostTop5
WBGene00227773	host_ORTHOMCL4055	BPAG_0001003001	OOCN_0000058201	WBGene00245652	maker-PairedContig_2986-snap-gene-4.34	nDi.2.2.2.g01493	nLs.2.1.2.g05056	host	36	K21773	LIN9	protein lin-9	hostTop5
WBGene00228497	host_ORTHOMCL5869	BPAG_0000229401	OOCN_0000216601	WBGene00239655	maker-PairedContig_1601-snap-gene-0.6	nDi.2.2.2.g05749	nLs.2.1.2.g01223	host	14				hostTop5
WBGene00229282	host_ORTHOMCL3075	BPAG_0001225801	OOCN_0000207201	WBGene00246053	maker-PairedContig_870-snap-gene-0.11	nDi.2.2.2.g04301	nLs.2.1.2.g03051	host	16				hostTop5
WBGene00229500	host_ORTHOMCL2809	BPAG_0001293001	OOCN_0000574301	WBGene00239558	maker-PairedContig_3285-snap-gene-0.22	nDi.2.2.2.g09055	nLs.2.1.2.g06090	host	40	K02936	RP-L7Ae; RPL7A	large subunit ribosomal protein L7Ae	hostTop1
WBGene00229590	host_ORTHOMCL5479	BPAG_0000366201	OOCN_0000703101	WBGene00237041	maker-PairedContig_3686-snap-gene-0.11	nDi.2.2.2.g10155	nLs.2.1.2.g09857	host	16				hostTop5
WBGene00229603	host_ORTHOMCL5543	BPAG_0000336901	OOCN_0000661701	WBGene00248900	maker-PairedContig_4510-snap-gene-0.16	nDi.2.2.2.g08985	nLs.2.1.2.g03042	host	36	K04417	MAP3K9; MLK1	mitogen-activated protein kinase kinase kinase 9 [EC:2.7.11.25]	hostTop5
WBGene00229651	host_ORTHOMCL6366	BPAG_0000106601	OOCN_0000064201	WBGene00238174	maker-PairedContig_2530-snap-gene-0.18	nDi.2.2.2.g06675	nLs.2.1.2.g04701	host	13				hostTop5
WBGene00229991	host_ORTHOMCL5996	BPAG_0000194201	OOCN_0000480001	WBGene00244997	maker-PairedContig_4341-snap-gene-0.16	nDi.2.2.2.g00409	nLs.2.1.2.g04564	host	13	K09542	CRYAB	crystallin; alpha B	hostTop5
WBGene00230502	host_ORTHOMCL5232	BPAG_0000522601	OOCN_0001131301	WBGene00248122	maker-PairedContig_906-snap-gene-0.6	nDi.2.2.2.g05852	nLs.2.1.2.g02164	host	16				hostTop5
WBGene00230565	host_ORTHOMCL6819	BPAG_0000013301	OOCN_0000408301	WBGene00241618	maker-PairedContig_1330-snap-gene-0.3	nDi.2.2.2.g03967	nLs.2.1.2.g02961	host	14				hostTop5
WBGene00230664	host_ORTHOMCL6382	BPAG_0000104301	OOCN_0000765301	WBGene00246827	maker-PairedContig_756-snap-gene-4.19	nDi.2.2.2.g09078	nLs.2.1.2.g01787	host	14				hostTop5
WBGene00230918	host_ORTHOMCL5834	BPAG_0000238901	OOCN_0001154001	WBGene00246411	maker-PairedContig_1805-snap-gene-0.8	nDi.2.2.2.g08629	nLs.2.1.2.g08761	host	34	K17609	NXN	nucleoredoxin [EC:1.8.1.8]	hostTop5
WBGene00230949	host_ORTHOMCL3840	BPAG_0001052301	OOCN_0000521201	WBGene00245063	maker-PairedContig_122-snap-gene-0.17	nDi.2.2.2.g00305	nLs.2.1.2.g04030	host	38				hostTop5
WBGene00230969	host_ORTHOMCL2625	BPAG_0001340801	OOCN_0000499001	WBGene00245614	maker-PairedContig_2986-snap-gene-0.17	nDi.2.2.2.g01460	nLs.2.1.2.g05729	host	40				hostTop1
WBGene00231010	host_ORTHOMCL3884	BPAG_0001042201	OOCN_0000924301	WBGene00238410	maker-PairedContig_2960-snap-gene-5.22	nDi.2.2.2.g06535	nLs.2.1.2.g08756	host	39	K11590	MBD2	methyl-CpG-binding domain protein 2	hostTop1
WBGene00231093	host_ORTHOMCL4873	BPAG_0000823501	OOCN_0000471801	WBGene00245227	maker-PairedContig_1075-snap-gene-4.20	nDi.2.2.2.g00602	nLs.2.1.2.g00325	host	14				hostTop5
WBGene00231330	host_ORTHOMCL2763	BPAG_0001304201	OOCN_0000213501	WBGene00249044	maker-PairedContig_4917-snap-gene-0.15	nDi.2.2.2.g11596	nLs.2.1.2.g04349	host	15				hostTop5
WBGene00231339	host_ORTHOMCL3997	BPAG_0001015701	OOCN_0000752101	WBGene00247062	maker-PairedContig_1790-snap-gene-1.20	nDi.2.2.2.g07543	nLs.2.1.2.g05917	host	13				hostTop5
WBGene00231351	host_ORTHOMCL3121	BPAG_0001216901	OOCN_0000592401	WBGene00246504	maker-PairedContig_5606-snap-gene-0.28	nDi.2.2.2.g04193	nLs.2.1.2.g05451	host	17				hostTop5
WBGene00231497	host_ORTHOMCL4147	BPAG_0000980701	OOCN_0001210301	WBGene00246705	maker-PairedContig_4389-snap-gene-4.25	nDi.2.2.2.g06699	nLs.2.1.2.g06800	host	13				hostTop5
WBGene00231917	host_ORTHOMCL2828	BPAG_0001289201	OOCN_0001260201	WBGene00238283	maker-PairedContig_1610-snap-gene-0.15	nDi.2.2.2.g07069	nLs.2.1.2.g10128	host	14				hostTop5
WBGene00231980	host_ORTHOMCL3010	BPAG_0001242901	OOCN_0001152001	WBGene00239978	maker-PairedContig_855-snap-gene-0.7	nDi.2.2.2.g09628	nLs.2.1.2.g02826	host	34	K07378	NLGN	neuroligin	hostTop5
WBGene00232271	host_ORTHOMCL2196	BPAG_0001463101	OOCN_0001066701	WBGene00244794	maker-PairedContig_2359-snap-gene-2.19	nDi.2.2.2.g07360	nLs.2.1.2.g06183	host	30	K18674	GALK2	N-acetylgalactosamine kinase [EC:2.7.1.157]	hostTop5
WBGene00233173	host_ORTHOMCL6241	BPAG_0000130901	OOCN_0000539101	WBGene00237642	maker-PairedContig_358-snap-gene-0.25	nDi.2.2.2.g04424	nLs.2.1.2.g08959	host	39	K10571	DET1	de-etiolated-1	hostTop1
WBGene00233589	host_ORTHOMCL6746	BPAG_0000026801	OOCN_0000397101	WBGene00241251	maker-PairedContig_411-snap-gene-0.15	nDi.2.2.2.g04836	nLs.2.1.2.g03454	host	14	K00738	MGAT4A_B	alpha-1;3-mannosylglycoprotein beta-1;4-N-acetylglucosaminyltransferase A/B [EC:2.4.1.145]	hostTop5
WBGene00234014	host_ORTHOMCL4803	BPAG_0000840901	OOCN_0000827101	WBGene00245515	maker-PairedContig_5411-snap-gene-9.19	nDi.2.2.2.g00087	nLs.2.1.2.g00237	host	38	K03037	PSMD6; RPN7	26S proteasome regulatory subunit N7	hostTop5
WBGene00234057	host_ORTHOMCL5868	BPAG_0000230201	OOCN_0000938601	WBGene00238032	maker-PairedContig_5605-snap-gene-0.7	nDi.2.2.2.g07066	nLs.2.1.2.g08057	host	36	K02327	POLD1	DNA polymerase delta subunit 1 [EC:2.7.7.7]	hostTop5
WBGene00234073	host_ORTHOMCL4840	BPAG_0000830201	OOCN_0001163001	WBGene00244609	maker-PairedContig_2580-snap-gene-2.16	nDi.2.2.2.g05362	nLs.2.1.2.g04722	host	39	K10843	ERCC3; XPB	DNA excision repair protein ERCC-3 [EC:5.6.2.4]	hostTop1
WBGene00234170	host_ORTHOMCL5593	BPAG_0000314801	OOCN_0000663101	WBGene00244651	maker-PairedContig_4129-snap-gene-0.11	nDi.2.2.2.g08426	nLs.2.1.2.g07348	host	37	K11097	SNRPE; SME	small nuclear ribonucleoprotein E	hostTop5
WBGene00234205	host_ORTHOMCL2674	BPAG_0001331301	OOCN_0000751101	WBGene00255464	maker-PairedContig_136-snap-gene-0.19	nDi.2.2.2.g06827	nLs.2.1.2.g06981	host	36	K01937	pyrG; CTPS	CTP synthase [EC:6.3.4.2]	hostTop5
