# Supplementary material for: Toward novel treatment against filariasis: Insight into genome-wide co-evolutionary analysis of filarial nematodes and Wolbachia
Source: Front Microbiol. 2023 Mar 22;14:1052352. doi: 10.3389/fmicb.2023.1052352 (PMC10073474; doi:10.3389/fmicb.2023.1052352)
Supplement: Supplementary file 1 [file Presentation_1.zip › File S1/c3cytoscape.csv]

pairing	host	sym	n	corr	pMT	BHpMT
host_ORTHOMCL2186__sym_ORTHOMCL118	host_ORTHOMCL2186	sym_ORTHOMCL118	7	0.92053866518668	0	0
host_ORTHOMCL2186__sym_ORTHOMCL309	host_ORTHOMCL2186	sym_ORTHOMCL309	7	0.940279862492091	0	0
host_ORTHOMCL2188__sym_ORTHOMCL352	host_ORTHOMCL2188	sym_ORTHOMCL352	7	0.916035949145508	0	0
host_ORTHOMCL2188__sym_ORTHOMCL373	host_ORTHOMCL2188	sym_ORTHOMCL373	7	0.909968696542631	0	0
host_ORTHOMCL2188__sym_ORTHOMCL478	host_ORTHOMCL2188	sym_ORTHOMCL478	7	0.905349485762685	0	0
host_ORTHOMCL2188__sym_ORTHOMCL492	host_ORTHOMCL2188	sym_ORTHOMCL492	7	0.91370998195199	0	0
host_ORTHOMCL2188__sym_ORTHOMCL505	host_ORTHOMCL2188	sym_ORTHOMCL505	7	0.961964284906957	0	0
host_ORTHOMCL2194__sym_ORTHOMCL108	host_ORTHOMCL2194	sym_ORTHOMCL108	7	0.903228422289477	0	0
host_ORTHOMCL2195__sym_ORTHOMCL118	host_ORTHOMCL2195	sym_ORTHOMCL118	7	0.90818828468901	0	0
host_ORTHOMCL2195__sym_ORTHOMCL298	host_ORTHOMCL2195	sym_ORTHOMCL298	7	0.910984284502069	0	0
host_ORTHOMCL2196__sym_ORTHOMCL121	host_ORTHOMCL2196	sym_ORTHOMCL121	7	0.94895238547264	0	0
host_ORTHOMCL2196__sym_ORTHOMCL123	host_ORTHOMCL2196	sym_ORTHOMCL123	7	0.937943620585203	0	0
host_ORTHOMCL2196__sym_ORTHOMCL13	host_ORTHOMCL2196	sym_ORTHOMCL13	7	0.915035226602174	0	0
host_ORTHOMCL2196__sym_ORTHOMCL145	host_ORTHOMCL2196	sym_ORTHOMCL145	7	0.90977341890719	0	0
host_ORTHOMCL2196__sym_ORTHOMCL146	host_ORTHOMCL2196	sym_ORTHOMCL146	7	0.923976232581369	0	0
host_ORTHOMCL2196__sym_ORTHOMCL165	host_ORTHOMCL2196	sym_ORTHOMCL165	7	0.922275903276385	0	0
host_ORTHOMCL2196__sym_ORTHOMCL183	host_ORTHOMCL2196	sym_ORTHOMCL183	7	0.902632917509187	0	0
host_ORTHOMCL2196__sym_ORTHOMCL189	host_ORTHOMCL2196	sym_ORTHOMCL189	7	0.905094016828914	0	0
host_ORTHOMCL2196__sym_ORTHOMCL20	host_ORTHOMCL2196	sym_ORTHOMCL20	7	0.909867175845699	0	0
host_ORTHOMCL2196__sym_ORTHOMCL220	host_ORTHOMCL2196	sym_ORTHOMCL220	7	0.90465830889275	0	0
host_ORTHOMCL2196__sym_ORTHOMCL226	host_ORTHOMCL2196	sym_ORTHOMCL226	7	0.93798940579221	0	0
host_ORTHOMCL2196__sym_ORTHOMCL238	host_ORTHOMCL2196	sym_ORTHOMCL238	7	0.969001350397515	0	0
host_ORTHOMCL2196__sym_ORTHOMCL256	host_ORTHOMCL2196	sym_ORTHOMCL256	7	0.91981724448003	0	0
host_ORTHOMCL2196__sym_ORTHOMCL268	host_ORTHOMCL2196	sym_ORTHOMCL268	7	0.954677173801879	0	0
host_ORTHOMCL2196__sym_ORTHOMCL282	host_ORTHOMCL2196	sym_ORTHOMCL282	7	0.942836014901579	0	0
host_ORTHOMCL2196__sym_ORTHOMCL315	host_ORTHOMCL2196	sym_ORTHOMCL315	7	0.980877250169952	0	0
host_ORTHOMCL2196__sym_ORTHOMCL316	host_ORTHOMCL2196	sym_ORTHOMCL316	7	0.958332594280921	0	0
host_ORTHOMCL2196__sym_ORTHOMCL318	host_ORTHOMCL2196	sym_ORTHOMCL318	7	0.968070446341713	0	0
host_ORTHOMCL2196__sym_ORTHOMCL357	host_ORTHOMCL2196	sym_ORTHOMCL357	7	0.930042467933416	0	0
host_ORTHOMCL2196__sym_ORTHOMCL359	host_ORTHOMCL2196	sym_ORTHOMCL359	7	0.903857275500533	0	0
host_ORTHOMCL2196__sym_ORTHOMCL366	host_ORTHOMCL2196	sym_ORTHOMCL366	7	0.971769483405436	0	0
host_ORTHOMCL2196__sym_ORTHOMCL37	host_ORTHOMCL2196	sym_ORTHOMCL37	7	0.914437200798316	0	0
host_ORTHOMCL2196__sym_ORTHOMCL415	host_ORTHOMCL2196	sym_ORTHOMCL415	7	0.917407256889436	0	0
host_ORTHOMCL2196__sym_ORTHOMCL421	host_ORTHOMCL2196	sym_ORTHOMCL421	7	0.930474461266039	0	0
host_ORTHOMCL2196__sym_ORTHOMCL445	host_ORTHOMCL2196	sym_ORTHOMCL445	7	0.903161185114451	0	0
host_ORTHOMCL2196__sym_ORTHOMCL448	host_ORTHOMCL2196	sym_ORTHOMCL448	7	0.901968462566596	0	0
host_ORTHOMCL2196__sym_ORTHOMCL451	host_ORTHOMCL2196	sym_ORTHOMCL451	7	0.903056181638602	0	0
host_ORTHOMCL2196__sym_ORTHOMCL457	host_ORTHOMCL2196	sym_ORTHOMCL457	7	0.938949680139411	0	0
host_ORTHOMCL2196__sym_ORTHOMCL469	host_ORTHOMCL2196	sym_ORTHOMCL469	7	0.946195080623263	0	0
host_ORTHOMCL2196__sym_ORTHOMCL48	host_ORTHOMCL2196	sym_ORTHOMCL48	7	0.900249701126843	0	0
host_ORTHOMCL2202__sym_ORTHOMCL175	host_ORTHOMCL2202	sym_ORTHOMCL175	7	0.91100754991884	0	0
host_ORTHOMCL2202__sym_ORTHOMCL232	host_ORTHOMCL2202	sym_ORTHOMCL232	7	0.909370784616926	0	0
host_ORTHOMCL2202__sym_ORTHOMCL380	host_ORTHOMCL2202	sym_ORTHOMCL380	7	0.927527765034488	0	0
host_ORTHOMCL2202__sym_ORTHOMCL473	host_ORTHOMCL2202	sym_ORTHOMCL473	7	0.921674866338048	0	0
host_ORTHOMCL2203__sym_ORTHOMCL200	host_ORTHOMCL2203	sym_ORTHOMCL200	7	0.907518985657443	0	0
host_ORTHOMCL2203__sym_ORTHOMCL352	host_ORTHOMCL2203	sym_ORTHOMCL352	7	0.912085964396561	0	0
host_ORTHOMCL2203__sym_ORTHOMCL492	host_ORTHOMCL2203	sym_ORTHOMCL492	7	0.924276238030591	0	0
host_ORTHOMCL2203__sym_ORTHOMCL505	host_ORTHOMCL2203	sym_ORTHOMCL505	7	0.93447447777835	0	0
host_ORTHOMCL2206__sym_ORTHOMCL161	host_ORTHOMCL2206	sym_ORTHOMCL161	7	0.904481608955059	0	0
host_ORTHOMCL2207__sym_ORTHOMCL191	host_ORTHOMCL2207	sym_ORTHOMCL191	7	0.918149318950193	0	0
host_ORTHOMCL2207__sym_ORTHOMCL314	host_ORTHOMCL2207	sym_ORTHOMCL314	7	0.903486519233573	0	0
host_ORTHOMCL2208__sym_ORTHOMCL72	host_ORTHOMCL2208	sym_ORTHOMCL72	7	0.917451228934006	0	0
host_ORTHOMCL2209__sym_ORTHOMCL223	host_ORTHOMCL2209	sym_ORTHOMCL223	7	0.956940273070879	0	0
host_ORTHOMCL2209__sym_ORTHOMCL227	host_ORTHOMCL2209	sym_ORTHOMCL227	7	0.949083447142407	0	0
host_ORTHOMCL2209__sym_ORTHOMCL267	host_ORTHOMCL2209	sym_ORTHOMCL267	7	0.923020866655976	0	0
host_ORTHOMCL2209__sym_ORTHOMCL283	host_ORTHOMCL2209	sym_ORTHOMCL283	7	0.914319233642009	0	0
host_ORTHOMCL2209__sym_ORTHOMCL287	host_ORTHOMCL2209	sym_ORTHOMCL287	7	0.939806692909798	0	0
host_ORTHOMCL2209__sym_ORTHOMCL305	host_ORTHOMCL2209	sym_ORTHOMCL305	7	0.937344487192023	0	0
host_ORTHOMCL2209__sym_ORTHOMCL359	host_ORTHOMCL2209	sym_ORTHOMCL359	7	0.949041891782586	0	0
host_ORTHOMCL2209__sym_ORTHOMCL415	host_ORTHOMCL2209	sym_ORTHOMCL415	7	0.949850086202529	0	0
host_ORTHOMCL2209__sym_ORTHOMCL416	host_ORTHOMCL2209	sym_ORTHOMCL416	7	0.90642824232322	0	0
host_ORTHOMCL2209__sym_ORTHOMCL431	host_ORTHOMCL2209	sym_ORTHOMCL431	7	0.931238585086722	0	0
host_ORTHOMCL2209__sym_ORTHOMCL453	host_ORTHOMCL2209	sym_ORTHOMCL453	7	0.923020866655976	0	0
host_ORTHOMCL2209__sym_ORTHOMCL457	host_ORTHOMCL2209	sym_ORTHOMCL457	7	0.904564447352776	0	0
host_ORTHOMCL2209__sym_ORTHOMCL479	host_ORTHOMCL2209	sym_ORTHOMCL479	7	0.954387168496093	0	0
host_ORTHOMCL2209__sym_ORTHOMCL88	host_ORTHOMCL2209	sym_ORTHOMCL88	7	0.945809319821207	0	0
host_ORTHOMCL2210__sym_ORTHOMCL104	host_ORTHOMCL2210	sym_ORTHOMCL104	7	0.930720808980589	0	0
host_ORTHOMCL2210__sym_ORTHOMCL106	host_ORTHOMCL2210	sym_ORTHOMCL106	7	0.930720808980589	0	0
host_ORTHOMCL2210__sym_ORTHOMCL107	host_ORTHOMCL2210	sym_ORTHOMCL107	7	0.930720808980589	0	0
host_ORTHOMCL2210__sym_ORTHOMCL134	host_ORTHOMCL2210	sym_ORTHOMCL134	7	0.930720808980589	0	0
host_ORTHOMCL2210__sym_ORTHOMCL137	host_ORTHOMCL2210	sym_ORTHOMCL137	7	0.930720808980589	0	0
host_ORTHOMCL2210__sym_ORTHOMCL139	host_ORTHOMCL2210	sym_ORTHOMCL139	7	0.930720808980589	0	0
host_ORTHOMCL2210__sym_ORTHOMCL148	host_ORTHOMCL2210	sym_ORTHOMCL148	7	0.930720808980589	0	0
host_ORTHOMCL2210__sym_ORTHOMCL15	host_ORTHOMCL2210	sym_ORTHOMCL15	7	0.951667778006487	0	0
host_ORTHOMCL2210__sym_ORTHOMCL159	host_ORTHOMCL2210	sym_ORTHOMCL159	7	0.930720808980589	0	0
host_ORTHOMCL2210__sym_ORTHOMCL172	host_ORTHOMCL2210	sym_ORTHOMCL172	7	0.930720808980589	0	0
host_ORTHOMCL2210__sym_ORTHOMCL175	host_ORTHOMCL2210	sym_ORTHOMCL175	7	0.962706602923493	0	0
host_ORTHOMCL2210__sym_ORTHOMCL181	host_ORTHOMCL2210	sym_ORTHOMCL181	7	0.930720808980589	0	0
host_ORTHOMCL2210__sym_ORTHOMCL19	host_ORTHOMCL2210	sym_ORTHOMCL19	7	0.930720808980589	0	0
host_ORTHOMCL2210__sym_ORTHOMCL202	host_ORTHOMCL2210	sym_ORTHOMCL202	7	0.922624639290845	0	0
host_ORTHOMCL2210__sym_ORTHOMCL230	host_ORTHOMCL2210	sym_ORTHOMCL230	7	0.930720808980589	0	0
host_ORTHOMCL2210__sym_ORTHOMCL241	host_ORTHOMCL2210	sym_ORTHOMCL241	7	0.930720808980589	0	0
host_ORTHOMCL2210__sym_ORTHOMCL245	host_ORTHOMCL2210	sym_ORTHOMCL245	7	0.930720808980589	0	0
host_ORTHOMCL2210__sym_ORTHOMCL253	host_ORTHOMCL2210	sym_ORTHOMCL253	7	0.930720808980589	0	0
host_ORTHOMCL2210__sym_ORTHOMCL303	host_ORTHOMCL2210	sym_ORTHOMCL303	7	0.930720808980589	0	0
host_ORTHOMCL2210__sym_ORTHOMCL321	host_ORTHOMCL2210	sym_ORTHOMCL321	7	0.930720808980589	0	0
host_ORTHOMCL2210__sym_ORTHOMCL330	host_ORTHOMCL2210	sym_ORTHOMCL330	7	0.930720808980589	0	0
host_ORTHOMCL2210__sym_ORTHOMCL341	host_ORTHOMCL2210	sym_ORTHOMCL341	7	0.930720808980589	0	0
host_ORTHOMCL2210__sym_ORTHOMCL347	host_ORTHOMCL2210	sym_ORTHOMCL347	7	0.930720808980589	0	0
host_ORTHOMCL2210__sym_ORTHOMCL351	host_ORTHOMCL2210	sym_ORTHOMCL351	7	0.930720808980589	0	0
host_ORTHOMCL2210__sym_ORTHOMCL353	host_ORTHOMCL2210	sym_ORTHOMCL353	7	0.930720808980589	0	0
host_ORTHOMCL2210__sym_ORTHOMCL354	host_ORTHOMCL2210	sym_ORTHOMCL354	7	0.930720808980589	0	0
host_ORTHOMCL2210__sym_ORTHOMCL380	host_ORTHOMCL2210	sym_ORTHOMCL380	7	0.913106361125944	0	0
host_ORTHOMCL2210__sym_ORTHOMCL42	host_ORTHOMCL2210	sym_ORTHOMCL42	7	0.930720808980589	0	0
host_ORTHOMCL2210__sym_ORTHOMCL427	host_ORTHOMCL2210	sym_ORTHOMCL427	7	0.930720808980589	0	0
host_ORTHOMCL2210__sym_ORTHOMCL455	host_ORTHOMCL2210	sym_ORTHOMCL455	7	0.930720808980589	0	0
host_ORTHOMCL2210__sym_ORTHOMCL456	host_ORTHOMCL2210	sym_ORTHOMCL456	7	0.909758589325468	0	0
host_ORTHOMCL2210__sym_ORTHOMCL460	host_ORTHOMCL2210	sym_ORTHOMCL460	7	0.930720808980589	0	0
host_ORTHOMCL2210__sym_ORTHOMCL484	host_ORTHOMCL2210	sym_ORTHOMCL484	7	0.930720808980589	0	0
host_ORTHOMCL2210__sym_ORTHOMCL506	host_ORTHOMCL2210	sym_ORTHOMCL506	7	0.930720808980589	0	0
host_ORTHOMCL2210__sym_ORTHOMCL531	host_ORTHOMCL2210	sym_ORTHOMCL531	7	0.930720808980589	0	0
host_ORTHOMCL2210__sym_ORTHOMCL64	host_ORTHOMCL2210	sym_ORTHOMCL64	7	0.930720808980589	0	0
host_ORTHOMCL2210__sym_ORTHOMCL76	host_ORTHOMCL2210	sym_ORTHOMCL76	7	0.930720808980589	0	0
host_ORTHOMCL2210__sym_ORTHOMCL81	host_ORTHOMCL2210	sym_ORTHOMCL81	7	0.930720808980589	0	0
host_ORTHOMCL2210__sym_ORTHOMCL82	host_ORTHOMCL2210	sym_ORTHOMCL82	7	0.919316915092634	0	0
host_ORTHOMCL2214__sym_ORTHOMCL294	host_ORTHOMCL2214	sym_ORTHOMCL294	7	0.942948799438262	0	0
host_ORTHOMCL2214__sym_ORTHOMCL329	host_ORTHOMCL2214	sym_ORTHOMCL329	7	0.919795607804595	0	0
host_ORTHOMCL2214__sym_ORTHOMCL384	host_ORTHOMCL2214	sym_ORTHOMCL384	7	0.932640610972019	0	0
host_ORTHOMCL2214__sym_ORTHOMCL434	host_ORTHOMCL2214	sym_ORTHOMCL434	7	0.934587299325445	0	0
host_ORTHOMCL2215__sym_ORTHOMCL122	host_ORTHOMCL2215	sym_ORTHOMCL122	7	0.903630502072631	0	0
host_ORTHOMCL2215__sym_ORTHOMCL473	host_ORTHOMCL2215	sym_ORTHOMCL473	7	0.968372467344709	0	0
host_ORTHOMCL2215__sym_ORTHOMCL522	host_ORTHOMCL2215	sym_ORTHOMCL522	7	0.923066364984474	0	0
host_ORTHOMCL2216__sym_ORTHOMCL372	host_ORTHOMCL2216	sym_ORTHOMCL372	7	0.916032420486842	0	0
host_ORTHOMCL2216__sym_ORTHOMCL44	host_ORTHOMCL2216	sym_ORTHOMCL44	7	0.908588058974348	0	0
host_ORTHOMCL2217__sym_ORTHOMCL175	host_ORTHOMCL2217	sym_ORTHOMCL175	7	0.933385121587614	0	0
host_ORTHOMCL2217__sym_ORTHOMCL473	host_ORTHOMCL2217	sym_ORTHOMCL473	7	0.912473765954788	0	0
host_ORTHOMCL2217__sym_ORTHOMCL522	host_ORTHOMCL2217	sym_ORTHOMCL522	7	0.951396338307736	0	0
host_ORTHOMCL2219__sym_ORTHOMCL380	host_ORTHOMCL2219	sym_ORTHOMCL380	7	0.909621602115683	0	0
host_ORTHOMCL2219__sym_ORTHOMCL473	host_ORTHOMCL2219	sym_ORTHOMCL473	7	0.92414911657109	0	0
host_ORTHOMCL2220__sym_ORTHOMCL56	host_ORTHOMCL2220	sym_ORTHOMCL56	7	0.903340047371511	0	0
host_ORTHOMCL2225__sym_ORTHOMCL200	host_ORTHOMCL2225	sym_ORTHOMCL200	7	0.922272999780047	0	0
host_ORTHOMCL2225__sym_ORTHOMCL352	host_ORTHOMCL2225	sym_ORTHOMCL352	7	0.903822138339427	0	0
host_ORTHOMCL2225__sym_ORTHOMCL373	host_ORTHOMCL2225	sym_ORTHOMCL373	7	0.922217028125799	0	0
host_ORTHOMCL2225__sym_ORTHOMCL408	host_ORTHOMCL2225	sym_ORTHOMCL408	7	0.913243033575691	0	0
host_ORTHOMCL2225__sym_ORTHOMCL419	host_ORTHOMCL2225	sym_ORTHOMCL419	7	0.920791393180186	0	0
host_ORTHOMCL2225__sym_ORTHOMCL478	host_ORTHOMCL2225	sym_ORTHOMCL478	7	0.943971406916929	0	0
host_ORTHOMCL2225__sym_ORTHOMCL492	host_ORTHOMCL2225	sym_ORTHOMCL492	7	0.954853961226344	0	0
host_ORTHOMCL2225__sym_ORTHOMCL505	host_ORTHOMCL2225	sym_ORTHOMCL505	7	0.991583331401444	0	0
host_ORTHOMCL2226__sym_ORTHOMCL205	host_ORTHOMCL2226	sym_ORTHOMCL205	7	0.908022076045237	0	0
host_ORTHOMCL2233__sym_ORTHOMCL15	host_ORTHOMCL2233	sym_ORTHOMCL15	7	0.921703784431344	0	0
host_ORTHOMCL2233__sym_ORTHOMCL232	host_ORTHOMCL2233	sym_ORTHOMCL232	7	0.919387288137856	0	0
host_ORTHOMCL2233__sym_ORTHOMCL380	host_ORTHOMCL2233	sym_ORTHOMCL380	7	0.933505310027206	0	0
host_ORTHOMCL2233__sym_ORTHOMCL473	host_ORTHOMCL2233	sym_ORTHOMCL473	7	0.905859309963373	0	0
host_ORTHOMCL2234__sym_ORTHOMCL294	host_ORTHOMCL2234	sym_ORTHOMCL294	7	0.926234697752317	0	0
host_ORTHOMCL2234__sym_ORTHOMCL384	host_ORTHOMCL2234	sym_ORTHOMCL384	7	0.934073159636296	0	0
host_ORTHOMCL2234__sym_ORTHOMCL434	host_ORTHOMCL2234	sym_ORTHOMCL434	7	0.924603040744465	0	0
host_ORTHOMCL2235__sym_ORTHOMCL143	host_ORTHOMCL2235	sym_ORTHOMCL143	7	0.928059789093536	0	0
host_ORTHOMCL2238__sym_ORTHOMCL125	host_ORTHOMCL2238	sym_ORTHOMCL125	7	0.901981542143764	0	0
host_ORTHOMCL2238__sym_ORTHOMCL473	host_ORTHOMCL2238	sym_ORTHOMCL473	7	0.907040731921901	0	0
host_ORTHOMCL2239__sym_ORTHOMCL124	host_ORTHOMCL2239	sym_ORTHOMCL124	7	0.915748169357447	0	0
host_ORTHOMCL2239__sym_ORTHOMCL171	host_ORTHOMCL2239	sym_ORTHOMCL171	7	0.9093522237041	0	0
host_ORTHOMCL2239__sym_ORTHOMCL310	host_ORTHOMCL2239	sym_ORTHOMCL310	7	0.934364451956582	0	0
host_ORTHOMCL2240__sym_ORTHOMCL459	host_ORTHOMCL2240	sym_ORTHOMCL459	7	0.929526851028732	0	0
host_ORTHOMCL2242__sym_ORTHOMCL522	host_ORTHOMCL2242	sym_ORTHOMCL522	7	0.90282705986994	0	0
host_ORTHOMCL2245__sym_ORTHOMCL372	host_ORTHOMCL2245	sym_ORTHOMCL372	7	0.931736281211787	0	0
host_ORTHOMCL2245__sym_ORTHOMCL459	host_ORTHOMCL2245	sym_ORTHOMCL459	7	0.901207939274277	0	0
host_ORTHOMCL2248__sym_ORTHOMCL192	host_ORTHOMCL2248	sym_ORTHOMCL192	7	0.918029505933012	0	0
host_ORTHOMCL2250__sym_ORTHOMCL175	host_ORTHOMCL2250	sym_ORTHOMCL175	7	0.926635973667609	0	0
host_ORTHOMCL2250__sym_ORTHOMCL522	host_ORTHOMCL2250	sym_ORTHOMCL522	7	0.919358117650708	0	0
host_ORTHOMCL2252__sym_ORTHOMCL104	host_ORTHOMCL2252	sym_ORTHOMCL104	7	0.922187901241557	0	0
host_ORTHOMCL2252__sym_ORTHOMCL106	host_ORTHOMCL2252	sym_ORTHOMCL106	7	0.922187901241557	0	0
host_ORTHOMCL2252__sym_ORTHOMCL107	host_ORTHOMCL2252	sym_ORTHOMCL107	7	0.922187901241557	0	0
host_ORTHOMCL2252__sym_ORTHOMCL134	host_ORTHOMCL2252	sym_ORTHOMCL134	7	0.922187901241557	0	0
host_ORTHOMCL2252__sym_ORTHOMCL137	host_ORTHOMCL2252	sym_ORTHOMCL137	7	0.922187901241557	0	0
host_ORTHOMCL2252__sym_ORTHOMCL139	host_ORTHOMCL2252	sym_ORTHOMCL139	7	0.922187901241557	0	0
host_ORTHOMCL2252__sym_ORTHOMCL148	host_ORTHOMCL2252	sym_ORTHOMCL148	7	0.922187901241557	0	0
host_ORTHOMCL2252__sym_ORTHOMCL15	host_ORTHOMCL2252	sym_ORTHOMCL15	7	0.926573865840364	0	0
host_ORTHOMCL2252__sym_ORTHOMCL159	host_ORTHOMCL2252	sym_ORTHOMCL159	7	0.922187901241557	0	0
host_ORTHOMCL2252__sym_ORTHOMCL172	host_ORTHOMCL2252	sym_ORTHOMCL172	7	0.922187901241557	0	0
host_ORTHOMCL2252__sym_ORTHOMCL175	host_ORTHOMCL2252	sym_ORTHOMCL175	7	0.932769407318074	0	0
host_ORTHOMCL2252__sym_ORTHOMCL181	host_ORTHOMCL2252	sym_ORTHOMCL181	7	0.922187901241557	0	0
host_ORTHOMCL2252__sym_ORTHOMCL19	host_ORTHOMCL2252	sym_ORTHOMCL19	7	0.922187901241557	0	0
host_ORTHOMCL2252__sym_ORTHOMCL230	host_ORTHOMCL2252	sym_ORTHOMCL230	7	0.922187901241557	0	0
host_ORTHOMCL2252__sym_ORTHOMCL241	host_ORTHOMCL2252	sym_ORTHOMCL241	7	0.922187901241557	0	0
host_ORTHOMCL2252__sym_ORTHOMCL245	host_ORTHOMCL2252	sym_ORTHOMCL245	7	0.922187901241557	0	0
host_ORTHOMCL2252__sym_ORTHOMCL253	host_ORTHOMCL2252	sym_ORTHOMCL253	7	0.922187901241557	0	0
host_ORTHOMCL2252__sym_ORTHOMCL303	host_ORTHOMCL2252	sym_ORTHOMCL303	7	0.922187901241557	0	0
host_ORTHOMCL2252__sym_ORTHOMCL321	host_ORTHOMCL2252	sym_ORTHOMCL321	7	0.922187901241557	0	0
host_ORTHOMCL2252__sym_ORTHOMCL330	host_ORTHOMCL2252	sym_ORTHOMCL330	7	0.922187901241557	0	0
host_ORTHOMCL2252__sym_ORTHOMCL341	host_ORTHOMCL2252	sym_ORTHOMCL341	7	0.922187901241557	0	0
host_ORTHOMCL2252__sym_ORTHOMCL347	host_ORTHOMCL2252	sym_ORTHOMCL347	7	0.922187901241557	0	0
host_ORTHOMCL2252__sym_ORTHOMCL351	host_ORTHOMCL2252	sym_ORTHOMCL351	7	0.922187901241557	0	0
host_ORTHOMCL2252__sym_ORTHOMCL353	host_ORTHOMCL2252	sym_ORTHOMCL353	7	0.922187901241557	0	0
host_ORTHOMCL2252__sym_ORTHOMCL354	host_ORTHOMCL2252	sym_ORTHOMCL354	7	0.922187901241557	0	0
host_ORTHOMCL2252__sym_ORTHOMCL42	host_ORTHOMCL2252	sym_ORTHOMCL42	7	0.922187901241557	0	0
host_ORTHOMCL2252__sym_ORTHOMCL427	host_ORTHOMCL2252	sym_ORTHOMCL427	7	0.922187901241557	0	0
host_ORTHOMCL2252__sym_ORTHOMCL455	host_ORTHOMCL2252	sym_ORTHOMCL455	7	0.922187901241557	0	0
host_ORTHOMCL2252__sym_ORTHOMCL460	host_ORTHOMCL2252	sym_ORTHOMCL460	7	0.922187901241557	0	0
host_ORTHOMCL2252__sym_ORTHOMCL473	host_ORTHOMCL2252	sym_ORTHOMCL473	7	0.943243269659579	0	0
host_ORTHOMCL2252__sym_ORTHOMCL484	host_ORTHOMCL2252	sym_ORTHOMCL484	7	0.922187901241557	0	0
host_ORTHOMCL2252__sym_ORTHOMCL506	host_ORTHOMCL2252	sym_ORTHOMCL506	7	0.922187901241557	0	0
host_ORTHOMCL2252__sym_ORTHOMCL531	host_ORTHOMCL2252	sym_ORTHOMCL531	7	0.922187901241557	0	0
host_ORTHOMCL2252__sym_ORTHOMCL64	host_ORTHOMCL2252	sym_ORTHOMCL64	7	0.922187901241557	0	0
host_ORTHOMCL2252__sym_ORTHOMCL76	host_ORTHOMCL2252	sym_ORTHOMCL76	7	0.922187901241557	0	0
host_ORTHOMCL2252__sym_ORTHOMCL81	host_ORTHOMCL2252	sym_ORTHOMCL81	7	0.922187901241557	0	0
host_ORTHOMCL2253__sym_ORTHOMCL452	host_ORTHOMCL2253	sym_ORTHOMCL452	7	0.912384150760279	0	0
host_ORTHOMCL2258__sym_ORTHOMCL423	host_ORTHOMCL2258	sym_ORTHOMCL423	7	0.919907229619257	0	0
host_ORTHOMCL2265__sym_ORTHOMCL527	host_ORTHOMCL2265	sym_ORTHOMCL527	7	0.901179319757479	0	0
host_ORTHOMCL2266__sym_ORTHOMCL339	host_ORTHOMCL2266	sym_ORTHOMCL339	7	0.925621733677495	0	0
host_ORTHOMCL2267__sym_ORTHOMCL522	host_ORTHOMCL2267	sym_ORTHOMCL522	7	0.90618137207184	0	0
host_ORTHOMCL2272__sym_ORTHOMCL175	host_ORTHOMCL2272	sym_ORTHOMCL175	7	0.904962589105686	0	0
host_ORTHOMCL2275__sym_ORTHOMCL345	host_ORTHOMCL2275	sym_ORTHOMCL345	7	0.914688745567523	0	0
host_ORTHOMCL2278__sym_ORTHOMCL298	host_ORTHOMCL2278	sym_ORTHOMCL298	7	0.937810289052657	0	0
host_ORTHOMCL2278__sym_ORTHOMCL44	host_ORTHOMCL2278	sym_ORTHOMCL44	7	0.941476013800289	0	0
host_ORTHOMCL2279__sym_ORTHOMCL298	host_ORTHOMCL2279	sym_ORTHOMCL298	7	0.925063627846904	0	0
host_ORTHOMCL2279__sym_ORTHOMCL44	host_ORTHOMCL2279	sym_ORTHOMCL44	7	0.902451092422905	0	0
host_ORTHOMCL2281__sym_ORTHOMCL18	host_ORTHOMCL2281	sym_ORTHOMCL18	7	0.909411893096003	0	0
host_ORTHOMCL2281__sym_ORTHOMCL332	host_ORTHOMCL2281	sym_ORTHOMCL332	7	0.917710040201108	0	0
host_ORTHOMCL2282__sym_ORTHOMCL224	host_ORTHOMCL2282	sym_ORTHOMCL224	7	0.918005920965697	0	0
host_ORTHOMCL2282__sym_ORTHOMCL72	host_ORTHOMCL2282	sym_ORTHOMCL72	7	0.930968430913023	0	0
host_ORTHOMCL2283__sym_ORTHOMCL125	host_ORTHOMCL2283	sym_ORTHOMCL125	7	0.907299368291194	0	0
host_ORTHOMCL2283__sym_ORTHOMCL15	host_ORTHOMCL2283	sym_ORTHOMCL15	7	0.912797127515117	0	0
host_ORTHOMCL2283__sym_ORTHOMCL175	host_ORTHOMCL2283	sym_ORTHOMCL175	7	0.930127028095231	0	0
host_ORTHOMCL2283__sym_ORTHOMCL380	host_ORTHOMCL2283	sym_ORTHOMCL380	7	0.914319475288228	0	0
host_ORTHOMCL2283__sym_ORTHOMCL473	host_ORTHOMCL2283	sym_ORTHOMCL473	7	0.921844723905742	0	0
host_ORTHOMCL2283__sym_ORTHOMCL522	host_ORTHOMCL2283	sym_ORTHOMCL522	7	0.900675292237203	0	0
host_ORTHOMCL2284__sym_ORTHOMCL142	host_ORTHOMCL2284	sym_ORTHOMCL142	7	0.904849016452361	0	0
host_ORTHOMCL2284__sym_ORTHOMCL514	host_ORTHOMCL2284	sym_ORTHOMCL514	7	0.945859155470371	0	0
host_ORTHOMCL2286__sym_ORTHOMCL118	host_ORTHOMCL2286	sym_ORTHOMCL118	7	0.909254626788242	0	0
host_ORTHOMCL2291__sym_ORTHOMCL305	host_ORTHOMCL2291	sym_ORTHOMCL305	7	0.917311922221739	0	0
host_ORTHOMCL2291__sym_ORTHOMCL359	host_ORTHOMCL2291	sym_ORTHOMCL359	7	0.910930494258152	0	0
host_ORTHOMCL2294__sym_ORTHOMCL118	host_ORTHOMCL2294	sym_ORTHOMCL118	7	0.90583493350147	0	0
host_ORTHOMCL2294__sym_ORTHOMCL309	host_ORTHOMCL2294	sym_ORTHOMCL309	7	0.937359235368726	0	0
host_ORTHOMCL2296__sym_ORTHOMCL175	host_ORTHOMCL2296	sym_ORTHOMCL175	7	0.915274683872643	0	0
host_ORTHOMCL2299__sym_ORTHOMCL175	host_ORTHOMCL2299	sym_ORTHOMCL175	7	0.903290128643972	0	0
host_ORTHOMCL2300__sym_ORTHOMCL432	host_ORTHOMCL2300	sym_ORTHOMCL432	7	0.903929930899995	0	0
host_ORTHOMCL2303__sym_ORTHOMCL430	host_ORTHOMCL2303	sym_ORTHOMCL430	7	0.920905488786336	0	0
host_ORTHOMCL2303__sym_ORTHOMCL56	host_ORTHOMCL2303	sym_ORTHOMCL56	7	0.955292509139848	0	0
host_ORTHOMCL2304__sym_ORTHOMCL118	host_ORTHOMCL2304	sym_ORTHOMCL118	7	0.931994475795503	0	0
host_ORTHOMCL2306__sym_ORTHOMCL125	host_ORTHOMCL2306	sym_ORTHOMCL125	7	0.931795745633218	0	0
host_ORTHOMCL2306__sym_ORTHOMCL15	host_ORTHOMCL2306	sym_ORTHOMCL15	7	0.926041528332566	0	0
host_ORTHOMCL2306__sym_ORTHOMCL175	host_ORTHOMCL2306	sym_ORTHOMCL175	7	0.927089133544768	0	0
host_ORTHOMCL2306__sym_ORTHOMCL473	host_ORTHOMCL2306	sym_ORTHOMCL473	7	0.919206938808196	0	0
host_ORTHOMCL2309__sym_ORTHOMCL390	host_ORTHOMCL2309	sym_ORTHOMCL390	7	0.918371817892305	0	0
host_ORTHOMCL2312__sym_ORTHOMCL119	host_ORTHOMCL2312	sym_ORTHOMCL119	7	0.943242013779955	0	0
host_ORTHOMCL2312__sym_ORTHOMCL120	host_ORTHOMCL2312	sym_ORTHOMCL120	7	0.921356710450507	0	0
host_ORTHOMCL2312__sym_ORTHOMCL121	host_ORTHOMCL2312	sym_ORTHOMCL121	7	0.922312196552629	0	0
host_ORTHOMCL2312__sym_ORTHOMCL123	host_ORTHOMCL2312	sym_ORTHOMCL123	7	0.958561033626194	0	0
host_ORTHOMCL2312__sym_ORTHOMCL14	host_ORTHOMCL2312	sym_ORTHOMCL14	7	0.920354286152557	0	0
host_ORTHOMCL2312__sym_ORTHOMCL145	host_ORTHOMCL2312	sym_ORTHOMCL145	7	0.905942077033781	0	0
host_ORTHOMCL2312__sym_ORTHOMCL188	host_ORTHOMCL2312	sym_ORTHOMCL188	7	0.966133444985334	0	0
host_ORTHOMCL2312__sym_ORTHOMCL208	host_ORTHOMCL2312	sym_ORTHOMCL208	7	0.931341922897387	0	0
host_ORTHOMCL2312__sym_ORTHOMCL46	host_ORTHOMCL2312	sym_ORTHOMCL46	7	0.912303252590615	0	0
host_ORTHOMCL2312__sym_ORTHOMCL469	host_ORTHOMCL2312	sym_ORTHOMCL469	7	0.925477287246605	0	0
host_ORTHOMCL2312__sym_ORTHOMCL497	host_ORTHOMCL2312	sym_ORTHOMCL497	7	0.905459045147552	0	0
host_ORTHOMCL2312__sym_ORTHOMCL502	host_ORTHOMCL2312	sym_ORTHOMCL502	7	0.922539979870415	0	0
host_ORTHOMCL2312__sym_ORTHOMCL86	host_ORTHOMCL2312	sym_ORTHOMCL86	7	0.940152379822588	0	0
host_ORTHOMCL2314__sym_ORTHOMCL390	host_ORTHOMCL2314	sym_ORTHOMCL390	7	0.910562208511836	0	0
host_ORTHOMCL2316__sym_ORTHOMCL175	host_ORTHOMCL2316	sym_ORTHOMCL175	7	0.922450490013837	0	0
host_ORTHOMCL2316__sym_ORTHOMCL522	host_ORTHOMCL2316	sym_ORTHOMCL522	7	0.931975480582706	0	0
host_ORTHOMCL2323__sym_ORTHOMCL368	host_ORTHOMCL2323	sym_ORTHOMCL368	7	0.904204443160133	0	0
host_ORTHOMCL2324__sym_ORTHOMCL223	host_ORTHOMCL2324	sym_ORTHOMCL223	7	0.954338797659371	0	0
host_ORTHOMCL2324__sym_ORTHOMCL227	host_ORTHOMCL2324	sym_ORTHOMCL227	7	0.900092152738149	0	0
host_ORTHOMCL2324__sym_ORTHOMCL256	host_ORTHOMCL2324	sym_ORTHOMCL256	7	0.91009369205034	0	0
host_ORTHOMCL2324__sym_ORTHOMCL287	host_ORTHOMCL2324	sym_ORTHOMCL287	7	0.901407611334218	0	0
host_ORTHOMCL2324__sym_ORTHOMCL305	host_ORTHOMCL2324	sym_ORTHOMCL305	7	0.93854216204147	0	0
host_ORTHOMCL2324__sym_ORTHOMCL359	host_ORTHOMCL2324	sym_ORTHOMCL359	7	0.94621750340334	0	0
host_ORTHOMCL2324__sym_ORTHOMCL415	host_ORTHOMCL2324	sym_ORTHOMCL415	7	0.903479876693459	0	0
host_ORTHOMCL2324__sym_ORTHOMCL431	host_ORTHOMCL2324	sym_ORTHOMCL431	7	0.907100103758468	0	0
host_ORTHOMCL2324__sym_ORTHOMCL479	host_ORTHOMCL2324	sym_ORTHOMCL479	7	0.928389692516842	0	0
host_ORTHOMCL2324__sym_ORTHOMCL88	host_ORTHOMCL2324	sym_ORTHOMCL88	7	0.969110780454308	0	0
host_ORTHOMCL2326__sym_ORTHOMCL175	host_ORTHOMCL2326	sym_ORTHOMCL175	7	0.91587666027777	0	0
host_ORTHOMCL2326__sym_ORTHOMCL473	host_ORTHOMCL2326	sym_ORTHOMCL473	7	0.913627061637127	0	0
host_ORTHOMCL2326__sym_ORTHOMCL522	host_ORTHOMCL2326	sym_ORTHOMCL522	7	0.916611873725429	0	0
host_ORTHOMCL2327__sym_ORTHOMCL430	host_ORTHOMCL2327	sym_ORTHOMCL430	7	0.911718289323708	0	0
host_ORTHOMCL2328__sym_ORTHOMCL192	host_ORTHOMCL2328	sym_ORTHOMCL192	7	0.907421553105273	0	0
host_ORTHOMCL2328__sym_ORTHOMCL24	host_ORTHOMCL2328	sym_ORTHOMCL24	7	0.931072914980615	0	0
host_ORTHOMCL2328__sym_ORTHOMCL280	host_ORTHOMCL2328	sym_ORTHOMCL280	7	0.912955898248912	0	0
host_ORTHOMCL2328__sym_ORTHOMCL370	host_ORTHOMCL2328	sym_ORTHOMCL370	7	0.924254394443762	0	0
host_ORTHOMCL2328__sym_ORTHOMCL403	host_ORTHOMCL2328	sym_ORTHOMCL403	7	0.908576400056617	0	0
host_ORTHOMCL2328__sym_ORTHOMCL408	host_ORTHOMCL2328	sym_ORTHOMCL408	7	0.903377972163115	0	0
host_ORTHOMCL2328__sym_ORTHOMCL419	host_ORTHOMCL2328	sym_ORTHOMCL419	7	0.95469807527133	0	0
host_ORTHOMCL2328__sym_ORTHOMCL478	host_ORTHOMCL2328	sym_ORTHOMCL478	7	0.966052575287236	0	0
host_ORTHOMCL2328__sym_ORTHOMCL505	host_ORTHOMCL2328	sym_ORTHOMCL505	7	0.939949843249696	0	0
host_ORTHOMCL2328__sym_ORTHOMCL519	host_ORTHOMCL2328	sym_ORTHOMCL519	7	0.941619328289847	0	0
host_ORTHOMCL2328__sym_ORTHOMCL59	host_ORTHOMCL2328	sym_ORTHOMCL59	7	0.904985497557119	0	0
host_ORTHOMCL2333__sym_ORTHOMCL175	host_ORTHOMCL2333	sym_ORTHOMCL175	7	0.912852604723466	0	0
host_ORTHOMCL2333__sym_ORTHOMCL473	host_ORTHOMCL2333	sym_ORTHOMCL473	7	0.928751139548773	0	0
host_ORTHOMCL2333__sym_ORTHOMCL522	host_ORTHOMCL2333	sym_ORTHOMCL522	7	0.923473364839513	0	0
host_ORTHOMCL2335__sym_ORTHOMCL522	host_ORTHOMCL2335	sym_ORTHOMCL522	7	0.920454059332318	0	0
host_ORTHOMCL2336__sym_ORTHOMCL117	host_ORTHOMCL2336	sym_ORTHOMCL117	7	0.900148097929165	0	0
host_ORTHOMCL2340__sym_ORTHOMCL522	host_ORTHOMCL2340	sym_ORTHOMCL522	7	0.908228564971691	0	0
host_ORTHOMCL2341__sym_ORTHOMCL112	host_ORTHOMCL2341	sym_ORTHOMCL112	7	0.907341613820461	0	0
host_ORTHOMCL2341__sym_ORTHOMCL227	host_ORTHOMCL2341	sym_ORTHOMCL227	7	0.948511634809619	0	0
host_ORTHOMCL2341__sym_ORTHOMCL267	host_ORTHOMCL2341	sym_ORTHOMCL267	7	0.942157257437207	0	0
host_ORTHOMCL2341__sym_ORTHOMCL283	host_ORTHOMCL2341	sym_ORTHOMCL283	7	0.945352679599242	0	0
host_ORTHOMCL2341__sym_ORTHOMCL287	host_ORTHOMCL2341	sym_ORTHOMCL287	7	0.941513780602872	0	0
host_ORTHOMCL2341__sym_ORTHOMCL31	host_ORTHOMCL2341	sym_ORTHOMCL31	7	0.932070364270983	0	0
host_ORTHOMCL2341__sym_ORTHOMCL345	host_ORTHOMCL2341	sym_ORTHOMCL345	7	0.907468886753181	0	0
host_ORTHOMCL2341__sym_ORTHOMCL349	host_ORTHOMCL2341	sym_ORTHOMCL349	7	0.926905339331732	0	0
host_ORTHOMCL2341__sym_ORTHOMCL415	host_ORTHOMCL2341	sym_ORTHOMCL415	7	0.902738866773658	0	0
host_ORTHOMCL2341__sym_ORTHOMCL416	host_ORTHOMCL2341	sym_ORTHOMCL416	7	0.940369135007554	0	0
host_ORTHOMCL2341__sym_ORTHOMCL453	host_ORTHOMCL2341	sym_ORTHOMCL453	7	0.942157257437207	0	0
host_ORTHOMCL2341__sym_ORTHOMCL457	host_ORTHOMCL2341	sym_ORTHOMCL457	7	0.925023439610784	0	0
host_ORTHOMCL2344__sym_ORTHOMCL502	host_ORTHOMCL2344	sym_ORTHOMCL502	7	0.928167777186406	0	0
host_ORTHOMCL2345__sym_ORTHOMCL211	host_ORTHOMCL2345	sym_ORTHOMCL211	7	0.920312407384936	0	0
host_ORTHOMCL2347__sym_ORTHOMCL125	host_ORTHOMCL2347	sym_ORTHOMCL125	7	0.90481733349134	0	0
host_ORTHOMCL2347__sym_ORTHOMCL15	host_ORTHOMCL2347	sym_ORTHOMCL15	7	0.901994480503063	0	0
host_ORTHOMCL2352__sym_ORTHOMCL227	host_ORTHOMCL2352	sym_ORTHOMCL227	7	0.900316353664354	0	0
host_ORTHOMCL2352__sym_ORTHOMCL267	host_ORTHOMCL2352	sym_ORTHOMCL267	7	0.938174503721871	0	0
host_ORTHOMCL2352__sym_ORTHOMCL287	host_ORTHOMCL2352	sym_ORTHOMCL287	7	0.94254812313886	0	0
host_ORTHOMCL2352__sym_ORTHOMCL305	host_ORTHOMCL2352	sym_ORTHOMCL305	7	0.912322667062289	0	0
host_ORTHOMCL2352__sym_ORTHOMCL416	host_ORTHOMCL2352	sym_ORTHOMCL416	7	0.932121061155169	0	0
host_ORTHOMCL2352__sym_ORTHOMCL453	host_ORTHOMCL2352	sym_ORTHOMCL453	7	0.938174503721871	0	0
host_ORTHOMCL2352__sym_ORTHOMCL479	host_ORTHOMCL2352	sym_ORTHOMCL479	7	0.942707779854994	0	0
host_ORTHOMCL2352__sym_ORTHOMCL88	host_ORTHOMCL2352	sym_ORTHOMCL88	7	0.92173695831264	0	0
host_ORTHOMCL2353__sym_ORTHOMCL56	host_ORTHOMCL2353	sym_ORTHOMCL56	7	0.907101035763325	0	0
host_ORTHOMCL2356__sym_ORTHOMCL191	host_ORTHOMCL2356	sym_ORTHOMCL191	7	0.903189033267814	0	0
host_ORTHOMCL2356__sym_ORTHOMCL425	host_ORTHOMCL2356	sym_ORTHOMCL425	7	0.922216900269216	0	0
host_ORTHOMCL2359__sym_ORTHOMCL113	host_ORTHOMCL2359	sym_ORTHOMCL113	7	0.935666049576537	0	0
host_ORTHOMCL2359__sym_ORTHOMCL115	host_ORTHOMCL2359	sym_ORTHOMCL115	7	0.909422525922838	0	0
host_ORTHOMCL2359__sym_ORTHOMCL133	host_ORTHOMCL2359	sym_ORTHOMCL133	7	0.909511733671124	0	0
host_ORTHOMCL2359__sym_ORTHOMCL279	host_ORTHOMCL2359	sym_ORTHOMCL279	7	0.918731155952792	0	0
host_ORTHOMCL2359__sym_ORTHOMCL374	host_ORTHOMCL2359	sym_ORTHOMCL374	7	0.914132132315078	0	0
host_ORTHOMCL2359__sym_ORTHOMCL499	host_ORTHOMCL2359	sym_ORTHOMCL499	7	0.900617045251116	0	0
host_ORTHOMCL2360__sym_ORTHOMCL430	host_ORTHOMCL2360	sym_ORTHOMCL430	7	0.919906315741805	0	0
host_ORTHOMCL2360__sym_ORTHOMCL56	host_ORTHOMCL2360	sym_ORTHOMCL56	7	0.908184524413558	0	0
host_ORTHOMCL2361__sym_ORTHOMCL430	host_ORTHOMCL2361	sym_ORTHOMCL430	7	0.918198231904779	0	0
host_ORTHOMCL2361__sym_ORTHOMCL56	host_ORTHOMCL2361	sym_ORTHOMCL56	7	0.953385098731199	0	0
host_ORTHOMCL2363__sym_ORTHOMCL473	host_ORTHOMCL2363	sym_ORTHOMCL473	7	0.945374770914037	0	0
host_ORTHOMCL2363__sym_ORTHOMCL522	host_ORTHOMCL2363	sym_ORTHOMCL522	7	0.922533826894991	0	0
host_ORTHOMCL2365__sym_ORTHOMCL46	host_ORTHOMCL2365	sym_ORTHOMCL46	7	0.901733061563364	0	0
host_ORTHOMCL2367__sym_ORTHOMCL422	host_ORTHOMCL2367	sym_ORTHOMCL422	7	0.913862395669442	0	0
host_ORTHOMCL2368__sym_ORTHOMCL113	host_ORTHOMCL2368	sym_ORTHOMCL113	7	0.936567697698973	0	0
host_ORTHOMCL2368__sym_ORTHOMCL279	host_ORTHOMCL2368	sym_ORTHOMCL279	7	0.929124911514567	0	0
host_ORTHOMCL2370__sym_ORTHOMCL154	host_ORTHOMCL2370	sym_ORTHOMCL154	7	0.90023743683169	0	0
host_ORTHOMCL2370__sym_ORTHOMCL170	host_ORTHOMCL2370	sym_ORTHOMCL170	7	0.900434483477909	0	0
host_ORTHOMCL2372__sym_ORTHOMCL122	host_ORTHOMCL2372	sym_ORTHOMCL122	7	0.96387413627462	0	0
host_ORTHOMCL2372__sym_ORTHOMCL155	host_ORTHOMCL2372	sym_ORTHOMCL155	7	0.904271254010017	0	0
host_ORTHOMCL2372__sym_ORTHOMCL224	host_ORTHOMCL2372	sym_ORTHOMCL224	7	0.909849368427707	0	0
host_ORTHOMCL2372__sym_ORTHOMCL473	host_ORTHOMCL2372	sym_ORTHOMCL473	7	0.96930264306664	0	0
host_ORTHOMCL2373__sym_ORTHOMCL260	host_ORTHOMCL2373	sym_ORTHOMCL260	7	0.925991601936398	0	0
host_ORTHOMCL2373__sym_ORTHOMCL97	host_ORTHOMCL2373	sym_ORTHOMCL97	7	0.920906604414875	0	0
host_ORTHOMCL2379__sym_ORTHOMCL361	host_ORTHOMCL2379	sym_ORTHOMCL361	7	0.911142892525737	0	0
host_ORTHOMCL2380__sym_ORTHOMCL101	host_ORTHOMCL2380	sym_ORTHOMCL101	7	0.910636965654941	0	0
host_ORTHOMCL2384__sym_ORTHOMCL200	host_ORTHOMCL2384	sym_ORTHOMCL200	7	0.93407269231489	0	0
host_ORTHOMCL2384__sym_ORTHOMCL352	host_ORTHOMCL2384	sym_ORTHOMCL352	7	0.916004076213808	0	0
host_ORTHOMCL2384__sym_ORTHOMCL492	host_ORTHOMCL2384	sym_ORTHOMCL492	7	0.94728753473946	0	0
host_ORTHOMCL2384__sym_ORTHOMCL505	host_ORTHOMCL2384	sym_ORTHOMCL505	7	0.959483741435492	0	0
host_ORTHOMCL2385__sym_ORTHOMCL259	host_ORTHOMCL2385	sym_ORTHOMCL259	7	0.909680981837683	0	0
host_ORTHOMCL2385__sym_ORTHOMCL382	host_ORTHOMCL2385	sym_ORTHOMCL382	7	0.902403533713666	0	0
host_ORTHOMCL2386__sym_ORTHOMCL430	host_ORTHOMCL2386	sym_ORTHOMCL430	7	0.936861932770625	0	0
host_ORTHOMCL2391__sym_ORTHOMCL372	host_ORTHOMCL2391	sym_ORTHOMCL372	7	0.91473084613762	0	0
host_ORTHOMCL2391__sym_ORTHOMCL68	host_ORTHOMCL2391	sym_ORTHOMCL68	7	0.908280624732205	0	0
host_ORTHOMCL2392__sym_ORTHOMCL265	host_ORTHOMCL2392	sym_ORTHOMCL265	7	0.936749334138254	0	0
host_ORTHOMCL2394__sym_ORTHOMCL72	host_ORTHOMCL2394	sym_ORTHOMCL72	7	0.917284618039645	0	0
host_ORTHOMCL2398__sym_ORTHOMCL200	host_ORTHOMCL2398	sym_ORTHOMCL200	7	0.912932112560278	0	0
host_ORTHOMCL2398__sym_ORTHOMCL352	host_ORTHOMCL2398	sym_ORTHOMCL352	7	0.944665285755	0	0
host_ORTHOMCL2398__sym_ORTHOMCL478	host_ORTHOMCL2398	sym_ORTHOMCL478	7	0.924153990546617	0	0
host_ORTHOMCL2398__sym_ORTHOMCL492	host_ORTHOMCL2398	sym_ORTHOMCL492	7	0.924110125946534	0	0
host_ORTHOMCL2398__sym_ORTHOMCL505	host_ORTHOMCL2398	sym_ORTHOMCL505	7	0.94907220372704	0	0
host_ORTHOMCL2401__sym_ORTHOMCL175	host_ORTHOMCL2401	sym_ORTHOMCL175	7	0.92320817238977	0	0
host_ORTHOMCL2401__sym_ORTHOMCL380	host_ORTHOMCL2401	sym_ORTHOMCL380	7	0.902980216862357	0	0
host_ORTHOMCL2401__sym_ORTHOMCL473	host_ORTHOMCL2401	sym_ORTHOMCL473	7	0.920160932617062	0	0
host_ORTHOMCL2401__sym_ORTHOMCL522	host_ORTHOMCL2401	sym_ORTHOMCL522	7	0.91682401482612	0	0
host_ORTHOMCL2403__sym_ORTHOMCL175	host_ORTHOMCL2403	sym_ORTHOMCL175	7	0.901796295092781	0	0
host_ORTHOMCL2404__sym_ORTHOMCL423	host_ORTHOMCL2404	sym_ORTHOMCL423	7	0.922935354405928	0	0
host_ORTHOMCL2405__sym_ORTHOMCL277	host_ORTHOMCL2405	sym_ORTHOMCL277	7	0.912897729443436	0	0
host_ORTHOMCL2408__sym_ORTHOMCL511	host_ORTHOMCL2408	sym_ORTHOMCL511	7	0.902827880424303	0	0
host_ORTHOMCL2410__sym_ORTHOMCL126	host_ORTHOMCL2410	sym_ORTHOMCL126	7	0.905404036231244	0	0
host_ORTHOMCL2410__sym_ORTHOMCL346	host_ORTHOMCL2410	sym_ORTHOMCL346	7	0.910749369848703	0	0
host_ORTHOMCL2410__sym_ORTHOMCL35	host_ORTHOMCL2410	sym_ORTHOMCL35	7	0.920939422773149	0	0
host_ORTHOMCL2410__sym_ORTHOMCL372	host_ORTHOMCL2410	sym_ORTHOMCL372	7	0.978527533827928	0	0
host_ORTHOMCL2410__sym_ORTHOMCL423	host_ORTHOMCL2410	sym_ORTHOMCL423	7	0.902436747059289	0	0
host_ORTHOMCL2410__sym_ORTHOMCL459	host_ORTHOMCL2410	sym_ORTHOMCL459	7	0.958490448052225	0	0
host_ORTHOMCL2410__sym_ORTHOMCL527	host_ORTHOMCL2410	sym_ORTHOMCL527	7	0.919901383374029	0	0
host_ORTHOMCL2410__sym_ORTHOMCL68	host_ORTHOMCL2410	sym_ORTHOMCL68	7	0.95363664183162	0	0
host_ORTHOMCL2411__sym_ORTHOMCL136	host_ORTHOMCL2411	sym_ORTHOMCL136	7	0.944072650649143	0	0
host_ORTHOMCL2411__sym_ORTHOMCL218	host_ORTHOMCL2411	sym_ORTHOMCL218	7	0.943363809194316	0	0
host_ORTHOMCL2411__sym_ORTHOMCL319	host_ORTHOMCL2411	sym_ORTHOMCL319	7	0.926006609325495	0	0
host_ORTHOMCL2411__sym_ORTHOMCL426	host_ORTHOMCL2411	sym_ORTHOMCL426	7	0.944050506481773	0	0
host_ORTHOMCL2411__sym_ORTHOMCL513	host_ORTHOMCL2411	sym_ORTHOMCL513	7	0.91873135953446	0	0
host_ORTHOMCL2412__sym_ORTHOMCL217	host_ORTHOMCL2412	sym_ORTHOMCL217	7	0.913636122311075	0	0
host_ORTHOMCL2412__sym_ORTHOMCL283	host_ORTHOMCL2412	sym_ORTHOMCL283	7	0.911047681109955	0	0
host_ORTHOMCL2415__sym_ORTHOMCL522	host_ORTHOMCL2415	sym_ORTHOMCL522	7	0.942187998215347	0	0
host_ORTHOMCL2416__sym_ORTHOMCL298	host_ORTHOMCL2416	sym_ORTHOMCL298	7	0.9079315750081	0	0
host_ORTHOMCL2417__sym_ORTHOMCL88	host_ORTHOMCL2417	sym_ORTHOMCL88	7	0.925057029377138	0	0
host_ORTHOMCL2420__sym_ORTHOMCL142	host_ORTHOMCL2420	sym_ORTHOMCL142	7	0.901271517775882	0	0
host_ORTHOMCL2420__sym_ORTHOMCL292	host_ORTHOMCL2420	sym_ORTHOMCL292	7	0.909973050870941	0	0
host_ORTHOMCL2421__sym_ORTHOMCL432	host_ORTHOMCL2421	sym_ORTHOMCL432	7	0.907862071305095	0	0
host_ORTHOMCL2422__sym_ORTHOMCL380	host_ORTHOMCL2422	sym_ORTHOMCL380	7	0.910766940503533	0	0
host_ORTHOMCL2426__sym_ORTHOMCL108	host_ORTHOMCL2426	sym_ORTHOMCL108	7	0.900803253389009	0	0
host_ORTHOMCL2426__sym_ORTHOMCL200	host_ORTHOMCL2426	sym_ORTHOMCL200	7	0.96628359256847	0	0
host_ORTHOMCL2426__sym_ORTHOMCL24	host_ORTHOMCL2426	sym_ORTHOMCL24	7	0.948235179169387	0	0
host_ORTHOMCL2426__sym_ORTHOMCL280	host_ORTHOMCL2426	sym_ORTHOMCL280	7	0.932242280475983	0	0
host_ORTHOMCL2426__sym_ORTHOMCL370	host_ORTHOMCL2426	sym_ORTHOMCL370	7	0.942265870181816	0	0
host_ORTHOMCL2426__sym_ORTHOMCL403	host_ORTHOMCL2426	sym_ORTHOMCL403	7	0.928320597749377	0	0
host_ORTHOMCL2426__sym_ORTHOMCL414	host_ORTHOMCL2426	sym_ORTHOMCL414	7	0.957862606153226	0	0
host_ORTHOMCL2426__sym_ORTHOMCL419	host_ORTHOMCL2426	sym_ORTHOMCL419	7	0.96814587377839	0	0
host_ORTHOMCL2426__sym_ORTHOMCL478	host_ORTHOMCL2426	sym_ORTHOMCL478	7	0.977044526474815	0	0
host_ORTHOMCL2426__sym_ORTHOMCL492	host_ORTHOMCL2426	sym_ORTHOMCL492	7	0.98251251323303	0	0
host_ORTHOMCL2426__sym_ORTHOMCL505	host_ORTHOMCL2426	sym_ORTHOMCL505	7	0.987441322561194	0	0
host_ORTHOMCL2426__sym_ORTHOMCL519	host_ORTHOMCL2426	sym_ORTHOMCL519	7	0.957308380330764	0	0
host_ORTHOMCL2427__sym_ORTHOMCL277	host_ORTHOMCL2427	sym_ORTHOMCL277	7	0.907771551949662	0	0
host_ORTHOMCL2432__sym_ORTHOMCL175	host_ORTHOMCL2432	sym_ORTHOMCL175	7	0.925578205525678	0	0
host_ORTHOMCL2432__sym_ORTHOMCL473	host_ORTHOMCL2432	sym_ORTHOMCL473	7	0.922149127704086	0	0
host_ORTHOMCL2432__sym_ORTHOMCL522	host_ORTHOMCL2432	sym_ORTHOMCL522	7	0.92644458478721	0	0
host_ORTHOMCL2435__sym_ORTHOMCL269	host_ORTHOMCL2435	sym_ORTHOMCL269	7	0.936300724048736	0	0
host_ORTHOMCL2435__sym_ORTHOMCL470	host_ORTHOMCL2435	sym_ORTHOMCL470	7	0.935406003917376	0	0
host_ORTHOMCL2436__sym_ORTHOMCL124	host_ORTHOMCL2436	sym_ORTHOMCL124	7	0.95423776875552	0	0
host_ORTHOMCL2436__sym_ORTHOMCL171	host_ORTHOMCL2436	sym_ORTHOMCL171	7	0.965837923900276	0	0
host_ORTHOMCL2436__sym_ORTHOMCL310	host_ORTHOMCL2436	sym_ORTHOMCL310	7	0.951271705389041	0	0
host_ORTHOMCL2436__sym_ORTHOMCL344	host_ORTHOMCL2436	sym_ORTHOMCL344	7	0.976064649000902	0	0
host_ORTHOMCL2437__sym_ORTHOMCL200	host_ORTHOMCL2437	sym_ORTHOMCL200	7	0.957675997379523	0	0
host_ORTHOMCL2437__sym_ORTHOMCL352	host_ORTHOMCL2437	sym_ORTHOMCL352	7	0.941051988923865	0	0
host_ORTHOMCL2437__sym_ORTHOMCL414	host_ORTHOMCL2437	sym_ORTHOMCL414	7	0.90330247938301	0	0
host_ORTHOMCL2437__sym_ORTHOMCL478	host_ORTHOMCL2437	sym_ORTHOMCL478	7	0.919232426912486	0	0
host_ORTHOMCL2437__sym_ORTHOMCL492	host_ORTHOMCL2437	sym_ORTHOMCL492	7	0.959560695547926	0	0
host_ORTHOMCL2437__sym_ORTHOMCL505	host_ORTHOMCL2437	sym_ORTHOMCL505	7	0.956298684780022	0	0
host_ORTHOMCL2440__sym_ORTHOMCL124	host_ORTHOMCL2440	sym_ORTHOMCL124	7	0.931274180171656	0	0
host_ORTHOMCL2440__sym_ORTHOMCL171	host_ORTHOMCL2440	sym_ORTHOMCL171	7	0.907741995803293	0	0
host_ORTHOMCL2440__sym_ORTHOMCL344	host_ORTHOMCL2440	sym_ORTHOMCL344	7	0.922668514558873	0	0
host_ORTHOMCL2443__sym_ORTHOMCL309	host_ORTHOMCL2443	sym_ORTHOMCL309	7	0.929158319033087	0	0
host_ORTHOMCL2444__sym_ORTHOMCL294	host_ORTHOMCL2444	sym_ORTHOMCL294	7	0.930099329892274	0	0
host_ORTHOMCL2444__sym_ORTHOMCL384	host_ORTHOMCL2444	sym_ORTHOMCL384	7	0.911337250808407	0	0
host_ORTHOMCL2444__sym_ORTHOMCL434	host_ORTHOMCL2444	sym_ORTHOMCL434	7	0.920294038324517	0	0
host_ORTHOMCL2445__sym_ORTHOMCL206	host_ORTHOMCL2445	sym_ORTHOMCL206	7	0.908656501840512	0	0
host_ORTHOMCL2448__sym_ORTHOMCL430	host_ORTHOMCL2448	sym_ORTHOMCL430	7	0.924039017894447	0	0
host_ORTHOMCL2448__sym_ORTHOMCL56	host_ORTHOMCL2448	sym_ORTHOMCL56	7	0.940780096103376	0	0
host_ORTHOMCL2452__sym_ORTHOMCL56	host_ORTHOMCL2452	sym_ORTHOMCL56	7	0.928396681377377	0	0
host_ORTHOMCL2453__sym_ORTHOMCL15	host_ORTHOMCL2453	sym_ORTHOMCL15	7	0.925421385277511	0	0
host_ORTHOMCL2453__sym_ORTHOMCL175	host_ORTHOMCL2453	sym_ORTHOMCL175	7	0.932612494786511	0	0
host_ORTHOMCL2453__sym_ORTHOMCL232	host_ORTHOMCL2453	sym_ORTHOMCL232	7	0.917006348542735	0	0
host_ORTHOMCL2453__sym_ORTHOMCL380	host_ORTHOMCL2453	sym_ORTHOMCL380	7	0.938840744585099	0	0
host_ORTHOMCL2453__sym_ORTHOMCL473	host_ORTHOMCL2453	sym_ORTHOMCL473	7	0.905738304693686	0	0
host_ORTHOMCL2454__sym_ORTHOMCL15	host_ORTHOMCL2454	sym_ORTHOMCL15	7	0.906223666358644	0	0
host_ORTHOMCL2454__sym_ORTHOMCL175	host_ORTHOMCL2454	sym_ORTHOMCL175	7	0.928453438481812	0	0
host_ORTHOMCL2454__sym_ORTHOMCL380	host_ORTHOMCL2454	sym_ORTHOMCL380	7	0.914316933868767	0	0
host_ORTHOMCL2454__sym_ORTHOMCL473	host_ORTHOMCL2454	sym_ORTHOMCL473	7	0.932423579389268	0	0
host_ORTHOMCL2454__sym_ORTHOMCL522	host_ORTHOMCL2454	sym_ORTHOMCL522	7	0.91397761036342	0	0
host_ORTHOMCL2457__sym_ORTHOMCL122	host_ORTHOMCL2457	sym_ORTHOMCL122	7	0.908356292432247	0	0
host_ORTHOMCL2457__sym_ORTHOMCL473	host_ORTHOMCL2457	sym_ORTHOMCL473	7	0.965314405971754	0	0
host_ORTHOMCL2457__sym_ORTHOMCL522	host_ORTHOMCL2457	sym_ORTHOMCL522	7	0.906171142073268	0	0
host_ORTHOMCL2458__sym_ORTHOMCL56	host_ORTHOMCL2458	sym_ORTHOMCL56	7	0.916021047719495	0	0
host_ORTHOMCL2459__sym_ORTHOMCL430	host_ORTHOMCL2459	sym_ORTHOMCL430	7	0.902076509123837	0	0
host_ORTHOMCL2460__sym_ORTHOMCL332	host_ORTHOMCL2460	sym_ORTHOMCL332	7	0.926530531884829	0	0
host_ORTHOMCL2462__sym_ORTHOMCL200	host_ORTHOMCL2462	sym_ORTHOMCL200	7	0.944361501999788	0	0
host_ORTHOMCL2462__sym_ORTHOMCL414	host_ORTHOMCL2462	sym_ORTHOMCL414	7	0.943486003933372	0	0
host_ORTHOMCL2462__sym_ORTHOMCL419	host_ORTHOMCL2462	sym_ORTHOMCL419	7	0.907777451840062	0	0
host_ORTHOMCL2462__sym_ORTHOMCL478	host_ORTHOMCL2462	sym_ORTHOMCL478	7	0.911402111384697	0	0
host_ORTHOMCL2462__sym_ORTHOMCL492	host_ORTHOMCL2462	sym_ORTHOMCL492	7	0.92306490951167	0	0
host_ORTHOMCL2462__sym_ORTHOMCL519	host_ORTHOMCL2462	sym_ORTHOMCL519	7	0.903770120052333	0	0
host_ORTHOMCL2462__sym_ORTHOMCL59	host_ORTHOMCL2462	sym_ORTHOMCL59	7	0.924626114441377	0	0
host_ORTHOMCL2463__sym_ORTHOMCL124	host_ORTHOMCL2463	sym_ORTHOMCL124	7	0.925865526627852	0	0
host_ORTHOMCL2463__sym_ORTHOMCL171	host_ORTHOMCL2463	sym_ORTHOMCL171	7	0.923173127171746	0	0
host_ORTHOMCL2463__sym_ORTHOMCL310	host_ORTHOMCL2463	sym_ORTHOMCL310	7	0.920869550079179	0	0
host_ORTHOMCL2463__sym_ORTHOMCL344	host_ORTHOMCL2463	sym_ORTHOMCL344	7	0.913513788283198	0	0
host_ORTHOMCL2465__sym_ORTHOMCL277	host_ORTHOMCL2465	sym_ORTHOMCL277	7	0.907996613933685	0	0
host_ORTHOMCL2469__sym_ORTHOMCL211	host_ORTHOMCL2469	sym_ORTHOMCL211	7	0.911008079730521	0	0
host_ORTHOMCL2469__sym_ORTHOMCL259	host_ORTHOMCL2469	sym_ORTHOMCL259	7	0.938627162887753	0	0
host_ORTHOMCL2469__sym_ORTHOMCL292	host_ORTHOMCL2469	sym_ORTHOMCL292	7	0.90072463295365	0	0
host_ORTHOMCL2470__sym_ORTHOMCL162	host_ORTHOMCL2470	sym_ORTHOMCL162	7	0.906128382689376	0	0
host_ORTHOMCL2471__sym_ORTHOMCL265	host_ORTHOMCL2471	sym_ORTHOMCL265	7	0.903526323132444	0	0
host_ORTHOMCL2471__sym_ORTHOMCL372	host_ORTHOMCL2471	sym_ORTHOMCL372	7	0.954828349164342	0	0
host_ORTHOMCL2471__sym_ORTHOMCL459	host_ORTHOMCL2471	sym_ORTHOMCL459	7	0.916585794715716	0	0
host_ORTHOMCL2471__sym_ORTHOMCL68	host_ORTHOMCL2471	sym_ORTHOMCL68	7	0.944539374122242	0	0
host_ORTHOMCL2472__sym_ORTHOMCL380	host_ORTHOMCL2472	sym_ORTHOMCL380	7	0.909284444198251	0	0
host_ORTHOMCL2475__sym_ORTHOMCL231	host_ORTHOMCL2475	sym_ORTHOMCL231	7	0.927147688636723	0	0
host_ORTHOMCL2480__sym_ORTHOMCL314	host_ORTHOMCL2480	sym_ORTHOMCL314	7	0.912792237863775	0	0
host_ORTHOMCL2485__sym_ORTHOMCL104	host_ORTHOMCL2485	sym_ORTHOMCL104	7	0.900819651460605	0	0
host_ORTHOMCL2485__sym_ORTHOMCL106	host_ORTHOMCL2485	sym_ORTHOMCL106	7	0.900819651460605	0	0
host_ORTHOMCL2485__sym_ORTHOMCL107	host_ORTHOMCL2485	sym_ORTHOMCL107	7	0.900819651460605	0	0
host_ORTHOMCL2485__sym_ORTHOMCL125	host_ORTHOMCL2485	sym_ORTHOMCL125	7	0.917961931739921	0	0
host_ORTHOMCL2485__sym_ORTHOMCL134	host_ORTHOMCL2485	sym_ORTHOMCL134	7	0.900819651460605	0	0
host_ORTHOMCL2485__sym_ORTHOMCL137	host_ORTHOMCL2485	sym_ORTHOMCL137	7	0.900819651460605	0	0
host_ORTHOMCL2485__sym_ORTHOMCL139	host_ORTHOMCL2485	sym_ORTHOMCL139	7	0.900819651460605	0	0
host_ORTHOMCL2485__sym_ORTHOMCL148	host_ORTHOMCL2485	sym_ORTHOMCL148	7	0.900819651460605	0	0
host_ORTHOMCL2485__sym_ORTHOMCL15	host_ORTHOMCL2485	sym_ORTHOMCL15	7	0.927502900939143	0	0
host_ORTHOMCL2485__sym_ORTHOMCL159	host_ORTHOMCL2485	sym_ORTHOMCL159	7	0.900819651460605	0	0
host_ORTHOMCL2485__sym_ORTHOMCL172	host_ORTHOMCL2485	sym_ORTHOMCL172	7	0.900819651460605	0	0
host_ORTHOMCL2485__sym_ORTHOMCL175	host_ORTHOMCL2485	sym_ORTHOMCL175	7	0.937492887669792	0	0
host_ORTHOMCL2485__sym_ORTHOMCL181	host_ORTHOMCL2485	sym_ORTHOMCL181	7	0.900819651460605	0	0
host_ORTHOMCL2485__sym_ORTHOMCL19	host_ORTHOMCL2485	sym_ORTHOMCL19	7	0.900819651460605	0	0
host_ORTHOMCL2485__sym_ORTHOMCL230	host_ORTHOMCL2485	sym_ORTHOMCL230	7	0.900819651460605	0	0
host_ORTHOMCL2485__sym_ORTHOMCL241	host_ORTHOMCL2485	sym_ORTHOMCL241	7	0.900819651460605	0	0
host_ORTHOMCL2485__sym_ORTHOMCL245	host_ORTHOMCL2485	sym_ORTHOMCL245	7	0.900819651460605	0	0
host_ORTHOMCL2485__sym_ORTHOMCL253	host_ORTHOMCL2485	sym_ORTHOMCL253	7	0.900819651460605	0	0
host_ORTHOMCL2485__sym_ORTHOMCL303	host_ORTHOMCL2485	sym_ORTHOMCL303	7	0.900819651460605	0	0
host_ORTHOMCL2485__sym_ORTHOMCL321	host_ORTHOMCL2485	sym_ORTHOMCL321	7	0.900819651460605	0	0
host_ORTHOMCL2485__sym_ORTHOMCL330	host_ORTHOMCL2485	sym_ORTHOMCL330	7	0.900819651460605	0	0
host_ORTHOMCL2485__sym_ORTHOMCL341	host_ORTHOMCL2485	sym_ORTHOMCL341	7	0.900819651460605	0	0
host_ORTHOMCL2485__sym_ORTHOMCL347	host_ORTHOMCL2485	sym_ORTHOMCL347	7	0.900819651460605	0	0
host_ORTHOMCL2485__sym_ORTHOMCL351	host_ORTHOMCL2485	sym_ORTHOMCL351	7	0.900819651460605	0	0
host_ORTHOMCL2485__sym_ORTHOMCL353	host_ORTHOMCL2485	sym_ORTHOMCL353	7	0.900819651460605	0	0
host_ORTHOMCL2485__sym_ORTHOMCL354	host_ORTHOMCL2485	sym_ORTHOMCL354	7	0.900819651460605	0	0
host_ORTHOMCL2485__sym_ORTHOMCL42	host_ORTHOMCL2485	sym_ORTHOMCL42	7	0.900819651460605	0	0
host_ORTHOMCL2485__sym_ORTHOMCL427	host_ORTHOMCL2485	sym_ORTHOMCL427	7	0.900819651460605	0	0
host_ORTHOMCL2485__sym_ORTHOMCL455	host_ORTHOMCL2485	sym_ORTHOMCL455	7	0.900819651460605	0	0
host_ORTHOMCL2485__sym_ORTHOMCL460	host_ORTHOMCL2485	sym_ORTHOMCL460	7	0.900819651460605	0	0
host_ORTHOMCL2485__sym_ORTHOMCL484	host_ORTHOMCL2485	sym_ORTHOMCL484	7	0.900819651460605	0	0
host_ORTHOMCL2485__sym_ORTHOMCL506	host_ORTHOMCL2485	sym_ORTHOMCL506	7	0.900819651460605	0	0
host_ORTHOMCL2485__sym_ORTHOMCL531	host_ORTHOMCL2485	sym_ORTHOMCL531	7	0.900819651460605	0	0
host_ORTHOMCL2485__sym_ORTHOMCL64	host_ORTHOMCL2485	sym_ORTHOMCL64	7	0.900819651460605	0	0
host_ORTHOMCL2485__sym_ORTHOMCL76	host_ORTHOMCL2485	sym_ORTHOMCL76	7	0.900819651460605	0	0
host_ORTHOMCL2485__sym_ORTHOMCL81	host_ORTHOMCL2485	sym_ORTHOMCL81	7	0.900819651460605	0	0
host_ORTHOMCL2486__sym_ORTHOMCL381	host_ORTHOMCL2486	sym_ORTHOMCL381	7	0.939880023140439	0	0
host_ORTHOMCL2487__sym_ORTHOMCL200	host_ORTHOMCL2487	sym_ORTHOMCL200	7	0.909786934687385	0	0
host_ORTHOMCL2487__sym_ORTHOMCL492	host_ORTHOMCL2487	sym_ORTHOMCL492	7	0.913749527627724	0	0
host_ORTHOMCL2487__sym_ORTHOMCL505	host_ORTHOMCL2487	sym_ORTHOMCL505	7	0.900539660965966	0	0
host_ORTHOMCL2491__sym_ORTHOMCL255	host_ORTHOMCL2491	sym_ORTHOMCL255	7	0.92339556344719	0	0
host_ORTHOMCL2491__sym_ORTHOMCL312	host_ORTHOMCL2491	sym_ORTHOMCL312	7	0.935883197166548	0	0
host_ORTHOMCL2491__sym_ORTHOMCL399	host_ORTHOMCL2491	sym_ORTHOMCL399	7	0.905361601358473	0	0
host_ORTHOMCL2491__sym_ORTHOMCL78	host_ORTHOMCL2491	sym_ORTHOMCL78	7	0.928407092449749	0	0
host_ORTHOMCL2494__sym_ORTHOMCL72	host_ORTHOMCL2494	sym_ORTHOMCL72	7	0.903016200296918	0	0
host_ORTHOMCL2495__sym_ORTHOMCL258	host_ORTHOMCL2495	sym_ORTHOMCL258	7	0.905832329764672	0	0
host_ORTHOMCL2495__sym_ORTHOMCL59	host_ORTHOMCL2495	sym_ORTHOMCL59	7	0.940419956971868	0	0
host_ORTHOMCL2497__sym_ORTHOMCL125	host_ORTHOMCL2497	sym_ORTHOMCL125	7	0.929433677992053	0	0
host_ORTHOMCL2499__sym_ORTHOMCL108	host_ORTHOMCL2499	sym_ORTHOMCL108	7	0.975015655425095	0	0
host_ORTHOMCL2499__sym_ORTHOMCL24	host_ORTHOMCL2499	sym_ORTHOMCL24	7	0.984494390498617	0	0
host_ORTHOMCL2499__sym_ORTHOMCL280	host_ORTHOMCL2499	sym_ORTHOMCL280	7	0.983367459816861	0	0
host_ORTHOMCL2499__sym_ORTHOMCL370	host_ORTHOMCL2499	sym_ORTHOMCL370	7	0.984435377163276	0	0
host_ORTHOMCL2499__sym_ORTHOMCL403	host_ORTHOMCL2499	sym_ORTHOMCL403	7	0.982686813228143	0	0
host_ORTHOMCL2499__sym_ORTHOMCL414	host_ORTHOMCL2499	sym_ORTHOMCL414	7	0.93385020797774	0	0
host_ORTHOMCL2499__sym_ORTHOMCL419	host_ORTHOMCL2499	sym_ORTHOMCL419	7	0.979035806179131	0	0
host_ORTHOMCL2499__sym_ORTHOMCL478	host_ORTHOMCL2499	sym_ORTHOMCL478	7	0.956021519557489	0	0
host_ORTHOMCL2499__sym_ORTHOMCL519	host_ORTHOMCL2499	sym_ORTHOMCL519	7	0.983414211320625	0	0
host_ORTHOMCL2499__sym_ORTHOMCL538	host_ORTHOMCL2499	sym_ORTHOMCL538	7	0.904525854985995	0	0
host_ORTHOMCL2501__sym_ORTHOMCL120	host_ORTHOMCL2501	sym_ORTHOMCL120	7	0.916173437264031	0	0
host_ORTHOMCL2501__sym_ORTHOMCL121	host_ORTHOMCL2501	sym_ORTHOMCL121	7	0.966079586545967	0	0
host_ORTHOMCL2501__sym_ORTHOMCL123	host_ORTHOMCL2501	sym_ORTHOMCL123	7	0.960257997537579	0	0
host_ORTHOMCL2501__sym_ORTHOMCL13	host_ORTHOMCL2501	sym_ORTHOMCL13	7	0.936297692493536	0	0
host_ORTHOMCL2501__sym_ORTHOMCL145	host_ORTHOMCL2501	sym_ORTHOMCL145	7	0.952691991687284	0	0
host_ORTHOMCL2501__sym_ORTHOMCL165	host_ORTHOMCL2501	sym_ORTHOMCL165	7	0.920435414858616	0	0
host_ORTHOMCL2501__sym_ORTHOMCL183	host_ORTHOMCL2501	sym_ORTHOMCL183	7	0.911125464091377	0	0
host_ORTHOMCL2501__sym_ORTHOMCL188	host_ORTHOMCL2501	sym_ORTHOMCL188	7	0.906602253685166	0	0
host_ORTHOMCL2501__sym_ORTHOMCL208	host_ORTHOMCL2501	sym_ORTHOMCL208	7	0.941175527133041	0	0
host_ORTHOMCL2501__sym_ORTHOMCL238	host_ORTHOMCL2501	sym_ORTHOMCL238	7	0.965648904169499	0	0
host_ORTHOMCL2501__sym_ORTHOMCL256	host_ORTHOMCL2501	sym_ORTHOMCL256	7	0.913058663296881	0	0
host_ORTHOMCL2501__sym_ORTHOMCL268	host_ORTHOMCL2501	sym_ORTHOMCL268	7	0.934264291563098	0	0
host_ORTHOMCL2501__sym_ORTHOMCL315	host_ORTHOMCL2501	sym_ORTHOMCL315	7	0.928313676840662	0	0
host_ORTHOMCL2501__sym_ORTHOMCL322	host_ORTHOMCL2501	sym_ORTHOMCL322	7	0.926338770127837	0	0
host_ORTHOMCL2501__sym_ORTHOMCL366	host_ORTHOMCL2501	sym_ORTHOMCL366	7	0.919055990785341	0	0
host_ORTHOMCL2501__sym_ORTHOMCL37	host_ORTHOMCL2501	sym_ORTHOMCL37	7	0.906737833390944	0	0
host_ORTHOMCL2501__sym_ORTHOMCL421	host_ORTHOMCL2501	sym_ORTHOMCL421	7	0.932496399614022	0	0
host_ORTHOMCL2501__sym_ORTHOMCL469	host_ORTHOMCL2501	sym_ORTHOMCL469	7	0.962465496523453	0	0
host_ORTHOMCL2501__sym_ORTHOMCL48	host_ORTHOMCL2501	sym_ORTHOMCL48	7	0.923486466265821	0	0
host_ORTHOMCL2501__sym_ORTHOMCL497	host_ORTHOMCL2501	sym_ORTHOMCL497	7	0.901433272532334	0	0
host_ORTHOMCL2501__sym_ORTHOMCL86	host_ORTHOMCL2501	sym_ORTHOMCL86	7	0.948552480301122	0	0
host_ORTHOMCL2504__sym_ORTHOMCL492	host_ORTHOMCL2504	sym_ORTHOMCL492	7	0.900676069128662	0	0
host_ORTHOMCL2509__sym_ORTHOMCL382	host_ORTHOMCL2509	sym_ORTHOMCL382	7	0.920167746367187	0	0
host_ORTHOMCL2513__sym_ORTHOMCL108	host_ORTHOMCL2513	sym_ORTHOMCL108	7	0.921179739817871	0	0
host_ORTHOMCL2513__sym_ORTHOMCL24	host_ORTHOMCL2513	sym_ORTHOMCL24	7	0.910145434841388	0	0
host_ORTHOMCL2513__sym_ORTHOMCL280	host_ORTHOMCL2513	sym_ORTHOMCL280	7	0.91680879633978	0	0
host_ORTHOMCL2513__sym_ORTHOMCL370	host_ORTHOMCL2513	sym_ORTHOMCL370	7	0.913146840552031	0	0
host_ORTHOMCL2513__sym_ORTHOMCL403	host_ORTHOMCL2513	sym_ORTHOMCL403	7	0.917867695003103	0	0
host_ORTHOMCL2513__sym_ORTHOMCL519	host_ORTHOMCL2513	sym_ORTHOMCL519	7	0.903919442442341	0	0
host_ORTHOMCL2514__sym_ORTHOMCL115	host_ORTHOMCL2514	sym_ORTHOMCL115	7	0.917327206020973	0	0
host_ORTHOMCL2514__sym_ORTHOMCL14	host_ORTHOMCL2514	sym_ORTHOMCL14	7	0.923681795501416	0	0
host_ORTHOMCL2514__sym_ORTHOMCL206	host_ORTHOMCL2514	sym_ORTHOMCL206	7	0.955485959765446	0	0
host_ORTHOMCL2514__sym_ORTHOMCL21	host_ORTHOMCL2514	sym_ORTHOMCL21	7	0.913060235250461	0	0
host_ORTHOMCL2514__sym_ORTHOMCL312	host_ORTHOMCL2514	sym_ORTHOMCL312	7	0.955456547799315	0	0
host_ORTHOMCL2514__sym_ORTHOMCL374	host_ORTHOMCL2514	sym_ORTHOMCL374	7	0.90959469665897	0	0
host_ORTHOMCL2514__sym_ORTHOMCL78	host_ORTHOMCL2514	sym_ORTHOMCL78	7	0.928537788724689	0	0
host_ORTHOMCL2515__sym_ORTHOMCL390	host_ORTHOMCL2515	sym_ORTHOMCL390	7	0.903214618221695	0	0
host_ORTHOMCL2516__sym_ORTHOMCL414	host_ORTHOMCL2516	sym_ORTHOMCL414	7	0.911891310817745	0	0
host_ORTHOMCL2518__sym_ORTHOMCL380	host_ORTHOMCL2518	sym_ORTHOMCL380	7	0.900441225290632	0	0
host_ORTHOMCL2518__sym_ORTHOMCL473	host_ORTHOMCL2518	sym_ORTHOMCL473	7	0.950023110951439	0	0
host_ORTHOMCL2526__sym_ORTHOMCL410	host_ORTHOMCL2526	sym_ORTHOMCL410	7	0.914244182003874	0	0
host_ORTHOMCL2526__sym_ORTHOMCL495	host_ORTHOMCL2526	sym_ORTHOMCL495	7	0.911078774771422	0	0
host_ORTHOMCL2527__sym_ORTHOMCL108	host_ORTHOMCL2527	sym_ORTHOMCL108	7	0.925215913924309	0	0
host_ORTHOMCL2527__sym_ORTHOMCL200	host_ORTHOMCL2527	sym_ORTHOMCL200	7	0.919225208165224	0	0
host_ORTHOMCL2527__sym_ORTHOMCL24	host_ORTHOMCL2527	sym_ORTHOMCL24	7	0.962397356895573	0	0
host_ORTHOMCL2527__sym_ORTHOMCL280	host_ORTHOMCL2527	sym_ORTHOMCL280	7	0.950430863474048	0	0
host_ORTHOMCL2527__sym_ORTHOMCL370	host_ORTHOMCL2527	sym_ORTHOMCL370	7	0.958030545478995	0	0
host_ORTHOMCL2527__sym_ORTHOMCL403	host_ORTHOMCL2527	sym_ORTHOMCL403	7	0.947385093440654	0	0
host_ORTHOMCL2527__sym_ORTHOMCL408	host_ORTHOMCL2527	sym_ORTHOMCL408	7	0.916583749105506	0	0
host_ORTHOMCL2527__sym_ORTHOMCL414	host_ORTHOMCL2527	sym_ORTHOMCL414	7	0.958941875729195	0	0
host_ORTHOMCL2527__sym_ORTHOMCL419	host_ORTHOMCL2527	sym_ORTHOMCL419	7	0.975404392567482	0	0
host_ORTHOMCL2527__sym_ORTHOMCL478	host_ORTHOMCL2527	sym_ORTHOMCL478	7	0.967066215641627	0	0
host_ORTHOMCL2527__sym_ORTHOMCL492	host_ORTHOMCL2527	sym_ORTHOMCL492	7	0.938580105744595	0	0
host_ORTHOMCL2527__sym_ORTHOMCL505	host_ORTHOMCL2527	sym_ORTHOMCL505	7	0.958851233053131	0	0
host_ORTHOMCL2527__sym_ORTHOMCL519	host_ORTHOMCL2527	sym_ORTHOMCL519	7	0.968712408864779	0	0
host_ORTHOMCL2527__sym_ORTHOMCL538	host_ORTHOMCL2527	sym_ORTHOMCL538	7	0.909043297399174	0	0
host_ORTHOMCL2529__sym_ORTHOMCL122	host_ORTHOMCL2529	sym_ORTHOMCL122	7	0.90759576133506	0	0
host_ORTHOMCL2529__sym_ORTHOMCL473	host_ORTHOMCL2529	sym_ORTHOMCL473	7	0.93773670169542	0	0
host_ORTHOMCL2530__sym_ORTHOMCL329	host_ORTHOMCL2530	sym_ORTHOMCL329	7	0.911668072291989	0	0
host_ORTHOMCL2531__sym_ORTHOMCL166	host_ORTHOMCL2531	sym_ORTHOMCL166	7	0.916977151399472	0	0
host_ORTHOMCL2531__sym_ORTHOMCL220	host_ORTHOMCL2531	sym_ORTHOMCL220	7	0.919102844740431	0	0
host_ORTHOMCL2531__sym_ORTHOMCL223	host_ORTHOMCL2531	sym_ORTHOMCL223	7	0.949856847165147	0	0
host_ORTHOMCL2531__sym_ORTHOMCL226	host_ORTHOMCL2531	sym_ORTHOMCL226	7	0.942133935164536	0	0
host_ORTHOMCL2531__sym_ORTHOMCL227	host_ORTHOMCL2531	sym_ORTHOMCL227	7	0.905881132738402	0	0
host_ORTHOMCL2531__sym_ORTHOMCL267	host_ORTHOMCL2531	sym_ORTHOMCL267	7	0.927957146150304	0	0
host_ORTHOMCL2531__sym_ORTHOMCL287	host_ORTHOMCL2531	sym_ORTHOMCL287	7	0.934637667467876	0	0
host_ORTHOMCL2531__sym_ORTHOMCL305	host_ORTHOMCL2531	sym_ORTHOMCL305	7	0.969281236432982	0	0
host_ORTHOMCL2531__sym_ORTHOMCL359	host_ORTHOMCL2531	sym_ORTHOMCL359	7	0.957847450768731	0	0
host_ORTHOMCL2531__sym_ORTHOMCL415	host_ORTHOMCL2531	sym_ORTHOMCL415	7	0.94628299558102	0	0
host_ORTHOMCL2531__sym_ORTHOMCL416	host_ORTHOMCL2531	sym_ORTHOMCL416	7	0.919963270977394	0	0
host_ORTHOMCL2531__sym_ORTHOMCL431	host_ORTHOMCL2531	sym_ORTHOMCL431	7	0.977400167051377	0	0
host_ORTHOMCL2531__sym_ORTHOMCL453	host_ORTHOMCL2531	sym_ORTHOMCL453	7	0.927957146150304	0	0
host_ORTHOMCL2531__sym_ORTHOMCL457	host_ORTHOMCL2531	sym_ORTHOMCL457	7	0.923486142400633	0	0
host_ORTHOMCL2531__sym_ORTHOMCL480	host_ORTHOMCL2531	sym_ORTHOMCL480	7	0.923940381794922	0	0
host_ORTHOMCL2532__sym_ORTHOMCL384	host_ORTHOMCL2532	sym_ORTHOMCL384	7	0.907103084922099	0	0
host_ORTHOMCL2533__sym_ORTHOMCL125	host_ORTHOMCL2533	sym_ORTHOMCL125	7	0.927385604262997	0	0
host_ORTHOMCL2533__sym_ORTHOMCL75	host_ORTHOMCL2533	sym_ORTHOMCL75	7	0.906463663976193	0	0
host_ORTHOMCL2534__sym_ORTHOMCL115	host_ORTHOMCL2534	sym_ORTHOMCL115	7	0.921623247089325	0	0
host_ORTHOMCL2534__sym_ORTHOMCL260	host_ORTHOMCL2534	sym_ORTHOMCL260	7	0.912524519680496	0	0
host_ORTHOMCL2534__sym_ORTHOMCL499	host_ORTHOMCL2534	sym_ORTHOMCL499	7	0.94548055950622	0	0
host_ORTHOMCL2534__sym_ORTHOMCL97	host_ORTHOMCL2534	sym_ORTHOMCL97	7	0.922891956819083	0	0
host_ORTHOMCL2536__sym_ORTHOMCL335	host_ORTHOMCL2536	sym_ORTHOMCL335	7	0.90915391910684	0	0
host_ORTHOMCL2539__sym_ORTHOMCL352	host_ORTHOMCL2539	sym_ORTHOMCL352	7	0.918910069796108	0	0
host_ORTHOMCL2539__sym_ORTHOMCL478	host_ORTHOMCL2539	sym_ORTHOMCL478	7	0.903714648562187	0	0
host_ORTHOMCL2539__sym_ORTHOMCL505	host_ORTHOMCL2539	sym_ORTHOMCL505	7	0.925189597790837	0	0
host_ORTHOMCL2540__sym_ORTHOMCL298	host_ORTHOMCL2540	sym_ORTHOMCL298	7	0.941231935147193	0	0
host_ORTHOMCL2540__sym_ORTHOMCL44	host_ORTHOMCL2540	sym_ORTHOMCL44	7	0.916262534480807	0	0
host_ORTHOMCL2542__sym_ORTHOMCL35	host_ORTHOMCL2542	sym_ORTHOMCL35	7	0.924079960534223	0	0
host_ORTHOMCL2542__sym_ORTHOMCL372	host_ORTHOMCL2542	sym_ORTHOMCL372	7	0.948434060149893	0	0
host_ORTHOMCL2542__sym_ORTHOMCL459	host_ORTHOMCL2542	sym_ORTHOMCL459	7	0.94084282036255	0	0
host_ORTHOMCL2542__sym_ORTHOMCL527	host_ORTHOMCL2542	sym_ORTHOMCL527	7	0.908119200657447	0	0
host_ORTHOMCL2542__sym_ORTHOMCL68	host_ORTHOMCL2542	sym_ORTHOMCL68	7	0.918681692624975	0	0
host_ORTHOMCL2543__sym_ORTHOMCL125	host_ORTHOMCL2543	sym_ORTHOMCL125	7	0.920418473151583	0	0
host_ORTHOMCL2543__sym_ORTHOMCL15	host_ORTHOMCL2543	sym_ORTHOMCL15	7	0.925767050769537	0	0
host_ORTHOMCL2544__sym_ORTHOMCL440	host_ORTHOMCL2544	sym_ORTHOMCL440	7	0.918873683254727	0	0
host_ORTHOMCL2548__sym_ORTHOMCL175	host_ORTHOMCL2548	sym_ORTHOMCL175	7	0.913299752246254	0	0
host_ORTHOMCL2548__sym_ORTHOMCL473	host_ORTHOMCL2548	sym_ORTHOMCL473	7	0.919643866007517	0	0
host_ORTHOMCL2548__sym_ORTHOMCL522	host_ORTHOMCL2548	sym_ORTHOMCL522	7	0.906329011789845	0	0
host_ORTHOMCL2549__sym_ORTHOMCL430	host_ORTHOMCL2549	sym_ORTHOMCL430	7	0.942751711822563	0	0
host_ORTHOMCL2553__sym_ORTHOMCL56	host_ORTHOMCL2553	sym_ORTHOMCL56	7	0.923698684656535	0	0
host_ORTHOMCL2554__sym_ORTHOMCL232	host_ORTHOMCL2554	sym_ORTHOMCL232	7	0.924303351765484	0	0
host_ORTHOMCL2554__sym_ORTHOMCL380	host_ORTHOMCL2554	sym_ORTHOMCL380	7	0.92756088132116	0	0
host_ORTHOMCL2555__sym_ORTHOMCL390	host_ORTHOMCL2555	sym_ORTHOMCL390	7	0.90553863864675	0	0
host_ORTHOMCL2557__sym_ORTHOMCL118	host_ORTHOMCL2557	sym_ORTHOMCL118	7	0.900226835465283	0	0
host_ORTHOMCL2557__sym_ORTHOMCL309	host_ORTHOMCL2557	sym_ORTHOMCL309	7	0.914005670500867	0	0
host_ORTHOMCL2559__sym_ORTHOMCL15	host_ORTHOMCL2559	sym_ORTHOMCL15	7	0.908182643604418	0	0
host_ORTHOMCL2559__sym_ORTHOMCL232	host_ORTHOMCL2559	sym_ORTHOMCL232	7	0.96450870413898	0	0
host_ORTHOMCL2559__sym_ORTHOMCL360	host_ORTHOMCL2559	sym_ORTHOMCL360	7	0.903397285194701	0	0
host_ORTHOMCL2559__sym_ORTHOMCL380	host_ORTHOMCL2559	sym_ORTHOMCL380	7	0.971896890535418	0	0
host_ORTHOMCL2560__sym_ORTHOMCL124	host_ORTHOMCL2560	sym_ORTHOMCL124	7	0.905674104367066	0	0
host_ORTHOMCL2561__sym_ORTHOMCL188	host_ORTHOMCL2561	sym_ORTHOMCL188	7	0.92034128072825	0	0
host_ORTHOMCL2561__sym_ORTHOMCL254	host_ORTHOMCL2561	sym_ORTHOMCL254	7	0.913800332394322	0	0
host_ORTHOMCL2565__sym_ORTHOMCL211	host_ORTHOMCL2565	sym_ORTHOMCL211	7	0.919521108528577	0	0
host_ORTHOMCL2565__sym_ORTHOMCL259	host_ORTHOMCL2565	sym_ORTHOMCL259	7	0.928851119898941	0	0
host_ORTHOMCL2565__sym_ORTHOMCL263	host_ORTHOMCL2565	sym_ORTHOMCL263	7	0.904267054038313	0	0
host_ORTHOMCL2565__sym_ORTHOMCL300	host_ORTHOMCL2565	sym_ORTHOMCL300	7	0.938481228757569	0	0
host_ORTHOMCL2565__sym_ORTHOMCL317	host_ORTHOMCL2565	sym_ORTHOMCL317	7	0.915218112628886	0	0
host_ORTHOMCL2565__sym_ORTHOMCL364	host_ORTHOMCL2565	sym_ORTHOMCL364	7	0.90161339905978	0	0
host_ORTHOMCL2565__sym_ORTHOMCL483	host_ORTHOMCL2565	sym_ORTHOMCL483	7	0.924998325117301	0	0
host_ORTHOMCL2565__sym_ORTHOMCL96	host_ORTHOMCL2565	sym_ORTHOMCL96	7	0.932388048558635	0	0
host_ORTHOMCL2566__sym_ORTHOMCL125	host_ORTHOMCL2566	sym_ORTHOMCL125	7	0.905935266789431	0	0
host_ORTHOMCL2566__sym_ORTHOMCL15	host_ORTHOMCL2566	sym_ORTHOMCL15	7	0.918036100536993	0	0
host_ORTHOMCL2566__sym_ORTHOMCL175	host_ORTHOMCL2566	sym_ORTHOMCL175	7	0.930271633027016	0	0
host_ORTHOMCL2566__sym_ORTHOMCL232	host_ORTHOMCL2566	sym_ORTHOMCL232	7	0.910946715673779	0	0
host_ORTHOMCL2566__sym_ORTHOMCL380	host_ORTHOMCL2566	sym_ORTHOMCL380	7	0.930379912360639	0	0
host_ORTHOMCL2569__sym_ORTHOMCL423	host_ORTHOMCL2569	sym_ORTHOMCL423	7	0.902930586514696	0	0
host_ORTHOMCL2569__sym_ORTHOMCL44	host_ORTHOMCL2569	sym_ORTHOMCL44	7	0.907906040988356	0	0
host_ORTHOMCL2570__sym_ORTHOMCL298	host_ORTHOMCL2570	sym_ORTHOMCL298	7	0.913179790489578	0	0
host_ORTHOMCL2571__sym_ORTHOMCL473	host_ORTHOMCL2571	sym_ORTHOMCL473	7	0.90100986355224	0	0
host_ORTHOMCL2571__sym_ORTHOMCL522	host_ORTHOMCL2571	sym_ORTHOMCL522	7	0.911112647659472	0	0
host_ORTHOMCL2574__sym_ORTHOMCL117	host_ORTHOMCL2574	sym_ORTHOMCL117	7	0.906311506664171	0	0
host_ORTHOMCL2580__sym_ORTHOMCL522	host_ORTHOMCL2580	sym_ORTHOMCL522	7	0.909240111859324	0	0
host_ORTHOMCL2581__sym_ORTHOMCL224	host_ORTHOMCL2581	sym_ORTHOMCL224	7	0.90090807657611	0	0
host_ORTHOMCL2584__sym_ORTHOMCL118	host_ORTHOMCL2584	sym_ORTHOMCL118	7	0.936924021740777	0	0
host_ORTHOMCL2584__sym_ORTHOMCL199	host_ORTHOMCL2584	sym_ORTHOMCL199	7	0.923942115946731	0	0
host_ORTHOMCL2584__sym_ORTHOMCL424	host_ORTHOMCL2584	sym_ORTHOMCL424	7	0.913470137113667	0	0
host_ORTHOMCL2585__sym_ORTHOMCL473	host_ORTHOMCL2585	sym_ORTHOMCL473	7	0.933777634628075	0	0
host_ORTHOMCL2585__sym_ORTHOMCL522	host_ORTHOMCL2585	sym_ORTHOMCL522	7	0.918469130320373	0	0
host_ORTHOMCL2587__sym_ORTHOMCL332	host_ORTHOMCL2587	sym_ORTHOMCL332	7	0.923140562742629	0	0
host_ORTHOMCL2587__sym_ORTHOMCL522	host_ORTHOMCL2587	sym_ORTHOMCL522	7	0.904392033371026	0	0
host_ORTHOMCL2589__sym_ORTHOMCL175	host_ORTHOMCL2589	sym_ORTHOMCL175	7	0.905453001809716	0	0
host_ORTHOMCL2589__sym_ORTHOMCL473	host_ORTHOMCL2589	sym_ORTHOMCL473	7	0.93425838519939	0	0
host_ORTHOMCL2589__sym_ORTHOMCL522	host_ORTHOMCL2589	sym_ORTHOMCL522	7	0.922260000353744	0	0
host_ORTHOMCL2590__sym_ORTHOMCL430	host_ORTHOMCL2590	sym_ORTHOMCL430	7	0.951569045505078	0	0
host_ORTHOMCL2591__sym_ORTHOMCL15	host_ORTHOMCL2591	sym_ORTHOMCL15	7	0.90101306508277	0	0
host_ORTHOMCL2591__sym_ORTHOMCL175	host_ORTHOMCL2591	sym_ORTHOMCL175	7	0.932488935246227	0	0
host_ORTHOMCL2591__sym_ORTHOMCL473	host_ORTHOMCL2591	sym_ORTHOMCL473	7	0.913398370168013	0	0
host_ORTHOMCL2591__sym_ORTHOMCL522	host_ORTHOMCL2591	sym_ORTHOMCL522	7	0.919147340681606	0	0
host_ORTHOMCL2592__sym_ORTHOMCL294	host_ORTHOMCL2592	sym_ORTHOMCL294	7	0.919902271635227	0	0
host_ORTHOMCL2592__sym_ORTHOMCL384	host_ORTHOMCL2592	sym_ORTHOMCL384	7	0.929088296824826	0	0
host_ORTHOMCL2592__sym_ORTHOMCL434	host_ORTHOMCL2592	sym_ORTHOMCL434	7	0.914667014191456	0	0
host_ORTHOMCL2595__sym_ORTHOMCL17	host_ORTHOMCL2595	sym_ORTHOMCL17	7	0.901537672605823	0	0
host_ORTHOMCL2597__sym_ORTHOMCL352	host_ORTHOMCL2597	sym_ORTHOMCL352	7	0.932278036376604	0	0
host_ORTHOMCL2599__sym_ORTHOMCL171	host_ORTHOMCL2599	sym_ORTHOMCL171	7	0.913862409172907	0	0
host_ORTHOMCL2599__sym_ORTHOMCL310	host_ORTHOMCL2599	sym_ORTHOMCL310	7	0.909488746103023	0	0
host_ORTHOMCL2605__sym_ORTHOMCL125	host_ORTHOMCL2605	sym_ORTHOMCL125	7	0.911046915627518	0	0
host_ORTHOMCL2605__sym_ORTHOMCL15	host_ORTHOMCL2605	sym_ORTHOMCL15	7	0.901475358211538	0	0
host_ORTHOMCL2605__sym_ORTHOMCL175	host_ORTHOMCL2605	sym_ORTHOMCL175	7	0.921944236298079	0	0
host_ORTHOMCL2605__sym_ORTHOMCL473	host_ORTHOMCL2605	sym_ORTHOMCL473	7	0.90486867296181	0	0
host_ORTHOMCL2605__sym_ORTHOMCL522	host_ORTHOMCL2605	sym_ORTHOMCL522	7	0.908323820154196	0	0
host_ORTHOMCL2606__sym_ORTHOMCL297	host_ORTHOMCL2606	sym_ORTHOMCL297	7	0.930715840690748	0	0
host_ORTHOMCL2608__sym_ORTHOMCL10	host_ORTHOMCL2608	sym_ORTHOMCL10	7	0.917107890514844	0	0
host_ORTHOMCL2616__sym_ORTHOMCL423	host_ORTHOMCL2616	sym_ORTHOMCL423	7	0.95582626020707	0	0
host_ORTHOMCL2616__sym_ORTHOMCL465	host_ORTHOMCL2616	sym_ORTHOMCL465	7	0.904221522508152	0	0
host_ORTHOMCL2621__sym_ORTHOMCL125	host_ORTHOMCL2621	sym_ORTHOMCL125	7	0.931487444186662	0	0
host_ORTHOMCL2621__sym_ORTHOMCL15	host_ORTHOMCL2621	sym_ORTHOMCL15	7	0.922413794196854	0	0
host_ORTHOMCL2621__sym_ORTHOMCL175	host_ORTHOMCL2621	sym_ORTHOMCL175	7	0.916916889711129	0	0
host_ORTHOMCL2621__sym_ORTHOMCL473	host_ORTHOMCL2621	sym_ORTHOMCL473	7	0.938829745506857	0	0
host_ORTHOMCL2621__sym_ORTHOMCL522	host_ORTHOMCL2621	sym_ORTHOMCL522	7	0.901792525183873	0	0
host_ORTHOMCL2625__sym_ORTHOMCL104	host_ORTHOMCL2625	sym_ORTHOMCL104	7	0.910411220247876	0	0
host_ORTHOMCL2625__sym_ORTHOMCL106	host_ORTHOMCL2625	sym_ORTHOMCL106	7	0.910411220247876	0	0
host_ORTHOMCL2625__sym_ORTHOMCL107	host_ORTHOMCL2625	sym_ORTHOMCL107	7	0.910411220247876	0	0
host_ORTHOMCL2625__sym_ORTHOMCL125	host_ORTHOMCL2625	sym_ORTHOMCL125	7	0.947207514485663	0	0
host_ORTHOMCL2625__sym_ORTHOMCL134	host_ORTHOMCL2625	sym_ORTHOMCL134	7	0.910411220247876	0	0
host_ORTHOMCL2625__sym_ORTHOMCL137	host_ORTHOMCL2625	sym_ORTHOMCL137	7	0.910411220247876	0	0
host_ORTHOMCL2625__sym_ORTHOMCL139	host_ORTHOMCL2625	sym_ORTHOMCL139	7	0.910411220247876	0	0
host_ORTHOMCL2625__sym_ORTHOMCL148	host_ORTHOMCL2625	sym_ORTHOMCL148	7	0.910411220247876	0	0
host_ORTHOMCL2625__sym_ORTHOMCL15	host_ORTHOMCL2625	sym_ORTHOMCL15	7	0.946771729343596	0	0
host_ORTHOMCL2625__sym_ORTHOMCL159	host_ORTHOMCL2625	sym_ORTHOMCL159	7	0.910411220247876	0	0
host_ORTHOMCL2625__sym_ORTHOMCL172	host_ORTHOMCL2625	sym_ORTHOMCL172	7	0.910411220247876	0	0
host_ORTHOMCL2625__sym_ORTHOMCL175	host_ORTHOMCL2625	sym_ORTHOMCL175	7	0.928590333245127	0	0
host_ORTHOMCL2625__sym_ORTHOMCL181	host_ORTHOMCL2625	sym_ORTHOMCL181	7	0.910411220247876	0	0
host_ORTHOMCL2625__sym_ORTHOMCL19	host_ORTHOMCL2625	sym_ORTHOMCL19	7	0.910411220247876	0	0
host_ORTHOMCL2625__sym_ORTHOMCL230	host_ORTHOMCL2625	sym_ORTHOMCL230	7	0.910411220247876	0	0
host_ORTHOMCL2625__sym_ORTHOMCL241	host_ORTHOMCL2625	sym_ORTHOMCL241	7	0.910411220247876	0	0
host_ORTHOMCL2625__sym_ORTHOMCL245	host_ORTHOMCL2625	sym_ORTHOMCL245	7	0.910411220247876	0	0
host_ORTHOMCL2625__sym_ORTHOMCL253	host_ORTHOMCL2625	sym_ORTHOMCL253	7	0.910411220247876	0	0
host_ORTHOMCL2625__sym_ORTHOMCL303	host_ORTHOMCL2625	sym_ORTHOMCL303	7	0.910411220247876	0	0
host_ORTHOMCL2625__sym_ORTHOMCL321	host_ORTHOMCL2625	sym_ORTHOMCL321	7	0.910411220247876	0	0
host_ORTHOMCL2625__sym_ORTHOMCL330	host_ORTHOMCL2625	sym_ORTHOMCL330	7	0.910411220247876	0	0
host_ORTHOMCL2625__sym_ORTHOMCL341	host_ORTHOMCL2625	sym_ORTHOMCL341	7	0.910411220247876	0	0
host_ORTHOMCL2625__sym_ORTHOMCL347	host_ORTHOMCL2625	sym_ORTHOMCL347	7	0.910411220247876	0	0
host_ORTHOMCL2625__sym_ORTHOMCL351	host_ORTHOMCL2625	sym_ORTHOMCL351	7	0.910411220247876	0	0
host_ORTHOMCL2625__sym_ORTHOMCL353	host_ORTHOMCL2625	sym_ORTHOMCL353	7	0.910411220247876	0	0
host_ORTHOMCL2625__sym_ORTHOMCL354	host_ORTHOMCL2625	sym_ORTHOMCL354	7	0.910411220247876	0	0
host_ORTHOMCL2625__sym_ORTHOMCL417	host_ORTHOMCL2625	sym_ORTHOMCL417	7	0.907144532894466	0	0
host_ORTHOMCL2625__sym_ORTHOMCL42	host_ORTHOMCL2625	sym_ORTHOMCL42	7	0.910411220247876	0	0
host_ORTHOMCL2625__sym_ORTHOMCL427	host_ORTHOMCL2625	sym_ORTHOMCL427	7	0.910411220247876	0	0
host_ORTHOMCL2625__sym_ORTHOMCL455	host_ORTHOMCL2625	sym_ORTHOMCL455	7	0.910411220247876	0	0
host_ORTHOMCL2625__sym_ORTHOMCL456	host_ORTHOMCL2625	sym_ORTHOMCL456	7	0.918321293611686	0	0
host_ORTHOMCL2625__sym_ORTHOMCL460	host_ORTHOMCL2625	sym_ORTHOMCL460	7	0.910411220247876	0	0
host_ORTHOMCL2625__sym_ORTHOMCL484	host_ORTHOMCL2625	sym_ORTHOMCL484	7	0.910411220247876	0	0
host_ORTHOMCL2625__sym_ORTHOMCL494	host_ORTHOMCL2625	sym_ORTHOMCL494	7	0.907259009439668	0	0
host_ORTHOMCL2625__sym_ORTHOMCL506	host_ORTHOMCL2625	sym_ORTHOMCL506	7	0.910411220247876	0	0
host_ORTHOMCL2625__sym_ORTHOMCL531	host_ORTHOMCL2625	sym_ORTHOMCL531	7	0.910411220247876	0	0
host_ORTHOMCL2625__sym_ORTHOMCL64	host_ORTHOMCL2625	sym_ORTHOMCL64	7	0.910411220247876	0	0
host_ORTHOMCL2625__sym_ORTHOMCL76	host_ORTHOMCL2625	sym_ORTHOMCL76	7	0.910411220247876	0	0
host_ORTHOMCL2625__sym_ORTHOMCL81	host_ORTHOMCL2625	sym_ORTHOMCL81	7	0.910411220247876	0	0
host_ORTHOMCL2625__sym_ORTHOMCL82	host_ORTHOMCL2625	sym_ORTHOMCL82	7	0.924946925176146	0	0
host_ORTHOMCL2630__sym_ORTHOMCL122	host_ORTHOMCL2630	sym_ORTHOMCL122	7	0.927088417901591	0	0
host_ORTHOMCL2630__sym_ORTHOMCL224	host_ORTHOMCL2630	sym_ORTHOMCL224	7	0.916631816467245	0	0
host_ORTHOMCL2630__sym_ORTHOMCL72	host_ORTHOMCL2630	sym_ORTHOMCL72	7	0.914459511168872	0	0
host_ORTHOMCL2632__sym_ORTHOMCL372	host_ORTHOMCL2632	sym_ORTHOMCL372	7	0.956915353879757	0	0
host_ORTHOMCL2632__sym_ORTHOMCL459	host_ORTHOMCL2632	sym_ORTHOMCL459	7	0.90239581679754	0	0
host_ORTHOMCL2632__sym_ORTHOMCL68	host_ORTHOMCL2632	sym_ORTHOMCL68	7	0.900004045189526	0	0
host_ORTHOMCL2633__sym_ORTHOMCL200	host_ORTHOMCL2633	sym_ORTHOMCL200	7	0.915016149267234	0	0
host_ORTHOMCL2633__sym_ORTHOMCL492	host_ORTHOMCL2633	sym_ORTHOMCL492	7	0.919646089059808	0	0
host_ORTHOMCL2640__sym_ORTHOMCL175	host_ORTHOMCL2640	sym_ORTHOMCL175	7	0.911874831686561	0	0
host_ORTHOMCL2640__sym_ORTHOMCL232	host_ORTHOMCL2640	sym_ORTHOMCL232	7	0.900977478763189	0	0
host_ORTHOMCL2640__sym_ORTHOMCL380	host_ORTHOMCL2640	sym_ORTHOMCL380	7	0.918679409294998	0	0
host_ORTHOMCL2642__sym_ORTHOMCL151	host_ORTHOMCL2642	sym_ORTHOMCL151	7	0.956819192014048	0	0
host_ORTHOMCL2642__sym_ORTHOMCL17	host_ORTHOMCL2642	sym_ORTHOMCL17	7	0.910840359914338	0	0
host_ORTHOMCL2642__sym_ORTHOMCL170	host_ORTHOMCL2642	sym_ORTHOMCL170	7	0.953705100475988	0	0
host_ORTHOMCL2642__sym_ORTHOMCL255	host_ORTHOMCL2642	sym_ORTHOMCL255	7	0.907088411529539	0	0
host_ORTHOMCL2642__sym_ORTHOMCL263	host_ORTHOMCL2642	sym_ORTHOMCL263	7	0.967427514055069	0	0
host_ORTHOMCL2642__sym_ORTHOMCL269	host_ORTHOMCL2642	sym_ORTHOMCL269	7	0.983997043020029	0	0
host_ORTHOMCL2642__sym_ORTHOMCL297	host_ORTHOMCL2642	sym_ORTHOMCL297	7	0.940473151659125	0	0
host_ORTHOMCL2642__sym_ORTHOMCL399	host_ORTHOMCL2642	sym_ORTHOMCL399	7	0.942792547097121	0	0
host_ORTHOMCL2642__sym_ORTHOMCL401	host_ORTHOMCL2642	sym_ORTHOMCL401	7	0.909222150727625	0	0
host_ORTHOMCL2642__sym_ORTHOMCL470	host_ORTHOMCL2642	sym_ORTHOMCL470	7	0.933472501841035	0	0
host_ORTHOMCL2642__sym_ORTHOMCL78	host_ORTHOMCL2642	sym_ORTHOMCL78	7	0.928285938392445	0	0
host_ORTHOMCL2642__sym_ORTHOMCL96	host_ORTHOMCL2642	sym_ORTHOMCL96	7	0.942078141333404	0	0
host_ORTHOMCL2643__sym_ORTHOMCL499	host_ORTHOMCL2643	sym_ORTHOMCL499	7	0.919007258635627	0	0
host_ORTHOMCL2646__sym_ORTHOMCL175	host_ORTHOMCL2646	sym_ORTHOMCL175	7	0.902876814911517	0	0
host_ORTHOMCL2647__sym_ORTHOMCL493	host_ORTHOMCL2647	sym_ORTHOMCL493	7	0.906757070354101	0	0
host_ORTHOMCL2647__sym_ORTHOMCL502	host_ORTHOMCL2647	sym_ORTHOMCL502	7	0.937606762238176	0	0
host_ORTHOMCL2648__sym_ORTHOMCL352	host_ORTHOMCL2648	sym_ORTHOMCL352	7	0.904882473731327	0	0
host_ORTHOMCL2648__sym_ORTHOMCL492	host_ORTHOMCL2648	sym_ORTHOMCL492	7	0.903234749148564	0	0
host_ORTHOMCL2648__sym_ORTHOMCL505	host_ORTHOMCL2648	sym_ORTHOMCL505	7	0.9239009993447	0	0
host_ORTHOMCL2653__sym_ORTHOMCL104	host_ORTHOMCL2653	sym_ORTHOMCL104	7	0.905204499203841	0	0
host_ORTHOMCL2653__sym_ORTHOMCL106	host_ORTHOMCL2653	sym_ORTHOMCL106	7	0.905204499203841	0	0
host_ORTHOMCL2653__sym_ORTHOMCL107	host_ORTHOMCL2653	sym_ORTHOMCL107	7	0.905204499203841	0	0
host_ORTHOMCL2653__sym_ORTHOMCL125	host_ORTHOMCL2653	sym_ORTHOMCL125	7	0.928861407806694	0	0
host_ORTHOMCL2653__sym_ORTHOMCL134	host_ORTHOMCL2653	sym_ORTHOMCL134	7	0.905204499203841	0	0
host_ORTHOMCL2653__sym_ORTHOMCL137	host_ORTHOMCL2653	sym_ORTHOMCL137	7	0.905204499203841	0	0
host_ORTHOMCL2653__sym_ORTHOMCL139	host_ORTHOMCL2653	sym_ORTHOMCL139	7	0.905204499203841	0	0
host_ORTHOMCL2653__sym_ORTHOMCL148	host_ORTHOMCL2653	sym_ORTHOMCL148	7	0.905204499203841	0	0
host_ORTHOMCL2653__sym_ORTHOMCL15	host_ORTHOMCL2653	sym_ORTHOMCL15	7	0.948977500200104	0	0
host_ORTHOMCL2653__sym_ORTHOMCL159	host_ORTHOMCL2653	sym_ORTHOMCL159	7	0.905204499203841	0	0
host_ORTHOMCL2653__sym_ORTHOMCL172	host_ORTHOMCL2653	sym_ORTHOMCL172	7	0.905204499203841	0	0
host_ORTHOMCL2653__sym_ORTHOMCL175	host_ORTHOMCL2653	sym_ORTHOMCL175	7	0.965009283232393	0	0
host_ORTHOMCL2653__sym_ORTHOMCL181	host_ORTHOMCL2653	sym_ORTHOMCL181	7	0.905204499203841	0	0
host_ORTHOMCL2653__sym_ORTHOMCL19	host_ORTHOMCL2653	sym_ORTHOMCL19	7	0.905204499203841	0	0
host_ORTHOMCL2653__sym_ORTHOMCL230	host_ORTHOMCL2653	sym_ORTHOMCL230	7	0.905204499203841	0	0
host_ORTHOMCL2653__sym_ORTHOMCL232	host_ORTHOMCL2653	sym_ORTHOMCL232	7	0.914099578888391	0	0
host_ORTHOMCL2653__sym_ORTHOMCL241	host_ORTHOMCL2653	sym_ORTHOMCL241	7	0.905204499203841	0	0
host_ORTHOMCL2653__sym_ORTHOMCL245	host_ORTHOMCL2653	sym_ORTHOMCL245	7	0.905204499203841	0	0
host_ORTHOMCL2653__sym_ORTHOMCL253	host_ORTHOMCL2653	sym_ORTHOMCL253	7	0.905204499203841	0	0
host_ORTHOMCL2653__sym_ORTHOMCL303	host_ORTHOMCL2653	sym_ORTHOMCL303	7	0.905204499203841	0	0
host_ORTHOMCL2653__sym_ORTHOMCL321	host_ORTHOMCL2653	sym_ORTHOMCL321	7	0.905204499203841	0	0
host_ORTHOMCL2653__sym_ORTHOMCL330	host_ORTHOMCL2653	sym_ORTHOMCL330	7	0.905204499203841	0	0
host_ORTHOMCL2653__sym_ORTHOMCL341	host_ORTHOMCL2653	sym_ORTHOMCL341	7	0.905204499203841	0	0
host_ORTHOMCL2653__sym_ORTHOMCL347	host_ORTHOMCL2653	sym_ORTHOMCL347	7	0.905204499203841	0	0
host_ORTHOMCL2653__sym_ORTHOMCL351	host_ORTHOMCL2653	sym_ORTHOMCL351	7	0.905204499203841	0	0
host_ORTHOMCL2653__sym_ORTHOMCL353	host_ORTHOMCL2653	sym_ORTHOMCL353	7	0.905204499203841	0	0
host_ORTHOMCL2653__sym_ORTHOMCL354	host_ORTHOMCL2653	sym_ORTHOMCL354	7	0.905204499203841	0	0
host_ORTHOMCL2653__sym_ORTHOMCL380	host_ORTHOMCL2653	sym_ORTHOMCL380	7	0.939033432140819	0	0
host_ORTHOMCL2653__sym_ORTHOMCL42	host_ORTHOMCL2653	sym_ORTHOMCL42	7	0.905204499203841	0	0
host_ORTHOMCL2653__sym_ORTHOMCL427	host_ORTHOMCL2653	sym_ORTHOMCL427	7	0.905204499203841	0	0
host_ORTHOMCL2653__sym_ORTHOMCL455	host_ORTHOMCL2653	sym_ORTHOMCL455	7	0.905204499203841	0	0
host_ORTHOMCL2653__sym_ORTHOMCL460	host_ORTHOMCL2653	sym_ORTHOMCL460	7	0.905204499203841	0	0
host_ORTHOMCL2653__sym_ORTHOMCL473	host_ORTHOMCL2653	sym_ORTHOMCL473	7	0.94694610063136	0	0
host_ORTHOMCL2653__sym_ORTHOMCL484	host_ORTHOMCL2653	sym_ORTHOMCL484	7	0.905204499203841	0	0
host_ORTHOMCL2653__sym_ORTHOMCL506	host_ORTHOMCL2653	sym_ORTHOMCL506	7	0.905204499203841	0	0
host_ORTHOMCL2653__sym_ORTHOMCL522	host_ORTHOMCL2653	sym_ORTHOMCL522	7	0.931698897740309	0	0
host_ORTHOMCL2653__sym_ORTHOMCL531	host_ORTHOMCL2653	sym_ORTHOMCL531	7	0.905204499203841	0	0
host_ORTHOMCL2653__sym_ORTHOMCL64	host_ORTHOMCL2653	sym_ORTHOMCL64	7	0.905204499203841	0	0
host_ORTHOMCL2653__sym_ORTHOMCL76	host_ORTHOMCL2653	sym_ORTHOMCL76	7	0.905204499203841	0	0
host_ORTHOMCL2653__sym_ORTHOMCL81	host_ORTHOMCL2653	sym_ORTHOMCL81	7	0.905204499203841	0	0
host_ORTHOMCL2653__sym_ORTHOMCL82	host_ORTHOMCL2653	sym_ORTHOMCL82	7	0.906098031755195	0	0
host_ORTHOMCL2659__sym_ORTHOMCL56	host_ORTHOMCL2659	sym_ORTHOMCL56	7	0.944132220973925	0	0
host_ORTHOMCL2660__sym_ORTHOMCL122	host_ORTHOMCL2660	sym_ORTHOMCL122	7	0.929365547577351	0	0
host_ORTHOMCL2660__sym_ORTHOMCL473	host_ORTHOMCL2660	sym_ORTHOMCL473	7	0.969813973660428	0	0
host_ORTHOMCL2660__sym_ORTHOMCL522	host_ORTHOMCL2660	sym_ORTHOMCL522	7	0.920909971575864	0	0
host_ORTHOMCL2661__sym_ORTHOMCL265	host_ORTHOMCL2661	sym_ORTHOMCL265	7	0.904209239475386	0	0
host_ORTHOMCL2661__sym_ORTHOMCL372	host_ORTHOMCL2661	sym_ORTHOMCL372	7	0.980000043868602	0	0
host_ORTHOMCL2661__sym_ORTHOMCL459	host_ORTHOMCL2661	sym_ORTHOMCL459	7	0.932908642450044	0	0
host_ORTHOMCL2661__sym_ORTHOMCL68	host_ORTHOMCL2661	sym_ORTHOMCL68	7	0.970836198424681	0	0
host_ORTHOMCL2665__sym_ORTHOMCL200	host_ORTHOMCL2665	sym_ORTHOMCL200	7	0.956521097458	0	0
host_ORTHOMCL2665__sym_ORTHOMCL24	host_ORTHOMCL2665	sym_ORTHOMCL24	7	0.93885126451276	0	0
host_ORTHOMCL2665__sym_ORTHOMCL280	host_ORTHOMCL2665	sym_ORTHOMCL280	7	0.91963721712547	0	0
host_ORTHOMCL2665__sym_ORTHOMCL352	host_ORTHOMCL2665	sym_ORTHOMCL352	7	0.911285850935819	0	0
host_ORTHOMCL2665__sym_ORTHOMCL370	host_ORTHOMCL2665	sym_ORTHOMCL370	7	0.931600714513832	0	0
host_ORTHOMCL2665__sym_ORTHOMCL403	host_ORTHOMCL2665	sym_ORTHOMCL403	7	0.91501394159531	0	0
host_ORTHOMCL2665__sym_ORTHOMCL414	host_ORTHOMCL2665	sym_ORTHOMCL414	7	0.948591103983318	0	0
host_ORTHOMCL2665__sym_ORTHOMCL419	host_ORTHOMCL2665	sym_ORTHOMCL419	7	0.964270378418883	0	0
host_ORTHOMCL2665__sym_ORTHOMCL478	host_ORTHOMCL2665	sym_ORTHOMCL478	7	0.977183450449981	0	0
host_ORTHOMCL2665__sym_ORTHOMCL492	host_ORTHOMCL2665	sym_ORTHOMCL492	7	0.974011284619303	0	0
host_ORTHOMCL2665__sym_ORTHOMCL505	host_ORTHOMCL2665	sym_ORTHOMCL505	7	0.98956123927198	0	0
host_ORTHOMCL2665__sym_ORTHOMCL519	host_ORTHOMCL2665	sym_ORTHOMCL519	7	0.950127355598712	0	0
host_ORTHOMCL2669__sym_ORTHOMCL125	host_ORTHOMCL2669	sym_ORTHOMCL125	7	0.932276256394857	0	0
host_ORTHOMCL2674__sym_ORTHOMCL104	host_ORTHOMCL2674	sym_ORTHOMCL104	7	0.942368093128171	0	0
host_ORTHOMCL2674__sym_ORTHOMCL106	host_ORTHOMCL2674	sym_ORTHOMCL106	7	0.942368093128171	0	0
host_ORTHOMCL2674__sym_ORTHOMCL107	host_ORTHOMCL2674	sym_ORTHOMCL107	7	0.942368093128171	0	0
host_ORTHOMCL2674__sym_ORTHOMCL134	host_ORTHOMCL2674	sym_ORTHOMCL134	7	0.942368093128171	0	0
host_ORTHOMCL2674__sym_ORTHOMCL137	host_ORTHOMCL2674	sym_ORTHOMCL137	7	0.942368093128171	0	0
host_ORTHOMCL2674__sym_ORTHOMCL139	host_ORTHOMCL2674	sym_ORTHOMCL139	7	0.942368093128171	0	0
host_ORTHOMCL2674__sym_ORTHOMCL148	host_ORTHOMCL2674	sym_ORTHOMCL148	7	0.942368093128171	0	0
host_ORTHOMCL2674__sym_ORTHOMCL15	host_ORTHOMCL2674	sym_ORTHOMCL15	7	0.914671881110665	0	0
host_ORTHOMCL2674__sym_ORTHOMCL159	host_ORTHOMCL2674	sym_ORTHOMCL159	7	0.942368093128171	0	0
host_ORTHOMCL2674__sym_ORTHOMCL172	host_ORTHOMCL2674	sym_ORTHOMCL172	7	0.942368093128171	0	0
host_ORTHOMCL2674__sym_ORTHOMCL175	host_ORTHOMCL2674	sym_ORTHOMCL175	7	0.931018201795357	0	0
host_ORTHOMCL2674__sym_ORTHOMCL181	host_ORTHOMCL2674	sym_ORTHOMCL181	7	0.942368093128171	0	0
host_ORTHOMCL2674__sym_ORTHOMCL19	host_ORTHOMCL2674	sym_ORTHOMCL19	7	0.942368093128171	0	0
host_ORTHOMCL2674__sym_ORTHOMCL202	host_ORTHOMCL2674	sym_ORTHOMCL202	7	0.925486456413898	0	0
host_ORTHOMCL2674__sym_ORTHOMCL230	host_ORTHOMCL2674	sym_ORTHOMCL230	7	0.942368093128171	0	0
host_ORTHOMCL2674__sym_ORTHOMCL241	host_ORTHOMCL2674	sym_ORTHOMCL241	7	0.942368093128171	0	0
host_ORTHOMCL2674__sym_ORTHOMCL245	host_ORTHOMCL2674	sym_ORTHOMCL245	7	0.942368093128171	0	0
host_ORTHOMCL2674__sym_ORTHOMCL253	host_ORTHOMCL2674	sym_ORTHOMCL253	7	0.942368093128171	0	0
host_ORTHOMCL2674__sym_ORTHOMCL303	host_ORTHOMCL2674	sym_ORTHOMCL303	7	0.942368093128171	0	0
host_ORTHOMCL2674__sym_ORTHOMCL321	host_ORTHOMCL2674	sym_ORTHOMCL321	7	0.942368093128171	0	0
host_ORTHOMCL2674__sym_ORTHOMCL330	host_ORTHOMCL2674	sym_ORTHOMCL330	7	0.942368093128171	0	0
host_ORTHOMCL2674__sym_ORTHOMCL341	host_ORTHOMCL2674	sym_ORTHOMCL341	7	0.942368093128171	0	0
host_ORTHOMCL2674__sym_ORTHOMCL347	host_ORTHOMCL2674	sym_ORTHOMCL347	7	0.942368093128171	0	0
host_ORTHOMCL2674__sym_ORTHOMCL351	host_ORTHOMCL2674	sym_ORTHOMCL351	7	0.942368093128171	0	0
host_ORTHOMCL2674__sym_ORTHOMCL353	host_ORTHOMCL2674	sym_ORTHOMCL353	7	0.942368093128171	0	0
host_ORTHOMCL2674__sym_ORTHOMCL354	host_ORTHOMCL2674	sym_ORTHOMCL354	7	0.942368093128171	0	0
host_ORTHOMCL2674__sym_ORTHOMCL42	host_ORTHOMCL2674	sym_ORTHOMCL42	7	0.942368093128171	0	0
host_ORTHOMCL2674__sym_ORTHOMCL427	host_ORTHOMCL2674	sym_ORTHOMCL427	7	0.942368093128171	0	0
host_ORTHOMCL2674__sym_ORTHOMCL455	host_ORTHOMCL2674	sym_ORTHOMCL455	7	0.942368093128171	0	0
host_ORTHOMCL2674__sym_ORTHOMCL460	host_ORTHOMCL2674	sym_ORTHOMCL460	7	0.942368093128171	0	0
host_ORTHOMCL2674__sym_ORTHOMCL484	host_ORTHOMCL2674	sym_ORTHOMCL484	7	0.942368093128171	0	0
host_ORTHOMCL2674__sym_ORTHOMCL506	host_ORTHOMCL2674	sym_ORTHOMCL506	7	0.942368093128171	0	0
host_ORTHOMCL2674__sym_ORTHOMCL531	host_ORTHOMCL2674	sym_ORTHOMCL531	7	0.942368093128171	0	0
host_ORTHOMCL2674__sym_ORTHOMCL64	host_ORTHOMCL2674	sym_ORTHOMCL64	7	0.942368093128171	0	0
host_ORTHOMCL2674__sym_ORTHOMCL76	host_ORTHOMCL2674	sym_ORTHOMCL76	7	0.942368093128171	0	0
host_ORTHOMCL2674__sym_ORTHOMCL81	host_ORTHOMCL2674	sym_ORTHOMCL81	7	0.942368093128171	0	0
host_ORTHOMCL2681__sym_ORTHOMCL380	host_ORTHOMCL2681	sym_ORTHOMCL380	7	0.905566572631141	0	0
host_ORTHOMCL2681__sym_ORTHOMCL473	host_ORTHOMCL2681	sym_ORTHOMCL473	7	0.907210175297289	0	0
host_ORTHOMCL2684__sym_ORTHOMCL125	host_ORTHOMCL2684	sym_ORTHOMCL125	7	0.909882941057103	0	0
host_ORTHOMCL2684__sym_ORTHOMCL175	host_ORTHOMCL2684	sym_ORTHOMCL175	7	0.918316232653069	0	0
host_ORTHOMCL2684__sym_ORTHOMCL522	host_ORTHOMCL2684	sym_ORTHOMCL522	7	0.900389383316909	0	0
host_ORTHOMCL2694__sym_ORTHOMCL430	host_ORTHOMCL2694	sym_ORTHOMCL430	7	0.949850782321866	0	0
host_ORTHOMCL2694__sym_ORTHOMCL56	host_ORTHOMCL2694	sym_ORTHOMCL56	7	0.934733751028575	0	0
host_ORTHOMCL2695__sym_ORTHOMCL294	host_ORTHOMCL2695	sym_ORTHOMCL294	7	0.921394309788547	0	0
host_ORTHOMCL2695__sym_ORTHOMCL339	host_ORTHOMCL2695	sym_ORTHOMCL339	7	0.924136676246689	0	0
host_ORTHOMCL2695__sym_ORTHOMCL384	host_ORTHOMCL2695	sym_ORTHOMCL384	7	0.926863854210889	0	0
host_ORTHOMCL2695__sym_ORTHOMCL434	host_ORTHOMCL2695	sym_ORTHOMCL434	7	0.928856958195435	0	0
host_ORTHOMCL2696__sym_ORTHOMCL298	host_ORTHOMCL2696	sym_ORTHOMCL298	7	0.916140936042799	0	0
host_ORTHOMCL2696__sym_ORTHOMCL44	host_ORTHOMCL2696	sym_ORTHOMCL44	7	0.905932418967421	0	0
host_ORTHOMCL2697__sym_ORTHOMCL355	host_ORTHOMCL2697	sym_ORTHOMCL355	7	0.932844032519102	0	0
host_ORTHOMCL2699__sym_ORTHOMCL166	host_ORTHOMCL2699	sym_ORTHOMCL166	7	0.902104402625171	0	0
host_ORTHOMCL2699__sym_ORTHOMCL376	host_ORTHOMCL2699	sym_ORTHOMCL376	7	0.912602853385851	0	0
host_ORTHOMCL2705__sym_ORTHOMCL166	host_ORTHOMCL2705	sym_ORTHOMCL166	7	0.905847878503009	0	0
host_ORTHOMCL2705__sym_ORTHOMCL187	host_ORTHOMCL2705	sym_ORTHOMCL187	7	0.936592470371028	0	0
host_ORTHOMCL2705__sym_ORTHOMCL240	host_ORTHOMCL2705	sym_ORTHOMCL240	7	0.925639469807829	0	0
host_ORTHOMCL2705__sym_ORTHOMCL406	host_ORTHOMCL2705	sym_ORTHOMCL406	7	0.946890332931448	0	0
host_ORTHOMCL2705__sym_ORTHOMCL438	host_ORTHOMCL2705	sym_ORTHOMCL438	7	0.97845623641861	0	0
host_ORTHOMCL2705__sym_ORTHOMCL515	host_ORTHOMCL2705	sym_ORTHOMCL515	7	0.917762695808559	0	0
host_ORTHOMCL2705__sym_ORTHOMCL74	host_ORTHOMCL2705	sym_ORTHOMCL74	7	0.981175712335712	0	0
host_ORTHOMCL2708__sym_ORTHOMCL200	host_ORTHOMCL2708	sym_ORTHOMCL200	7	0.928973966578735	0	0
host_ORTHOMCL2708__sym_ORTHOMCL414	host_ORTHOMCL2708	sym_ORTHOMCL414	7	0.922323530336707	0	0
host_ORTHOMCL2708__sym_ORTHOMCL478	host_ORTHOMCL2708	sym_ORTHOMCL478	7	0.901284936802308	0	0
host_ORTHOMCL2708__sym_ORTHOMCL492	host_ORTHOMCL2708	sym_ORTHOMCL492	7	0.925781345255371	0	0
host_ORTHOMCL2708__sym_ORTHOMCL505	host_ORTHOMCL2708	sym_ORTHOMCL505	7	0.923311320507513	0	0
host_ORTHOMCL2708__sym_ORTHOMCL59	host_ORTHOMCL2708	sym_ORTHOMCL59	7	0.939787116937288	0	0
host_ORTHOMCL2709__sym_ORTHOMCL162	host_ORTHOMCL2709	sym_ORTHOMCL162	7	0.906809661029916	0	0
host_ORTHOMCL2709__sym_ORTHOMCL298	host_ORTHOMCL2709	sym_ORTHOMCL298	7	0.906073815298478	0	0
host_ORTHOMCL2709__sym_ORTHOMCL44	host_ORTHOMCL2709	sym_ORTHOMCL44	7	0.931426156876713	0	0
host_ORTHOMCL2711__sym_ORTHOMCL14	host_ORTHOMCL2711	sym_ORTHOMCL14	7	0.926866342067246	0	0
host_ORTHOMCL2711__sym_ORTHOMCL312	host_ORTHOMCL2711	sym_ORTHOMCL312	7	0.939538948692431	0	0
host_ORTHOMCL2711__sym_ORTHOMCL46	host_ORTHOMCL2711	sym_ORTHOMCL46	7	0.921289977282876	0	0
host_ORTHOMCL2711__sym_ORTHOMCL502	host_ORTHOMCL2711	sym_ORTHOMCL502	7	0.904505951868674	0	0
host_ORTHOMCL2712__sym_ORTHOMCL298	host_ORTHOMCL2712	sym_ORTHOMCL298	7	0.943637933513721	0	0
host_ORTHOMCL2712__sym_ORTHOMCL44	host_ORTHOMCL2712	sym_ORTHOMCL44	7	0.910627489246557	0	0
host_ORTHOMCL2713__sym_ORTHOMCL390	host_ORTHOMCL2713	sym_ORTHOMCL390	7	0.902123948336227	0	0
host_ORTHOMCL2713__sym_ORTHOMCL430	host_ORTHOMCL2713	sym_ORTHOMCL430	7	0.909712841657737	0	0
host_ORTHOMCL2713__sym_ORTHOMCL56	host_ORTHOMCL2713	sym_ORTHOMCL56	7	0.922316850500714	0	0
host_ORTHOMCL2717__sym_ORTHOMCL200	host_ORTHOMCL2717	sym_ORTHOMCL200	7	0.928835592741759	0	0
host_ORTHOMCL2717__sym_ORTHOMCL492	host_ORTHOMCL2717	sym_ORTHOMCL492	7	0.932409859415991	0	0
host_ORTHOMCL2717__sym_ORTHOMCL505	host_ORTHOMCL2717	sym_ORTHOMCL505	7	0.906394627543096	0	0
host_ORTHOMCL2720__sym_ORTHOMCL125	host_ORTHOMCL2720	sym_ORTHOMCL125	7	0.959062472041032	0	0
host_ORTHOMCL2720__sym_ORTHOMCL15	host_ORTHOMCL2720	sym_ORTHOMCL15	7	0.910334861186872	0	0
host_ORTHOMCL2723__sym_ORTHOMCL162	host_ORTHOMCL2723	sym_ORTHOMCL162	7	0.910861095259285	0	0
host_ORTHOMCL2723__sym_ORTHOMCL372	host_ORTHOMCL2723	sym_ORTHOMCL372	7	0.908240614194424	0	0
host_ORTHOMCL2723__sym_ORTHOMCL48	host_ORTHOMCL2723	sym_ORTHOMCL48	7	0.906185939703316	0	0
host_ORTHOMCL2726__sym_ORTHOMCL195	host_ORTHOMCL2726	sym_ORTHOMCL195	7	0.926835562951562	0	0
host_ORTHOMCL2726__sym_ORTHOMCL220	host_ORTHOMCL2726	sym_ORTHOMCL220	7	0.91069278360978	0	0
host_ORTHOMCL2728__sym_ORTHOMCL332	host_ORTHOMCL2728	sym_ORTHOMCL332	7	0.949639837059089	0	0
host_ORTHOMCL2730__sym_ORTHOMCL200	host_ORTHOMCL2730	sym_ORTHOMCL200	7	0.903852135173175	0	0
host_ORTHOMCL2730__sym_ORTHOMCL352	host_ORTHOMCL2730	sym_ORTHOMCL352	7	0.93547005625209	0	0
host_ORTHOMCL2730__sym_ORTHOMCL419	host_ORTHOMCL2730	sym_ORTHOMCL419	7	0.921819344319359	0	0
host_ORTHOMCL2730__sym_ORTHOMCL478	host_ORTHOMCL2730	sym_ORTHOMCL478	7	0.942457063365366	0	0
host_ORTHOMCL2730__sym_ORTHOMCL492	host_ORTHOMCL2730	sym_ORTHOMCL492	7	0.922667285211891	0	0
host_ORTHOMCL2730__sym_ORTHOMCL505	host_ORTHOMCL2730	sym_ORTHOMCL505	7	0.960870454259425	0	0
host_ORTHOMCL2730__sym_ORTHOMCL519	host_ORTHOMCL2730	sym_ORTHOMCL519	7	0.900380189823218	0	0
host_ORTHOMCL2735__sym_ORTHOMCL153	host_ORTHOMCL2735	sym_ORTHOMCL153	7	0.917731743464196	0	0
host_ORTHOMCL2735__sym_ORTHOMCL199	host_ORTHOMCL2735	sym_ORTHOMCL199	7	0.901085006622789	0	0
host_ORTHOMCL2735__sym_ORTHOMCL390	host_ORTHOMCL2735	sym_ORTHOMCL390	7	0.901396250282388	0	0
host_ORTHOMCL2735__sym_ORTHOMCL405	host_ORTHOMCL2735	sym_ORTHOMCL405	7	0.922742684560525	0	0
host_ORTHOMCL2735__sym_ORTHOMCL452	host_ORTHOMCL2735	sym_ORTHOMCL452	7	0.914930273935232	0	0
host_ORTHOMCL2735__sym_ORTHOMCL50	host_ORTHOMCL2735	sym_ORTHOMCL50	7	0.931742228687531	0	0
host_ORTHOMCL2738__sym_ORTHOMCL332	host_ORTHOMCL2738	sym_ORTHOMCL332	7	0.911440266621261	0	0
host_ORTHOMCL2739__sym_ORTHOMCL110	host_ORTHOMCL2739	sym_ORTHOMCL110	7	0.926471237354707	0	0
host_ORTHOMCL2739__sym_ORTHOMCL432	host_ORTHOMCL2739	sym_ORTHOMCL432	7	0.9299176580194	0	0
host_ORTHOMCL2739__sym_ORTHOMCL466	host_ORTHOMCL2739	sym_ORTHOMCL466	7	0.915986247273286	0	0
host_ORTHOMCL2744__sym_ORTHOMCL220	host_ORTHOMCL2744	sym_ORTHOMCL220	7	0.921532450483562	0	0
host_ORTHOMCL2744__sym_ORTHOMCL318	host_ORTHOMCL2744	sym_ORTHOMCL318	7	0.900008690166825	0	0
host_ORTHOMCL2745__sym_ORTHOMCL390	host_ORTHOMCL2745	sym_ORTHOMCL390	7	0.938604495358803	0	0
host_ORTHOMCL2745__sym_ORTHOMCL56	host_ORTHOMCL2745	sym_ORTHOMCL56	7	0.908784329113366	0	0
host_ORTHOMCL2746__sym_ORTHOMCL232	host_ORTHOMCL2746	sym_ORTHOMCL232	7	0.942966400919536	0	0
host_ORTHOMCL2746__sym_ORTHOMCL380	host_ORTHOMCL2746	sym_ORTHOMCL380	7	0.950595354337006	0	0
host_ORTHOMCL2746__sym_ORTHOMCL473	host_ORTHOMCL2746	sym_ORTHOMCL473	7	0.92891524293588	0	0
host_ORTHOMCL2750__sym_ORTHOMCL473	host_ORTHOMCL2750	sym_ORTHOMCL473	7	0.917591282130064	0	0
host_ORTHOMCL2752__sym_ORTHOMCL263	host_ORTHOMCL2752	sym_ORTHOMCL263	7	0.901187753882101	0	0
host_ORTHOMCL2752__sym_ORTHOMCL269	host_ORTHOMCL2752	sym_ORTHOMCL269	7	0.908521236996364	0	0
host_ORTHOMCL2752__sym_ORTHOMCL401	host_ORTHOMCL2752	sym_ORTHOMCL401	7	0.910455768106439	0	0
host_ORTHOMCL2755__sym_ORTHOMCL56	host_ORTHOMCL2755	sym_ORTHOMCL56	7	0.909055262878754	0	0
host_ORTHOMCL2757__sym_ORTHOMCL44	host_ORTHOMCL2757	sym_ORTHOMCL44	7	0.923813685254617	0	0
host_ORTHOMCL2758__sym_ORTHOMCL175	host_ORTHOMCL2758	sym_ORTHOMCL175	7	0.904158276112812	0	0
host_ORTHOMCL2759__sym_ORTHOMCL15	host_ORTHOMCL2759	sym_ORTHOMCL15	7	0.908601124047963	0	0
host_ORTHOMCL2759__sym_ORTHOMCL175	host_ORTHOMCL2759	sym_ORTHOMCL175	7	0.918369505746119	0	0
host_ORTHOMCL2759__sym_ORTHOMCL232	host_ORTHOMCL2759	sym_ORTHOMCL232	7	0.916233328860214	0	0
host_ORTHOMCL2759__sym_ORTHOMCL380	host_ORTHOMCL2759	sym_ORTHOMCL380	7	0.932721941556314	0	0
host_ORTHOMCL2760__sym_ORTHOMCL200	host_ORTHOMCL2760	sym_ORTHOMCL200	7	0.96706865754605	0	0
host_ORTHOMCL2760__sym_ORTHOMCL24	host_ORTHOMCL2760	sym_ORTHOMCL24	7	0.902020610678783	0	0
host_ORTHOMCL2760__sym_ORTHOMCL352	host_ORTHOMCL2760	sym_ORTHOMCL352	7	0.924951957285164	0	0
host_ORTHOMCL2760__sym_ORTHOMCL414	host_ORTHOMCL2760	sym_ORTHOMCL414	7	0.936629346666179	0	0
host_ORTHOMCL2760__sym_ORTHOMCL419	host_ORTHOMCL2760	sym_ORTHOMCL419	7	0.92541793437672	0	0
host_ORTHOMCL2760__sym_ORTHOMCL478	host_ORTHOMCL2760	sym_ORTHOMCL478	7	0.931481192493951	0	0
host_ORTHOMCL2760__sym_ORTHOMCL492	host_ORTHOMCL2760	sym_ORTHOMCL492	7	0.966250467100144	0	0
host_ORTHOMCL2760__sym_ORTHOMCL505	host_ORTHOMCL2760	sym_ORTHOMCL505	7	0.95253132959102	0	0
host_ORTHOMCL2760__sym_ORTHOMCL519	host_ORTHOMCL2760	sym_ORTHOMCL519	7	0.912442616956504	0	0
host_ORTHOMCL2762__sym_ORTHOMCL125	host_ORTHOMCL2762	sym_ORTHOMCL125	7	0.914657626976288	0	0
host_ORTHOMCL2763__sym_ORTHOMCL223	host_ORTHOMCL2763	sym_ORTHOMCL223	7	0.915506530159998	0	0
host_ORTHOMCL2763__sym_ORTHOMCL226	host_ORTHOMCL2763	sym_ORTHOMCL226	7	0.91756354636635	0	0
host_ORTHOMCL2763__sym_ORTHOMCL227	host_ORTHOMCL2763	sym_ORTHOMCL227	7	0.975358408997096	0	0
host_ORTHOMCL2763__sym_ORTHOMCL267	host_ORTHOMCL2763	sym_ORTHOMCL267	7	0.964587014311609	0	0
host_ORTHOMCL2763__sym_ORTHOMCL283	host_ORTHOMCL2763	sym_ORTHOMCL283	7	0.95254849896811	0	0
host_ORTHOMCL2763__sym_ORTHOMCL287	host_ORTHOMCL2763	sym_ORTHOMCL287	7	0.971443181849233	0	0
host_ORTHOMCL2763__sym_ORTHOMCL305	host_ORTHOMCL2763	sym_ORTHOMCL305	7	0.935239719476423	0	0
host_ORTHOMCL2763__sym_ORTHOMCL316	host_ORTHOMCL2763	sym_ORTHOMCL316	7	0.918752091064579	0	0
host_ORTHOMCL2763__sym_ORTHOMCL359	host_ORTHOMCL2763	sym_ORTHOMCL359	7	0.937943734211013	0	0
host_ORTHOMCL2763__sym_ORTHOMCL415	host_ORTHOMCL2763	sym_ORTHOMCL415	7	0.944822676038494	0	0
host_ORTHOMCL2763__sym_ORTHOMCL416	host_ORTHOMCL2763	sym_ORTHOMCL416	7	0.956352628456401	0	0
host_ORTHOMCL2763__sym_ORTHOMCL431	host_ORTHOMCL2763	sym_ORTHOMCL431	7	0.930904748806076	0	0
host_ORTHOMCL2763__sym_ORTHOMCL453	host_ORTHOMCL2763	sym_ORTHOMCL453	7	0.964587014311609	0	0
host_ORTHOMCL2763__sym_ORTHOMCL457	host_ORTHOMCL2763	sym_ORTHOMCL457	7	0.940236000631303	0	0
host_ORTHOMCL2763__sym_ORTHOMCL480	host_ORTHOMCL2763	sym_ORTHOMCL480	7	0.917308677770621	0	0
host_ORTHOMCL2765__sym_ORTHOMCL430	host_ORTHOMCL2765	sym_ORTHOMCL430	7	0.909049568239659	0	0
host_ORTHOMCL2766__sym_ORTHOMCL133	host_ORTHOMCL2766	sym_ORTHOMCL133	7	0.908136234940072	0	0
host_ORTHOMCL2770__sym_ORTHOMCL217	host_ORTHOMCL2770	sym_ORTHOMCL217	7	0.924344761971277	0	0
host_ORTHOMCL2770__sym_ORTHOMCL226	host_ORTHOMCL2770	sym_ORTHOMCL226	7	0.904584604129955	0	0
host_ORTHOMCL2770__sym_ORTHOMCL366	host_ORTHOMCL2770	sym_ORTHOMCL366	7	0.917741994529241	0	0
host_ORTHOMCL2770__sym_ORTHOMCL410	host_ORTHOMCL2770	sym_ORTHOMCL410	7	0.938275598202261	0	0
host_ORTHOMCL2770__sym_ORTHOMCL415	host_ORTHOMCL2770	sym_ORTHOMCL415	7	0.901227171099616	0	0
host_ORTHOMCL2770__sym_ORTHOMCL495	host_ORTHOMCL2770	sym_ORTHOMCL495	7	0.926085046938161	0	0
host_ORTHOMCL2773__sym_ORTHOMCL125	host_ORTHOMCL2773	sym_ORTHOMCL125	7	0.947048216938456	0	0
host_ORTHOMCL2773__sym_ORTHOMCL15	host_ORTHOMCL2773	sym_ORTHOMCL15	7	0.945681596235984	0	0
host_ORTHOMCL2773__sym_ORTHOMCL175	host_ORTHOMCL2773	sym_ORTHOMCL175	7	0.927994267089389	0	0
host_ORTHOMCL2773__sym_ORTHOMCL232	host_ORTHOMCL2773	sym_ORTHOMCL232	7	0.908275532081603	0	0
host_ORTHOMCL2773__sym_ORTHOMCL380	host_ORTHOMCL2773	sym_ORTHOMCL380	7	0.930699448878949	0	0
host_ORTHOMCL2773__sym_ORTHOMCL473	host_ORTHOMCL2773	sym_ORTHOMCL473	7	0.920715900279854	0	0
host_ORTHOMCL2774__sym_ORTHOMCL175	host_ORTHOMCL2774	sym_ORTHOMCL175	7	0.921162522617854	0	0
host_ORTHOMCL2775__sym_ORTHOMCL118	host_ORTHOMCL2775	sym_ORTHOMCL118	7	0.917996836174707	0	0
host_ORTHOMCL2778__sym_ORTHOMCL142	host_ORTHOMCL2778	sym_ORTHOMCL142	7	0.919990487969008	0	0
host_ORTHOMCL2784__sym_ORTHOMCL72	host_ORTHOMCL2784	sym_ORTHOMCL72	7	0.957104501486954	0	0
host_ORTHOMCL2784__sym_ORTHOMCL79	host_ORTHOMCL2784	sym_ORTHOMCL79	7	0.92214091499768	0	0
host_ORTHOMCL2785__sym_ORTHOMCL21	host_ORTHOMCL2785	sym_ORTHOMCL21	7	0.920265176725904	0	0
host_ORTHOMCL2785__sym_ORTHOMCL259	host_ORTHOMCL2785	sym_ORTHOMCL259	7	0.936892195531356	0	0
host_ORTHOMCL2785__sym_ORTHOMCL361	host_ORTHOMCL2785	sym_ORTHOMCL361	7	0.900001288138533	0	0
host_ORTHOMCL2785__sym_ORTHOMCL399	host_ORTHOMCL2785	sym_ORTHOMCL399	7	0.902465929549778	0	0
host_ORTHOMCL2787__sym_ORTHOMCL380	host_ORTHOMCL2787	sym_ORTHOMCL380	7	0.913731592439385	0	0
host_ORTHOMCL2787__sym_ORTHOMCL473	host_ORTHOMCL2787	sym_ORTHOMCL473	7	0.95627904654877	0	0
host_ORTHOMCL2789__sym_ORTHOMCL15	host_ORTHOMCL2789	sym_ORTHOMCL15	7	0.903991379852424	0	0
host_ORTHOMCL2789__sym_ORTHOMCL175	host_ORTHOMCL2789	sym_ORTHOMCL175	7	0.907315280406676	0	0
host_ORTHOMCL2790__sym_ORTHOMCL294	host_ORTHOMCL2790	sym_ORTHOMCL294	7	0.966198384782967	0	0
host_ORTHOMCL2790__sym_ORTHOMCL384	host_ORTHOMCL2790	sym_ORTHOMCL384	7	0.949316839034376	0	0
host_ORTHOMCL2790__sym_ORTHOMCL434	host_ORTHOMCL2790	sym_ORTHOMCL434	7	0.962889099469333	0	0
host_ORTHOMCL2792__sym_ORTHOMCL200	host_ORTHOMCL2792	sym_ORTHOMCL200	7	0.928715722548108	0	0
host_ORTHOMCL2792__sym_ORTHOMCL414	host_ORTHOMCL2792	sym_ORTHOMCL414	7	0.904958881516342	0	0
host_ORTHOMCL2792__sym_ORTHOMCL492	host_ORTHOMCL2792	sym_ORTHOMCL492	7	0.91536100961715	0	0
host_ORTHOMCL2795__sym_ORTHOMCL206	host_ORTHOMCL2795	sym_ORTHOMCL206	7	0.904329195010221	0	0
host_ORTHOMCL2795__sym_ORTHOMCL21	host_ORTHOMCL2795	sym_ORTHOMCL21	7	0.93491278525765	0	0
host_ORTHOMCL2795__sym_ORTHOMCL211	host_ORTHOMCL2795	sym_ORTHOMCL211	7	0.920366547948367	0	0
host_ORTHOMCL2795__sym_ORTHOMCL259	host_ORTHOMCL2795	sym_ORTHOMCL259	7	0.914074940400424	0	0
host_ORTHOMCL2795__sym_ORTHOMCL300	host_ORTHOMCL2795	sym_ORTHOMCL300	7	0.946579939962187	0	0
host_ORTHOMCL2795__sym_ORTHOMCL317	host_ORTHOMCL2795	sym_ORTHOMCL317	7	0.958283755289633	0	0
host_ORTHOMCL2795__sym_ORTHOMCL364	host_ORTHOMCL2795	sym_ORTHOMCL364	7	0.932165120053196	0	0
host_ORTHOMCL2795__sym_ORTHOMCL374	host_ORTHOMCL2795	sym_ORTHOMCL374	7	0.915080620013292	0	0
host_ORTHOMCL2795__sym_ORTHOMCL483	host_ORTHOMCL2795	sym_ORTHOMCL483	7	0.917077261023926	0	0
host_ORTHOMCL2795__sym_ORTHOMCL58	host_ORTHOMCL2795	sym_ORTHOMCL58	7	0.912518638821234	0	0
host_ORTHOMCL2795__sym_ORTHOMCL96	host_ORTHOMCL2795	sym_ORTHOMCL96	7	0.908287292811329	0	0
host_ORTHOMCL2796__sym_ORTHOMCL199	host_ORTHOMCL2796	sym_ORTHOMCL199	7	0.91412213352618	0	0
host_ORTHOMCL2796__sym_ORTHOMCL390	host_ORTHOMCL2796	sym_ORTHOMCL390	7	0.906070685649007	0	0
host_ORTHOMCL2798__sym_ORTHOMCL125	host_ORTHOMCL2798	sym_ORTHOMCL125	7	0.910913894630289	0	0
host_ORTHOMCL2799__sym_ORTHOMCL56	host_ORTHOMCL2799	sym_ORTHOMCL56	7	0.966086325606125	0	0
host_ORTHOMCL2800__sym_ORTHOMCL56	host_ORTHOMCL2800	sym_ORTHOMCL56	7	0.91073256114937	0	0
host_ORTHOMCL2802__sym_ORTHOMCL125	host_ORTHOMCL2802	sym_ORTHOMCL125	7	0.91305712616764	0	0
host_ORTHOMCL2802__sym_ORTHOMCL15	host_ORTHOMCL2802	sym_ORTHOMCL15	7	0.921478518046941	0	0
host_ORTHOMCL2802__sym_ORTHOMCL175	host_ORTHOMCL2802	sym_ORTHOMCL175	7	0.936531144789226	0	0
host_ORTHOMCL2802__sym_ORTHOMCL380	host_ORTHOMCL2802	sym_ORTHOMCL380	7	0.911938241688992	0	0
host_ORTHOMCL2802__sym_ORTHOMCL473	host_ORTHOMCL2802	sym_ORTHOMCL473	7	0.946043239785068	0	0
host_ORTHOMCL2802__sym_ORTHOMCL522	host_ORTHOMCL2802	sym_ORTHOMCL522	7	0.920047380168112	0	0
host_ORTHOMCL2806__sym_ORTHOMCL319	host_ORTHOMCL2806	sym_ORTHOMCL319	7	0.900719015586712	0	0
host_ORTHOMCL2808__sym_ORTHOMCL56	host_ORTHOMCL2808	sym_ORTHOMCL56	7	0.929694477685299	0	0
host_ORTHOMCL2809__sym_ORTHOMCL104	host_ORTHOMCL2809	sym_ORTHOMCL104	7	0.921006191289919	0	0
host_ORTHOMCL2809__sym_ORTHOMCL106	host_ORTHOMCL2809	sym_ORTHOMCL106	7	0.921006191289919	0	0
host_ORTHOMCL2809__sym_ORTHOMCL107	host_ORTHOMCL2809	sym_ORTHOMCL107	7	0.921006191289919	0	0
host_ORTHOMCL2809__sym_ORTHOMCL125	host_ORTHOMCL2809	sym_ORTHOMCL125	7	0.926226023475054	0	0
host_ORTHOMCL2809__sym_ORTHOMCL134	host_ORTHOMCL2809	sym_ORTHOMCL134	7	0.921006191289919	0	0
host_ORTHOMCL2809__sym_ORTHOMCL137	host_ORTHOMCL2809	sym_ORTHOMCL137	7	0.921006191289919	0	0
host_ORTHOMCL2809__sym_ORTHOMCL139	host_ORTHOMCL2809	sym_ORTHOMCL139	7	0.921006191289919	0	0
host_ORTHOMCL2809__sym_ORTHOMCL148	host_ORTHOMCL2809	sym_ORTHOMCL148	7	0.921006191289919	0	0
host_ORTHOMCL2809__sym_ORTHOMCL15	host_ORTHOMCL2809	sym_ORTHOMCL15	7	0.942667294089248	0	0
host_ORTHOMCL2809__sym_ORTHOMCL159	host_ORTHOMCL2809	sym_ORTHOMCL159	7	0.921006191289919	0	0
host_ORTHOMCL2809__sym_ORTHOMCL172	host_ORTHOMCL2809	sym_ORTHOMCL172	7	0.921006191289919	0	0
host_ORTHOMCL2809__sym_ORTHOMCL175	host_ORTHOMCL2809	sym_ORTHOMCL175	7	0.958239647600437	0	0
host_ORTHOMCL2809__sym_ORTHOMCL181	host_ORTHOMCL2809	sym_ORTHOMCL181	7	0.921006191289919	0	0
host_ORTHOMCL2809__sym_ORTHOMCL19	host_ORTHOMCL2809	sym_ORTHOMCL19	7	0.921006191289919	0	0
host_ORTHOMCL2809__sym_ORTHOMCL230	host_ORTHOMCL2809	sym_ORTHOMCL230	7	0.921006191289919	0	0
host_ORTHOMCL2809__sym_ORTHOMCL241	host_ORTHOMCL2809	sym_ORTHOMCL241	7	0.921006191289919	0	0
host_ORTHOMCL2809__sym_ORTHOMCL245	host_ORTHOMCL2809	sym_ORTHOMCL245	7	0.921006191289919	0	0
host_ORTHOMCL2809__sym_ORTHOMCL253	host_ORTHOMCL2809	sym_ORTHOMCL253	7	0.921006191289919	0	0
host_ORTHOMCL2809__sym_ORTHOMCL303	host_ORTHOMCL2809	sym_ORTHOMCL303	7	0.921006191289919	0	0
host_ORTHOMCL2809__sym_ORTHOMCL321	host_ORTHOMCL2809	sym_ORTHOMCL321	7	0.921006191289919	0	0
host_ORTHOMCL2809__sym_ORTHOMCL330	host_ORTHOMCL2809	sym_ORTHOMCL330	7	0.921006191289919	0	0
host_ORTHOMCL2809__sym_ORTHOMCL341	host_ORTHOMCL2809	sym_ORTHOMCL341	7	0.921006191289919	0	0
host_ORTHOMCL2809__sym_ORTHOMCL347	host_ORTHOMCL2809	sym_ORTHOMCL347	7	0.921006191289919	0	0
host_ORTHOMCL2809__sym_ORTHOMCL351	host_ORTHOMCL2809	sym_ORTHOMCL351	7	0.921006191289919	0	0
host_ORTHOMCL2809__sym_ORTHOMCL353	host_ORTHOMCL2809	sym_ORTHOMCL353	7	0.921006191289919	0	0
host_ORTHOMCL2809__sym_ORTHOMCL354	host_ORTHOMCL2809	sym_ORTHOMCL354	7	0.921006191289919	0	0
host_ORTHOMCL2809__sym_ORTHOMCL42	host_ORTHOMCL2809	sym_ORTHOMCL42	7	0.921006191289919	0	0
host_ORTHOMCL2809__sym_ORTHOMCL427	host_ORTHOMCL2809	sym_ORTHOMCL427	7	0.921006191289919	0	0
host_ORTHOMCL2809__sym_ORTHOMCL455	host_ORTHOMCL2809	sym_ORTHOMCL455	7	0.921006191289919	0	0
host_ORTHOMCL2809__sym_ORTHOMCL460	host_ORTHOMCL2809	sym_ORTHOMCL460	7	0.921006191289919	0	0
host_ORTHOMCL2809__sym_ORTHOMCL473	host_ORTHOMCL2809	sym_ORTHOMCL473	7	0.957577991445567	0	0
host_ORTHOMCL2809__sym_ORTHOMCL484	host_ORTHOMCL2809	sym_ORTHOMCL484	7	0.921006191289919	0	0
host_ORTHOMCL2809__sym_ORTHOMCL506	host_ORTHOMCL2809	sym_ORTHOMCL506	7	0.921006191289919	0	0
host_ORTHOMCL2809__sym_ORTHOMCL522	host_ORTHOMCL2809	sym_ORTHOMCL522	7	0.955899199348276	0	0
host_ORTHOMCL2809__sym_ORTHOMCL531	host_ORTHOMCL2809	sym_ORTHOMCL531	7	0.921006191289919	0	0
host_ORTHOMCL2809__sym_ORTHOMCL64	host_ORTHOMCL2809	sym_ORTHOMCL64	7	0.921006191289919	0	0
host_ORTHOMCL2809__sym_ORTHOMCL76	host_ORTHOMCL2809	sym_ORTHOMCL76	7	0.921006191289919	0	0
host_ORTHOMCL2809__sym_ORTHOMCL81	host_ORTHOMCL2809	sym_ORTHOMCL81	7	0.921006191289919	0	0
host_ORTHOMCL2809__sym_ORTHOMCL82	host_ORTHOMCL2809	sym_ORTHOMCL82	7	0.902384390677643	0	0
host_ORTHOMCL2809__sym_ORTHOMCL91	host_ORTHOMCL2809	sym_ORTHOMCL91	7	0.902315478246952	0	0
host_ORTHOMCL2810__sym_ORTHOMCL35	host_ORTHOMCL2810	sym_ORTHOMCL35	7	0.903436717967091	0	0
host_ORTHOMCL2814__sym_ORTHOMCL380	host_ORTHOMCL2814	sym_ORTHOMCL380	7	0.904296901110638	0	0
host_ORTHOMCL2819__sym_ORTHOMCL103	host_ORTHOMCL2819	sym_ORTHOMCL103	7	0.94063280987276	0	0
host_ORTHOMCL2819__sym_ORTHOMCL104	host_ORTHOMCL2819	sym_ORTHOMCL104	7	0.926277944293373	0	0
host_ORTHOMCL2819__sym_ORTHOMCL106	host_ORTHOMCL2819	sym_ORTHOMCL106	7	0.926277944293373	0	0
host_ORTHOMCL2819__sym_ORTHOMCL107	host_ORTHOMCL2819	sym_ORTHOMCL107	7	0.926277944293373	0	0
host_ORTHOMCL2819__sym_ORTHOMCL125	host_ORTHOMCL2819	sym_ORTHOMCL125	7	0.906248984145119	0	0
host_ORTHOMCL2819__sym_ORTHOMCL134	host_ORTHOMCL2819	sym_ORTHOMCL134	7	0.926277944293373	0	0
host_ORTHOMCL2819__sym_ORTHOMCL137	host_ORTHOMCL2819	sym_ORTHOMCL137	7	0.926277944293373	0	0
host_ORTHOMCL2819__sym_ORTHOMCL139	host_ORTHOMCL2819	sym_ORTHOMCL139	7	0.926277944293373	0	0
host_ORTHOMCL2819__sym_ORTHOMCL148	host_ORTHOMCL2819	sym_ORTHOMCL148	7	0.926277944293373	0	0
host_ORTHOMCL2819__sym_ORTHOMCL15	host_ORTHOMCL2819	sym_ORTHOMCL15	7	0.936134533736901	0	0
host_ORTHOMCL2819__sym_ORTHOMCL159	host_ORTHOMCL2819	sym_ORTHOMCL159	7	0.926277944293373	0	0
host_ORTHOMCL2819__sym_ORTHOMCL172	host_ORTHOMCL2819	sym_ORTHOMCL172	7	0.926277944293373	0	0
host_ORTHOMCL2819__sym_ORTHOMCL181	host_ORTHOMCL2819	sym_ORTHOMCL181	7	0.926277944293373	0	0
host_ORTHOMCL2819__sym_ORTHOMCL19	host_ORTHOMCL2819	sym_ORTHOMCL19	7	0.926277944293373	0	0
host_ORTHOMCL2819__sym_ORTHOMCL202	host_ORTHOMCL2819	sym_ORTHOMCL202	7	0.928380620968657	0	0
host_ORTHOMCL2819__sym_ORTHOMCL230	host_ORTHOMCL2819	sym_ORTHOMCL230	7	0.926277944293373	0	0
host_ORTHOMCL2819__sym_ORTHOMCL241	host_ORTHOMCL2819	sym_ORTHOMCL241	7	0.926277944293373	0	0
host_ORTHOMCL2819__sym_ORTHOMCL245	host_ORTHOMCL2819	sym_ORTHOMCL245	7	0.926277944293373	0	0
host_ORTHOMCL2819__sym_ORTHOMCL253	host_ORTHOMCL2819	sym_ORTHOMCL253	7	0.926277944293373	0	0
host_ORTHOMCL2819__sym_ORTHOMCL303	host_ORTHOMCL2819	sym_ORTHOMCL303	7	0.926277944293373	0	0
host_ORTHOMCL2819__sym_ORTHOMCL321	host_ORTHOMCL2819	sym_ORTHOMCL321	7	0.926277944293373	0	0
host_ORTHOMCL2819__sym_ORTHOMCL330	host_ORTHOMCL2819	sym_ORTHOMCL330	7	0.926277944293373	0	0
host_ORTHOMCL2819__sym_ORTHOMCL341	host_ORTHOMCL2819	sym_ORTHOMCL341	7	0.926277944293373	0	0
host_ORTHOMCL2819__sym_ORTHOMCL347	host_ORTHOMCL2819	sym_ORTHOMCL347	7	0.926277944293373	0	0
host_ORTHOMCL2819__sym_ORTHOMCL351	host_ORTHOMCL2819	sym_ORTHOMCL351	7	0.926277944293373	0	0
host_ORTHOMCL2819__sym_ORTHOMCL353	host_ORTHOMCL2819	sym_ORTHOMCL353	7	0.926277944293373	0	0
host_ORTHOMCL2819__sym_ORTHOMCL354	host_ORTHOMCL2819	sym_ORTHOMCL354	7	0.926277944293373	0	0
host_ORTHOMCL2819__sym_ORTHOMCL42	host_ORTHOMCL2819	sym_ORTHOMCL42	7	0.926277944293373	0	0
host_ORTHOMCL2819__sym_ORTHOMCL427	host_ORTHOMCL2819	sym_ORTHOMCL427	7	0.926277944293373	0	0
host_ORTHOMCL2819__sym_ORTHOMCL455	host_ORTHOMCL2819	sym_ORTHOMCL455	7	0.926277944293373	0	0
host_ORTHOMCL2819__sym_ORTHOMCL460	host_ORTHOMCL2819	sym_ORTHOMCL460	7	0.926277944293373	0	0
host_ORTHOMCL2819__sym_ORTHOMCL484	host_ORTHOMCL2819	sym_ORTHOMCL484	7	0.926277944293373	0	0
host_ORTHOMCL2819__sym_ORTHOMCL506	host_ORTHOMCL2819	sym_ORTHOMCL506	7	0.926277944293373	0	0
host_ORTHOMCL2819__sym_ORTHOMCL531	host_ORTHOMCL2819	sym_ORTHOMCL531	7	0.926277944293373	0	0
host_ORTHOMCL2819__sym_ORTHOMCL64	host_ORTHOMCL2819	sym_ORTHOMCL64	7	0.926277944293373	0	0
host_ORTHOMCL2819__sym_ORTHOMCL75	host_ORTHOMCL2819	sym_ORTHOMCL75	7	0.931054453841519	0	0
host_ORTHOMCL2819__sym_ORTHOMCL76	host_ORTHOMCL2819	sym_ORTHOMCL76	7	0.926277944293373	0	0
host_ORTHOMCL2819__sym_ORTHOMCL81	host_ORTHOMCL2819	sym_ORTHOMCL81	7	0.926277944293373	0	0
host_ORTHOMCL2819__sym_ORTHOMCL82	host_ORTHOMCL2819	sym_ORTHOMCL82	7	0.926364083164011	0	0
host_ORTHOMCL2819__sym_ORTHOMCL91	host_ORTHOMCL2819	sym_ORTHOMCL91	7	0.902478502972851	0	0
host_ORTHOMCL2821__sym_ORTHOMCL44	host_ORTHOMCL2821	sym_ORTHOMCL44	7	0.937088784137734	0	0
host_ORTHOMCL2824__sym_ORTHOMCL414	host_ORTHOMCL2824	sym_ORTHOMCL414	7	0.904031926734985	0	0
host_ORTHOMCL2824__sym_ORTHOMCL59	host_ORTHOMCL2824	sym_ORTHOMCL59	7	0.955858607311884	0	0
host_ORTHOMCL2825__sym_ORTHOMCL377	host_ORTHOMCL2825	sym_ORTHOMCL377	7	0.906964458705502	0	0
host_ORTHOMCL2828__sym_ORTHOMCL108	host_ORTHOMCL2828	sym_ORTHOMCL108	7	0.96026045424739	0	0
host_ORTHOMCL2828__sym_ORTHOMCL24	host_ORTHOMCL2828	sym_ORTHOMCL24	7	0.976547705436982	0	0
host_ORTHOMCL2828__sym_ORTHOMCL280	host_ORTHOMCL2828	sym_ORTHOMCL280	7	0.972750179135607	0	0
host_ORTHOMCL2828__sym_ORTHOMCL370	host_ORTHOMCL2828	sym_ORTHOMCL370	7	0.975426372882998	0	0
host_ORTHOMCL2828__sym_ORTHOMCL403	host_ORTHOMCL2828	sym_ORTHOMCL403	7	0.971487928175684	0	0
host_ORTHOMCL2828__sym_ORTHOMCL408	host_ORTHOMCL2828	sym_ORTHOMCL408	7	0.927609321963655	0	0
host_ORTHOMCL2828__sym_ORTHOMCL414	host_ORTHOMCL2828	sym_ORTHOMCL414	7	0.94633585280559	0	0
host_ORTHOMCL2828__sym_ORTHOMCL419	host_ORTHOMCL2828	sym_ORTHOMCL419	7	0.975657297148939	0	0
host_ORTHOMCL2828__sym_ORTHOMCL447	host_ORTHOMCL2828	sym_ORTHOMCL447	7	0.91528479051177	0	0
host_ORTHOMCL2828__sym_ORTHOMCL478	host_ORTHOMCL2828	sym_ORTHOMCL478	7	0.954694276676688	0	0
host_ORTHOMCL2828__sym_ORTHOMCL492	host_ORTHOMCL2828	sym_ORTHOMCL492	7	0.917889275331628	0	0
host_ORTHOMCL2828__sym_ORTHOMCL505	host_ORTHOMCL2828	sym_ORTHOMCL505	7	0.932223840120376	0	0
host_ORTHOMCL2828__sym_ORTHOMCL519	host_ORTHOMCL2828	sym_ORTHOMCL519	7	0.977294214377543	0	0
host_ORTHOMCL2828__sym_ORTHOMCL538	host_ORTHOMCL2828	sym_ORTHOMCL538	7	0.913418571715003	0	0
host_ORTHOMCL2830__sym_ORTHOMCL294	host_ORTHOMCL2830	sym_ORTHOMCL294	7	0.942154993409915	0	0
host_ORTHOMCL2830__sym_ORTHOMCL384	host_ORTHOMCL2830	sym_ORTHOMCL384	7	0.960193692187195	0	0
host_ORTHOMCL2830__sym_ORTHOMCL434	host_ORTHOMCL2830	sym_ORTHOMCL434	7	0.949434827168472	0	0
host_ORTHOMCL2833__sym_ORTHOMCL430	host_ORTHOMCL2833	sym_ORTHOMCL430	7	0.901065007850166	0	0
host_ORTHOMCL2833__sym_ORTHOMCL56	host_ORTHOMCL2833	sym_ORTHOMCL56	7	0.925769066045213	0	0
host_ORTHOMCL2834__sym_ORTHOMCL390	host_ORTHOMCL2834	sym_ORTHOMCL390	7	0.922847835421989	0	0
host_ORTHOMCL2834__sym_ORTHOMCL423	host_ORTHOMCL2834	sym_ORTHOMCL423	7	0.928083617659952	0	0
host_ORTHOMCL2835__sym_ORTHOMCL195	host_ORTHOMCL2835	sym_ORTHOMCL195	7	0.90272800914975	0	0
host_ORTHOMCL2837__sym_ORTHOMCL473	host_ORTHOMCL2837	sym_ORTHOMCL473	7	0.912471715920019	0	0
host_ORTHOMCL2840__sym_ORTHOMCL121	host_ORTHOMCL2840	sym_ORTHOMCL121	7	0.921497996501863	0	0
host_ORTHOMCL2840__sym_ORTHOMCL424	host_ORTHOMCL2840	sym_ORTHOMCL424	7	0.904424639571018	0	0
host_ORTHOMCL2845__sym_ORTHOMCL294	host_ORTHOMCL2845	sym_ORTHOMCL294	7	0.942764451273576	0	0
host_ORTHOMCL2845__sym_ORTHOMCL384	host_ORTHOMCL2845	sym_ORTHOMCL384	7	0.95458866770516	0	0
host_ORTHOMCL2845__sym_ORTHOMCL434	host_ORTHOMCL2845	sym_ORTHOMCL434	7	0.944738230506604	0	0
host_ORTHOMCL2846__sym_ORTHOMCL72	host_ORTHOMCL2846	sym_ORTHOMCL72	7	0.91358686811344	0	0
host_ORTHOMCL2847__sym_ORTHOMCL122	host_ORTHOMCL2847	sym_ORTHOMCL122	7	0.923443229008854	0	0
host_ORTHOMCL2847__sym_ORTHOMCL473	host_ORTHOMCL2847	sym_ORTHOMCL473	7	0.960112717179767	0	0
host_ORTHOMCL2847__sym_ORTHOMCL522	host_ORTHOMCL2847	sym_ORTHOMCL522	7	0.907851554064293	0	0
host_ORTHOMCL2848__sym_ORTHOMCL24	host_ORTHOMCL2848	sym_ORTHOMCL24	7	0.916051588509562	0	0
host_ORTHOMCL2848__sym_ORTHOMCL352	host_ORTHOMCL2848	sym_ORTHOMCL352	7	0.938172420219642	0	0
host_ORTHOMCL2848__sym_ORTHOMCL370	host_ORTHOMCL2848	sym_ORTHOMCL370	7	0.907322521429049	0	0
host_ORTHOMCL2848__sym_ORTHOMCL414	host_ORTHOMCL2848	sym_ORTHOMCL414	7	0.901534085113941	0	0
host_ORTHOMCL2848__sym_ORTHOMCL419	host_ORTHOMCL2848	sym_ORTHOMCL419	7	0.947896695464586	0	0
host_ORTHOMCL2848__sym_ORTHOMCL478	host_ORTHOMCL2848	sym_ORTHOMCL478	7	0.972503551404273	0	0
host_ORTHOMCL2848__sym_ORTHOMCL492	host_ORTHOMCL2848	sym_ORTHOMCL492	7	0.910712349482289	0	0
host_ORTHOMCL2848__sym_ORTHOMCL505	host_ORTHOMCL2848	sym_ORTHOMCL505	7	0.961325935767251	0	0
host_ORTHOMCL2848__sym_ORTHOMCL519	host_ORTHOMCL2848	sym_ORTHOMCL519	7	0.929884116121448	0	0
host_ORTHOMCL2851__sym_ORTHOMCL380	host_ORTHOMCL2851	sym_ORTHOMCL380	7	0.901744832499513	0	0
host_ORTHOMCL2856__sym_ORTHOMCL355	host_ORTHOMCL2856	sym_ORTHOMCL355	7	0.932543736291184	0	0
host_ORTHOMCL2856__sym_ORTHOMCL517	host_ORTHOMCL2856	sym_ORTHOMCL517	7	0.924291876569621	0	0
host_ORTHOMCL2861__sym_ORTHOMCL136	host_ORTHOMCL2861	sym_ORTHOMCL136	7	0.933608789078793	0	0
host_ORTHOMCL2861__sym_ORTHOMCL218	host_ORTHOMCL2861	sym_ORTHOMCL218	7	0.937160272645074	0	0
host_ORTHOMCL2861__sym_ORTHOMCL319	host_ORTHOMCL2861	sym_ORTHOMCL319	7	0.941394588274922	0	0
host_ORTHOMCL2861__sym_ORTHOMCL426	host_ORTHOMCL2861	sym_ORTHOMCL426	7	0.933944794344001	0	0
host_ORTHOMCL2861__sym_ORTHOMCL513	host_ORTHOMCL2861	sym_ORTHOMCL513	7	0.909395863492721	0	0
host_ORTHOMCL2864__sym_ORTHOMCL430	host_ORTHOMCL2864	sym_ORTHOMCL430	7	0.905302025894095	0	0
host_ORTHOMCL2864__sym_ORTHOMCL56	host_ORTHOMCL2864	sym_ORTHOMCL56	7	0.905690513845859	0	0
host_ORTHOMCL2865__sym_ORTHOMCL119	host_ORTHOMCL2865	sym_ORTHOMCL119	7	0.9176810750822	0	0
host_ORTHOMCL2865__sym_ORTHOMCL123	host_ORTHOMCL2865	sym_ORTHOMCL123	7	0.907536701537238	0	0
host_ORTHOMCL2865__sym_ORTHOMCL13	host_ORTHOMCL2865	sym_ORTHOMCL13	7	0.949455021605039	0	0
host_ORTHOMCL2865__sym_ORTHOMCL135	host_ORTHOMCL2865	sym_ORTHOMCL135	7	0.941157809288053	0	0
host_ORTHOMCL2865__sym_ORTHOMCL145	host_ORTHOMCL2865	sym_ORTHOMCL145	7	0.910288631320193	0	0
host_ORTHOMCL2865__sym_ORTHOMCL165	host_ORTHOMCL2865	sym_ORTHOMCL165	7	0.90356688404838	0	0
host_ORTHOMCL2865__sym_ORTHOMCL238	host_ORTHOMCL2865	sym_ORTHOMCL238	7	0.912781912855638	0	0
host_ORTHOMCL2865__sym_ORTHOMCL268	host_ORTHOMCL2865	sym_ORTHOMCL268	7	0.914835279794671	0	0
host_ORTHOMCL2865__sym_ORTHOMCL276	host_ORTHOMCL2865	sym_ORTHOMCL276	7	0.919232810051262	0	0
host_ORTHOMCL2865__sym_ORTHOMCL469	host_ORTHOMCL2865	sym_ORTHOMCL469	7	0.958811852998231	0	0
host_ORTHOMCL2865__sym_ORTHOMCL48	host_ORTHOMCL2865	sym_ORTHOMCL48	7	0.905270564010589	0	0
host_ORTHOMCL2867__sym_ORTHOMCL104	host_ORTHOMCL2867	sym_ORTHOMCL104	7	0.902618847973144	0	0
host_ORTHOMCL2867__sym_ORTHOMCL106	host_ORTHOMCL2867	sym_ORTHOMCL106	7	0.902618847973144	0	0
host_ORTHOMCL2867__sym_ORTHOMCL107	host_ORTHOMCL2867	sym_ORTHOMCL107	7	0.902618847973144	0	0
host_ORTHOMCL2867__sym_ORTHOMCL134	host_ORTHOMCL2867	sym_ORTHOMCL134	7	0.902618847973144	0	0
host_ORTHOMCL2867__sym_ORTHOMCL137	host_ORTHOMCL2867	sym_ORTHOMCL137	7	0.902618847973144	0	0
host_ORTHOMCL2867__sym_ORTHOMCL139	host_ORTHOMCL2867	sym_ORTHOMCL139	7	0.902618847973144	0	0
host_ORTHOMCL2867__sym_ORTHOMCL148	host_ORTHOMCL2867	sym_ORTHOMCL148	7	0.902618847973144	0	0
host_ORTHOMCL2867__sym_ORTHOMCL159	host_ORTHOMCL2867	sym_ORTHOMCL159	7	0.902618847973144	0	0
host_ORTHOMCL2867__sym_ORTHOMCL172	host_ORTHOMCL2867	sym_ORTHOMCL172	7	0.902618847973144	0	0
host_ORTHOMCL2867__sym_ORTHOMCL175	host_ORTHOMCL2867	sym_ORTHOMCL175	7	0.944216223563078	0	0
host_ORTHOMCL2867__sym_ORTHOMCL181	host_ORTHOMCL2867	sym_ORTHOMCL181	7	0.902618847973144	0	0
host_ORTHOMCL2867__sym_ORTHOMCL19	host_ORTHOMCL2867	sym_ORTHOMCL19	7	0.902618847973144	0	0
host_ORTHOMCL2867__sym_ORTHOMCL230	host_ORTHOMCL2867	sym_ORTHOMCL230	7	0.902618847973144	0	0
host_ORTHOMCL2867__sym_ORTHOMCL241	host_ORTHOMCL2867	sym_ORTHOMCL241	7	0.902618847973144	0	0
host_ORTHOMCL2867__sym_ORTHOMCL245	host_ORTHOMCL2867	sym_ORTHOMCL245	7	0.902618847973144	0	0
host_ORTHOMCL2867__sym_ORTHOMCL253	host_ORTHOMCL2867	sym_ORTHOMCL253	7	0.902618847973144	0	0
host_ORTHOMCL2867__sym_ORTHOMCL303	host_ORTHOMCL2867	sym_ORTHOMCL303	7	0.902618847973144	0	0
host_ORTHOMCL2867__sym_ORTHOMCL321	host_ORTHOMCL2867	sym_ORTHOMCL321	7	0.902618847973144	0	0
host_ORTHOMCL2867__sym_ORTHOMCL330	host_ORTHOMCL2867	sym_ORTHOMCL330	7	0.902618847973144	0	0
host_ORTHOMCL2867__sym_ORTHOMCL341	host_ORTHOMCL2867	sym_ORTHOMCL341	7	0.902618847973144	0	0
host_ORTHOMCL2867__sym_ORTHOMCL347	host_ORTHOMCL2867	sym_ORTHOMCL347	7	0.902618847973144	0	0
host_ORTHOMCL2867__sym_ORTHOMCL351	host_ORTHOMCL2867	sym_ORTHOMCL351	7	0.902618847973144	0	0
host_ORTHOMCL2867__sym_ORTHOMCL353	host_ORTHOMCL2867	sym_ORTHOMCL353	7	0.902618847973144	0	0
host_ORTHOMCL2867__sym_ORTHOMCL354	host_ORTHOMCL2867	sym_ORTHOMCL354	7	0.902618847973144	0	0
host_ORTHOMCL2867__sym_ORTHOMCL42	host_ORTHOMCL2867	sym_ORTHOMCL42	7	0.902618847973144	0	0
host_ORTHOMCL2867__sym_ORTHOMCL427	host_ORTHOMCL2867	sym_ORTHOMCL427	7	0.902618847973144	0	0
host_ORTHOMCL2867__sym_ORTHOMCL455	host_ORTHOMCL2867	sym_ORTHOMCL455	7	0.902618847973144	0	0
host_ORTHOMCL2867__sym_ORTHOMCL460	host_ORTHOMCL2867	sym_ORTHOMCL460	7	0.902618847973144	0	0
host_ORTHOMCL2867__sym_ORTHOMCL484	host_ORTHOMCL2867	sym_ORTHOMCL484	7	0.902618847973144	0	0
host_ORTHOMCL2867__sym_ORTHOMCL506	host_ORTHOMCL2867	sym_ORTHOMCL506	7	0.902618847973144	0	0
host_ORTHOMCL2867__sym_ORTHOMCL531	host_ORTHOMCL2867	sym_ORTHOMCL531	7	0.902618847973144	0	0
host_ORTHOMCL2867__sym_ORTHOMCL64	host_ORTHOMCL2867	sym_ORTHOMCL64	7	0.902618847973144	0	0
host_ORTHOMCL2867__sym_ORTHOMCL76	host_ORTHOMCL2867	sym_ORTHOMCL76	7	0.902618847973144	0	0
host_ORTHOMCL2867__sym_ORTHOMCL81	host_ORTHOMCL2867	sym_ORTHOMCL81	7	0.902618847973144	0	0
host_ORTHOMCL2870__sym_ORTHOMCL473	host_ORTHOMCL2870	sym_ORTHOMCL473	7	0.9080239680575	0	0
host_ORTHOMCL2870__sym_ORTHOMCL522	host_ORTHOMCL2870	sym_ORTHOMCL522	7	0.906651987760254	0	0
host_ORTHOMCL2871__sym_ORTHOMCL15	host_ORTHOMCL2871	sym_ORTHOMCL15	7	0.907722273465267	0	0
host_ORTHOMCL2871__sym_ORTHOMCL175	host_ORTHOMCL2871	sym_ORTHOMCL175	7	0.91560163875925	0	0
host_ORTHOMCL2871__sym_ORTHOMCL380	host_ORTHOMCL2871	sym_ORTHOMCL380	7	0.904059599890367	0	0
host_ORTHOMCL2871__sym_ORTHOMCL473	host_ORTHOMCL2871	sym_ORTHOMCL473	7	0.933408781939997	0	0
host_ORTHOMCL2876__sym_ORTHOMCL200	host_ORTHOMCL2876	sym_ORTHOMCL200	7	0.920257339323672	0	0
host_ORTHOMCL2876__sym_ORTHOMCL352	host_ORTHOMCL2876	sym_ORTHOMCL352	7	0.907381226886793	0	0
host_ORTHOMCL2876__sym_ORTHOMCL414	host_ORTHOMCL2876	sym_ORTHOMCL414	7	0.901703237827902	0	0
host_ORTHOMCL2877__sym_ORTHOMCL104	host_ORTHOMCL2877	sym_ORTHOMCL104	7	0.923606253854971	0	0
host_ORTHOMCL2877__sym_ORTHOMCL106	host_ORTHOMCL2877	sym_ORTHOMCL106	7	0.923606253854971	0	0
host_ORTHOMCL2877__sym_ORTHOMCL107	host_ORTHOMCL2877	sym_ORTHOMCL107	7	0.923606253854971	0	0
host_ORTHOMCL2877__sym_ORTHOMCL125	host_ORTHOMCL2877	sym_ORTHOMCL125	7	0.914462481726234	0	0
host_ORTHOMCL2877__sym_ORTHOMCL134	host_ORTHOMCL2877	sym_ORTHOMCL134	7	0.923606253854971	0	0
host_ORTHOMCL2877__sym_ORTHOMCL137	host_ORTHOMCL2877	sym_ORTHOMCL137	7	0.923606253854971	0	0
host_ORTHOMCL2877__sym_ORTHOMCL139	host_ORTHOMCL2877	sym_ORTHOMCL139	7	0.923606253854971	0	0
host_ORTHOMCL2877__sym_ORTHOMCL148	host_ORTHOMCL2877	sym_ORTHOMCL148	7	0.923606253854971	0	0
host_ORTHOMCL2877__sym_ORTHOMCL15	host_ORTHOMCL2877	sym_ORTHOMCL15	7	0.920948073174881	0	0
host_ORTHOMCL2877__sym_ORTHOMCL159	host_ORTHOMCL2877	sym_ORTHOMCL159	7	0.923606253854971	0	0
host_ORTHOMCL2877__sym_ORTHOMCL172	host_ORTHOMCL2877	sym_ORTHOMCL172	7	0.923606253854971	0	0
host_ORTHOMCL2877__sym_ORTHOMCL175	host_ORTHOMCL2877	sym_ORTHOMCL175	7	0.914709120247166	0	0
host_ORTHOMCL2877__sym_ORTHOMCL181	host_ORTHOMCL2877	sym_ORTHOMCL181	7	0.923606253854971	0	0
host_ORTHOMCL2877__sym_ORTHOMCL19	host_ORTHOMCL2877	sym_ORTHOMCL19	7	0.923606253854971	0	0
host_ORTHOMCL2877__sym_ORTHOMCL230	host_ORTHOMCL2877	sym_ORTHOMCL230	7	0.923606253854971	0	0
host_ORTHOMCL2877__sym_ORTHOMCL241	host_ORTHOMCL2877	sym_ORTHOMCL241	7	0.923606253854971	0	0
host_ORTHOMCL2877__sym_ORTHOMCL245	host_ORTHOMCL2877	sym_ORTHOMCL245	7	0.923606253854971	0	0
host_ORTHOMCL2877__sym_ORTHOMCL253	host_ORTHOMCL2877	sym_ORTHOMCL253	7	0.923606253854971	0	0
host_ORTHOMCL2877__sym_ORTHOMCL303	host_ORTHOMCL2877	sym_ORTHOMCL303	7	0.923606253854971	0	0
host_ORTHOMCL2877__sym_ORTHOMCL321	host_ORTHOMCL2877	sym_ORTHOMCL321	7	0.923606253854971	0	0
host_ORTHOMCL2877__sym_ORTHOMCL330	host_ORTHOMCL2877	sym_ORTHOMCL330	7	0.923606253854971	0	0
host_ORTHOMCL2877__sym_ORTHOMCL341	host_ORTHOMCL2877	sym_ORTHOMCL341	7	0.923606253854971	0	0
host_ORTHOMCL2877__sym_ORTHOMCL347	host_ORTHOMCL2877	sym_ORTHOMCL347	7	0.923606253854971	0	0
host_ORTHOMCL2877__sym_ORTHOMCL351	host_ORTHOMCL2877	sym_ORTHOMCL351	7	0.923606253854971	0	0
host_ORTHOMCL2877__sym_ORTHOMCL353	host_ORTHOMCL2877	sym_ORTHOMCL353	7	0.923606253854971	0	0
host_ORTHOMCL2877__sym_ORTHOMCL354	host_ORTHOMCL2877	sym_ORTHOMCL354	7	0.923606253854971	0	0
host_ORTHOMCL2877__sym_ORTHOMCL42	host_ORTHOMCL2877	sym_ORTHOMCL42	7	0.923606253854971	0	0
host_ORTHOMCL2877__sym_ORTHOMCL427	host_ORTHOMCL2877	sym_ORTHOMCL427	7	0.923606253854971	0	0
host_ORTHOMCL2877__sym_ORTHOMCL455	host_ORTHOMCL2877	sym_ORTHOMCL455	7	0.923606253854971	0	0
host_ORTHOMCL2877__sym_ORTHOMCL460	host_ORTHOMCL2877	sym_ORTHOMCL460	7	0.923606253854971	0	0
host_ORTHOMCL2877__sym_ORTHOMCL484	host_ORTHOMCL2877	sym_ORTHOMCL484	7	0.923606253854971	0	0
host_ORTHOMCL2877__sym_ORTHOMCL506	host_ORTHOMCL2877	sym_ORTHOMCL506	7	0.923606253854971	0	0
host_ORTHOMCL2877__sym_ORTHOMCL531	host_ORTHOMCL2877	sym_ORTHOMCL531	7	0.923606253854971	0	0
host_ORTHOMCL2877__sym_ORTHOMCL64	host_ORTHOMCL2877	sym_ORTHOMCL64	7	0.923606253854971	0	0
host_ORTHOMCL2877__sym_ORTHOMCL76	host_ORTHOMCL2877	sym_ORTHOMCL76	7	0.923606253854971	0	0
host_ORTHOMCL2877__sym_ORTHOMCL81	host_ORTHOMCL2877	sym_ORTHOMCL81	7	0.923606253854971	0	0
host_ORTHOMCL2877__sym_ORTHOMCL91	host_ORTHOMCL2877	sym_ORTHOMCL91	7	0.903787729632655	0	0
host_ORTHOMCL2878__sym_ORTHOMCL125	host_ORTHOMCL2878	sym_ORTHOMCL125	7	0.90327751484516	0	0
host_ORTHOMCL2880__sym_ORTHOMCL324	host_ORTHOMCL2880	sym_ORTHOMCL324	7	0.918408221720224	0	0
host_ORTHOMCL2880__sym_ORTHOMCL342	host_ORTHOMCL2880	sym_ORTHOMCL342	7	0.916086013006611	0	0
host_ORTHOMCL2882__sym_ORTHOMCL59	host_ORTHOMCL2882	sym_ORTHOMCL59	7	0.922642606202307	0	0
host_ORTHOMCL2884__sym_ORTHOMCL332	host_ORTHOMCL2884	sym_ORTHOMCL332	7	0.943126805631951	0	0
host_ORTHOMCL2885__sym_ORTHOMCL522	host_ORTHOMCL2885	sym_ORTHOMCL522	7	0.929486710144814	0	0
host_ORTHOMCL2887__sym_ORTHOMCL118	host_ORTHOMCL2887	sym_ORTHOMCL118	7	0.904170035231716	0	0
host_ORTHOMCL2888__sym_ORTHOMCL122	host_ORTHOMCL2888	sym_ORTHOMCL122	7	0.907568834120889	0	0
host_ORTHOMCL2888__sym_ORTHOMCL473	host_ORTHOMCL2888	sym_ORTHOMCL473	7	0.932776118369289	0	0
host_ORTHOMCL2891__sym_ORTHOMCL151	host_ORTHOMCL2891	sym_ORTHOMCL151	7	0.953390598538495	0	0
host_ORTHOMCL2891__sym_ORTHOMCL170	host_ORTHOMCL2891	sym_ORTHOMCL170	7	0.971822600646333	0	0
host_ORTHOMCL2891__sym_ORTHOMCL255	host_ORTHOMCL2891	sym_ORTHOMCL255	7	0.966578363349941	0	0
host_ORTHOMCL2891__sym_ORTHOMCL259	host_ORTHOMCL2891	sym_ORTHOMCL259	7	0.905107859728692	0	0
host_ORTHOMCL2891__sym_ORTHOMCL263	host_ORTHOMCL2891	sym_ORTHOMCL263	7	0.968519526963391	0	0
host_ORTHOMCL2891__sym_ORTHOMCL269	host_ORTHOMCL2891	sym_ORTHOMCL269	7	0.911896713702659	0	0
host_ORTHOMCL2891__sym_ORTHOMCL399	host_ORTHOMCL2891	sym_ORTHOMCL399	7	0.983987003088112	0	0
host_ORTHOMCL2891__sym_ORTHOMCL78	host_ORTHOMCL2891	sym_ORTHOMCL78	7	0.976449852614938	0	0
host_ORTHOMCL2891__sym_ORTHOMCL96	host_ORTHOMCL2891	sym_ORTHOMCL96	7	0.935307566287711	0	0
host_ORTHOMCL2892__sym_ORTHOMCL298	host_ORTHOMCL2892	sym_ORTHOMCL298	7	0.927580587278313	0	0
host_ORTHOMCL2893__sym_ORTHOMCL175	host_ORTHOMCL2893	sym_ORTHOMCL175	7	0.923402068668681	0	0
host_ORTHOMCL2893__sym_ORTHOMCL380	host_ORTHOMCL2893	sym_ORTHOMCL380	7	0.901192702927893	0	0
host_ORTHOMCL2893__sym_ORTHOMCL473	host_ORTHOMCL2893	sym_ORTHOMCL473	7	0.931573663862356	0	0
host_ORTHOMCL2893__sym_ORTHOMCL522	host_ORTHOMCL2893	sym_ORTHOMCL522	7	0.919307061146734	0	0
host_ORTHOMCL2896__sym_ORTHOMCL285	host_ORTHOMCL2896	sym_ORTHOMCL285	7	0.916947817191322	0	0
host_ORTHOMCL2896__sym_ORTHOMCL372	host_ORTHOMCL2896	sym_ORTHOMCL372	7	0.904557949851966	0	0
host_ORTHOMCL2896__sym_ORTHOMCL459	host_ORTHOMCL2896	sym_ORTHOMCL459	7	0.901667819424675	0	0
host_ORTHOMCL2900__sym_ORTHOMCL143	host_ORTHOMCL2900	sym_ORTHOMCL143	7	0.959259611026231	0	0
host_ORTHOMCL2900__sym_ORTHOMCL394	host_ORTHOMCL2900	sym_ORTHOMCL394	7	0.927159278399444	0	0
host_ORTHOMCL2901__sym_ORTHOMCL171	host_ORTHOMCL2901	sym_ORTHOMCL171	7	0.911651248255217	0	0
host_ORTHOMCL2902__sym_ORTHOMCL175	host_ORTHOMCL2902	sym_ORTHOMCL175	7	0.91490660469719	0	0
host_ORTHOMCL2902__sym_ORTHOMCL380	host_ORTHOMCL2902	sym_ORTHOMCL380	7	0.916708871928596	0	0
host_ORTHOMCL2902__sym_ORTHOMCL473	host_ORTHOMCL2902	sym_ORTHOMCL473	7	0.917539495237601	0	0
host_ORTHOMCL2903__sym_ORTHOMCL198	host_ORTHOMCL2903	sym_ORTHOMCL198	7	0.908833358312288	0	0
host_ORTHOMCL2903__sym_ORTHOMCL28	host_ORTHOMCL2903	sym_ORTHOMCL28	7	0.913318007471352	0	0
host_ORTHOMCL2904__sym_ORTHOMCL200	host_ORTHOMCL2904	sym_ORTHOMCL200	7	0.915148113015173	0	0
host_ORTHOMCL2904__sym_ORTHOMCL492	host_ORTHOMCL2904	sym_ORTHOMCL492	7	0.92645794920906	0	0
host_ORTHOMCL2904__sym_ORTHOMCL505	host_ORTHOMCL2904	sym_ORTHOMCL505	7	0.922365239615905	0	0
host_ORTHOMCL2907__sym_ORTHOMCL118	host_ORTHOMCL2907	sym_ORTHOMCL118	7	0.974422220309405	0	0
host_ORTHOMCL2910__sym_ORTHOMCL104	host_ORTHOMCL2910	sym_ORTHOMCL104	7	0.916281594332123	0	0
host_ORTHOMCL2910__sym_ORTHOMCL106	host_ORTHOMCL2910	sym_ORTHOMCL106	7	0.916281594332123	0	0
host_ORTHOMCL2910__sym_ORTHOMCL107	host_ORTHOMCL2910	sym_ORTHOMCL107	7	0.916281594332123	0	0
host_ORTHOMCL2910__sym_ORTHOMCL125	host_ORTHOMCL2910	sym_ORTHOMCL125	7	0.917731166465392	0	0
host_ORTHOMCL2910__sym_ORTHOMCL134	host_ORTHOMCL2910	sym_ORTHOMCL134	7	0.916281594332123	0	0
host_ORTHOMCL2910__sym_ORTHOMCL137	host_ORTHOMCL2910	sym_ORTHOMCL137	7	0.916281594332123	0	0
host_ORTHOMCL2910__sym_ORTHOMCL139	host_ORTHOMCL2910	sym_ORTHOMCL139	7	0.916281594332123	0	0
host_ORTHOMCL2910__sym_ORTHOMCL148	host_ORTHOMCL2910	sym_ORTHOMCL148	7	0.916281594332123	0	0
host_ORTHOMCL2910__sym_ORTHOMCL15	host_ORTHOMCL2910	sym_ORTHOMCL15	7	0.926909163534929	0	0
host_ORTHOMCL2910__sym_ORTHOMCL159	host_ORTHOMCL2910	sym_ORTHOMCL159	7	0.916281594332123	0	0
host_ORTHOMCL2910__sym_ORTHOMCL172	host_ORTHOMCL2910	sym_ORTHOMCL172	7	0.916281594332123	0	0
host_ORTHOMCL2910__sym_ORTHOMCL175	host_ORTHOMCL2910	sym_ORTHOMCL175	7	0.932014780364736	0	0
host_ORTHOMCL2910__sym_ORTHOMCL181	host_ORTHOMCL2910	sym_ORTHOMCL181	7	0.916281594332123	0	0
host_ORTHOMCL2910__sym_ORTHOMCL19	host_ORTHOMCL2910	sym_ORTHOMCL19	7	0.916281594332123	0	0
host_ORTHOMCL2910__sym_ORTHOMCL230	host_ORTHOMCL2910	sym_ORTHOMCL230	7	0.916281594332123	0	0
host_ORTHOMCL2910__sym_ORTHOMCL241	host_ORTHOMCL2910	sym_ORTHOMCL241	7	0.916281594332123	0	0
host_ORTHOMCL2910__sym_ORTHOMCL245	host_ORTHOMCL2910	sym_ORTHOMCL245	7	0.916281594332123	0	0
host_ORTHOMCL2910__sym_ORTHOMCL253	host_ORTHOMCL2910	sym_ORTHOMCL253	7	0.916281594332123	0	0
host_ORTHOMCL2910__sym_ORTHOMCL303	host_ORTHOMCL2910	sym_ORTHOMCL303	7	0.916281594332123	0	0
host_ORTHOMCL2910__sym_ORTHOMCL321	host_ORTHOMCL2910	sym_ORTHOMCL321	7	0.916281594332123	0	0
host_ORTHOMCL2910__sym_ORTHOMCL330	host_ORTHOMCL2910	sym_ORTHOMCL330	7	0.916281594332123	0	0
host_ORTHOMCL2910__sym_ORTHOMCL341	host_ORTHOMCL2910	sym_ORTHOMCL341	7	0.916281594332123	0	0
host_ORTHOMCL2910__sym_ORTHOMCL347	host_ORTHOMCL2910	sym_ORTHOMCL347	7	0.916281594332123	0	0
host_ORTHOMCL2910__sym_ORTHOMCL351	host_ORTHOMCL2910	sym_ORTHOMCL351	7	0.916281594332123	0	0
host_ORTHOMCL2910__sym_ORTHOMCL353	host_ORTHOMCL2910	sym_ORTHOMCL353	7	0.916281594332123	0	0
host_ORTHOMCL2910__sym_ORTHOMCL354	host_ORTHOMCL2910	sym_ORTHOMCL354	7	0.916281594332123	0	0
host_ORTHOMCL2910__sym_ORTHOMCL42	host_ORTHOMCL2910	sym_ORTHOMCL42	7	0.916281594332123	0	0
host_ORTHOMCL2910__sym_ORTHOMCL427	host_ORTHOMCL2910	sym_ORTHOMCL427	7	0.916281594332123	0	0
host_ORTHOMCL2910__sym_ORTHOMCL455	host_ORTHOMCL2910	sym_ORTHOMCL455	7	0.916281594332123	0	0
host_ORTHOMCL2910__sym_ORTHOMCL460	host_ORTHOMCL2910	sym_ORTHOMCL460	7	0.916281594332123	0	0
host_ORTHOMCL2910__sym_ORTHOMCL473	host_ORTHOMCL2910	sym_ORTHOMCL473	7	0.901099576793788	0	0
host_ORTHOMCL2910__sym_ORTHOMCL484	host_ORTHOMCL2910	sym_ORTHOMCL484	7	0.916281594332123	0	0
host_ORTHOMCL2910__sym_ORTHOMCL506	host_ORTHOMCL2910	sym_ORTHOMCL506	7	0.916281594332123	0	0
host_ORTHOMCL2910__sym_ORTHOMCL531	host_ORTHOMCL2910	sym_ORTHOMCL531	7	0.916281594332123	0	0
host_ORTHOMCL2910__sym_ORTHOMCL64	host_ORTHOMCL2910	sym_ORTHOMCL64	7	0.916281594332123	0	0
host_ORTHOMCL2910__sym_ORTHOMCL76	host_ORTHOMCL2910	sym_ORTHOMCL76	7	0.916281594332123	0	0
host_ORTHOMCL2910__sym_ORTHOMCL81	host_ORTHOMCL2910	sym_ORTHOMCL81	7	0.916281594332123	0	0
host_ORTHOMCL2912__sym_ORTHOMCL18	host_ORTHOMCL2912	sym_ORTHOMCL18	7	0.910348527789408	0	0
host_ORTHOMCL2912__sym_ORTHOMCL332	host_ORTHOMCL2912	sym_ORTHOMCL332	7	0.914011134446664	0	0
host_ORTHOMCL2913__sym_ORTHOMCL261	host_ORTHOMCL2913	sym_ORTHOMCL261	7	0.900128459190507	0	0
host_ORTHOMCL2913__sym_ORTHOMCL537	host_ORTHOMCL2913	sym_ORTHOMCL537	7	0.933069948938318	0	0
host_ORTHOMCL2914__sym_ORTHOMCL175	host_ORTHOMCL2914	sym_ORTHOMCL175	7	0.905597874581916	0	0
host_ORTHOMCL2914__sym_ORTHOMCL380	host_ORTHOMCL2914	sym_ORTHOMCL380	7	0.909867901011244	0	0
host_ORTHOMCL2915__sym_ORTHOMCL124	host_ORTHOMCL2915	sym_ORTHOMCL124	7	0.93160032254242	0	0
host_ORTHOMCL2915__sym_ORTHOMCL171	host_ORTHOMCL2915	sym_ORTHOMCL171	7	0.956397963193307	0	0
host_ORTHOMCL2915__sym_ORTHOMCL310	host_ORTHOMCL2915	sym_ORTHOMCL310	7	0.932623718732459	0	0
host_ORTHOMCL2915__sym_ORTHOMCL344	host_ORTHOMCL2915	sym_ORTHOMCL344	7	0.940414104056416	0	0
host_ORTHOMCL2920__sym_ORTHOMCL406	host_ORTHOMCL2920	sym_ORTHOMCL406	7	0.907734202010289	0	0
host_ORTHOMCL2922__sym_ORTHOMCL118	host_ORTHOMCL2922	sym_ORTHOMCL118	7	0.928745587140892	0	0
host_ORTHOMCL2922__sym_ORTHOMCL199	host_ORTHOMCL2922	sym_ORTHOMCL199	7	0.923758499719399	0	0
host_ORTHOMCL2922__sym_ORTHOMCL424	host_ORTHOMCL2922	sym_ORTHOMCL424	7	0.914215789950849	0	0
host_ORTHOMCL2922__sym_ORTHOMCL452	host_ORTHOMCL2922	sym_ORTHOMCL452	7	0.924054453503904	0	0
host_ORTHOMCL2924__sym_ORTHOMCL473	host_ORTHOMCL2924	sym_ORTHOMCL473	7	0.929537097737829	0	0
host_ORTHOMCL2926__sym_ORTHOMCL122	host_ORTHOMCL2926	sym_ORTHOMCL122	7	0.92124345269719	0	0
host_ORTHOMCL2926__sym_ORTHOMCL15	host_ORTHOMCL2926	sym_ORTHOMCL15	7	0.901150286873955	0	0
host_ORTHOMCL2926__sym_ORTHOMCL473	host_ORTHOMCL2926	sym_ORTHOMCL473	7	0.982745395405252	0	0
host_ORTHOMCL2926__sym_ORTHOMCL522	host_ORTHOMCL2926	sym_ORTHOMCL522	7	0.911676064452954	0	0
host_ORTHOMCL2927__sym_ORTHOMCL217	host_ORTHOMCL2927	sym_ORTHOMCL217	7	0.917788807309841	0	0
host_ORTHOMCL2927__sym_ORTHOMCL244	host_ORTHOMCL2927	sym_ORTHOMCL244	7	0.901601614423264	0	0
host_ORTHOMCL2927__sym_ORTHOMCL526	host_ORTHOMCL2927	sym_ORTHOMCL526	7	0.904726294080168	0	0
host_ORTHOMCL2930__sym_ORTHOMCL232	host_ORTHOMCL2930	sym_ORTHOMCL232	7	0.922098001112958	0	0
host_ORTHOMCL2930__sym_ORTHOMCL380	host_ORTHOMCL2930	sym_ORTHOMCL380	7	0.923284603130127	0	0
host_ORTHOMCL2931__sym_ORTHOMCL473	host_ORTHOMCL2931	sym_ORTHOMCL473	7	0.918661259862457	0	0
host_ORTHOMCL2931__sym_ORTHOMCL522	host_ORTHOMCL2931	sym_ORTHOMCL522	7	0.907763116582753	0	0
host_ORTHOMCL2932__sym_ORTHOMCL298	host_ORTHOMCL2932	sym_ORTHOMCL298	7	0.940215708062823	0	0
host_ORTHOMCL2933__sym_ORTHOMCL175	host_ORTHOMCL2933	sym_ORTHOMCL175	7	0.933746725869303	0	0
host_ORTHOMCL2933__sym_ORTHOMCL380	host_ORTHOMCL2933	sym_ORTHOMCL380	7	0.907859688709229	0	0
host_ORTHOMCL2933__sym_ORTHOMCL473	host_ORTHOMCL2933	sym_ORTHOMCL473	7	0.910377710488647	0	0
host_ORTHOMCL2933__sym_ORTHOMCL522	host_ORTHOMCL2933	sym_ORTHOMCL522	7	0.918168814667047	0	0
host_ORTHOMCL2934__sym_ORTHOMCL394	host_ORTHOMCL2934	sym_ORTHOMCL394	7	0.924728446471507	0	0
host_ORTHOMCL2937__sym_ORTHOMCL124	host_ORTHOMCL2937	sym_ORTHOMCL124	7	0.947343001104215	0	0
host_ORTHOMCL2937__sym_ORTHOMCL171	host_ORTHOMCL2937	sym_ORTHOMCL171	7	0.917602266467606	0	0
host_ORTHOMCL2937__sym_ORTHOMCL344	host_ORTHOMCL2937	sym_ORTHOMCL344	7	0.924895516907011	0	0
host_ORTHOMCL2939__sym_ORTHOMCL56	host_ORTHOMCL2939	sym_ORTHOMCL56	7	0.971154454510093	0	0
host_ORTHOMCL2944__sym_ORTHOMCL124	host_ORTHOMCL2944	sym_ORTHOMCL124	7	0.967608288990653	0	0
host_ORTHOMCL2944__sym_ORTHOMCL171	host_ORTHOMCL2944	sym_ORTHOMCL171	7	0.975042325847313	0	0
host_ORTHOMCL2944__sym_ORTHOMCL310	host_ORTHOMCL2944	sym_ORTHOMCL310	7	0.943962139129222	0	0
host_ORTHOMCL2944__sym_ORTHOMCL344	host_ORTHOMCL2944	sym_ORTHOMCL344	7	0.980902373792896	0	0
host_ORTHOMCL2945__sym_ORTHOMCL125	host_ORTHOMCL2945	sym_ORTHOMCL125	7	0.948197160552859	0	0
host_ORTHOMCL2945__sym_ORTHOMCL15	host_ORTHOMCL2945	sym_ORTHOMCL15	7	0.912188874952839	0	0
host_ORTHOMCL2949__sym_ORTHOMCL161	host_ORTHOMCL2949	sym_ORTHOMCL161	7	0.927629140416174	0	0
host_ORTHOMCL2949__sym_ORTHOMCL430	host_ORTHOMCL2949	sym_ORTHOMCL430	7	0.904915834176329	0	0
host_ORTHOMCL2949__sym_ORTHOMCL56	host_ORTHOMCL2949	sym_ORTHOMCL56	7	0.951394900590304	0	0
host_ORTHOMCL2957__sym_ORTHOMCL199	host_ORTHOMCL2957	sym_ORTHOMCL199	7	0.910987913616935	0	0
host_ORTHOMCL2957__sym_ORTHOMCL298	host_ORTHOMCL2957	sym_ORTHOMCL298	7	0.925764376560009	0	0
host_ORTHOMCL2957__sym_ORTHOMCL44	host_ORTHOMCL2957	sym_ORTHOMCL44	7	0.917446310933355	0	0
host_ORTHOMCL2958__sym_ORTHOMCL390	host_ORTHOMCL2958	sym_ORTHOMCL390	7	0.916293738672404	0	0
host_ORTHOMCL2958__sym_ORTHOMCL56	host_ORTHOMCL2958	sym_ORTHOMCL56	7	0.909029199824913	0	0
host_ORTHOMCL2959__sym_ORTHOMCL473	host_ORTHOMCL2959	sym_ORTHOMCL473	7	0.960593322874075	0	0
host_ORTHOMCL2959__sym_ORTHOMCL522	host_ORTHOMCL2959	sym_ORTHOMCL522	7	0.912182030216555	0	0
host_ORTHOMCL2961__sym_ORTHOMCL138	host_ORTHOMCL2961	sym_ORTHOMCL138	7	0.921064957891075	0	0
host_ORTHOMCL2961__sym_ORTHOMCL309	host_ORTHOMCL2961	sym_ORTHOMCL309	7	0.908682615315963	0	0
host_ORTHOMCL2961__sym_ORTHOMCL369	host_ORTHOMCL2961	sym_ORTHOMCL369	7	0.962389589760324	0	0
host_ORTHOMCL2964__sym_ORTHOMCL125	host_ORTHOMCL2964	sym_ORTHOMCL125	7	0.916396280723099	0	0
host_ORTHOMCL2964__sym_ORTHOMCL15	host_ORTHOMCL2964	sym_ORTHOMCL15	7	0.921505831819864	0	0
host_ORTHOMCL2969__sym_ORTHOMCL56	host_ORTHOMCL2969	sym_ORTHOMCL56	7	0.911502294670649	0	0
host_ORTHOMCL2973__sym_ORTHOMCL123	host_ORTHOMCL2973	sym_ORTHOMCL123	7	0.921075451745949	0	0
host_ORTHOMCL2973__sym_ORTHOMCL13	host_ORTHOMCL2973	sym_ORTHOMCL13	7	0.980127667717114	0	0
host_ORTHOMCL2973__sym_ORTHOMCL135	host_ORTHOMCL2973	sym_ORTHOMCL135	7	0.951331487923319	0	0
host_ORTHOMCL2973__sym_ORTHOMCL165	host_ORTHOMCL2973	sym_ORTHOMCL165	7	0.93958437355604	0	0
host_ORTHOMCL2973__sym_ORTHOMCL238	host_ORTHOMCL2973	sym_ORTHOMCL238	7	0.900465914787589	0	0
host_ORTHOMCL2973__sym_ORTHOMCL268	host_ORTHOMCL2973	sym_ORTHOMCL268	7	0.943354279712825	0	0
host_ORTHOMCL2973__sym_ORTHOMCL366	host_ORTHOMCL2973	sym_ORTHOMCL366	7	0.924932886610256	0	0
host_ORTHOMCL2973__sym_ORTHOMCL410	host_ORTHOMCL2973	sym_ORTHOMCL410	7	0.916700570235516	0	0
host_ORTHOMCL2973__sym_ORTHOMCL469	host_ORTHOMCL2973	sym_ORTHOMCL469	7	0.957232816000635	0	0
host_ORTHOMCL2973__sym_ORTHOMCL495	host_ORTHOMCL2973	sym_ORTHOMCL495	7	0.91105167517035	0	0
host_ORTHOMCL2975__sym_ORTHOMCL175	host_ORTHOMCL2975	sym_ORTHOMCL175	7	0.912454446870126	0	0
host_ORTHOMCL2975__sym_ORTHOMCL473	host_ORTHOMCL2975	sym_ORTHOMCL473	7	0.903542164968965	0	0
host_ORTHOMCL2975__sym_ORTHOMCL522	host_ORTHOMCL2975	sym_ORTHOMCL522	7	0.909180657143939	0	0
host_ORTHOMCL2976__sym_ORTHOMCL56	host_ORTHOMCL2976	sym_ORTHOMCL56	7	0.950940624011032	0	0
host_ORTHOMCL2979__sym_ORTHOMCL414	host_ORTHOMCL2979	sym_ORTHOMCL414	7	0.916720776132209	0	0
host_ORTHOMCL2980__sym_ORTHOMCL175	host_ORTHOMCL2980	sym_ORTHOMCL175	7	0.912209039746898	0	0
host_ORTHOMCL2980__sym_ORTHOMCL512	host_ORTHOMCL2980	sym_ORTHOMCL512	7	0.909710835508603	0	0
host_ORTHOMCL2980__sym_ORTHOMCL80	host_ORTHOMCL2980	sym_ORTHOMCL80	7	0.907429518186909	0	0
host_ORTHOMCL2981__sym_ORTHOMCL372	host_ORTHOMCL2981	sym_ORTHOMCL372	7	0.900176950070048	0	0
host_ORTHOMCL2982__sym_ORTHOMCL212	host_ORTHOMCL2982	sym_ORTHOMCL212	7	0.904732887715104	0	0
host_ORTHOMCL2982__sym_ORTHOMCL390	host_ORTHOMCL2982	sym_ORTHOMCL390	7	0.947854609492547	0	0
host_ORTHOMCL2984__sym_ORTHOMCL108	host_ORTHOMCL2984	sym_ORTHOMCL108	7	0.944647168977385	0	0
host_ORTHOMCL2984__sym_ORTHOMCL24	host_ORTHOMCL2984	sym_ORTHOMCL24	7	0.949782602373282	0	0
host_ORTHOMCL2984__sym_ORTHOMCL280	host_ORTHOMCL2984	sym_ORTHOMCL280	7	0.950255768656557	0	0
host_ORTHOMCL2984__sym_ORTHOMCL370	host_ORTHOMCL2984	sym_ORTHOMCL370	7	0.950344527057851	0	0
host_ORTHOMCL2984__sym_ORTHOMCL403	host_ORTHOMCL2984	sym_ORTHOMCL403	7	0.949940983336584	0	0
host_ORTHOMCL2984__sym_ORTHOMCL419	host_ORTHOMCL2984	sym_ORTHOMCL419	7	0.941882123666204	0	0
host_ORTHOMCL2984__sym_ORTHOMCL478	host_ORTHOMCL2984	sym_ORTHOMCL478	7	0.943456828978474	0	0
host_ORTHOMCL2984__sym_ORTHOMCL519	host_ORTHOMCL2984	sym_ORTHOMCL519	7	0.94768191992944	0	0
host_ORTHOMCL2985__sym_ORTHOMCL175	host_ORTHOMCL2985	sym_ORTHOMCL175	7	0.933111308929007	0	0
host_ORTHOMCL2985__sym_ORTHOMCL232	host_ORTHOMCL2985	sym_ORTHOMCL232	7	0.93888255026188	0	0
host_ORTHOMCL2985__sym_ORTHOMCL360	host_ORTHOMCL2985	sym_ORTHOMCL360	7	0.911086668409609	0	0
host_ORTHOMCL2985__sym_ORTHOMCL380	host_ORTHOMCL2985	sym_ORTHOMCL380	7	0.951563156203797	0	0
host_ORTHOMCL2989__sym_ORTHOMCL108	host_ORTHOMCL2989	sym_ORTHOMCL108	7	0.932581005601583	0	0
host_ORTHOMCL2989__sym_ORTHOMCL200	host_ORTHOMCL2989	sym_ORTHOMCL200	7	0.907371858870229	0	0
host_ORTHOMCL2989__sym_ORTHOMCL24	host_ORTHOMCL2989	sym_ORTHOMCL24	7	0.966903164340818	0	0
host_ORTHOMCL2989__sym_ORTHOMCL280	host_ORTHOMCL2989	sym_ORTHOMCL280	7	0.956061247581909	0	0
host_ORTHOMCL2989__sym_ORTHOMCL370	host_ORTHOMCL2989	sym_ORTHOMCL370	7	0.962984148008277	0	0
host_ORTHOMCL2989__sym_ORTHOMCL403	host_ORTHOMCL2989	sym_ORTHOMCL403	7	0.953259877875316	0	0
host_ORTHOMCL2989__sym_ORTHOMCL414	host_ORTHOMCL2989	sym_ORTHOMCL414	7	0.934551669458223	0	0
host_ORTHOMCL2989__sym_ORTHOMCL419	host_ORTHOMCL2989	sym_ORTHOMCL419	7	0.977977890511724	0	0
host_ORTHOMCL2989__sym_ORTHOMCL478	host_ORTHOMCL2989	sym_ORTHOMCL478	7	0.97927633117456	0	0
host_ORTHOMCL2989__sym_ORTHOMCL492	host_ORTHOMCL2989	sym_ORTHOMCL492	7	0.931527019361597	0	0
host_ORTHOMCL2989__sym_ORTHOMCL505	host_ORTHOMCL2989	sym_ORTHOMCL505	7	0.956988525671366	0	0
host_ORTHOMCL2989__sym_ORTHOMCL519	host_ORTHOMCL2989	sym_ORTHOMCL519	7	0.972446832950563	0	0
host_ORTHOMCL2992__sym_ORTHOMCL200	host_ORTHOMCL2992	sym_ORTHOMCL200	7	0.942870494379903	0	0
host_ORTHOMCL2992__sym_ORTHOMCL352	host_ORTHOMCL2992	sym_ORTHOMCL352	7	0.918731391801701	0	0
host_ORTHOMCL2992__sym_ORTHOMCL414	host_ORTHOMCL2992	sym_ORTHOMCL414	7	0.923826425874448	0	0
host_ORTHOMCL2992__sym_ORTHOMCL419	host_ORTHOMCL2992	sym_ORTHOMCL419	7	0.920109587166378	0	0
host_ORTHOMCL2992__sym_ORTHOMCL478	host_ORTHOMCL2992	sym_ORTHOMCL478	7	0.946440019084211	0	0
host_ORTHOMCL2992__sym_ORTHOMCL492	host_ORTHOMCL2992	sym_ORTHOMCL492	7	0.946011764146713	0	0
host_ORTHOMCL2992__sym_ORTHOMCL505	host_ORTHOMCL2992	sym_ORTHOMCL505	7	0.946889354517762	0	0
host_ORTHOMCL2992__sym_ORTHOMCL519	host_ORTHOMCL2992	sym_ORTHOMCL519	7	0.90499900241852	0	0
host_ORTHOMCL2993__sym_ORTHOMCL104	host_ORTHOMCL2993	sym_ORTHOMCL104	7	0.911171696961279	0	0
host_ORTHOMCL2993__sym_ORTHOMCL106	host_ORTHOMCL2993	sym_ORTHOMCL106	7	0.911171696961279	0	0
host_ORTHOMCL2993__sym_ORTHOMCL107	host_ORTHOMCL2993	sym_ORTHOMCL107	7	0.911171696961279	0	0
host_ORTHOMCL2993__sym_ORTHOMCL125	host_ORTHOMCL2993	sym_ORTHOMCL125	7	0.91883459698627	0	0
host_ORTHOMCL2993__sym_ORTHOMCL134	host_ORTHOMCL2993	sym_ORTHOMCL134	7	0.911171696961279	0	0
host_ORTHOMCL2993__sym_ORTHOMCL137	host_ORTHOMCL2993	sym_ORTHOMCL137	7	0.911171696961279	0	0
host_ORTHOMCL2993__sym_ORTHOMCL139	host_ORTHOMCL2993	sym_ORTHOMCL139	7	0.911171696961279	0	0
host_ORTHOMCL2993__sym_ORTHOMCL148	host_ORTHOMCL2993	sym_ORTHOMCL148	7	0.911171696961279	0	0
host_ORTHOMCL2993__sym_ORTHOMCL15	host_ORTHOMCL2993	sym_ORTHOMCL15	7	0.929270248923287	0	0
host_ORTHOMCL2993__sym_ORTHOMCL159	host_ORTHOMCL2993	sym_ORTHOMCL159	7	0.911171696961279	0	0
host_ORTHOMCL2993__sym_ORTHOMCL172	host_ORTHOMCL2993	sym_ORTHOMCL172	7	0.911171696961279	0	0
host_ORTHOMCL2993__sym_ORTHOMCL175	host_ORTHOMCL2993	sym_ORTHOMCL175	7	0.959210998286796	0	0
host_ORTHOMCL2993__sym_ORTHOMCL181	host_ORTHOMCL2993	sym_ORTHOMCL181	7	0.911171696961279	0	0
host_ORTHOMCL2993__sym_ORTHOMCL19	host_ORTHOMCL2993	sym_ORTHOMCL19	7	0.911171696961279	0	0
host_ORTHOMCL2993__sym_ORTHOMCL230	host_ORTHOMCL2993	sym_ORTHOMCL230	7	0.911171696961279	0	0
host_ORTHOMCL2993__sym_ORTHOMCL241	host_ORTHOMCL2993	sym_ORTHOMCL241	7	0.911171696961279	0	0
host_ORTHOMCL2993__sym_ORTHOMCL245	host_ORTHOMCL2993	sym_ORTHOMCL245	7	0.911171696961279	0	0
host_ORTHOMCL2993__sym_ORTHOMCL253	host_ORTHOMCL2993	sym_ORTHOMCL253	7	0.911171696961279	0	0
host_ORTHOMCL2993__sym_ORTHOMCL303	host_ORTHOMCL2993	sym_ORTHOMCL303	7	0.911171696961279	0	0
host_ORTHOMCL2993__sym_ORTHOMCL321	host_ORTHOMCL2993	sym_ORTHOMCL321	7	0.911171696961279	0	0
host_ORTHOMCL2993__sym_ORTHOMCL330	host_ORTHOMCL2993	sym_ORTHOMCL330	7	0.911171696961279	0	0
host_ORTHOMCL2993__sym_ORTHOMCL341	host_ORTHOMCL2993	sym_ORTHOMCL341	7	0.911171696961279	0	0
host_ORTHOMCL2993__sym_ORTHOMCL347	host_ORTHOMCL2993	sym_ORTHOMCL347	7	0.911171696961279	0	0
host_ORTHOMCL2993__sym_ORTHOMCL351	host_ORTHOMCL2993	sym_ORTHOMCL351	7	0.911171696961279	0	0
host_ORTHOMCL2993__sym_ORTHOMCL353	host_ORTHOMCL2993	sym_ORTHOMCL353	7	0.911171696961279	0	0
host_ORTHOMCL2993__sym_ORTHOMCL354	host_ORTHOMCL2993	sym_ORTHOMCL354	7	0.911171696961279	0	0
host_ORTHOMCL2993__sym_ORTHOMCL380	host_ORTHOMCL2993	sym_ORTHOMCL380	7	0.903545558389753	0	0
host_ORTHOMCL2993__sym_ORTHOMCL42	host_ORTHOMCL2993	sym_ORTHOMCL42	7	0.911171696961279	0	0
host_ORTHOMCL2993__sym_ORTHOMCL427	host_ORTHOMCL2993	sym_ORTHOMCL427	7	0.911171696961279	0	0
host_ORTHOMCL2993__sym_ORTHOMCL455	host_ORTHOMCL2993	sym_ORTHOMCL455	7	0.911171696961279	0	0
host_ORTHOMCL2993__sym_ORTHOMCL460	host_ORTHOMCL2993	sym_ORTHOMCL460	7	0.911171696961279	0	0
host_ORTHOMCL2993__sym_ORTHOMCL473	host_ORTHOMCL2993	sym_ORTHOMCL473	7	0.924534039196923	0	0
host_ORTHOMCL2993__sym_ORTHOMCL484	host_ORTHOMCL2993	sym_ORTHOMCL484	7	0.911171696961279	0	0
host_ORTHOMCL2993__sym_ORTHOMCL506	host_ORTHOMCL2993	sym_ORTHOMCL506	7	0.911171696961279	0	0
host_ORTHOMCL2993__sym_ORTHOMCL522	host_ORTHOMCL2993	sym_ORTHOMCL522	7	0.925638800387144	0	0
host_ORTHOMCL2993__sym_ORTHOMCL531	host_ORTHOMCL2993	sym_ORTHOMCL531	7	0.911171696961279	0	0
host_ORTHOMCL2993__sym_ORTHOMCL64	host_ORTHOMCL2993	sym_ORTHOMCL64	7	0.911171696961279	0	0
host_ORTHOMCL2993__sym_ORTHOMCL76	host_ORTHOMCL2993	sym_ORTHOMCL76	7	0.911171696961279	0	0
host_ORTHOMCL2993__sym_ORTHOMCL81	host_ORTHOMCL2993	sym_ORTHOMCL81	7	0.911171696961279	0	0
host_ORTHOMCL2994__sym_ORTHOMCL15	host_ORTHOMCL2994	sym_ORTHOMCL15	7	0.905015687603137	0	0
host_ORTHOMCL2994__sym_ORTHOMCL175	host_ORTHOMCL2994	sym_ORTHOMCL175	7	0.924456310496767	0	0
host_ORTHOMCL2994__sym_ORTHOMCL473	host_ORTHOMCL2994	sym_ORTHOMCL473	7	0.91986358791589	0	0
host_ORTHOMCL2994__sym_ORTHOMCL522	host_ORTHOMCL2994	sym_ORTHOMCL522	7	0.906999754111254	0	0
host_ORTHOMCL2996__sym_ORTHOMCL166	host_ORTHOMCL2996	sym_ORTHOMCL166	7	0.914733477657661	0	0
host_ORTHOMCL2996__sym_ORTHOMCL187	host_ORTHOMCL2996	sym_ORTHOMCL187	7	0.955977590407923	0	0
host_ORTHOMCL2996__sym_ORTHOMCL240	host_ORTHOMCL2996	sym_ORTHOMCL240	7	0.917951978529765	0	0
host_ORTHOMCL2996__sym_ORTHOMCL267	host_ORTHOMCL2996	sym_ORTHOMCL267	7	0.921277922068954	0	0
host_ORTHOMCL2996__sym_ORTHOMCL287	host_ORTHOMCL2996	sym_ORTHOMCL287	7	0.903934247072549	0	0
host_ORTHOMCL2996__sym_ORTHOMCL406	host_ORTHOMCL2996	sym_ORTHOMCL406	7	0.935306870200659	0	0
host_ORTHOMCL2996__sym_ORTHOMCL416	host_ORTHOMCL2996	sym_ORTHOMCL416	7	0.933772247024981	0	0
host_ORTHOMCL2996__sym_ORTHOMCL438	host_ORTHOMCL2996	sym_ORTHOMCL438	7	0.90093817371725	0	0
host_ORTHOMCL2996__sym_ORTHOMCL453	host_ORTHOMCL2996	sym_ORTHOMCL453	7	0.921277922068954	0	0
host_ORTHOMCL2996__sym_ORTHOMCL515	host_ORTHOMCL2996	sym_ORTHOMCL515	7	0.927576457843268	0	0
host_ORTHOMCL2996__sym_ORTHOMCL74	host_ORTHOMCL2996	sym_ORTHOMCL74	7	0.938438477984525	0	0
host_ORTHOMCL2997__sym_ORTHOMCL170	host_ORTHOMCL2997	sym_ORTHOMCL170	7	0.925117866513229	0	0
host_ORTHOMCL2997__sym_ORTHOMCL255	host_ORTHOMCL2997	sym_ORTHOMCL255	7	0.944829350623008	0	0
host_ORTHOMCL2997__sym_ORTHOMCL259	host_ORTHOMCL2997	sym_ORTHOMCL259	7	0.902641981357376	0	0
host_ORTHOMCL2997__sym_ORTHOMCL263	host_ORTHOMCL2997	sym_ORTHOMCL263	7	0.908996748634338	0	0
host_ORTHOMCL2997__sym_ORTHOMCL312	host_ORTHOMCL2997	sym_ORTHOMCL312	7	0.908515906110419	0	0
host_ORTHOMCL2997__sym_ORTHOMCL399	host_ORTHOMCL2997	sym_ORTHOMCL399	7	0.937316048598892	0	0
host_ORTHOMCL2997__sym_ORTHOMCL78	host_ORTHOMCL2997	sym_ORTHOMCL78	7	0.944812555813639	0	0
host_ORTHOMCL2999__sym_ORTHOMCL294	host_ORTHOMCL2999	sym_ORTHOMCL294	7	0.95434143542221	0	0
host_ORTHOMCL2999__sym_ORTHOMCL329	host_ORTHOMCL2999	sym_ORTHOMCL329	7	0.945773599926709	0	0
host_ORTHOMCL2999__sym_ORTHOMCL384	host_ORTHOMCL2999	sym_ORTHOMCL384	7	0.945968759095933	0	0
host_ORTHOMCL2999__sym_ORTHOMCL434	host_ORTHOMCL2999	sym_ORTHOMCL434	7	0.946853290611328	0	0
host_ORTHOMCL3000__sym_ORTHOMCL175	host_ORTHOMCL3000	sym_ORTHOMCL175	7	0.922602144915918	0	0
host_ORTHOMCL3000__sym_ORTHOMCL473	host_ORTHOMCL3000	sym_ORTHOMCL473	7	0.906984757408376	0	0
host_ORTHOMCL3000__sym_ORTHOMCL522	host_ORTHOMCL3000	sym_ORTHOMCL522	7	0.910580992300702	0	0
host_ORTHOMCL3001__sym_ORTHOMCL104	host_ORTHOMCL3001	sym_ORTHOMCL104	7	0.902974341718955	0	0
host_ORTHOMCL3001__sym_ORTHOMCL106	host_ORTHOMCL3001	sym_ORTHOMCL106	7	0.902974341718955	0	0
host_ORTHOMCL3001__sym_ORTHOMCL107	host_ORTHOMCL3001	sym_ORTHOMCL107	7	0.902974341718955	0	0
host_ORTHOMCL3001__sym_ORTHOMCL125	host_ORTHOMCL3001	sym_ORTHOMCL125	7	0.935091876188071	0	0
host_ORTHOMCL3001__sym_ORTHOMCL134	host_ORTHOMCL3001	sym_ORTHOMCL134	7	0.902974341718955	0	0
host_ORTHOMCL3001__sym_ORTHOMCL137	host_ORTHOMCL3001	sym_ORTHOMCL137	7	0.902974341718955	0	0
host_ORTHOMCL3001__sym_ORTHOMCL139	host_ORTHOMCL3001	sym_ORTHOMCL139	7	0.902974341718955	0	0
host_ORTHOMCL3001__sym_ORTHOMCL148	host_ORTHOMCL3001	sym_ORTHOMCL148	7	0.902974341718955	0	0
host_ORTHOMCL3001__sym_ORTHOMCL15	host_ORTHOMCL3001	sym_ORTHOMCL15	7	0.940165863303437	0	0
host_ORTHOMCL3001__sym_ORTHOMCL159	host_ORTHOMCL3001	sym_ORTHOMCL159	7	0.902974341718955	0	0
host_ORTHOMCL3001__sym_ORTHOMCL172	host_ORTHOMCL3001	sym_ORTHOMCL172	7	0.902974341718955	0	0
host_ORTHOMCL3001__sym_ORTHOMCL175	host_ORTHOMCL3001	sym_ORTHOMCL175	7	0.94032371448328	0	0
host_ORTHOMCL3001__sym_ORTHOMCL181	host_ORTHOMCL3001	sym_ORTHOMCL181	7	0.902974341718955	0	0
host_ORTHOMCL3001__sym_ORTHOMCL19	host_ORTHOMCL3001	sym_ORTHOMCL19	7	0.902974341718955	0	0
host_ORTHOMCL3001__sym_ORTHOMCL230	host_ORTHOMCL3001	sym_ORTHOMCL230	7	0.902974341718955	0	0
host_ORTHOMCL3001__sym_ORTHOMCL241	host_ORTHOMCL3001	sym_ORTHOMCL241	7	0.902974341718955	0	0
host_ORTHOMCL3001__sym_ORTHOMCL245	host_ORTHOMCL3001	sym_ORTHOMCL245	7	0.902974341718955	0	0
host_ORTHOMCL3001__sym_ORTHOMCL253	host_ORTHOMCL3001	sym_ORTHOMCL253	7	0.902974341718955	0	0
host_ORTHOMCL3001__sym_ORTHOMCL303	host_ORTHOMCL3001	sym_ORTHOMCL303	7	0.902974341718955	0	0
host_ORTHOMCL3001__sym_ORTHOMCL321	host_ORTHOMCL3001	sym_ORTHOMCL321	7	0.902974341718955	0	0
host_ORTHOMCL3001__sym_ORTHOMCL330	host_ORTHOMCL3001	sym_ORTHOMCL330	7	0.902974341718955	0	0
host_ORTHOMCL3001__sym_ORTHOMCL341	host_ORTHOMCL3001	sym_ORTHOMCL341	7	0.902974341718955	0	0
host_ORTHOMCL3001__sym_ORTHOMCL347	host_ORTHOMCL3001	sym_ORTHOMCL347	7	0.902974341718955	0	0
host_ORTHOMCL3001__sym_ORTHOMCL351	host_ORTHOMCL3001	sym_ORTHOMCL351	7	0.902974341718955	0	0
host_ORTHOMCL3001__sym_ORTHOMCL353	host_ORTHOMCL3001	sym_ORTHOMCL353	7	0.902974341718955	0	0
host_ORTHOMCL3001__sym_ORTHOMCL354	host_ORTHOMCL3001	sym_ORTHOMCL354	7	0.902974341718955	0	0
host_ORTHOMCL3001__sym_ORTHOMCL380	host_ORTHOMCL3001	sym_ORTHOMCL380	7	0.914703547799108	0	0
host_ORTHOMCL3001__sym_ORTHOMCL42	host_ORTHOMCL3001	sym_ORTHOMCL42	7	0.902974341718955	0	0
host_ORTHOMCL3001__sym_ORTHOMCL427	host_ORTHOMCL3001	sym_ORTHOMCL427	7	0.902974341718955	0	0
host_ORTHOMCL3001__sym_ORTHOMCL455	host_ORTHOMCL3001	sym_ORTHOMCL455	7	0.902974341718955	0	0
host_ORTHOMCL3001__sym_ORTHOMCL460	host_ORTHOMCL3001	sym_ORTHOMCL460	7	0.902974341718955	0	0
host_ORTHOMCL3001__sym_ORTHOMCL473	host_ORTHOMCL3001	sym_ORTHOMCL473	7	0.931935719064484	0	0
host_ORTHOMCL3001__sym_ORTHOMCL484	host_ORTHOMCL3001	sym_ORTHOMCL484	7	0.902974341718955	0	0
host_ORTHOMCL3001__sym_ORTHOMCL506	host_ORTHOMCL3001	sym_ORTHOMCL506	7	0.902974341718955	0	0
host_ORTHOMCL3001__sym_ORTHOMCL531	host_ORTHOMCL3001	sym_ORTHOMCL531	7	0.902974341718955	0	0
host_ORTHOMCL3001__sym_ORTHOMCL64	host_ORTHOMCL3001	sym_ORTHOMCL64	7	0.902974341718955	0	0
host_ORTHOMCL3001__sym_ORTHOMCL76	host_ORTHOMCL3001	sym_ORTHOMCL76	7	0.902974341718955	0	0
host_ORTHOMCL3001__sym_ORTHOMCL81	host_ORTHOMCL3001	sym_ORTHOMCL81	7	0.902974341718955	0	0
host_ORTHOMCL3002__sym_ORTHOMCL505	host_ORTHOMCL3002	sym_ORTHOMCL505	7	0.925325866759716	0	0
host_ORTHOMCL3003__sym_ORTHOMCL199	host_ORTHOMCL3003	sym_ORTHOMCL199	7	0.94243175304898	0	0
host_ORTHOMCL3003__sym_ORTHOMCL298	host_ORTHOMCL3003	sym_ORTHOMCL298	7	0.930974618472671	0	0
host_ORTHOMCL3003__sym_ORTHOMCL44	host_ORTHOMCL3003	sym_ORTHOMCL44	7	0.924367995105933	0	0
host_ORTHOMCL3004__sym_ORTHOMCL170	host_ORTHOMCL3004	sym_ORTHOMCL170	7	0.905173929582745	0	0
host_ORTHOMCL3004__sym_ORTHOMCL255	host_ORTHOMCL3004	sym_ORTHOMCL255	7	0.94864233922105	0	0
host_ORTHOMCL3004__sym_ORTHOMCL259	host_ORTHOMCL3004	sym_ORTHOMCL259	7	0.906446428870129	0	0
host_ORTHOMCL3004__sym_ORTHOMCL399	host_ORTHOMCL3004	sym_ORTHOMCL399	7	0.934663194323029	0	0
host_ORTHOMCL3004__sym_ORTHOMCL78	host_ORTHOMCL3004	sym_ORTHOMCL78	7	0.933066605447577	0	0
host_ORTHOMCL3006__sym_ORTHOMCL15	host_ORTHOMCL3006	sym_ORTHOMCL15	7	0.920560965400073	0	0
host_ORTHOMCL3006__sym_ORTHOMCL175	host_ORTHOMCL3006	sym_ORTHOMCL175	7	0.920651984326518	0	0
host_ORTHOMCL3006__sym_ORTHOMCL232	host_ORTHOMCL3006	sym_ORTHOMCL232	7	0.908292535450285	0	0
host_ORTHOMCL3006__sym_ORTHOMCL380	host_ORTHOMCL3006	sym_ORTHOMCL380	7	0.928545064927251	0	0
host_ORTHOMCL3010__sym_ORTHOMCL104	host_ORTHOMCL3010	sym_ORTHOMCL104	7	0.900006341550029	0	0
host_ORTHOMCL3010__sym_ORTHOMCL106	host_ORTHOMCL3010	sym_ORTHOMCL106	7	0.900006341550029	0	0
host_ORTHOMCL3010__sym_ORTHOMCL107	host_ORTHOMCL3010	sym_ORTHOMCL107	7	0.900006341550029	0	0
host_ORTHOMCL3010__sym_ORTHOMCL134	host_ORTHOMCL3010	sym_ORTHOMCL134	7	0.900006341550029	0	0
host_ORTHOMCL3010__sym_ORTHOMCL137	host_ORTHOMCL3010	sym_ORTHOMCL137	7	0.900006341550029	0	0
host_ORTHOMCL3010__sym_ORTHOMCL139	host_ORTHOMCL3010	sym_ORTHOMCL139	7	0.900006341550029	0	0
host_ORTHOMCL3010__sym_ORTHOMCL148	host_ORTHOMCL3010	sym_ORTHOMCL148	7	0.900006341550029	0	0
host_ORTHOMCL3010__sym_ORTHOMCL159	host_ORTHOMCL3010	sym_ORTHOMCL159	7	0.900006341550029	0	0
host_ORTHOMCL3010__sym_ORTHOMCL172	host_ORTHOMCL3010	sym_ORTHOMCL172	7	0.900006341550029	0	0
host_ORTHOMCL3010__sym_ORTHOMCL175	host_ORTHOMCL3010	sym_ORTHOMCL175	7	0.903711717251497	0	0
host_ORTHOMCL3010__sym_ORTHOMCL181	host_ORTHOMCL3010	sym_ORTHOMCL181	7	0.900006341550029	0	0
host_ORTHOMCL3010__sym_ORTHOMCL19	host_ORTHOMCL3010	sym_ORTHOMCL19	7	0.900006341550029	0	0
host_ORTHOMCL3010__sym_ORTHOMCL230	host_ORTHOMCL3010	sym_ORTHOMCL230	7	0.900006341550029	0	0
host_ORTHOMCL3010__sym_ORTHOMCL241	host_ORTHOMCL3010	sym_ORTHOMCL241	7	0.900006341550029	0	0
host_ORTHOMCL3010__sym_ORTHOMCL245	host_ORTHOMCL3010	sym_ORTHOMCL245	7	0.900006341550029	0	0
host_ORTHOMCL3010__sym_ORTHOMCL253	host_ORTHOMCL3010	sym_ORTHOMCL253	7	0.900006341550029	0	0
host_ORTHOMCL3010__sym_ORTHOMCL303	host_ORTHOMCL3010	sym_ORTHOMCL303	7	0.900006341550029	0	0
host_ORTHOMCL3010__sym_ORTHOMCL321	host_ORTHOMCL3010	sym_ORTHOMCL321	7	0.900006341550029	0	0
host_ORTHOMCL3010__sym_ORTHOMCL330	host_ORTHOMCL3010	sym_ORTHOMCL330	7	0.900006341550029	0	0
host_ORTHOMCL3010__sym_ORTHOMCL341	host_ORTHOMCL3010	sym_ORTHOMCL341	7	0.900006341550029	0	0
host_ORTHOMCL3010__sym_ORTHOMCL347	host_ORTHOMCL3010	sym_ORTHOMCL347	7	0.900006341550029	0	0
host_ORTHOMCL3010__sym_ORTHOMCL351	host_ORTHOMCL3010	sym_ORTHOMCL351	7	0.900006341550029	0	0
host_ORTHOMCL3010__sym_ORTHOMCL353	host_ORTHOMCL3010	sym_ORTHOMCL353	7	0.900006341550029	0	0
host_ORTHOMCL3010__sym_ORTHOMCL354	host_ORTHOMCL3010	sym_ORTHOMCL354	7	0.900006341550029	0	0
host_ORTHOMCL3010__sym_ORTHOMCL42	host_ORTHOMCL3010	sym_ORTHOMCL42	7	0.900006341550029	0	0
host_ORTHOMCL3010__sym_ORTHOMCL427	host_ORTHOMCL3010	sym_ORTHOMCL427	7	0.900006341550029	0	0
host_ORTHOMCL3010__sym_ORTHOMCL455	host_ORTHOMCL3010	sym_ORTHOMCL455	7	0.900006341550029	0	0
host_ORTHOMCL3010__sym_ORTHOMCL460	host_ORTHOMCL3010	sym_ORTHOMCL460	7	0.900006341550029	0	0
host_ORTHOMCL3010__sym_ORTHOMCL484	host_ORTHOMCL3010	sym_ORTHOMCL484	7	0.900006341550029	0	0
host_ORTHOMCL3010__sym_ORTHOMCL506	host_ORTHOMCL3010	sym_ORTHOMCL506	7	0.900006341550029	0	0
host_ORTHOMCL3010__sym_ORTHOMCL531	host_ORTHOMCL3010	sym_ORTHOMCL531	7	0.900006341550029	0	0
host_ORTHOMCL3010__sym_ORTHOMCL64	host_ORTHOMCL3010	sym_ORTHOMCL64	7	0.900006341550029	0	0
host_ORTHOMCL3010__sym_ORTHOMCL76	host_ORTHOMCL3010	sym_ORTHOMCL76	7	0.900006341550029	0	0
host_ORTHOMCL3010__sym_ORTHOMCL81	host_ORTHOMCL3010	sym_ORTHOMCL81	7	0.900006341550029	0	0
host_ORTHOMCL3011__sym_ORTHOMCL15	host_ORTHOMCL3011	sym_ORTHOMCL15	7	0.913869431028033	0	0
host_ORTHOMCL3011__sym_ORTHOMCL175	host_ORTHOMCL3011	sym_ORTHOMCL175	7	0.901833830247156	0	0
host_ORTHOMCL3011__sym_ORTHOMCL380	host_ORTHOMCL3011	sym_ORTHOMCL380	7	0.909051444332748	0	0
host_ORTHOMCL3011__sym_ORTHOMCL473	host_ORTHOMCL3011	sym_ORTHOMCL473	7	0.944736639706872	0	0
host_ORTHOMCL3012__sym_ORTHOMCL104	host_ORTHOMCL3012	sym_ORTHOMCL104	7	0.904585118882818	0	0
host_ORTHOMCL3012__sym_ORTHOMCL106	host_ORTHOMCL3012	sym_ORTHOMCL106	7	0.904585118882818	0	0
host_ORTHOMCL3012__sym_ORTHOMCL107	host_ORTHOMCL3012	sym_ORTHOMCL107	7	0.904585118882818	0	0
host_ORTHOMCL3012__sym_ORTHOMCL125	host_ORTHOMCL3012	sym_ORTHOMCL125	7	0.910689863885974	0	0
host_ORTHOMCL3012__sym_ORTHOMCL134	host_ORTHOMCL3012	sym_ORTHOMCL134	7	0.904585118882818	0	0
host_ORTHOMCL3012__sym_ORTHOMCL137	host_ORTHOMCL3012	sym_ORTHOMCL137	7	0.904585118882818	0	0
host_ORTHOMCL3012__sym_ORTHOMCL139	host_ORTHOMCL3012	sym_ORTHOMCL139	7	0.904585118882818	0	0
host_ORTHOMCL3012__sym_ORTHOMCL148	host_ORTHOMCL3012	sym_ORTHOMCL148	7	0.904585118882818	0	0
host_ORTHOMCL3012__sym_ORTHOMCL15	host_ORTHOMCL3012	sym_ORTHOMCL15	7	0.915548148519049	0	0
host_ORTHOMCL3012__sym_ORTHOMCL159	host_ORTHOMCL3012	sym_ORTHOMCL159	7	0.904585118882818	0	0
host_ORTHOMCL3012__sym_ORTHOMCL172	host_ORTHOMCL3012	sym_ORTHOMCL172	7	0.904585118882818	0	0
host_ORTHOMCL3012__sym_ORTHOMCL175	host_ORTHOMCL3012	sym_ORTHOMCL175	7	0.936971962160639	0	0
host_ORTHOMCL3012__sym_ORTHOMCL181	host_ORTHOMCL3012	sym_ORTHOMCL181	7	0.904585118882818	0	0
host_ORTHOMCL3012__sym_ORTHOMCL19	host_ORTHOMCL3012	sym_ORTHOMCL19	7	0.904585118882818	0	0
host_ORTHOMCL3012__sym_ORTHOMCL230	host_ORTHOMCL3012	sym_ORTHOMCL230	7	0.904585118882818	0	0
host_ORTHOMCL3012__sym_ORTHOMCL241	host_ORTHOMCL3012	sym_ORTHOMCL241	7	0.904585118882818	0	0
host_ORTHOMCL3012__sym_ORTHOMCL245	host_ORTHOMCL3012	sym_ORTHOMCL245	7	0.904585118882818	0	0
host_ORTHOMCL3012__sym_ORTHOMCL253	host_ORTHOMCL3012	sym_ORTHOMCL253	7	0.904585118882818	0	0
host_ORTHOMCL3012__sym_ORTHOMCL303	host_ORTHOMCL3012	sym_ORTHOMCL303	7	0.904585118882818	0	0
host_ORTHOMCL3012__sym_ORTHOMCL321	host_ORTHOMCL3012	sym_ORTHOMCL321	7	0.904585118882818	0	0
host_ORTHOMCL3012__sym_ORTHOMCL330	host_ORTHOMCL3012	sym_ORTHOMCL330	7	0.904585118882818	0	0
host_ORTHOMCL3012__sym_ORTHOMCL341	host_ORTHOMCL3012	sym_ORTHOMCL341	7	0.904585118882818	0	0
host_ORTHOMCL3012__sym_ORTHOMCL347	host_ORTHOMCL3012	sym_ORTHOMCL347	7	0.904585118882818	0	0
host_ORTHOMCL3012__sym_ORTHOMCL351	host_ORTHOMCL3012	sym_ORTHOMCL351	7	0.904585118882818	0	0
host_ORTHOMCL3012__sym_ORTHOMCL353	host_ORTHOMCL3012	sym_ORTHOMCL353	7	0.904585118882818	0	0
host_ORTHOMCL3012__sym_ORTHOMCL354	host_ORTHOMCL3012	sym_ORTHOMCL354	7	0.904585118882818	0	0
host_ORTHOMCL3012__sym_ORTHOMCL42	host_ORTHOMCL3012	sym_ORTHOMCL42	7	0.904585118882818	0	0
host_ORTHOMCL3012__sym_ORTHOMCL427	host_ORTHOMCL3012	sym_ORTHOMCL427	7	0.904585118882818	0	0
host_ORTHOMCL3012__sym_ORTHOMCL455	host_ORTHOMCL3012	sym_ORTHOMCL455	7	0.904585118882818	0	0
host_ORTHOMCL3012__sym_ORTHOMCL460	host_ORTHOMCL3012	sym_ORTHOMCL460	7	0.904585118882818	0	0
host_ORTHOMCL3012__sym_ORTHOMCL473	host_ORTHOMCL3012	sym_ORTHOMCL473	7	0.922370467631595	0	0
host_ORTHOMCL3012__sym_ORTHOMCL484	host_ORTHOMCL3012	sym_ORTHOMCL484	7	0.904585118882818	0	0
host_ORTHOMCL3012__sym_ORTHOMCL506	host_ORTHOMCL3012	sym_ORTHOMCL506	7	0.904585118882818	0	0
host_ORTHOMCL3012__sym_ORTHOMCL522	host_ORTHOMCL3012	sym_ORTHOMCL522	7	0.911255987985975	0	0
host_ORTHOMCL3012__sym_ORTHOMCL531	host_ORTHOMCL3012	sym_ORTHOMCL531	7	0.904585118882818	0	0
host_ORTHOMCL3012__sym_ORTHOMCL64	host_ORTHOMCL3012	sym_ORTHOMCL64	7	0.904585118882818	0	0
host_ORTHOMCL3012__sym_ORTHOMCL76	host_ORTHOMCL3012	sym_ORTHOMCL76	7	0.904585118882818	0	0
host_ORTHOMCL3012__sym_ORTHOMCL81	host_ORTHOMCL3012	sym_ORTHOMCL81	7	0.904585118882818	0	0
host_ORTHOMCL3015__sym_ORTHOMCL56	host_ORTHOMCL3015	sym_ORTHOMCL56	7	0.94026485558582	0	0
host_ORTHOMCL3016__sym_ORTHOMCL175	host_ORTHOMCL3016	sym_ORTHOMCL175	7	0.918782098750183	0	0
host_ORTHOMCL3016__sym_ORTHOMCL380	host_ORTHOMCL3016	sym_ORTHOMCL380	7	0.902277467774539	0	0
host_ORTHOMCL3018__sym_ORTHOMCL108	host_ORTHOMCL3018	sym_ORTHOMCL108	7	0.948641383000038	0	0
host_ORTHOMCL3018__sym_ORTHOMCL24	host_ORTHOMCL3018	sym_ORTHOMCL24	7	0.971858317272767	0	0
host_ORTHOMCL3018__sym_ORTHOMCL280	host_ORTHOMCL3018	sym_ORTHOMCL280	7	0.965351513921192	0	0
host_ORTHOMCL3018__sym_ORTHOMCL370	host_ORTHOMCL3018	sym_ORTHOMCL370	7	0.969660607553306	0	0
host_ORTHOMCL3018__sym_ORTHOMCL403	host_ORTHOMCL3018	sym_ORTHOMCL403	7	0.963497748717982	0	0
host_ORTHOMCL3018__sym_ORTHOMCL408	host_ORTHOMCL3018	sym_ORTHOMCL408	7	0.918618268682276	0	0
host_ORTHOMCL3018__sym_ORTHOMCL414	host_ORTHOMCL3018	sym_ORTHOMCL414	7	0.928045895266491	0	0
host_ORTHOMCL3018__sym_ORTHOMCL419	host_ORTHOMCL3018	sym_ORTHOMCL419	7	0.975577035564391	0	0
host_ORTHOMCL3018__sym_ORTHOMCL478	host_ORTHOMCL3018	sym_ORTHOMCL478	7	0.96344089297905	0	0
host_ORTHOMCL3018__sym_ORTHOMCL492	host_ORTHOMCL3018	sym_ORTHOMCL492	7	0.900431948248387	0	0
host_ORTHOMCL3018__sym_ORTHOMCL505	host_ORTHOMCL3018	sym_ORTHOMCL505	7	0.931526665397611	0	0
host_ORTHOMCL3018__sym_ORTHOMCL519	host_ORTHOMCL3018	sym_ORTHOMCL519	7	0.974451653339841	0	0
host_ORTHOMCL3021__sym_ORTHOMCL15	host_ORTHOMCL3021	sym_ORTHOMCL15	7	0.923740731408298	0	0
host_ORTHOMCL3021__sym_ORTHOMCL175	host_ORTHOMCL3021	sym_ORTHOMCL175	7	0.932995832498709	0	0
host_ORTHOMCL3021__sym_ORTHOMCL232	host_ORTHOMCL3021	sym_ORTHOMCL232	7	0.933500657471677	0	0
host_ORTHOMCL3021__sym_ORTHOMCL380	host_ORTHOMCL3021	sym_ORTHOMCL380	7	0.95266537648432	0	0
host_ORTHOMCL3021__sym_ORTHOMCL473	host_ORTHOMCL3021	sym_ORTHOMCL473	7	0.929600375440716	0	0
host_ORTHOMCL3024__sym_ORTHOMCL495	host_ORTHOMCL3024	sym_ORTHOMCL495	7	0.927843103029973	0	0
host_ORTHOMCL3025__sym_ORTHOMCL414	host_ORTHOMCL3025	sym_ORTHOMCL414	7	0.918031527908157	0	0
host_ORTHOMCL3025__sym_ORTHOMCL419	host_ORTHOMCL3025	sym_ORTHOMCL419	7	0.908148814876416	0	0
host_ORTHOMCL3025__sym_ORTHOMCL478	host_ORTHOMCL3025	sym_ORTHOMCL478	7	0.903576204083627	0	0
host_ORTHOMCL3025__sym_ORTHOMCL505	host_ORTHOMCL3025	sym_ORTHOMCL505	7	0.905194145266255	0	0
host_ORTHOMCL3025__sym_ORTHOMCL59	host_ORTHOMCL3025	sym_ORTHOMCL59	7	0.953345294101601	0	0
host_ORTHOMCL3026__sym_ORTHOMCL394	host_ORTHOMCL3026	sym_ORTHOMCL394	7	0.904466245443078	0	0
host_ORTHOMCL3027__sym_ORTHOMCL430	host_ORTHOMCL3027	sym_ORTHOMCL430	7	0.901814532300948	0	0
host_ORTHOMCL3029__sym_ORTHOMCL118	host_ORTHOMCL3029	sym_ORTHOMCL118	7	0.924324257147653	0	0
host_ORTHOMCL3029__sym_ORTHOMCL199	host_ORTHOMCL3029	sym_ORTHOMCL199	7	0.92395466648292	0	0
host_ORTHOMCL3029__sym_ORTHOMCL298	host_ORTHOMCL3029	sym_ORTHOMCL298	7	0.920342028258675	0	0
host_ORTHOMCL3031__sym_ORTHOMCL59	host_ORTHOMCL3031	sym_ORTHOMCL59	7	0.971717202355018	0	0
host_ORTHOMCL3033__sym_ORTHOMCL473	host_ORTHOMCL3033	sym_ORTHOMCL473	7	0.900712163097431	0	0
host_ORTHOMCL3034__sym_ORTHOMCL200	host_ORTHOMCL3034	sym_ORTHOMCL200	7	0.938938368649626	0	0
host_ORTHOMCL3034__sym_ORTHOMCL492	host_ORTHOMCL3034	sym_ORTHOMCL492	7	0.952426127855627	0	0
host_ORTHOMCL3034__sym_ORTHOMCL505	host_ORTHOMCL3034	sym_ORTHOMCL505	7	0.932854167235029	0	0
host_ORTHOMCL3035__sym_ORTHOMCL124	host_ORTHOMCL3035	sym_ORTHOMCL124	7	0.970062361963664	0	0
host_ORTHOMCL3035__sym_ORTHOMCL171	host_ORTHOMCL3035	sym_ORTHOMCL171	7	0.968893308102426	0	0
host_ORTHOMCL3035__sym_ORTHOMCL310	host_ORTHOMCL3035	sym_ORTHOMCL310	7	0.960693679778838	0	0
host_ORTHOMCL3035__sym_ORTHOMCL344	host_ORTHOMCL3035	sym_ORTHOMCL344	7	0.976265434584836	0	0
host_ORTHOMCL3038__sym_ORTHOMCL390	host_ORTHOMCL3038	sym_ORTHOMCL390	7	0.918938710342218	0	0
host_ORTHOMCL3039__sym_ORTHOMCL277	host_ORTHOMCL3039	sym_ORTHOMCL277	7	0.90718409166174	0	0
host_ORTHOMCL3039__sym_ORTHOMCL319	host_ORTHOMCL3039	sym_ORTHOMCL319	7	0.902351460730578	0	0
host_ORTHOMCL3039__sym_ORTHOMCL367	host_ORTHOMCL3039	sym_ORTHOMCL367	7	0.911270064108293	0	0
host_ORTHOMCL3043__sym_ORTHOMCL72	host_ORTHOMCL3043	sym_ORTHOMCL72	7	0.949168855087917	0	0
host_ORTHOMCL3043__sym_ORTHOMCL79	host_ORTHOMCL3043	sym_ORTHOMCL79	7	0.923491129715463	0	0
host_ORTHOMCL3044__sym_ORTHOMCL104	host_ORTHOMCL3044	sym_ORTHOMCL104	7	0.91900938135057	0	0
host_ORTHOMCL3044__sym_ORTHOMCL106	host_ORTHOMCL3044	sym_ORTHOMCL106	7	0.91900938135057	0	0
host_ORTHOMCL3044__sym_ORTHOMCL107	host_ORTHOMCL3044	sym_ORTHOMCL107	7	0.91900938135057	0	0
host_ORTHOMCL3044__sym_ORTHOMCL125	host_ORTHOMCL3044	sym_ORTHOMCL125	7	0.91343259241284	0	0
host_ORTHOMCL3044__sym_ORTHOMCL134	host_ORTHOMCL3044	sym_ORTHOMCL134	7	0.91900938135057	0	0
host_ORTHOMCL3044__sym_ORTHOMCL137	host_ORTHOMCL3044	sym_ORTHOMCL137	7	0.91900938135057	0	0
host_ORTHOMCL3044__sym_ORTHOMCL139	host_ORTHOMCL3044	sym_ORTHOMCL139	7	0.91900938135057	0	0
host_ORTHOMCL3044__sym_ORTHOMCL148	host_ORTHOMCL3044	sym_ORTHOMCL148	7	0.91900938135057	0	0
host_ORTHOMCL3044__sym_ORTHOMCL15	host_ORTHOMCL3044	sym_ORTHOMCL15	7	0.938325107684748	0	0
host_ORTHOMCL3044__sym_ORTHOMCL159	host_ORTHOMCL3044	sym_ORTHOMCL159	7	0.91900938135057	0	0
host_ORTHOMCL3044__sym_ORTHOMCL172	host_ORTHOMCL3044	sym_ORTHOMCL172	7	0.91900938135057	0	0
host_ORTHOMCL3044__sym_ORTHOMCL175	host_ORTHOMCL3044	sym_ORTHOMCL175	7	0.977270474327688	0	0
host_ORTHOMCL3044__sym_ORTHOMCL181	host_ORTHOMCL3044	sym_ORTHOMCL181	7	0.91900938135057	0	0
host_ORTHOMCL3044__sym_ORTHOMCL19	host_ORTHOMCL3044	sym_ORTHOMCL19	7	0.91900938135057	0	0
host_ORTHOMCL3044__sym_ORTHOMCL230	host_ORTHOMCL3044	sym_ORTHOMCL230	7	0.91900938135057	0	0
host_ORTHOMCL3044__sym_ORTHOMCL241	host_ORTHOMCL3044	sym_ORTHOMCL241	7	0.91900938135057	0	0
host_ORTHOMCL3044__sym_ORTHOMCL245	host_ORTHOMCL3044	sym_ORTHOMCL245	7	0.91900938135057	0	0
host_ORTHOMCL3044__sym_ORTHOMCL253	host_ORTHOMCL3044	sym_ORTHOMCL253	7	0.91900938135057	0	0
host_ORTHOMCL3044__sym_ORTHOMCL303	host_ORTHOMCL3044	sym_ORTHOMCL303	7	0.91900938135057	0	0
host_ORTHOMCL3044__sym_ORTHOMCL321	host_ORTHOMCL3044	sym_ORTHOMCL321	7	0.91900938135057	0	0
host_ORTHOMCL3044__sym_ORTHOMCL330	host_ORTHOMCL3044	sym_ORTHOMCL330	7	0.91900938135057	0	0
host_ORTHOMCL3044__sym_ORTHOMCL341	host_ORTHOMCL3044	sym_ORTHOMCL341	7	0.91900938135057	0	0
host_ORTHOMCL3044__sym_ORTHOMCL347	host_ORTHOMCL3044	sym_ORTHOMCL347	7	0.91900938135057	0	0
host_ORTHOMCL3044__sym_ORTHOMCL351	host_ORTHOMCL3044	sym_ORTHOMCL351	7	0.91900938135057	0	0
host_ORTHOMCL3044__sym_ORTHOMCL353	host_ORTHOMCL3044	sym_ORTHOMCL353	7	0.91900938135057	0	0
host_ORTHOMCL3044__sym_ORTHOMCL354	host_ORTHOMCL3044	sym_ORTHOMCL354	7	0.91900938135057	0	0
host_ORTHOMCL3044__sym_ORTHOMCL380	host_ORTHOMCL3044	sym_ORTHOMCL380	7	0.905040868888328	0	0
host_ORTHOMCL3044__sym_ORTHOMCL42	host_ORTHOMCL3044	sym_ORTHOMCL42	7	0.91900938135057	0	0
host_ORTHOMCL3044__sym_ORTHOMCL427	host_ORTHOMCL3044	sym_ORTHOMCL427	7	0.91900938135057	0	0
host_ORTHOMCL3044__sym_ORTHOMCL455	host_ORTHOMCL3044	sym_ORTHOMCL455	7	0.91900938135057	0	0
host_ORTHOMCL3044__sym_ORTHOMCL456	host_ORTHOMCL3044	sym_ORTHOMCL456	7	0.910514209917726	0	0
host_ORTHOMCL3044__sym_ORTHOMCL460	host_ORTHOMCL3044	sym_ORTHOMCL460	7	0.91900938135057	0	0
host_ORTHOMCL3044__sym_ORTHOMCL484	host_ORTHOMCL3044	sym_ORTHOMCL484	7	0.91900938135057	0	0
host_ORTHOMCL3044__sym_ORTHOMCL506	host_ORTHOMCL3044	sym_ORTHOMCL506	7	0.91900938135057	0	0
host_ORTHOMCL3044__sym_ORTHOMCL512	host_ORTHOMCL3044	sym_ORTHOMCL512	7	0.907552949135084	0	0
host_ORTHOMCL3044__sym_ORTHOMCL531	host_ORTHOMCL3044	sym_ORTHOMCL531	7	0.91900938135057	0	0
host_ORTHOMCL3044__sym_ORTHOMCL64	host_ORTHOMCL3044	sym_ORTHOMCL64	7	0.91900938135057	0	0
host_ORTHOMCL3044__sym_ORTHOMCL76	host_ORTHOMCL3044	sym_ORTHOMCL76	7	0.91900938135057	0	0
host_ORTHOMCL3044__sym_ORTHOMCL81	host_ORTHOMCL3044	sym_ORTHOMCL81	7	0.91900938135057	0	0
host_ORTHOMCL3045__sym_ORTHOMCL175	host_ORTHOMCL3045	sym_ORTHOMCL175	7	0.922836509424194	0	0
host_ORTHOMCL3046__sym_ORTHOMCL352	host_ORTHOMCL3046	sym_ORTHOMCL352	7	0.934828869504039	0	0
host_ORTHOMCL3046__sym_ORTHOMCL478	host_ORTHOMCL3046	sym_ORTHOMCL478	7	0.913852610355198	0	0
host_ORTHOMCL3046__sym_ORTHOMCL492	host_ORTHOMCL3046	sym_ORTHOMCL492	7	0.90514490719352	0	0
host_ORTHOMCL3046__sym_ORTHOMCL505	host_ORTHOMCL3046	sym_ORTHOMCL505	7	0.94637008693804	0	0
host_ORTHOMCL3047__sym_ORTHOMCL175	host_ORTHOMCL3047	sym_ORTHOMCL175	7	0.920727435355959	0	0
host_ORTHOMCL3047__sym_ORTHOMCL522	host_ORTHOMCL3047	sym_ORTHOMCL522	7	0.915516703022402	0	0
host_ORTHOMCL3048__sym_ORTHOMCL15	host_ORTHOMCL3048	sym_ORTHOMCL15	7	0.906075425405937	0	0
host_ORTHOMCL3048__sym_ORTHOMCL175	host_ORTHOMCL3048	sym_ORTHOMCL175	7	0.92841670955504	0	0
host_ORTHOMCL3048__sym_ORTHOMCL232	host_ORTHOMCL3048	sym_ORTHOMCL232	7	0.918714328260964	0	0
host_ORTHOMCL3048__sym_ORTHOMCL380	host_ORTHOMCL3048	sym_ORTHOMCL380	7	0.935422045682916	0	0
host_ORTHOMCL3048__sym_ORTHOMCL473	host_ORTHOMCL3048	sym_ORTHOMCL473	7	0.904695995197598	0	0
host_ORTHOMCL3052__sym_ORTHOMCL200	host_ORTHOMCL3052	sym_ORTHOMCL200	7	0.900630278079831	0	0
host_ORTHOMCL3052__sym_ORTHOMCL492	host_ORTHOMCL3052	sym_ORTHOMCL492	7	0.91115565073095	0	0
host_ORTHOMCL3056__sym_ORTHOMCL390	host_ORTHOMCL3056	sym_ORTHOMCL390	7	0.935369750991447	0	0
host_ORTHOMCL3060__sym_ORTHOMCL289	host_ORTHOMCL3060	sym_ORTHOMCL289	7	0.940412923373167	0	0
host_ORTHOMCL3061__sym_ORTHOMCL138	host_ORTHOMCL3061	sym_ORTHOMCL138	7	0.969249968192873	0	0
host_ORTHOMCL3061__sym_ORTHOMCL309	host_ORTHOMCL3061	sym_ORTHOMCL309	7	0.927452126740426	0	0
host_ORTHOMCL3061__sym_ORTHOMCL369	host_ORTHOMCL3061	sym_ORTHOMCL369	7	0.905920715671671	0	0
host_ORTHOMCL3061__sym_ORTHOMCL477	host_ORTHOMCL3061	sym_ORTHOMCL477	7	0.920156609900831	0	0
host_ORTHOMCL3062__sym_ORTHOMCL200	host_ORTHOMCL3062	sym_ORTHOMCL200	7	0.912405252898379	0	0
host_ORTHOMCL3062__sym_ORTHOMCL352	host_ORTHOMCL3062	sym_ORTHOMCL352	7	0.909006168737515	0	0
host_ORTHOMCL3062__sym_ORTHOMCL414	host_ORTHOMCL3062	sym_ORTHOMCL414	7	0.911305105999828	0	0
host_ORTHOMCL3062__sym_ORTHOMCL478	host_ORTHOMCL3062	sym_ORTHOMCL478	7	0.906954081604682	0	0
host_ORTHOMCL3065__sym_ORTHOMCL56	host_ORTHOMCL3065	sym_ORTHOMCL56	7	0.955487608492908	0	0
host_ORTHOMCL3066__sym_ORTHOMCL151	host_ORTHOMCL3066	sym_ORTHOMCL151	7	0.919543289965601	0	0
host_ORTHOMCL3066__sym_ORTHOMCL170	host_ORTHOMCL3066	sym_ORTHOMCL170	7	0.97793618150337	0	0
host_ORTHOMCL3066__sym_ORTHOMCL255	host_ORTHOMCL3066	sym_ORTHOMCL255	7	0.914951656551238	0	0
host_ORTHOMCL3066__sym_ORTHOMCL259	host_ORTHOMCL3066	sym_ORTHOMCL259	7	0.905217060840108	0	0
host_ORTHOMCL3066__sym_ORTHOMCL263	host_ORTHOMCL3066	sym_ORTHOMCL263	7	0.981905639897258	0	0
host_ORTHOMCL3066__sym_ORTHOMCL269	host_ORTHOMCL3066	sym_ORTHOMCL269	7	0.923115152012502	0	0
host_ORTHOMCL3066__sym_ORTHOMCL292	host_ORTHOMCL3066	sym_ORTHOMCL292	7	0.919148986753162	0	0
host_ORTHOMCL3066__sym_ORTHOMCL399	host_ORTHOMCL3066	sym_ORTHOMCL399	7	0.980456522257559	0	0
host_ORTHOMCL3066__sym_ORTHOMCL78	host_ORTHOMCL3066	sym_ORTHOMCL78	7	0.938644390635589	0	0
host_ORTHOMCL3066__sym_ORTHOMCL96	host_ORTHOMCL3066	sym_ORTHOMCL96	7	0.940933700895959	0	0
host_ORTHOMCL3068__sym_ORTHOMCL425	host_ORTHOMCL3068	sym_ORTHOMCL425	7	0.903735735524924	0	0
host_ORTHOMCL3070__sym_ORTHOMCL118	host_ORTHOMCL3070	sym_ORTHOMCL118	7	0.911080190943119	0	0
host_ORTHOMCL3071__sym_ORTHOMCL175	host_ORTHOMCL3071	sym_ORTHOMCL175	7	0.928467933329085	0	0
host_ORTHOMCL3071__sym_ORTHOMCL380	host_ORTHOMCL3071	sym_ORTHOMCL380	7	0.91047536419962	0	0
host_ORTHOMCL3071__sym_ORTHOMCL473	host_ORTHOMCL3071	sym_ORTHOMCL473	7	0.905999750095889	0	0
host_ORTHOMCL3071__sym_ORTHOMCL522	host_ORTHOMCL3071	sym_ORTHOMCL522	7	0.904475625341569	0	0
host_ORTHOMCL3075__sym_ORTHOMCL121	host_ORTHOMCL3075	sym_ORTHOMCL121	7	0.978911148967518	0	0
host_ORTHOMCL3075__sym_ORTHOMCL123	host_ORTHOMCL3075	sym_ORTHOMCL123	7	0.946908887359696	0	0
host_ORTHOMCL3075__sym_ORTHOMCL165	host_ORTHOMCL3075	sym_ORTHOMCL165	7	0.900138721611126	0	0
host_ORTHOMCL3075__sym_ORTHOMCL20	host_ORTHOMCL3075	sym_ORTHOMCL20	7	0.912799479891763	0	0
host_ORTHOMCL3075__sym_ORTHOMCL208	host_ORTHOMCL3075	sym_ORTHOMCL208	7	0.907194498646949	0	0
host_ORTHOMCL3075__sym_ORTHOMCL223	host_ORTHOMCL3075	sym_ORTHOMCL223	7	0.927188179044579	0	0
host_ORTHOMCL3075__sym_ORTHOMCL226	host_ORTHOMCL3075	sym_ORTHOMCL226	7	0.90710064094794	0	0
host_ORTHOMCL3075__sym_ORTHOMCL238	host_ORTHOMCL3075	sym_ORTHOMCL238	7	0.917787826125802	0	0
host_ORTHOMCL3075__sym_ORTHOMCL256	host_ORTHOMCL3075	sym_ORTHOMCL256	7	0.967943387257707	0	0
host_ORTHOMCL3075__sym_ORTHOMCL315	host_ORTHOMCL3075	sym_ORTHOMCL315	7	0.942625175177144	0	0
host_ORTHOMCL3075__sym_ORTHOMCL316	host_ORTHOMCL3075	sym_ORTHOMCL316	7	0.931107154973914	0	0
host_ORTHOMCL3075__sym_ORTHOMCL357	host_ORTHOMCL3075	sym_ORTHOMCL357	7	0.901044526871718	0	0
host_ORTHOMCL3075__sym_ORTHOMCL359	host_ORTHOMCL3075	sym_ORTHOMCL359	7	0.938338349367599	0	0
host_ORTHOMCL3075__sym_ORTHOMCL415	host_ORTHOMCL3075	sym_ORTHOMCL415	7	0.921954158774471	0	0
host_ORTHOMCL3075__sym_ORTHOMCL457	host_ORTHOMCL3075	sym_ORTHOMCL457	7	0.91484576539024	0	0
host_ORTHOMCL3075__sym_ORTHOMCL88	host_ORTHOMCL3075	sym_ORTHOMCL88	7	0.904744620565082	0	0
host_ORTHOMCL3079__sym_ORTHOMCL352	host_ORTHOMCL3079	sym_ORTHOMCL352	7	0.908398785081223	0	0
host_ORTHOMCL3080__sym_ORTHOMCL522	host_ORTHOMCL3080	sym_ORTHOMCL522	7	0.903134835841987	0	0
host_ORTHOMCL3081__sym_ORTHOMCL317	host_ORTHOMCL3081	sym_ORTHOMCL317	7	0.904002992288655	0	0
host_ORTHOMCL3081__sym_ORTHOMCL483	host_ORTHOMCL3081	sym_ORTHOMCL483	7	0.92450587928142	0	0
host_ORTHOMCL3081__sym_ORTHOMCL58	host_ORTHOMCL3081	sym_ORTHOMCL58	7	0.931836750255522	0	0
host_ORTHOMCL3087__sym_ORTHOMCL108	host_ORTHOMCL3087	sym_ORTHOMCL108	7	0.902979383813359	0	0
host_ORTHOMCL3087__sym_ORTHOMCL24	host_ORTHOMCL3087	sym_ORTHOMCL24	7	0.918119936218574	0	0
host_ORTHOMCL3087__sym_ORTHOMCL280	host_ORTHOMCL3087	sym_ORTHOMCL280	7	0.914616647416941	0	0
host_ORTHOMCL3087__sym_ORTHOMCL370	host_ORTHOMCL3087	sym_ORTHOMCL370	7	0.917092278065218	0	0
host_ORTHOMCL3087__sym_ORTHOMCL403	host_ORTHOMCL3087	sym_ORTHOMCL403	7	0.913444603386878	0	0
host_ORTHOMCL3087__sym_ORTHOMCL419	host_ORTHOMCL3087	sym_ORTHOMCL419	7	0.917169638875645	0	0
host_ORTHOMCL3087__sym_ORTHOMCL478	host_ORTHOMCL3087	sym_ORTHOMCL478	7	0.915426355871306	0	0
host_ORTHOMCL3087__sym_ORTHOMCL519	host_ORTHOMCL3087	sym_ORTHOMCL519	7	0.918776307431539	0	0
host_ORTHOMCL3088__sym_ORTHOMCL175	host_ORTHOMCL3088	sym_ORTHOMCL175	7	0.920327452842945	0	0
host_ORTHOMCL3089__sym_ORTHOMCL18	host_ORTHOMCL3089	sym_ORTHOMCL18	7	0.92388626086515	0	0
host_ORTHOMCL3093__sym_ORTHOMCL24	host_ORTHOMCL3093	sym_ORTHOMCL24	7	0.936912121458233	0	0
host_ORTHOMCL3093__sym_ORTHOMCL280	host_ORTHOMCL3093	sym_ORTHOMCL280	7	0.920479284400605	0	0
host_ORTHOMCL3093__sym_ORTHOMCL370	host_ORTHOMCL3093	sym_ORTHOMCL370	7	0.930763866189132	0	0
host_ORTHOMCL3093__sym_ORTHOMCL403	host_ORTHOMCL3093	sym_ORTHOMCL403	7	0.916466203479468	0	0
host_ORTHOMCL3093__sym_ORTHOMCL408	host_ORTHOMCL3093	sym_ORTHOMCL408	7	0.912905063669685	0	0
host_ORTHOMCL3093__sym_ORTHOMCL414	host_ORTHOMCL3093	sym_ORTHOMCL414	7	0.926883371041188	0	0
host_ORTHOMCL3093__sym_ORTHOMCL419	host_ORTHOMCL3093	sym_ORTHOMCL419	7	0.957650226356274	0	0
host_ORTHOMCL3093__sym_ORTHOMCL478	host_ORTHOMCL3093	sym_ORTHOMCL478	7	0.952364182453433	0	0
host_ORTHOMCL3093__sym_ORTHOMCL505	host_ORTHOMCL3093	sym_ORTHOMCL505	7	0.936920938939363	0	0
host_ORTHOMCL3093__sym_ORTHOMCL519	host_ORTHOMCL3093	sym_ORTHOMCL519	7	0.946305004456324	0	0
host_ORTHOMCL3093__sym_ORTHOMCL59	host_ORTHOMCL3093	sym_ORTHOMCL59	7	0.925042488919228	0	0
host_ORTHOMCL3095__sym_ORTHOMCL13	host_ORTHOMCL3095	sym_ORTHOMCL13	7	0.903489624175543	0	0
host_ORTHOMCL3095__sym_ORTHOMCL495	host_ORTHOMCL3095	sym_ORTHOMCL495	7	0.906426827028492	0	0
host_ORTHOMCL3097__sym_ORTHOMCL232	host_ORTHOMCL3097	sym_ORTHOMCL232	7	0.925569378472995	0	0
host_ORTHOMCL3097__sym_ORTHOMCL380	host_ORTHOMCL3097	sym_ORTHOMCL380	7	0.94085205551057	0	0
host_ORTHOMCL3097__sym_ORTHOMCL473	host_ORTHOMCL3097	sym_ORTHOMCL473	7	0.953359874245094	0	0
host_ORTHOMCL3101__sym_ORTHOMCL142	host_ORTHOMCL3101	sym_ORTHOMCL142	7	0.905224078399962	0	0
host_ORTHOMCL3101__sym_ORTHOMCL170	host_ORTHOMCL3101	sym_ORTHOMCL170	7	0.938066053641145	0	0
host_ORTHOMCL3101__sym_ORTHOMCL221	host_ORTHOMCL3101	sym_ORTHOMCL221	7	0.906725729098125	0	0
host_ORTHOMCL3101__sym_ORTHOMCL259	host_ORTHOMCL3101	sym_ORTHOMCL259	7	0.938708857341712	0	0
host_ORTHOMCL3101__sym_ORTHOMCL263	host_ORTHOMCL3101	sym_ORTHOMCL263	7	0.948521379626024	0	0
host_ORTHOMCL3101__sym_ORTHOMCL292	host_ORTHOMCL3101	sym_ORTHOMCL292	7	0.961572578201862	0	0
host_ORTHOMCL3101__sym_ORTHOMCL361	host_ORTHOMCL3101	sym_ORTHOMCL361	7	0.919021398902874	0	0
host_ORTHOMCL3101__sym_ORTHOMCL399	host_ORTHOMCL3101	sym_ORTHOMCL399	7	0.94229761967497	0	0
host_ORTHOMCL3101__sym_ORTHOMCL96	host_ORTHOMCL3101	sym_ORTHOMCL96	7	0.912211496355538	0	0
host_ORTHOMCL3102__sym_ORTHOMCL136	host_ORTHOMCL3102	sym_ORTHOMCL136	7	0.927068923583595	0	0
host_ORTHOMCL3102__sym_ORTHOMCL218	host_ORTHOMCL3102	sym_ORTHOMCL218	7	0.923454102219292	0	0
host_ORTHOMCL3102__sym_ORTHOMCL319	host_ORTHOMCL3102	sym_ORTHOMCL319	7	0.926132498038868	0	0
host_ORTHOMCL3102__sym_ORTHOMCL367	host_ORTHOMCL3102	sym_ORTHOMCL367	7	0.924864816829032	0	0
host_ORTHOMCL3102__sym_ORTHOMCL426	host_ORTHOMCL3102	sym_ORTHOMCL426	7	0.92680152536384	0	0
host_ORTHOMCL3102__sym_ORTHOMCL513	host_ORTHOMCL3102	sym_ORTHOMCL513	7	0.916560175590929	0	0
host_ORTHOMCL3103__sym_ORTHOMCL125	host_ORTHOMCL3103	sym_ORTHOMCL125	7	0.928793771314128	0	0
host_ORTHOMCL3103__sym_ORTHOMCL15	host_ORTHOMCL3103	sym_ORTHOMCL15	7	0.905328404724675	0	0
host_ORTHOMCL3103__sym_ORTHOMCL473	host_ORTHOMCL3103	sym_ORTHOMCL473	7	0.935863041560946	0	0
host_ORTHOMCL3103__sym_ORTHOMCL522	host_ORTHOMCL3103	sym_ORTHOMCL522	7	0.901791874319572	0	0
host_ORTHOMCL3104__sym_ORTHOMCL175	host_ORTHOMCL3104	sym_ORTHOMCL175	7	0.903891352401732	0	0
host_ORTHOMCL3104__sym_ORTHOMCL522	host_ORTHOMCL3104	sym_ORTHOMCL522	7	0.905978174562943	0	0
host_ORTHOMCL3105__sym_ORTHOMCL104	host_ORTHOMCL3105	sym_ORTHOMCL104	7	0.931898456001976	0	0
host_ORTHOMCL3105__sym_ORTHOMCL106	host_ORTHOMCL3105	sym_ORTHOMCL106	7	0.931898456001976	0	0
host_ORTHOMCL3105__sym_ORTHOMCL107	host_ORTHOMCL3105	sym_ORTHOMCL107	7	0.931898456001976	0	0
host_ORTHOMCL3105__sym_ORTHOMCL134	host_ORTHOMCL3105	sym_ORTHOMCL134	7	0.931898456001976	0	0
host_ORTHOMCL3105__sym_ORTHOMCL137	host_ORTHOMCL3105	sym_ORTHOMCL137	7	0.931898456001976	0	0
host_ORTHOMCL3105__sym_ORTHOMCL139	host_ORTHOMCL3105	sym_ORTHOMCL139	7	0.931898456001976	0	0
host_ORTHOMCL3105__sym_ORTHOMCL148	host_ORTHOMCL3105	sym_ORTHOMCL148	7	0.931898456001976	0	0
host_ORTHOMCL3105__sym_ORTHOMCL15	host_ORTHOMCL3105	sym_ORTHOMCL15	7	0.911593073816482	0	0
host_ORTHOMCL3105__sym_ORTHOMCL159	host_ORTHOMCL3105	sym_ORTHOMCL159	7	0.931898456001976	0	0
host_ORTHOMCL3105__sym_ORTHOMCL172	host_ORTHOMCL3105	sym_ORTHOMCL172	7	0.931898456001976	0	0
host_ORTHOMCL3105__sym_ORTHOMCL175	host_ORTHOMCL3105	sym_ORTHOMCL175	7	0.93921180559243	0	0
host_ORTHOMCL3105__sym_ORTHOMCL181	host_ORTHOMCL3105	sym_ORTHOMCL181	7	0.931898456001976	0	0
host_ORTHOMCL3105__sym_ORTHOMCL19	host_ORTHOMCL3105	sym_ORTHOMCL19	7	0.931898456001976	0	0
host_ORTHOMCL3105__sym_ORTHOMCL230	host_ORTHOMCL3105	sym_ORTHOMCL230	7	0.931898456001976	0	0
host_ORTHOMCL3105__sym_ORTHOMCL241	host_ORTHOMCL3105	sym_ORTHOMCL241	7	0.931898456001976	0	0
host_ORTHOMCL3105__sym_ORTHOMCL245	host_ORTHOMCL3105	sym_ORTHOMCL245	7	0.931898456001976	0	0
host_ORTHOMCL3105__sym_ORTHOMCL253	host_ORTHOMCL3105	sym_ORTHOMCL253	7	0.931898456001976	0	0
host_ORTHOMCL3105__sym_ORTHOMCL303	host_ORTHOMCL3105	sym_ORTHOMCL303	7	0.931898456001976	0	0
host_ORTHOMCL3105__sym_ORTHOMCL321	host_ORTHOMCL3105	sym_ORTHOMCL321	7	0.931898456001976	0	0
host_ORTHOMCL3105__sym_ORTHOMCL330	host_ORTHOMCL3105	sym_ORTHOMCL330	7	0.931898456001976	0	0
host_ORTHOMCL3105__sym_ORTHOMCL341	host_ORTHOMCL3105	sym_ORTHOMCL341	7	0.931898456001976	0	0
host_ORTHOMCL3105__sym_ORTHOMCL347	host_ORTHOMCL3105	sym_ORTHOMCL347	7	0.931898456001976	0	0
host_ORTHOMCL3105__sym_ORTHOMCL351	host_ORTHOMCL3105	sym_ORTHOMCL351	7	0.931898456001976	0	0
host_ORTHOMCL3105__sym_ORTHOMCL353	host_ORTHOMCL3105	sym_ORTHOMCL353	7	0.931898456001976	0	0
host_ORTHOMCL3105__sym_ORTHOMCL354	host_ORTHOMCL3105	sym_ORTHOMCL354	7	0.931898456001976	0	0
host_ORTHOMCL3105__sym_ORTHOMCL42	host_ORTHOMCL3105	sym_ORTHOMCL42	7	0.931898456001976	0	0
host_ORTHOMCL3105__sym_ORTHOMCL427	host_ORTHOMCL3105	sym_ORTHOMCL427	7	0.931898456001976	0	0
host_ORTHOMCL3105__sym_ORTHOMCL455	host_ORTHOMCL3105	sym_ORTHOMCL455	7	0.931898456001976	0	0
host_ORTHOMCL3105__sym_ORTHOMCL460	host_ORTHOMCL3105	sym_ORTHOMCL460	7	0.931898456001976	0	0
host_ORTHOMCL3105__sym_ORTHOMCL473	host_ORTHOMCL3105	sym_ORTHOMCL473	7	0.94550873811071	0	0
host_ORTHOMCL3105__sym_ORTHOMCL484	host_ORTHOMCL3105	sym_ORTHOMCL484	7	0.931898456001976	0	0
host_ORTHOMCL3105__sym_ORTHOMCL506	host_ORTHOMCL3105	sym_ORTHOMCL506	7	0.931898456001976	0	0
host_ORTHOMCL3105__sym_ORTHOMCL522	host_ORTHOMCL3105	sym_ORTHOMCL522	7	0.929844988526941	0	0
host_ORTHOMCL3105__sym_ORTHOMCL531	host_ORTHOMCL3105	sym_ORTHOMCL531	7	0.931898456001976	0	0
host_ORTHOMCL3105__sym_ORTHOMCL64	host_ORTHOMCL3105	sym_ORTHOMCL64	7	0.931898456001976	0	0
host_ORTHOMCL3105__sym_ORTHOMCL76	host_ORTHOMCL3105	sym_ORTHOMCL76	7	0.931898456001976	0	0
host_ORTHOMCL3105__sym_ORTHOMCL81	host_ORTHOMCL3105	sym_ORTHOMCL81	7	0.931898456001976	0	0
host_ORTHOMCL3106__sym_ORTHOMCL414	host_ORTHOMCL3106	sym_ORTHOMCL414	7	0.902686191431689	0	0
host_ORTHOMCL3108__sym_ORTHOMCL368	host_ORTHOMCL3108	sym_ORTHOMCL368	7	0.903534661411365	0	0
host_ORTHOMCL3110__sym_ORTHOMCL11	host_ORTHOMCL3110	sym_ORTHOMCL11	7	0.918408591186849	0	0
host_ORTHOMCL3110__sym_ORTHOMCL120	host_ORTHOMCL3110	sym_ORTHOMCL120	7	0.900532249446217	0	0
host_ORTHOMCL3110__sym_ORTHOMCL145	host_ORTHOMCL3110	sym_ORTHOMCL145	7	0.932861130881258	0	0
host_ORTHOMCL3110__sym_ORTHOMCL177	host_ORTHOMCL3110	sym_ORTHOMCL177	7	0.932591060680723	0	0
host_ORTHOMCL3110__sym_ORTHOMCL183	host_ORTHOMCL3110	sym_ORTHOMCL183	7	0.916799138296028	0	0
host_ORTHOMCL3110__sym_ORTHOMCL188	host_ORTHOMCL3110	sym_ORTHOMCL188	7	0.91586684207689	0	0
host_ORTHOMCL3110__sym_ORTHOMCL208	host_ORTHOMCL3110	sym_ORTHOMCL208	7	0.943973663072676	0	0
host_ORTHOMCL3110__sym_ORTHOMCL219	host_ORTHOMCL3110	sym_ORTHOMCL219	7	0.939094630071704	0	0
host_ORTHOMCL3110__sym_ORTHOMCL365	host_ORTHOMCL3110	sym_ORTHOMCL365	7	0.927880837703271	0	0
host_ORTHOMCL3110__sym_ORTHOMCL428	host_ORTHOMCL3110	sym_ORTHOMCL428	7	0.913992827994404	0	0
host_ORTHOMCL3110__sym_ORTHOMCL445	host_ORTHOMCL3110	sym_ORTHOMCL445	7	0.906086210835552	0	0
host_ORTHOMCL3110__sym_ORTHOMCL451	host_ORTHOMCL3110	sym_ORTHOMCL451	7	0.903521897816286	0	0
host_ORTHOMCL3110__sym_ORTHOMCL452	host_ORTHOMCL3110	sym_ORTHOMCL452	7	0.941209981150881	0	0
host_ORTHOMCL3110__sym_ORTHOMCL497	host_ORTHOMCL3110	sym_ORTHOMCL497	7	0.949632482709651	0	0
host_ORTHOMCL3110__sym_ORTHOMCL50	host_ORTHOMCL3110	sym_ORTHOMCL50	7	0.908430135329695	0	0
host_ORTHOMCL3110__sym_ORTHOMCL540	host_ORTHOMCL3110	sym_ORTHOMCL540	7	0.935106471938618	0	0
host_ORTHOMCL3110__sym_ORTHOMCL65	host_ORTHOMCL3110	sym_ORTHOMCL65	7	0.964337901940409	0	0
host_ORTHOMCL3110__sym_ORTHOMCL86	host_ORTHOMCL3110	sym_ORTHOMCL86	7	0.946599996602747	0	0
host_ORTHOMCL3112__sym_ORTHOMCL125	host_ORTHOMCL3112	sym_ORTHOMCL125	7	0.903104192099496	0	0
host_ORTHOMCL3112__sym_ORTHOMCL15	host_ORTHOMCL3112	sym_ORTHOMCL15	7	0.909872436724703	0	0
host_ORTHOMCL3112__sym_ORTHOMCL175	host_ORTHOMCL3112	sym_ORTHOMCL175	7	0.927271832390699	0	0
host_ORTHOMCL3112__sym_ORTHOMCL473	host_ORTHOMCL3112	sym_ORTHOMCL473	7	0.92446879113508	0	0
host_ORTHOMCL3112__sym_ORTHOMCL522	host_ORTHOMCL3112	sym_ORTHOMCL522	7	0.903752372924943	0	0
host_ORTHOMCL3113__sym_ORTHOMCL309	host_ORTHOMCL3113	sym_ORTHOMCL309	7	0.926996222545237	0	0
host_ORTHOMCL3114__sym_ORTHOMCL56	host_ORTHOMCL3114	sym_ORTHOMCL56	7	0.904107904596173	0	0
host_ORTHOMCL3115__sym_ORTHOMCL505	host_ORTHOMCL3115	sym_ORTHOMCL505	7	0.92082136040955	0	0
host_ORTHOMCL3117__sym_ORTHOMCL374	host_ORTHOMCL3117	sym_ORTHOMCL374	7	0.900309637052785	0	0
host_ORTHOMCL3119__sym_ORTHOMCL15	host_ORTHOMCL3119	sym_ORTHOMCL15	7	0.908945735124077	0	0
host_ORTHOMCL3119__sym_ORTHOMCL175	host_ORTHOMCL3119	sym_ORTHOMCL175	7	0.928618483376902	0	0
host_ORTHOMCL3119__sym_ORTHOMCL232	host_ORTHOMCL3119	sym_ORTHOMCL232	7	0.909890327718154	0	0
host_ORTHOMCL3119__sym_ORTHOMCL380	host_ORTHOMCL3119	sym_ORTHOMCL380	7	0.930294489622284	0	0
host_ORTHOMCL3119__sym_ORTHOMCL473	host_ORTHOMCL3119	sym_ORTHOMCL473	7	0.941712824513605	0	0
host_ORTHOMCL3119__sym_ORTHOMCL522	host_ORTHOMCL3119	sym_ORTHOMCL522	7	0.90744507414139	0	0
host_ORTHOMCL3120__sym_ORTHOMCL56	host_ORTHOMCL3120	sym_ORTHOMCL56	7	0.927568784738617	0	0
host_ORTHOMCL3121__sym_ORTHOMCL223	host_ORTHOMCL3121	sym_ORTHOMCL223	7	0.966357832478939	0	0
host_ORTHOMCL3121__sym_ORTHOMCL226	host_ORTHOMCL3121	sym_ORTHOMCL226	7	0.918683737191552	0	0
host_ORTHOMCL3121__sym_ORTHOMCL227	host_ORTHOMCL3121	sym_ORTHOMCL227	7	0.966980122414352	0	0
host_ORTHOMCL3121__sym_ORTHOMCL267	host_ORTHOMCL3121	sym_ORTHOMCL267	7	0.973385816328477	0	0
host_ORTHOMCL3121__sym_ORTHOMCL283	host_ORTHOMCL3121	sym_ORTHOMCL283	7	0.933011029848837	0	0
host_ORTHOMCL3121__sym_ORTHOMCL287	host_ORTHOMCL3121	sym_ORTHOMCL287	7	0.983645452391989	0	0
host_ORTHOMCL3121__sym_ORTHOMCL305	host_ORTHOMCL3121	sym_ORTHOMCL305	7	0.969152868418192	0	0
host_ORTHOMCL3121__sym_ORTHOMCL359	host_ORTHOMCL3121	sym_ORTHOMCL359	7	0.957878520397026	0	0
host_ORTHOMCL3121__sym_ORTHOMCL410	host_ORTHOMCL3121	sym_ORTHOMCL410	7	0.912500025366155	0	0
host_ORTHOMCL3121__sym_ORTHOMCL415	host_ORTHOMCL3121	sym_ORTHOMCL415	7	0.960283291536098	0	0
host_ORTHOMCL3121__sym_ORTHOMCL416	host_ORTHOMCL3121	sym_ORTHOMCL416	7	0.962229427236009	0	0
host_ORTHOMCL3121__sym_ORTHOMCL431	host_ORTHOMCL3121	sym_ORTHOMCL431	7	0.957347450375388	0	0
host_ORTHOMCL3121__sym_ORTHOMCL453	host_ORTHOMCL3121	sym_ORTHOMCL453	7	0.973385816328477	0	0
host_ORTHOMCL3121__sym_ORTHOMCL457	host_ORTHOMCL3121	sym_ORTHOMCL457	7	0.921505682994814	0	0
host_ORTHOMCL3121__sym_ORTHOMCL479	host_ORTHOMCL3121	sym_ORTHOMCL479	7	0.929311353449438	0	0
host_ORTHOMCL3121__sym_ORTHOMCL480	host_ORTHOMCL3121	sym_ORTHOMCL480	7	0.90247766478877	0	0
host_ORTHOMCL3121__sym_ORTHOMCL88	host_ORTHOMCL3121	sym_ORTHOMCL88	7	0.938786501011642	0	0
host_ORTHOMCL3125__sym_ORTHOMCL44	host_ORTHOMCL3125	sym_ORTHOMCL44	7	0.921031437129276	0	0
host_ORTHOMCL3130__sym_ORTHOMCL200	host_ORTHOMCL3130	sym_ORTHOMCL200	7	0.912153104767192	0	0
host_ORTHOMCL3130__sym_ORTHOMCL492	host_ORTHOMCL3130	sym_ORTHOMCL492	7	0.915758870475912	0	0
host_ORTHOMCL3134__sym_ORTHOMCL380	host_ORTHOMCL3134	sym_ORTHOMCL380	7	0.914173773181807	0	0
host_ORTHOMCL3134__sym_ORTHOMCL473	host_ORTHOMCL3134	sym_ORTHOMCL473	7	0.961875715637124	0	0
host_ORTHOMCL3136__sym_ORTHOMCL522	host_ORTHOMCL3136	sym_ORTHOMCL522	7	0.908113639309879	0	0
host_ORTHOMCL3137__sym_ORTHOMCL522	host_ORTHOMCL3137	sym_ORTHOMCL522	7	0.941787277800355	0	0
host_ORTHOMCL3138__sym_ORTHOMCL125	host_ORTHOMCL3138	sym_ORTHOMCL125	7	0.915988980452822	0	0
host_ORTHOMCL3138__sym_ORTHOMCL15	host_ORTHOMCL3138	sym_ORTHOMCL15	7	0.900032747165131	0	0
host_ORTHOMCL3138__sym_ORTHOMCL175	host_ORTHOMCL3138	sym_ORTHOMCL175	7	0.90839028487557	0	0
host_ORTHOMCL3138__sym_ORTHOMCL380	host_ORTHOMCL3138	sym_ORTHOMCL380	7	0.904844156060922	0	0
host_ORTHOMCL3139__sym_ORTHOMCL124	host_ORTHOMCL3139	sym_ORTHOMCL124	7	0.938372252474487	0	0
host_ORTHOMCL3139__sym_ORTHOMCL171	host_ORTHOMCL3139	sym_ORTHOMCL171	7	0.95715731567588	0	0
host_ORTHOMCL3139__sym_ORTHOMCL310	host_ORTHOMCL3139	sym_ORTHOMCL310	7	0.942042389835333	0	0
host_ORTHOMCL3139__sym_ORTHOMCL344	host_ORTHOMCL3139	sym_ORTHOMCL344	7	0.947735786423523	0	0
host_ORTHOMCL3141__sym_ORTHOMCL118	host_ORTHOMCL3141	sym_ORTHOMCL118	7	0.922732727359276	0	0
host_ORTHOMCL3142__sym_ORTHOMCL187	host_ORTHOMCL3142	sym_ORTHOMCL187	7	0.973650317484042	0	0
host_ORTHOMCL3142__sym_ORTHOMCL240	host_ORTHOMCL3142	sym_ORTHOMCL240	7	0.962585960607383	0	0
host_ORTHOMCL3142__sym_ORTHOMCL406	host_ORTHOMCL3142	sym_ORTHOMCL406	7	0.977263605333497	0	0
host_ORTHOMCL3142__sym_ORTHOMCL438	host_ORTHOMCL3142	sym_ORTHOMCL438	7	0.908088881433225	0	0
host_ORTHOMCL3142__sym_ORTHOMCL515	host_ORTHOMCL3142	sym_ORTHOMCL515	7	0.918856554341973	0	0
host_ORTHOMCL3142__sym_ORTHOMCL74	host_ORTHOMCL3142	sym_ORTHOMCL74	7	0.963581022411818	0	0
host_ORTHOMCL3144__sym_ORTHOMCL473	host_ORTHOMCL3144	sym_ORTHOMCL473	7	0.919461381585004	0	0
host_ORTHOMCL3145__sym_ORTHOMCL151	host_ORTHOMCL3145	sym_ORTHOMCL151	7	0.948259308119143	0	0
host_ORTHOMCL3145__sym_ORTHOMCL17	host_ORTHOMCL3145	sym_ORTHOMCL17	7	0.906505921294687	0	0
host_ORTHOMCL3145__sym_ORTHOMCL170	host_ORTHOMCL3145	sym_ORTHOMCL170	7	0.98026418498209	0	0
host_ORTHOMCL3145__sym_ORTHOMCL255	host_ORTHOMCL3145	sym_ORTHOMCL255	7	0.936315859828032	0	0
host_ORTHOMCL3145__sym_ORTHOMCL259	host_ORTHOMCL3145	sym_ORTHOMCL259	7	0.922456226836707	0	0
host_ORTHOMCL3145__sym_ORTHOMCL263	host_ORTHOMCL3145	sym_ORTHOMCL263	7	0.993337330663113	0	0
host_ORTHOMCL3145__sym_ORTHOMCL269	host_ORTHOMCL3145	sym_ORTHOMCL269	7	0.958102424210666	0	0
host_ORTHOMCL3145__sym_ORTHOMCL297	host_ORTHOMCL3145	sym_ORTHOMCL297	7	0.905029550546478	0	0
host_ORTHOMCL3145__sym_ORTHOMCL361	host_ORTHOMCL3145	sym_ORTHOMCL361	7	0.923358204849537	0	0
host_ORTHOMCL3145__sym_ORTHOMCL399	host_ORTHOMCL3145	sym_ORTHOMCL399	7	0.977968025576871	0	0
host_ORTHOMCL3145__sym_ORTHOMCL78	host_ORTHOMCL3145	sym_ORTHOMCL78	7	0.962749098294535	0	0
host_ORTHOMCL3145__sym_ORTHOMCL96	host_ORTHOMCL3145	sym_ORTHOMCL96	7	0.965433950532887	0	0
host_ORTHOMCL3146__sym_ORTHOMCL151	host_ORTHOMCL3146	sym_ORTHOMCL151	7	0.954311689363384	0	0
host_ORTHOMCL3147__sym_ORTHOMCL176	host_ORTHOMCL3147	sym_ORTHOMCL176	7	0.912213010357603	0	0
host_ORTHOMCL3150__sym_ORTHOMCL151	host_ORTHOMCL3150	sym_ORTHOMCL151	7	0.900176616487046	0	0
host_ORTHOMCL3150__sym_ORTHOMCL255	host_ORTHOMCL3150	sym_ORTHOMCL255	7	0.91077832099839	0	0
host_ORTHOMCL3150__sym_ORTHOMCL263	host_ORTHOMCL3150	sym_ORTHOMCL263	7	0.903796422073612	0	0
host_ORTHOMCL3150__sym_ORTHOMCL297	host_ORTHOMCL3150	sym_ORTHOMCL297	7	0.915686057148676	0	0
host_ORTHOMCL3150__sym_ORTHOMCL399	host_ORTHOMCL3150	sym_ORTHOMCL399	7	0.920839004750854	0	0
host_ORTHOMCL3150__sym_ORTHOMCL78	host_ORTHOMCL3150	sym_ORTHOMCL78	7	0.936232119357195	0	0
host_ORTHOMCL3150__sym_ORTHOMCL96	host_ORTHOMCL3150	sym_ORTHOMCL96	7	0.911646297956733	0	0
host_ORTHOMCL3151__sym_ORTHOMCL522	host_ORTHOMCL3151	sym_ORTHOMCL522	7	0.901942495829109	0	0
host_ORTHOMCL3154__sym_ORTHOMCL333	host_ORTHOMCL3154	sym_ORTHOMCL333	7	0.907180420538212	0	0
host_ORTHOMCL3156__sym_ORTHOMCL175	host_ORTHOMCL3156	sym_ORTHOMCL175	7	0.911764577095104	0	0
host_ORTHOMCL3158__sym_ORTHOMCL171	host_ORTHOMCL3158	sym_ORTHOMCL171	7	0.903073204307313	0	0
host_ORTHOMCL3158__sym_ORTHOMCL310	host_ORTHOMCL3158	sym_ORTHOMCL310	7	0.90206832276338	0	0
host_ORTHOMCL3161__sym_ORTHOMCL352	host_ORTHOMCL3161	sym_ORTHOMCL352	7	0.904180511118512	0	0
host_ORTHOMCL3161__sym_ORTHOMCL505	host_ORTHOMCL3161	sym_ORTHOMCL505	7	0.919549527252856	0	0
host_ORTHOMCL3165__sym_ORTHOMCL108	host_ORTHOMCL3165	sym_ORTHOMCL108	7	0.963080616789802	0	0
host_ORTHOMCL3165__sym_ORTHOMCL200	host_ORTHOMCL3165	sym_ORTHOMCL200	7	0.918495232538543	0	0
host_ORTHOMCL3165__sym_ORTHOMCL24	host_ORTHOMCL3165	sym_ORTHOMCL24	7	0.990887375052388	0	0
host_ORTHOMCL3165__sym_ORTHOMCL280	host_ORTHOMCL3165	sym_ORTHOMCL280	7	0.982643710925635	0	0
host_ORTHOMCL3165__sym_ORTHOMCL370	host_ORTHOMCL3165	sym_ORTHOMCL370	7	0.988008305492241	0	0
host_ORTHOMCL3165__sym_ORTHOMCL403	host_ORTHOMCL3165	sym_ORTHOMCL403	7	0.980401030076461	0	0
host_ORTHOMCL3165__sym_ORTHOMCL408	host_ORTHOMCL3165	sym_ORTHOMCL408	7	0.915485034676193	0	0
host_ORTHOMCL3165__sym_ORTHOMCL414	host_ORTHOMCL3165	sym_ORTHOMCL414	7	0.965732673334687	0	0
host_ORTHOMCL3165__sym_ORTHOMCL419	host_ORTHOMCL3165	sym_ORTHOMCL419	7	0.997396147196599	0	0
host_ORTHOMCL3165__sym_ORTHOMCL478	host_ORTHOMCL3165	sym_ORTHOMCL478	7	0.989806805803841	0	0
host_ORTHOMCL3165__sym_ORTHOMCL492	host_ORTHOMCL3165	sym_ORTHOMCL492	7	0.937262717338106	0	0
host_ORTHOMCL3165__sym_ORTHOMCL505	host_ORTHOMCL3165	sym_ORTHOMCL505	7	0.957872967715668	0	0
host_ORTHOMCL3165__sym_ORTHOMCL519	host_ORTHOMCL3165	sym_ORTHOMCL519	7	0.994623384163145	0	0
host_ORTHOMCL3165__sym_ORTHOMCL538	host_ORTHOMCL3165	sym_ORTHOMCL538	7	0.912049299293155	0	0
host_ORTHOMCL3167__sym_ORTHOMCL495	host_ORTHOMCL3167	sym_ORTHOMCL495	7	0.942091116859407	0	0
host_ORTHOMCL3169__sym_ORTHOMCL124	host_ORTHOMCL3169	sym_ORTHOMCL124	7	0.950615791076935	0	0
host_ORTHOMCL3169__sym_ORTHOMCL171	host_ORTHOMCL3169	sym_ORTHOMCL171	7	0.96496634133717	0	0
host_ORTHOMCL3169__sym_ORTHOMCL310	host_ORTHOMCL3169	sym_ORTHOMCL310	7	0.953526423328349	0	0
host_ORTHOMCL3169__sym_ORTHOMCL344	host_ORTHOMCL3169	sym_ORTHOMCL344	7	0.942363708659972	0	0
host_ORTHOMCL3171__sym_ORTHOMCL232	host_ORTHOMCL3171	sym_ORTHOMCL232	7	0.901581276980427	0	0
host_ORTHOMCL3171__sym_ORTHOMCL380	host_ORTHOMCL3171	sym_ORTHOMCL380	7	0.912343024688732	0	0
host_ORTHOMCL3171__sym_ORTHOMCL473	host_ORTHOMCL3171	sym_ORTHOMCL473	7	0.90618728628826	0	0
host_ORTHOMCL3173__sym_ORTHOMCL255	host_ORTHOMCL3173	sym_ORTHOMCL255	7	0.922385941294553	0	0
host_ORTHOMCL3173__sym_ORTHOMCL399	host_ORTHOMCL3173	sym_ORTHOMCL399	7	0.907023579537322	0	0
host_ORTHOMCL3174__sym_ORTHOMCL175	host_ORTHOMCL3174	sym_ORTHOMCL175	7	0.904669301724853	0	0
host_ORTHOMCL3174__sym_ORTHOMCL380	host_ORTHOMCL3174	sym_ORTHOMCL380	7	0.908199247178318	0	0
host_ORTHOMCL3174__sym_ORTHOMCL473	host_ORTHOMCL3174	sym_ORTHOMCL473	7	0.919597733766041	0	0
host_ORTHOMCL3174__sym_ORTHOMCL522	host_ORTHOMCL3174	sym_ORTHOMCL522	7	0.908238166913929	0	0
host_ORTHOMCL3175__sym_ORTHOMCL298	host_ORTHOMCL3175	sym_ORTHOMCL298	7	0.954718022045042	0	0
host_ORTHOMCL3175__sym_ORTHOMCL44	host_ORTHOMCL3175	sym_ORTHOMCL44	7	0.90572094621117	0	0
host_ORTHOMCL3176__sym_ORTHOMCL124	host_ORTHOMCL3176	sym_ORTHOMCL124	7	0.909975814860849	0	0
host_ORTHOMCL3177__sym_ORTHOMCL212	host_ORTHOMCL3177	sym_ORTHOMCL212	7	0.905272318465556	0	0
host_ORTHOMCL3177__sym_ORTHOMCL373	host_ORTHOMCL3177	sym_ORTHOMCL373	7	0.930212902674189	0	0
host_ORTHOMCL3178__sym_ORTHOMCL108	host_ORTHOMCL3178	sym_ORTHOMCL108	7	0.903277894310436	0	0
host_ORTHOMCL3178__sym_ORTHOMCL136	host_ORTHOMCL3178	sym_ORTHOMCL136	7	0.903950027871771	0	0
host_ORTHOMCL3178__sym_ORTHOMCL355	host_ORTHOMCL3178	sym_ORTHOMCL355	7	0.927389937105955	0	0
host_ORTHOMCL3178__sym_ORTHOMCL426	host_ORTHOMCL3178	sym_ORTHOMCL426	7	0.903343174927115	0	0
host_ORTHOMCL3180__sym_ORTHOMCL537	host_ORTHOMCL3180	sym_ORTHOMCL537	7	0.921288562195343	0	0
host_ORTHOMCL3186__sym_ORTHOMCL125	host_ORTHOMCL3186	sym_ORTHOMCL125	7	0.950567070595824	0	0
host_ORTHOMCL3186__sym_ORTHOMCL15	host_ORTHOMCL3186	sym_ORTHOMCL15	7	0.932697076020008	0	0
host_ORTHOMCL3186__sym_ORTHOMCL175	host_ORTHOMCL3186	sym_ORTHOMCL175	7	0.927799588863911	0	0
[truncated: 6,286 more rows]
