# Supplementary material for: Toward novel treatment against filariasis: Insight into genome-wide co-evolutionary analysis of filarial nematodes and Wolbachia
Source: Front Microbiol. 2023 Mar 22;14:1052352. doi: 10.3389/fmicb.2023.1052352 (PMC10073474; doi:10.3389/fmicb.2023.1052352)
Supplement: Supplementary file 1 [file Presentation_1.zip › File S1/top1top5_network.csv]

pairing	host	sym	n	corr	pMT	BHpMT
host_ORTHOMCL2196__sym_ORTHOMCL121	host_ORTHOMCL2196	sym_ORTHOMCL121	7	0.94895238547264	0	0
host_ORTHOMCL2196__sym_ORTHOMCL123	host_ORTHOMCL2196	sym_ORTHOMCL123	7	0.937943620585203	0	0
host_ORTHOMCL2196__sym_ORTHOMCL13	host_ORTHOMCL2196	sym_ORTHOMCL13	7	0.915035226602174	0	0
host_ORTHOMCL2196__sym_ORTHOMCL145	host_ORTHOMCL2196	sym_ORTHOMCL145	7	0.90977341890719	0	0
host_ORTHOMCL2196__sym_ORTHOMCL146	host_ORTHOMCL2196	sym_ORTHOMCL146	7	0.923976232581369	0	0
host_ORTHOMCL2196__sym_ORTHOMCL165	host_ORTHOMCL2196	sym_ORTHOMCL165	7	0.922275903276385	0	0
host_ORTHOMCL2196__sym_ORTHOMCL183	host_ORTHOMCL2196	sym_ORTHOMCL183	7	0.902632917509187	0	0
host_ORTHOMCL2196__sym_ORTHOMCL189	host_ORTHOMCL2196	sym_ORTHOMCL189	7	0.905094016828914	0	0
host_ORTHOMCL2196__sym_ORTHOMCL20	host_ORTHOMCL2196	sym_ORTHOMCL20	7	0.909867175845699	0	0
host_ORTHOMCL2196__sym_ORTHOMCL220	host_ORTHOMCL2196	sym_ORTHOMCL220	7	0.90465830889275	0	0
host_ORTHOMCL2196__sym_ORTHOMCL226	host_ORTHOMCL2196	sym_ORTHOMCL226	7	0.93798940579221	0	0
host_ORTHOMCL2196__sym_ORTHOMCL238	host_ORTHOMCL2196	sym_ORTHOMCL238	7	0.969001350397515	0	0
host_ORTHOMCL2196__sym_ORTHOMCL256	host_ORTHOMCL2196	sym_ORTHOMCL256	7	0.91981724448003	0	0
host_ORTHOMCL2196__sym_ORTHOMCL268	host_ORTHOMCL2196	sym_ORTHOMCL268	7	0.954677173801879	0	0
host_ORTHOMCL2196__sym_ORTHOMCL282	host_ORTHOMCL2196	sym_ORTHOMCL282	7	0.942836014901579	0	0
host_ORTHOMCL2196__sym_ORTHOMCL315	host_ORTHOMCL2196	sym_ORTHOMCL315	7	0.980877250169952	0	0
host_ORTHOMCL2196__sym_ORTHOMCL316	host_ORTHOMCL2196	sym_ORTHOMCL316	7	0.958332594280921	0	0
host_ORTHOMCL2196__sym_ORTHOMCL318	host_ORTHOMCL2196	sym_ORTHOMCL318	7	0.968070446341713	0	0
host_ORTHOMCL2196__sym_ORTHOMCL357	host_ORTHOMCL2196	sym_ORTHOMCL357	7	0.930042467933416	0	0
host_ORTHOMCL2196__sym_ORTHOMCL359	host_ORTHOMCL2196	sym_ORTHOMCL359	7	0.903857275500533	0	0
host_ORTHOMCL2196__sym_ORTHOMCL366	host_ORTHOMCL2196	sym_ORTHOMCL366	7	0.971769483405436	0	0
host_ORTHOMCL2196__sym_ORTHOMCL37	host_ORTHOMCL2196	sym_ORTHOMCL37	7	0.914437200798316	0	0
host_ORTHOMCL2196__sym_ORTHOMCL415	host_ORTHOMCL2196	sym_ORTHOMCL415	7	0.917407256889436	0	0
host_ORTHOMCL2196__sym_ORTHOMCL421	host_ORTHOMCL2196	sym_ORTHOMCL421	7	0.930474461266039	0	0
host_ORTHOMCL2196__sym_ORTHOMCL445	host_ORTHOMCL2196	sym_ORTHOMCL445	7	0.903161185114451	0	0
host_ORTHOMCL2196__sym_ORTHOMCL448	host_ORTHOMCL2196	sym_ORTHOMCL448	7	0.901968462566596	0	0
host_ORTHOMCL2196__sym_ORTHOMCL451	host_ORTHOMCL2196	sym_ORTHOMCL451	7	0.903056181638602	0	0
host_ORTHOMCL2196__sym_ORTHOMCL457	host_ORTHOMCL2196	sym_ORTHOMCL457	7	0.938949680139411	0	0
host_ORTHOMCL2196__sym_ORTHOMCL469	host_ORTHOMCL2196	sym_ORTHOMCL469	7	0.946195080623263	0	0
host_ORTHOMCL2196__sym_ORTHOMCL48	host_ORTHOMCL2196	sym_ORTHOMCL48	7	0.900249701126843	0	0
host_ORTHOMCL2209__sym_ORTHOMCL223	host_ORTHOMCL2209	sym_ORTHOMCL223	7	0.956940273070879	0	0
host_ORTHOMCL2209__sym_ORTHOMCL227	host_ORTHOMCL2209	sym_ORTHOMCL227	7	0.949083447142407	0	0
host_ORTHOMCL2209__sym_ORTHOMCL267	host_ORTHOMCL2209	sym_ORTHOMCL267	7	0.923020866655976	0	0
host_ORTHOMCL2209__sym_ORTHOMCL283	host_ORTHOMCL2209	sym_ORTHOMCL283	7	0.914319233642009	0	0
host_ORTHOMCL2209__sym_ORTHOMCL287	host_ORTHOMCL2209	sym_ORTHOMCL287	7	0.939806692909798	0	0
host_ORTHOMCL2209__sym_ORTHOMCL305	host_ORTHOMCL2209	sym_ORTHOMCL305	7	0.937344487192023	0	0
host_ORTHOMCL2209__sym_ORTHOMCL359	host_ORTHOMCL2209	sym_ORTHOMCL359	7	0.949041891782586	0	0
host_ORTHOMCL2209__sym_ORTHOMCL415	host_ORTHOMCL2209	sym_ORTHOMCL415	7	0.949850086202529	0	0
host_ORTHOMCL2209__sym_ORTHOMCL416	host_ORTHOMCL2209	sym_ORTHOMCL416	7	0.90642824232322	0	0
host_ORTHOMCL2209__sym_ORTHOMCL431	host_ORTHOMCL2209	sym_ORTHOMCL431	7	0.931238585086722	0	0
host_ORTHOMCL2209__sym_ORTHOMCL453	host_ORTHOMCL2209	sym_ORTHOMCL453	7	0.923020866655976	0	0
host_ORTHOMCL2209__sym_ORTHOMCL457	host_ORTHOMCL2209	sym_ORTHOMCL457	7	0.904564447352776	0	0
host_ORTHOMCL2209__sym_ORTHOMCL479	host_ORTHOMCL2209	sym_ORTHOMCL479	7	0.954387168496093	0	0
host_ORTHOMCL2209__sym_ORTHOMCL88	host_ORTHOMCL2209	sym_ORTHOMCL88	7	0.945809319821207	0	0
host_ORTHOMCL2210__sym_ORTHOMCL104	host_ORTHOMCL2210	sym_ORTHOMCL104	7	0.930720808980589	0	0
host_ORTHOMCL2210__sym_ORTHOMCL106	host_ORTHOMCL2210	sym_ORTHOMCL106	7	0.930720808980589	0	0
host_ORTHOMCL2210__sym_ORTHOMCL107	host_ORTHOMCL2210	sym_ORTHOMCL107	7	0.930720808980589	0	0
host_ORTHOMCL2210__sym_ORTHOMCL134	host_ORTHOMCL2210	sym_ORTHOMCL134	7	0.930720808980589	0	0
host_ORTHOMCL2210__sym_ORTHOMCL137	host_ORTHOMCL2210	sym_ORTHOMCL137	7	0.930720808980589	0	0
host_ORTHOMCL2210__sym_ORTHOMCL139	host_ORTHOMCL2210	sym_ORTHOMCL139	7	0.930720808980589	0	0
host_ORTHOMCL2210__sym_ORTHOMCL148	host_ORTHOMCL2210	sym_ORTHOMCL148	7	0.930720808980589	0	0
host_ORTHOMCL2210__sym_ORTHOMCL15	host_ORTHOMCL2210	sym_ORTHOMCL15	7	0.951667778006487	0	0
host_ORTHOMCL2210__sym_ORTHOMCL159	host_ORTHOMCL2210	sym_ORTHOMCL159	7	0.930720808980589	0	0
host_ORTHOMCL2210__sym_ORTHOMCL172	host_ORTHOMCL2210	sym_ORTHOMCL172	7	0.930720808980589	0	0
host_ORTHOMCL2210__sym_ORTHOMCL175	host_ORTHOMCL2210	sym_ORTHOMCL175	7	0.962706602923493	0	0
host_ORTHOMCL2210__sym_ORTHOMCL181	host_ORTHOMCL2210	sym_ORTHOMCL181	7	0.930720808980589	0	0
host_ORTHOMCL2210__sym_ORTHOMCL19	host_ORTHOMCL2210	sym_ORTHOMCL19	7	0.930720808980589	0	0
host_ORTHOMCL2210__sym_ORTHOMCL202	host_ORTHOMCL2210	sym_ORTHOMCL202	7	0.922624639290845	0	0
host_ORTHOMCL2210__sym_ORTHOMCL230	host_ORTHOMCL2210	sym_ORTHOMCL230	7	0.930720808980589	0	0
host_ORTHOMCL2210__sym_ORTHOMCL241	host_ORTHOMCL2210	sym_ORTHOMCL241	7	0.930720808980589	0	0
host_ORTHOMCL2210__sym_ORTHOMCL245	host_ORTHOMCL2210	sym_ORTHOMCL245	7	0.930720808980589	0	0
host_ORTHOMCL2210__sym_ORTHOMCL253	host_ORTHOMCL2210	sym_ORTHOMCL253	7	0.930720808980589	0	0
host_ORTHOMCL2210__sym_ORTHOMCL303	host_ORTHOMCL2210	sym_ORTHOMCL303	7	0.930720808980589	0	0
host_ORTHOMCL2210__sym_ORTHOMCL321	host_ORTHOMCL2210	sym_ORTHOMCL321	7	0.930720808980589	0	0
host_ORTHOMCL2210__sym_ORTHOMCL330	host_ORTHOMCL2210	sym_ORTHOMCL330	7	0.930720808980589	0	0
host_ORTHOMCL2210__sym_ORTHOMCL341	host_ORTHOMCL2210	sym_ORTHOMCL341	7	0.930720808980589	0	0
host_ORTHOMCL2210__sym_ORTHOMCL347	host_ORTHOMCL2210	sym_ORTHOMCL347	7	0.930720808980589	0	0
host_ORTHOMCL2210__sym_ORTHOMCL351	host_ORTHOMCL2210	sym_ORTHOMCL351	7	0.930720808980589	0	0
host_ORTHOMCL2210__sym_ORTHOMCL353	host_ORTHOMCL2210	sym_ORTHOMCL353	7	0.930720808980589	0	0
host_ORTHOMCL2210__sym_ORTHOMCL354	host_ORTHOMCL2210	sym_ORTHOMCL354	7	0.930720808980589	0	0
host_ORTHOMCL2210__sym_ORTHOMCL380	host_ORTHOMCL2210	sym_ORTHOMCL380	7	0.913106361125944	0	0
host_ORTHOMCL2210__sym_ORTHOMCL42	host_ORTHOMCL2210	sym_ORTHOMCL42	7	0.930720808980589	0	0
host_ORTHOMCL2210__sym_ORTHOMCL427	host_ORTHOMCL2210	sym_ORTHOMCL427	7	0.930720808980589	0	0
host_ORTHOMCL2210__sym_ORTHOMCL455	host_ORTHOMCL2210	sym_ORTHOMCL455	7	0.930720808980589	0	0
host_ORTHOMCL2210__sym_ORTHOMCL456	host_ORTHOMCL2210	sym_ORTHOMCL456	7	0.909758589325468	0	0
host_ORTHOMCL2210__sym_ORTHOMCL460	host_ORTHOMCL2210	sym_ORTHOMCL460	7	0.930720808980589	0	0
host_ORTHOMCL2210__sym_ORTHOMCL484	host_ORTHOMCL2210	sym_ORTHOMCL484	7	0.930720808980589	0	0
host_ORTHOMCL2210__sym_ORTHOMCL506	host_ORTHOMCL2210	sym_ORTHOMCL506	7	0.930720808980589	0	0
host_ORTHOMCL2210__sym_ORTHOMCL531	host_ORTHOMCL2210	sym_ORTHOMCL531	7	0.930720808980589	0	0
host_ORTHOMCL2210__sym_ORTHOMCL64	host_ORTHOMCL2210	sym_ORTHOMCL64	7	0.930720808980589	0	0
host_ORTHOMCL2210__sym_ORTHOMCL76	host_ORTHOMCL2210	sym_ORTHOMCL76	7	0.930720808980589	0	0
host_ORTHOMCL2210__sym_ORTHOMCL81	host_ORTHOMCL2210	sym_ORTHOMCL81	7	0.930720808980589	0	0
host_ORTHOMCL2210__sym_ORTHOMCL82	host_ORTHOMCL2210	sym_ORTHOMCL82	7	0.919316915092634	0	0
host_ORTHOMCL2252__sym_ORTHOMCL104	host_ORTHOMCL2252	sym_ORTHOMCL104	7	0.922187901241557	0	0
host_ORTHOMCL2252__sym_ORTHOMCL106	host_ORTHOMCL2252	sym_ORTHOMCL106	7	0.922187901241557	0	0
host_ORTHOMCL2252__sym_ORTHOMCL107	host_ORTHOMCL2252	sym_ORTHOMCL107	7	0.922187901241557	0	0
host_ORTHOMCL2252__sym_ORTHOMCL134	host_ORTHOMCL2252	sym_ORTHOMCL134	7	0.922187901241557	0	0
host_ORTHOMCL2252__sym_ORTHOMCL137	host_ORTHOMCL2252	sym_ORTHOMCL137	7	0.922187901241557	0	0
host_ORTHOMCL2252__sym_ORTHOMCL139	host_ORTHOMCL2252	sym_ORTHOMCL139	7	0.922187901241557	0	0
host_ORTHOMCL2252__sym_ORTHOMCL148	host_ORTHOMCL2252	sym_ORTHOMCL148	7	0.922187901241557	0	0
host_ORTHOMCL2252__sym_ORTHOMCL15	host_ORTHOMCL2252	sym_ORTHOMCL15	7	0.926573865840364	0	0
host_ORTHOMCL2252__sym_ORTHOMCL159	host_ORTHOMCL2252	sym_ORTHOMCL159	7	0.922187901241557	0	0
host_ORTHOMCL2252__sym_ORTHOMCL172	host_ORTHOMCL2252	sym_ORTHOMCL172	7	0.922187901241557	0	0
host_ORTHOMCL2252__sym_ORTHOMCL175	host_ORTHOMCL2252	sym_ORTHOMCL175	7	0.932769407318074	0	0
host_ORTHOMCL2252__sym_ORTHOMCL181	host_ORTHOMCL2252	sym_ORTHOMCL181	7	0.922187901241557	0	0
host_ORTHOMCL2252__sym_ORTHOMCL19	host_ORTHOMCL2252	sym_ORTHOMCL19	7	0.922187901241557	0	0
host_ORTHOMCL2252__sym_ORTHOMCL230	host_ORTHOMCL2252	sym_ORTHOMCL230	7	0.922187901241557	0	0
host_ORTHOMCL2252__sym_ORTHOMCL241	host_ORTHOMCL2252	sym_ORTHOMCL241	7	0.922187901241557	0	0
host_ORTHOMCL2252__sym_ORTHOMCL245	host_ORTHOMCL2252	sym_ORTHOMCL245	7	0.922187901241557	0	0
host_ORTHOMCL2252__sym_ORTHOMCL253	host_ORTHOMCL2252	sym_ORTHOMCL253	7	0.922187901241557	0	0
host_ORTHOMCL2252__sym_ORTHOMCL303	host_ORTHOMCL2252	sym_ORTHOMCL303	7	0.922187901241557	0	0
host_ORTHOMCL2252__sym_ORTHOMCL321	host_ORTHOMCL2252	sym_ORTHOMCL321	7	0.922187901241557	0	0
host_ORTHOMCL2252__sym_ORTHOMCL330	host_ORTHOMCL2252	sym_ORTHOMCL330	7	0.922187901241557	0	0
host_ORTHOMCL2252__sym_ORTHOMCL341	host_ORTHOMCL2252	sym_ORTHOMCL341	7	0.922187901241557	0	0
host_ORTHOMCL2252__sym_ORTHOMCL347	host_ORTHOMCL2252	sym_ORTHOMCL347	7	0.922187901241557	0	0
host_ORTHOMCL2252__sym_ORTHOMCL351	host_ORTHOMCL2252	sym_ORTHOMCL351	7	0.922187901241557	0	0
host_ORTHOMCL2252__sym_ORTHOMCL353	host_ORTHOMCL2252	sym_ORTHOMCL353	7	0.922187901241557	0	0
host_ORTHOMCL2252__sym_ORTHOMCL354	host_ORTHOMCL2252	sym_ORTHOMCL354	7	0.922187901241557	0	0
host_ORTHOMCL2252__sym_ORTHOMCL42	host_ORTHOMCL2252	sym_ORTHOMCL42	7	0.922187901241557	0	0
host_ORTHOMCL2252__sym_ORTHOMCL427	host_ORTHOMCL2252	sym_ORTHOMCL427	7	0.922187901241557	0	0
host_ORTHOMCL2252__sym_ORTHOMCL455	host_ORTHOMCL2252	sym_ORTHOMCL455	7	0.922187901241557	0	0
host_ORTHOMCL2252__sym_ORTHOMCL460	host_ORTHOMCL2252	sym_ORTHOMCL460	7	0.922187901241557	0	0
host_ORTHOMCL2252__sym_ORTHOMCL473	host_ORTHOMCL2252	sym_ORTHOMCL473	7	0.943243269659579	0	0
host_ORTHOMCL2252__sym_ORTHOMCL484	host_ORTHOMCL2252	sym_ORTHOMCL484	7	0.922187901241557	0	0
host_ORTHOMCL2252__sym_ORTHOMCL506	host_ORTHOMCL2252	sym_ORTHOMCL506	7	0.922187901241557	0	0
host_ORTHOMCL2252__sym_ORTHOMCL531	host_ORTHOMCL2252	sym_ORTHOMCL531	7	0.922187901241557	0	0
host_ORTHOMCL2252__sym_ORTHOMCL64	host_ORTHOMCL2252	sym_ORTHOMCL64	7	0.922187901241557	0	0
host_ORTHOMCL2252__sym_ORTHOMCL76	host_ORTHOMCL2252	sym_ORTHOMCL76	7	0.922187901241557	0	0
host_ORTHOMCL2252__sym_ORTHOMCL81	host_ORTHOMCL2252	sym_ORTHOMCL81	7	0.922187901241557	0	0
host_ORTHOMCL2312__sym_ORTHOMCL119	host_ORTHOMCL2312	sym_ORTHOMCL119	7	0.943242013779955	0	0
host_ORTHOMCL2312__sym_ORTHOMCL120	host_ORTHOMCL2312	sym_ORTHOMCL120	7	0.921356710450507	0	0
host_ORTHOMCL2312__sym_ORTHOMCL121	host_ORTHOMCL2312	sym_ORTHOMCL121	7	0.922312196552629	0	0
host_ORTHOMCL2312__sym_ORTHOMCL123	host_ORTHOMCL2312	sym_ORTHOMCL123	7	0.958561033626194	0	0
host_ORTHOMCL2312__sym_ORTHOMCL14	host_ORTHOMCL2312	sym_ORTHOMCL14	7	0.920354286152557	0	0
host_ORTHOMCL2312__sym_ORTHOMCL145	host_ORTHOMCL2312	sym_ORTHOMCL145	7	0.905942077033781	0	0
host_ORTHOMCL2312__sym_ORTHOMCL188	host_ORTHOMCL2312	sym_ORTHOMCL188	7	0.966133444985334	0	0
host_ORTHOMCL2312__sym_ORTHOMCL208	host_ORTHOMCL2312	sym_ORTHOMCL208	7	0.931341922897387	0	0
host_ORTHOMCL2312__sym_ORTHOMCL46	host_ORTHOMCL2312	sym_ORTHOMCL46	7	0.912303252590615	0	0
host_ORTHOMCL2312__sym_ORTHOMCL469	host_ORTHOMCL2312	sym_ORTHOMCL469	7	0.925477287246605	0	0
host_ORTHOMCL2312__sym_ORTHOMCL497	host_ORTHOMCL2312	sym_ORTHOMCL497	7	0.905459045147552	0	0
host_ORTHOMCL2312__sym_ORTHOMCL502	host_ORTHOMCL2312	sym_ORTHOMCL502	7	0.922539979870415	0	0
host_ORTHOMCL2312__sym_ORTHOMCL86	host_ORTHOMCL2312	sym_ORTHOMCL86	7	0.940152379822588	0	0
host_ORTHOMCL2485__sym_ORTHOMCL104	host_ORTHOMCL2485	sym_ORTHOMCL104	7	0.900819651460605	0	0
host_ORTHOMCL2485__sym_ORTHOMCL106	host_ORTHOMCL2485	sym_ORTHOMCL106	7	0.900819651460605	0	0
host_ORTHOMCL2485__sym_ORTHOMCL107	host_ORTHOMCL2485	sym_ORTHOMCL107	7	0.900819651460605	0	0
host_ORTHOMCL2485__sym_ORTHOMCL125	host_ORTHOMCL2485	sym_ORTHOMCL125	7	0.917961931739921	0	0
host_ORTHOMCL2485__sym_ORTHOMCL134	host_ORTHOMCL2485	sym_ORTHOMCL134	7	0.900819651460605	0	0
host_ORTHOMCL2485__sym_ORTHOMCL137	host_ORTHOMCL2485	sym_ORTHOMCL137	7	0.900819651460605	0	0
host_ORTHOMCL2485__sym_ORTHOMCL139	host_ORTHOMCL2485	sym_ORTHOMCL139	7	0.900819651460605	0	0
host_ORTHOMCL2485__sym_ORTHOMCL148	host_ORTHOMCL2485	sym_ORTHOMCL148	7	0.900819651460605	0	0
host_ORTHOMCL2485__sym_ORTHOMCL15	host_ORTHOMCL2485	sym_ORTHOMCL15	7	0.927502900939143	0	0
host_ORTHOMCL2485__sym_ORTHOMCL159	host_ORTHOMCL2485	sym_ORTHOMCL159	7	0.900819651460605	0	0
host_ORTHOMCL2485__sym_ORTHOMCL172	host_ORTHOMCL2485	sym_ORTHOMCL172	7	0.900819651460605	0	0
host_ORTHOMCL2485__sym_ORTHOMCL175	host_ORTHOMCL2485	sym_ORTHOMCL175	7	0.937492887669792	0	0
host_ORTHOMCL2485__sym_ORTHOMCL181	host_ORTHOMCL2485	sym_ORTHOMCL181	7	0.900819651460605	0	0
host_ORTHOMCL2485__sym_ORTHOMCL19	host_ORTHOMCL2485	sym_ORTHOMCL19	7	0.900819651460605	0	0
host_ORTHOMCL2485__sym_ORTHOMCL230	host_ORTHOMCL2485	sym_ORTHOMCL230	7	0.900819651460605	0	0
host_ORTHOMCL2485__sym_ORTHOMCL241	host_ORTHOMCL2485	sym_ORTHOMCL241	7	0.900819651460605	0	0
host_ORTHOMCL2485__sym_ORTHOMCL245	host_ORTHOMCL2485	sym_ORTHOMCL245	7	0.900819651460605	0	0
host_ORTHOMCL2485__sym_ORTHOMCL253	host_ORTHOMCL2485	sym_ORTHOMCL253	7	0.900819651460605	0	0
host_ORTHOMCL2485__sym_ORTHOMCL303	host_ORTHOMCL2485	sym_ORTHOMCL303	7	0.900819651460605	0	0
host_ORTHOMCL2485__sym_ORTHOMCL321	host_ORTHOMCL2485	sym_ORTHOMCL321	7	0.900819651460605	0	0
host_ORTHOMCL2485__sym_ORTHOMCL330	host_ORTHOMCL2485	sym_ORTHOMCL330	7	0.900819651460605	0	0
host_ORTHOMCL2485__sym_ORTHOMCL341	host_ORTHOMCL2485	sym_ORTHOMCL341	7	0.900819651460605	0	0
host_ORTHOMCL2485__sym_ORTHOMCL347	host_ORTHOMCL2485	sym_ORTHOMCL347	7	0.900819651460605	0	0
host_ORTHOMCL2485__sym_ORTHOMCL351	host_ORTHOMCL2485	sym_ORTHOMCL351	7	0.900819651460605	0	0
host_ORTHOMCL2485__sym_ORTHOMCL353	host_ORTHOMCL2485	sym_ORTHOMCL353	7	0.900819651460605	0	0
host_ORTHOMCL2485__sym_ORTHOMCL354	host_ORTHOMCL2485	sym_ORTHOMCL354	7	0.900819651460605	0	0
host_ORTHOMCL2485__sym_ORTHOMCL42	host_ORTHOMCL2485	sym_ORTHOMCL42	7	0.900819651460605	0	0
host_ORTHOMCL2485__sym_ORTHOMCL427	host_ORTHOMCL2485	sym_ORTHOMCL427	7	0.900819651460605	0	0
host_ORTHOMCL2485__sym_ORTHOMCL455	host_ORTHOMCL2485	sym_ORTHOMCL455	7	0.900819651460605	0	0
host_ORTHOMCL2485__sym_ORTHOMCL460	host_ORTHOMCL2485	sym_ORTHOMCL460	7	0.900819651460605	0	0
host_ORTHOMCL2485__sym_ORTHOMCL484	host_ORTHOMCL2485	sym_ORTHOMCL484	7	0.900819651460605	0	0
host_ORTHOMCL2485__sym_ORTHOMCL506	host_ORTHOMCL2485	sym_ORTHOMCL506	7	0.900819651460605	0	0
host_ORTHOMCL2485__sym_ORTHOMCL531	host_ORTHOMCL2485	sym_ORTHOMCL531	7	0.900819651460605	0	0
host_ORTHOMCL2485__sym_ORTHOMCL64	host_ORTHOMCL2485	sym_ORTHOMCL64	7	0.900819651460605	0	0
host_ORTHOMCL2485__sym_ORTHOMCL76	host_ORTHOMCL2485	sym_ORTHOMCL76	7	0.900819651460605	0	0
host_ORTHOMCL2485__sym_ORTHOMCL81	host_ORTHOMCL2485	sym_ORTHOMCL81	7	0.900819651460605	0	0
host_ORTHOMCL2501__sym_ORTHOMCL120	host_ORTHOMCL2501	sym_ORTHOMCL120	7	0.916173437264031	0	0
host_ORTHOMCL2501__sym_ORTHOMCL121	host_ORTHOMCL2501	sym_ORTHOMCL121	7	0.966079586545967	0	0
host_ORTHOMCL2501__sym_ORTHOMCL123	host_ORTHOMCL2501	sym_ORTHOMCL123	7	0.960257997537579	0	0
host_ORTHOMCL2501__sym_ORTHOMCL13	host_ORTHOMCL2501	sym_ORTHOMCL13	7	0.936297692493536	0	0
host_ORTHOMCL2501__sym_ORTHOMCL145	host_ORTHOMCL2501	sym_ORTHOMCL145	7	0.952691991687284	0	0
host_ORTHOMCL2501__sym_ORTHOMCL165	host_ORTHOMCL2501	sym_ORTHOMCL165	7	0.920435414858616	0	0
host_ORTHOMCL2501__sym_ORTHOMCL183	host_ORTHOMCL2501	sym_ORTHOMCL183	7	0.911125464091377	0	0
host_ORTHOMCL2501__sym_ORTHOMCL188	host_ORTHOMCL2501	sym_ORTHOMCL188	7	0.906602253685166	0	0
host_ORTHOMCL2501__sym_ORTHOMCL208	host_ORTHOMCL2501	sym_ORTHOMCL208	7	0.941175527133041	0	0
host_ORTHOMCL2501__sym_ORTHOMCL238	host_ORTHOMCL2501	sym_ORTHOMCL238	7	0.965648904169499	0	0
host_ORTHOMCL2501__sym_ORTHOMCL256	host_ORTHOMCL2501	sym_ORTHOMCL256	7	0.913058663296881	0	0
host_ORTHOMCL2501__sym_ORTHOMCL268	host_ORTHOMCL2501	sym_ORTHOMCL268	7	0.934264291563098	0	0
host_ORTHOMCL2501__sym_ORTHOMCL315	host_ORTHOMCL2501	sym_ORTHOMCL315	7	0.928313676840662	0	0
host_ORTHOMCL2501__sym_ORTHOMCL322	host_ORTHOMCL2501	sym_ORTHOMCL322	7	0.926338770127837	0	0
host_ORTHOMCL2501__sym_ORTHOMCL366	host_ORTHOMCL2501	sym_ORTHOMCL366	7	0.919055990785341	0	0
host_ORTHOMCL2501__sym_ORTHOMCL37	host_ORTHOMCL2501	sym_ORTHOMCL37	7	0.906737833390944	0	0
host_ORTHOMCL2501__sym_ORTHOMCL421	host_ORTHOMCL2501	sym_ORTHOMCL421	7	0.932496399614022	0	0
host_ORTHOMCL2501__sym_ORTHOMCL469	host_ORTHOMCL2501	sym_ORTHOMCL469	7	0.962465496523453	0	0
host_ORTHOMCL2501__sym_ORTHOMCL48	host_ORTHOMCL2501	sym_ORTHOMCL48	7	0.923486466265821	0	0
host_ORTHOMCL2501__sym_ORTHOMCL497	host_ORTHOMCL2501	sym_ORTHOMCL497	7	0.901433272532334	0	0
host_ORTHOMCL2501__sym_ORTHOMCL86	host_ORTHOMCL2501	sym_ORTHOMCL86	7	0.948552480301122	0	0
host_ORTHOMCL2527__sym_ORTHOMCL108	host_ORTHOMCL2527	sym_ORTHOMCL108	7	0.925215913924309	0	0
host_ORTHOMCL2527__sym_ORTHOMCL200	host_ORTHOMCL2527	sym_ORTHOMCL200	7	0.919225208165224	0	0
host_ORTHOMCL2527__sym_ORTHOMCL24	host_ORTHOMCL2527	sym_ORTHOMCL24	7	0.962397356895573	0	0
host_ORTHOMCL2527__sym_ORTHOMCL280	host_ORTHOMCL2527	sym_ORTHOMCL280	7	0.950430863474048	0	0
host_ORTHOMCL2527__sym_ORTHOMCL370	host_ORTHOMCL2527	sym_ORTHOMCL370	7	0.958030545478995	0	0
host_ORTHOMCL2527__sym_ORTHOMCL403	host_ORTHOMCL2527	sym_ORTHOMCL403	7	0.947385093440654	0	0
host_ORTHOMCL2527__sym_ORTHOMCL408	host_ORTHOMCL2527	sym_ORTHOMCL408	7	0.916583749105506	0	0
host_ORTHOMCL2527__sym_ORTHOMCL414	host_ORTHOMCL2527	sym_ORTHOMCL414	7	0.958941875729195	0	0
host_ORTHOMCL2527__sym_ORTHOMCL419	host_ORTHOMCL2527	sym_ORTHOMCL419	7	0.975404392567482	0	0
host_ORTHOMCL2527__sym_ORTHOMCL478	host_ORTHOMCL2527	sym_ORTHOMCL478	7	0.967066215641627	0	0
host_ORTHOMCL2527__sym_ORTHOMCL492	host_ORTHOMCL2527	sym_ORTHOMCL492	7	0.938580105744595	0	0
host_ORTHOMCL2527__sym_ORTHOMCL505	host_ORTHOMCL2527	sym_ORTHOMCL505	7	0.958851233053131	0	0
host_ORTHOMCL2527__sym_ORTHOMCL519	host_ORTHOMCL2527	sym_ORTHOMCL519	7	0.968712408864779	0	0
host_ORTHOMCL2527__sym_ORTHOMCL538	host_ORTHOMCL2527	sym_ORTHOMCL538	7	0.909043297399174	0	0
host_ORTHOMCL2531__sym_ORTHOMCL166	host_ORTHOMCL2531	sym_ORTHOMCL166	7	0.916977151399472	0	0
host_ORTHOMCL2531__sym_ORTHOMCL220	host_ORTHOMCL2531	sym_ORTHOMCL220	7	0.919102844740431	0	0
host_ORTHOMCL2531__sym_ORTHOMCL223	host_ORTHOMCL2531	sym_ORTHOMCL223	7	0.949856847165147	0	0
host_ORTHOMCL2531__sym_ORTHOMCL226	host_ORTHOMCL2531	sym_ORTHOMCL226	7	0.942133935164536	0	0
host_ORTHOMCL2531__sym_ORTHOMCL227	host_ORTHOMCL2531	sym_ORTHOMCL227	7	0.905881132738402	0	0
host_ORTHOMCL2531__sym_ORTHOMCL267	host_ORTHOMCL2531	sym_ORTHOMCL267	7	0.927957146150304	0	0
host_ORTHOMCL2531__sym_ORTHOMCL287	host_ORTHOMCL2531	sym_ORTHOMCL287	7	0.934637667467876	0	0
host_ORTHOMCL2531__sym_ORTHOMCL305	host_ORTHOMCL2531	sym_ORTHOMCL305	7	0.969281236432982	0	0
host_ORTHOMCL2531__sym_ORTHOMCL359	host_ORTHOMCL2531	sym_ORTHOMCL359	7	0.957847450768731	0	0
host_ORTHOMCL2531__sym_ORTHOMCL415	host_ORTHOMCL2531	sym_ORTHOMCL415	7	0.94628299558102	0	0
host_ORTHOMCL2531__sym_ORTHOMCL416	host_ORTHOMCL2531	sym_ORTHOMCL416	7	0.919963270977394	0	0
host_ORTHOMCL2531__sym_ORTHOMCL431	host_ORTHOMCL2531	sym_ORTHOMCL431	7	0.977400167051377	0	0
host_ORTHOMCL2531__sym_ORTHOMCL453	host_ORTHOMCL2531	sym_ORTHOMCL453	7	0.927957146150304	0	0
host_ORTHOMCL2531__sym_ORTHOMCL457	host_ORTHOMCL2531	sym_ORTHOMCL457	7	0.923486142400633	0	0
host_ORTHOMCL2531__sym_ORTHOMCL480	host_ORTHOMCL2531	sym_ORTHOMCL480	7	0.923940381794922	0	0
host_ORTHOMCL2625__sym_ORTHOMCL104	host_ORTHOMCL2625	sym_ORTHOMCL104	7	0.910411220247876	0	0
host_ORTHOMCL2625__sym_ORTHOMCL106	host_ORTHOMCL2625	sym_ORTHOMCL106	7	0.910411220247876	0	0
host_ORTHOMCL2625__sym_ORTHOMCL107	host_ORTHOMCL2625	sym_ORTHOMCL107	7	0.910411220247876	0	0
host_ORTHOMCL2625__sym_ORTHOMCL125	host_ORTHOMCL2625	sym_ORTHOMCL125	7	0.947207514485663	0	0
host_ORTHOMCL2625__sym_ORTHOMCL134	host_ORTHOMCL2625	sym_ORTHOMCL134	7	0.910411220247876	0	0
host_ORTHOMCL2625__sym_ORTHOMCL137	host_ORTHOMCL2625	sym_ORTHOMCL137	7	0.910411220247876	0	0
host_ORTHOMCL2625__sym_ORTHOMCL139	host_ORTHOMCL2625	sym_ORTHOMCL139	7	0.910411220247876	0	0
host_ORTHOMCL2625__sym_ORTHOMCL148	host_ORTHOMCL2625	sym_ORTHOMCL148	7	0.910411220247876	0	0
host_ORTHOMCL2625__sym_ORTHOMCL15	host_ORTHOMCL2625	sym_ORTHOMCL15	7	0.946771729343596	0	0
host_ORTHOMCL2625__sym_ORTHOMCL159	host_ORTHOMCL2625	sym_ORTHOMCL159	7	0.910411220247876	0	0
host_ORTHOMCL2625__sym_ORTHOMCL172	host_ORTHOMCL2625	sym_ORTHOMCL172	7	0.910411220247876	0	0
host_ORTHOMCL2625__sym_ORTHOMCL175	host_ORTHOMCL2625	sym_ORTHOMCL175	7	0.928590333245127	0	0
host_ORTHOMCL2625__sym_ORTHOMCL181	host_ORTHOMCL2625	sym_ORTHOMCL181	7	0.910411220247876	0	0
host_ORTHOMCL2625__sym_ORTHOMCL19	host_ORTHOMCL2625	sym_ORTHOMCL19	7	0.910411220247876	0	0
host_ORTHOMCL2625__sym_ORTHOMCL230	host_ORTHOMCL2625	sym_ORTHOMCL230	7	0.910411220247876	0	0
host_ORTHOMCL2625__sym_ORTHOMCL241	host_ORTHOMCL2625	sym_ORTHOMCL241	7	0.910411220247876	0	0
host_ORTHOMCL2625__sym_ORTHOMCL245	host_ORTHOMCL2625	sym_ORTHOMCL245	7	0.910411220247876	0	0
host_ORTHOMCL2625__sym_ORTHOMCL253	host_ORTHOMCL2625	sym_ORTHOMCL253	7	0.910411220247876	0	0
host_ORTHOMCL2625__sym_ORTHOMCL303	host_ORTHOMCL2625	sym_ORTHOMCL303	7	0.910411220247876	0	0
host_ORTHOMCL2625__sym_ORTHOMCL321	host_ORTHOMCL2625	sym_ORTHOMCL321	7	0.910411220247876	0	0
host_ORTHOMCL2625__sym_ORTHOMCL330	host_ORTHOMCL2625	sym_ORTHOMCL330	7	0.910411220247876	0	0
host_ORTHOMCL2625__sym_ORTHOMCL341	host_ORTHOMCL2625	sym_ORTHOMCL341	7	0.910411220247876	0	0
host_ORTHOMCL2625__sym_ORTHOMCL347	host_ORTHOMCL2625	sym_ORTHOMCL347	7	0.910411220247876	0	0
host_ORTHOMCL2625__sym_ORTHOMCL351	host_ORTHOMCL2625	sym_ORTHOMCL351	7	0.910411220247876	0	0
host_ORTHOMCL2625__sym_ORTHOMCL353	host_ORTHOMCL2625	sym_ORTHOMCL353	7	0.910411220247876	0	0
host_ORTHOMCL2625__sym_ORTHOMCL354	host_ORTHOMCL2625	sym_ORTHOMCL354	7	0.910411220247876	0	0
host_ORTHOMCL2625__sym_ORTHOMCL417	host_ORTHOMCL2625	sym_ORTHOMCL417	7	0.907144532894466	0	0
host_ORTHOMCL2625__sym_ORTHOMCL42	host_ORTHOMCL2625	sym_ORTHOMCL42	7	0.910411220247876	0	0
host_ORTHOMCL2625__sym_ORTHOMCL427	host_ORTHOMCL2625	sym_ORTHOMCL427	7	0.910411220247876	0	0
host_ORTHOMCL2625__sym_ORTHOMCL455	host_ORTHOMCL2625	sym_ORTHOMCL455	7	0.910411220247876	0	0
host_ORTHOMCL2625__sym_ORTHOMCL456	host_ORTHOMCL2625	sym_ORTHOMCL456	7	0.918321293611686	0	0
host_ORTHOMCL2625__sym_ORTHOMCL460	host_ORTHOMCL2625	sym_ORTHOMCL460	7	0.910411220247876	0	0
host_ORTHOMCL2625__sym_ORTHOMCL484	host_ORTHOMCL2625	sym_ORTHOMCL484	7	0.910411220247876	0	0
host_ORTHOMCL2625__sym_ORTHOMCL494	host_ORTHOMCL2625	sym_ORTHOMCL494	7	0.907259009439668	0	0
host_ORTHOMCL2625__sym_ORTHOMCL506	host_ORTHOMCL2625	sym_ORTHOMCL506	7	0.910411220247876	0	0
host_ORTHOMCL2625__sym_ORTHOMCL531	host_ORTHOMCL2625	sym_ORTHOMCL531	7	0.910411220247876	0	0
host_ORTHOMCL2625__sym_ORTHOMCL64	host_ORTHOMCL2625	sym_ORTHOMCL64	7	0.910411220247876	0	0
host_ORTHOMCL2625__sym_ORTHOMCL76	host_ORTHOMCL2625	sym_ORTHOMCL76	7	0.910411220247876	0	0
host_ORTHOMCL2625__sym_ORTHOMCL81	host_ORTHOMCL2625	sym_ORTHOMCL81	7	0.910411220247876	0	0
host_ORTHOMCL2625__sym_ORTHOMCL82	host_ORTHOMCL2625	sym_ORTHOMCL82	7	0.924946925176146	0	0
host_ORTHOMCL2653__sym_ORTHOMCL104	host_ORTHOMCL2653	sym_ORTHOMCL104	7	0.905204499203841	0	0
host_ORTHOMCL2653__sym_ORTHOMCL106	host_ORTHOMCL2653	sym_ORTHOMCL106	7	0.905204499203841	0	0
host_ORTHOMCL2653__sym_ORTHOMCL107	host_ORTHOMCL2653	sym_ORTHOMCL107	7	0.905204499203841	0	0
host_ORTHOMCL2653__sym_ORTHOMCL125	host_ORTHOMCL2653	sym_ORTHOMCL125	7	0.928861407806694	0	0
host_ORTHOMCL2653__sym_ORTHOMCL134	host_ORTHOMCL2653	sym_ORTHOMCL134	7	0.905204499203841	0	0
host_ORTHOMCL2653__sym_ORTHOMCL137	host_ORTHOMCL2653	sym_ORTHOMCL137	7	0.905204499203841	0	0
host_ORTHOMCL2653__sym_ORTHOMCL139	host_ORTHOMCL2653	sym_ORTHOMCL139	7	0.905204499203841	0	0
host_ORTHOMCL2653__sym_ORTHOMCL148	host_ORTHOMCL2653	sym_ORTHOMCL148	7	0.905204499203841	0	0
host_ORTHOMCL2653__sym_ORTHOMCL15	host_ORTHOMCL2653	sym_ORTHOMCL15	7	0.948977500200104	0	0
host_ORTHOMCL2653__sym_ORTHOMCL159	host_ORTHOMCL2653	sym_ORTHOMCL159	7	0.905204499203841	0	0
host_ORTHOMCL2653__sym_ORTHOMCL172	host_ORTHOMCL2653	sym_ORTHOMCL172	7	0.905204499203841	0	0
host_ORTHOMCL2653__sym_ORTHOMCL175	host_ORTHOMCL2653	sym_ORTHOMCL175	7	0.965009283232393	0	0
host_ORTHOMCL2653__sym_ORTHOMCL181	host_ORTHOMCL2653	sym_ORTHOMCL181	7	0.905204499203841	0	0
host_ORTHOMCL2653__sym_ORTHOMCL19	host_ORTHOMCL2653	sym_ORTHOMCL19	7	0.905204499203841	0	0
host_ORTHOMCL2653__sym_ORTHOMCL230	host_ORTHOMCL2653	sym_ORTHOMCL230	7	0.905204499203841	0	0
host_ORTHOMCL2653__sym_ORTHOMCL232	host_ORTHOMCL2653	sym_ORTHOMCL232	7	0.914099578888391	0	0
host_ORTHOMCL2653__sym_ORTHOMCL241	host_ORTHOMCL2653	sym_ORTHOMCL241	7	0.905204499203841	0	0
host_ORTHOMCL2653__sym_ORTHOMCL245	host_ORTHOMCL2653	sym_ORTHOMCL245	7	0.905204499203841	0	0
host_ORTHOMCL2653__sym_ORTHOMCL253	host_ORTHOMCL2653	sym_ORTHOMCL253	7	0.905204499203841	0	0
host_ORTHOMCL2653__sym_ORTHOMCL303	host_ORTHOMCL2653	sym_ORTHOMCL303	7	0.905204499203841	0	0
host_ORTHOMCL2653__sym_ORTHOMCL321	host_ORTHOMCL2653	sym_ORTHOMCL321	7	0.905204499203841	0	0
host_ORTHOMCL2653__sym_ORTHOMCL330	host_ORTHOMCL2653	sym_ORTHOMCL330	7	0.905204499203841	0	0
host_ORTHOMCL2653__sym_ORTHOMCL341	host_ORTHOMCL2653	sym_ORTHOMCL341	7	0.905204499203841	0	0
host_ORTHOMCL2653__sym_ORTHOMCL347	host_ORTHOMCL2653	sym_ORTHOMCL347	7	0.905204499203841	0	0
host_ORTHOMCL2653__sym_ORTHOMCL351	host_ORTHOMCL2653	sym_ORTHOMCL351	7	0.905204499203841	0	0
host_ORTHOMCL2653__sym_ORTHOMCL353	host_ORTHOMCL2653	sym_ORTHOMCL353	7	0.905204499203841	0	0
host_ORTHOMCL2653__sym_ORTHOMCL354	host_ORTHOMCL2653	sym_ORTHOMCL354	7	0.905204499203841	0	0
host_ORTHOMCL2653__sym_ORTHOMCL380	host_ORTHOMCL2653	sym_ORTHOMCL380	7	0.939033432140819	0	0
host_ORTHOMCL2653__sym_ORTHOMCL42	host_ORTHOMCL2653	sym_ORTHOMCL42	7	0.905204499203841	0	0
host_ORTHOMCL2653__sym_ORTHOMCL427	host_ORTHOMCL2653	sym_ORTHOMCL427	7	0.905204499203841	0	0
host_ORTHOMCL2653__sym_ORTHOMCL455	host_ORTHOMCL2653	sym_ORTHOMCL455	7	0.905204499203841	0	0
host_ORTHOMCL2653__sym_ORTHOMCL460	host_ORTHOMCL2653	sym_ORTHOMCL460	7	0.905204499203841	0	0
host_ORTHOMCL2653__sym_ORTHOMCL473	host_ORTHOMCL2653	sym_ORTHOMCL473	7	0.94694610063136	0	0
host_ORTHOMCL2653__sym_ORTHOMCL484	host_ORTHOMCL2653	sym_ORTHOMCL484	7	0.905204499203841	0	0
host_ORTHOMCL2653__sym_ORTHOMCL506	host_ORTHOMCL2653	sym_ORTHOMCL506	7	0.905204499203841	0	0
host_ORTHOMCL2653__sym_ORTHOMCL522	host_ORTHOMCL2653	sym_ORTHOMCL522	7	0.931698897740309	0	0
host_ORTHOMCL2653__sym_ORTHOMCL531	host_ORTHOMCL2653	sym_ORTHOMCL531	7	0.905204499203841	0	0
host_ORTHOMCL2653__sym_ORTHOMCL64	host_ORTHOMCL2653	sym_ORTHOMCL64	7	0.905204499203841	0	0
host_ORTHOMCL2653__sym_ORTHOMCL76	host_ORTHOMCL2653	sym_ORTHOMCL76	7	0.905204499203841	0	0
host_ORTHOMCL2653__sym_ORTHOMCL81	host_ORTHOMCL2653	sym_ORTHOMCL81	7	0.905204499203841	0	0
host_ORTHOMCL2653__sym_ORTHOMCL82	host_ORTHOMCL2653	sym_ORTHOMCL82	7	0.906098031755195	0	0
host_ORTHOMCL2674__sym_ORTHOMCL104	host_ORTHOMCL2674	sym_ORTHOMCL104	7	0.942368093128171	0	0
host_ORTHOMCL2674__sym_ORTHOMCL106	host_ORTHOMCL2674	sym_ORTHOMCL106	7	0.942368093128171	0	0
host_ORTHOMCL2674__sym_ORTHOMCL107	host_ORTHOMCL2674	sym_ORTHOMCL107	7	0.942368093128171	0	0
host_ORTHOMCL2674__sym_ORTHOMCL134	host_ORTHOMCL2674	sym_ORTHOMCL134	7	0.942368093128171	0	0
host_ORTHOMCL2674__sym_ORTHOMCL137	host_ORTHOMCL2674	sym_ORTHOMCL137	7	0.942368093128171	0	0
host_ORTHOMCL2674__sym_ORTHOMCL139	host_ORTHOMCL2674	sym_ORTHOMCL139	7	0.942368093128171	0	0
host_ORTHOMCL2674__sym_ORTHOMCL148	host_ORTHOMCL2674	sym_ORTHOMCL148	7	0.942368093128171	0	0
host_ORTHOMCL2674__sym_ORTHOMCL15	host_ORTHOMCL2674	sym_ORTHOMCL15	7	0.914671881110665	0	0
host_ORTHOMCL2674__sym_ORTHOMCL159	host_ORTHOMCL2674	sym_ORTHOMCL159	7	0.942368093128171	0	0
host_ORTHOMCL2674__sym_ORTHOMCL172	host_ORTHOMCL2674	sym_ORTHOMCL172	7	0.942368093128171	0	0
host_ORTHOMCL2674__sym_ORTHOMCL175	host_ORTHOMCL2674	sym_ORTHOMCL175	7	0.931018201795357	0	0
host_ORTHOMCL2674__sym_ORTHOMCL181	host_ORTHOMCL2674	sym_ORTHOMCL181	7	0.942368093128171	0	0
host_ORTHOMCL2674__sym_ORTHOMCL19	host_ORTHOMCL2674	sym_ORTHOMCL19	7	0.942368093128171	0	0
host_ORTHOMCL2674__sym_ORTHOMCL202	host_ORTHOMCL2674	sym_ORTHOMCL202	7	0.925486456413898	0	0
host_ORTHOMCL2674__sym_ORTHOMCL230	host_ORTHOMCL2674	sym_ORTHOMCL230	7	0.942368093128171	0	0
host_ORTHOMCL2674__sym_ORTHOMCL241	host_ORTHOMCL2674	sym_ORTHOMCL241	7	0.942368093128171	0	0
host_ORTHOMCL2674__sym_ORTHOMCL245	host_ORTHOMCL2674	sym_ORTHOMCL245	7	0.942368093128171	0	0
host_ORTHOMCL2674__sym_ORTHOMCL253	host_ORTHOMCL2674	sym_ORTHOMCL253	7	0.942368093128171	0	0
host_ORTHOMCL2674__sym_ORTHOMCL303	host_ORTHOMCL2674	sym_ORTHOMCL303	7	0.942368093128171	0	0
host_ORTHOMCL2674__sym_ORTHOMCL321	host_ORTHOMCL2674	sym_ORTHOMCL321	7	0.942368093128171	0	0
host_ORTHOMCL2674__sym_ORTHOMCL330	host_ORTHOMCL2674	sym_ORTHOMCL330	7	0.942368093128171	0	0
host_ORTHOMCL2674__sym_ORTHOMCL341	host_ORTHOMCL2674	sym_ORTHOMCL341	7	0.942368093128171	0	0
host_ORTHOMCL2674__sym_ORTHOMCL347	host_ORTHOMCL2674	sym_ORTHOMCL347	7	0.942368093128171	0	0
host_ORTHOMCL2674__sym_ORTHOMCL351	host_ORTHOMCL2674	sym_ORTHOMCL351	7	0.942368093128171	0	0
host_ORTHOMCL2674__sym_ORTHOMCL353	host_ORTHOMCL2674	sym_ORTHOMCL353	7	0.942368093128171	0	0
host_ORTHOMCL2674__sym_ORTHOMCL354	host_ORTHOMCL2674	sym_ORTHOMCL354	7	0.942368093128171	0	0
host_ORTHOMCL2674__sym_ORTHOMCL42	host_ORTHOMCL2674	sym_ORTHOMCL42	7	0.942368093128171	0	0
host_ORTHOMCL2674__sym_ORTHOMCL427	host_ORTHOMCL2674	sym_ORTHOMCL427	7	0.942368093128171	0	0
host_ORTHOMCL2674__sym_ORTHOMCL455	host_ORTHOMCL2674	sym_ORTHOMCL455	7	0.942368093128171	0	0
host_ORTHOMCL2674__sym_ORTHOMCL460	host_ORTHOMCL2674	sym_ORTHOMCL460	7	0.942368093128171	0	0
host_ORTHOMCL2674__sym_ORTHOMCL484	host_ORTHOMCL2674	sym_ORTHOMCL484	7	0.942368093128171	0	0
host_ORTHOMCL2674__sym_ORTHOMCL506	host_ORTHOMCL2674	sym_ORTHOMCL506	7	0.942368093128171	0	0
host_ORTHOMCL2674__sym_ORTHOMCL531	host_ORTHOMCL2674	sym_ORTHOMCL531	7	0.942368093128171	0	0
host_ORTHOMCL2674__sym_ORTHOMCL64	host_ORTHOMCL2674	sym_ORTHOMCL64	7	0.942368093128171	0	0
host_ORTHOMCL2674__sym_ORTHOMCL76	host_ORTHOMCL2674	sym_ORTHOMCL76	7	0.942368093128171	0	0
host_ORTHOMCL2674__sym_ORTHOMCL81	host_ORTHOMCL2674	sym_ORTHOMCL81	7	0.942368093128171	0	0
host_ORTHOMCL2763__sym_ORTHOMCL223	host_ORTHOMCL2763	sym_ORTHOMCL223	7	0.915506530159998	0	0
host_ORTHOMCL2763__sym_ORTHOMCL226	host_ORTHOMCL2763	sym_ORTHOMCL226	7	0.91756354636635	0	0
host_ORTHOMCL2763__sym_ORTHOMCL227	host_ORTHOMCL2763	sym_ORTHOMCL227	7	0.975358408997096	0	0
host_ORTHOMCL2763__sym_ORTHOMCL267	host_ORTHOMCL2763	sym_ORTHOMCL267	7	0.964587014311609	0	0
host_ORTHOMCL2763__sym_ORTHOMCL283	host_ORTHOMCL2763	sym_ORTHOMCL283	7	0.95254849896811	0	0
host_ORTHOMCL2763__sym_ORTHOMCL287	host_ORTHOMCL2763	sym_ORTHOMCL287	7	0.971443181849233	0	0
host_ORTHOMCL2763__sym_ORTHOMCL305	host_ORTHOMCL2763	sym_ORTHOMCL305	7	0.935239719476423	0	0
host_ORTHOMCL2763__sym_ORTHOMCL316	host_ORTHOMCL2763	sym_ORTHOMCL316	7	0.918752091064579	0	0
host_ORTHOMCL2763__sym_ORTHOMCL359	host_ORTHOMCL2763	sym_ORTHOMCL359	7	0.937943734211013	0	0
host_ORTHOMCL2763__sym_ORTHOMCL415	host_ORTHOMCL2763	sym_ORTHOMCL415	7	0.944822676038494	0	0
host_ORTHOMCL2763__sym_ORTHOMCL416	host_ORTHOMCL2763	sym_ORTHOMCL416	7	0.956352628456401	0	0
host_ORTHOMCL2763__sym_ORTHOMCL431	host_ORTHOMCL2763	sym_ORTHOMCL431	7	0.930904748806076	0	0
host_ORTHOMCL2763__sym_ORTHOMCL453	host_ORTHOMCL2763	sym_ORTHOMCL453	7	0.964587014311609	0	0
host_ORTHOMCL2763__sym_ORTHOMCL457	host_ORTHOMCL2763	sym_ORTHOMCL457	7	0.940236000631303	0	0
host_ORTHOMCL2763__sym_ORTHOMCL480	host_ORTHOMCL2763	sym_ORTHOMCL480	7	0.917308677770621	0	0
host_ORTHOMCL2809__sym_ORTHOMCL104	host_ORTHOMCL2809	sym_ORTHOMCL104	7	0.921006191289919	0	0
host_ORTHOMCL2809__sym_ORTHOMCL106	host_ORTHOMCL2809	sym_ORTHOMCL106	7	0.921006191289919	0	0
host_ORTHOMCL2809__sym_ORTHOMCL107	host_ORTHOMCL2809	sym_ORTHOMCL107	7	0.921006191289919	0	0
host_ORTHOMCL2809__sym_ORTHOMCL125	host_ORTHOMCL2809	sym_ORTHOMCL125	7	0.926226023475054	0	0
host_ORTHOMCL2809__sym_ORTHOMCL134	host_ORTHOMCL2809	sym_ORTHOMCL134	7	0.921006191289919	0	0
host_ORTHOMCL2809__sym_ORTHOMCL137	host_ORTHOMCL2809	sym_ORTHOMCL137	7	0.921006191289919	0	0
host_ORTHOMCL2809__sym_ORTHOMCL139	host_ORTHOMCL2809	sym_ORTHOMCL139	7	0.921006191289919	0	0
host_ORTHOMCL2809__sym_ORTHOMCL148	host_ORTHOMCL2809	sym_ORTHOMCL148	7	0.921006191289919	0	0
host_ORTHOMCL2809__sym_ORTHOMCL15	host_ORTHOMCL2809	sym_ORTHOMCL15	7	0.942667294089248	0	0
host_ORTHOMCL2809__sym_ORTHOMCL159	host_ORTHOMCL2809	sym_ORTHOMCL159	7	0.921006191289919	0	0
host_ORTHOMCL2809__sym_ORTHOMCL172	host_ORTHOMCL2809	sym_ORTHOMCL172	7	0.921006191289919	0	0
host_ORTHOMCL2809__sym_ORTHOMCL175	host_ORTHOMCL2809	sym_ORTHOMCL175	7	0.958239647600437	0	0
host_ORTHOMCL2809__sym_ORTHOMCL181	host_ORTHOMCL2809	sym_ORTHOMCL181	7	0.921006191289919	0	0
host_ORTHOMCL2809__sym_ORTHOMCL19	host_ORTHOMCL2809	sym_ORTHOMCL19	7	0.921006191289919	0	0
host_ORTHOMCL2809__sym_ORTHOMCL230	host_ORTHOMCL2809	sym_ORTHOMCL230	7	0.921006191289919	0	0
host_ORTHOMCL2809__sym_ORTHOMCL241	host_ORTHOMCL2809	sym_ORTHOMCL241	7	0.921006191289919	0	0
host_ORTHOMCL2809__sym_ORTHOMCL245	host_ORTHOMCL2809	sym_ORTHOMCL245	7	0.921006191289919	0	0
host_ORTHOMCL2809__sym_ORTHOMCL253	host_ORTHOMCL2809	sym_ORTHOMCL253	7	0.921006191289919	0	0
host_ORTHOMCL2809__sym_ORTHOMCL303	host_ORTHOMCL2809	sym_ORTHOMCL303	7	0.921006191289919	0	0
host_ORTHOMCL2809__sym_ORTHOMCL321	host_ORTHOMCL2809	sym_ORTHOMCL321	7	0.921006191289919	0	0
host_ORTHOMCL2809__sym_ORTHOMCL330	host_ORTHOMCL2809	sym_ORTHOMCL330	7	0.921006191289919	0	0
host_ORTHOMCL2809__sym_ORTHOMCL341	host_ORTHOMCL2809	sym_ORTHOMCL341	7	0.921006191289919	0	0
host_ORTHOMCL2809__sym_ORTHOMCL347	host_ORTHOMCL2809	sym_ORTHOMCL347	7	0.921006191289919	0	0
host_ORTHOMCL2809__sym_ORTHOMCL351	host_ORTHOMCL2809	sym_ORTHOMCL351	7	0.921006191289919	0	0
host_ORTHOMCL2809__sym_ORTHOMCL353	host_ORTHOMCL2809	sym_ORTHOMCL353	7	0.921006191289919	0	0
host_ORTHOMCL2809__sym_ORTHOMCL354	host_ORTHOMCL2809	sym_ORTHOMCL354	7	0.921006191289919	0	0
host_ORTHOMCL2809__sym_ORTHOMCL42	host_ORTHOMCL2809	sym_ORTHOMCL42	7	0.921006191289919	0	0
host_ORTHOMCL2809__sym_ORTHOMCL427	host_ORTHOMCL2809	sym_ORTHOMCL427	7	0.921006191289919	0	0
host_ORTHOMCL2809__sym_ORTHOMCL455	host_ORTHOMCL2809	sym_ORTHOMCL455	7	0.921006191289919	0	0
host_ORTHOMCL2809__sym_ORTHOMCL460	host_ORTHOMCL2809	sym_ORTHOMCL460	7	0.921006191289919	0	0
host_ORTHOMCL2809__sym_ORTHOMCL473	host_ORTHOMCL2809	sym_ORTHOMCL473	7	0.957577991445567	0	0
host_ORTHOMCL2809__sym_ORTHOMCL484	host_ORTHOMCL2809	sym_ORTHOMCL484	7	0.921006191289919	0	0
host_ORTHOMCL2809__sym_ORTHOMCL506	host_ORTHOMCL2809	sym_ORTHOMCL506	7	0.921006191289919	0	0
host_ORTHOMCL2809__sym_ORTHOMCL522	host_ORTHOMCL2809	sym_ORTHOMCL522	7	0.955899199348276	0	0
host_ORTHOMCL2809__sym_ORTHOMCL531	host_ORTHOMCL2809	sym_ORTHOMCL531	7	0.921006191289919	0	0
host_ORTHOMCL2809__sym_ORTHOMCL64	host_ORTHOMCL2809	sym_ORTHOMCL64	7	0.921006191289919	0	0
host_ORTHOMCL2809__sym_ORTHOMCL76	host_ORTHOMCL2809	sym_ORTHOMCL76	7	0.921006191289919	0	0
host_ORTHOMCL2809__sym_ORTHOMCL81	host_ORTHOMCL2809	sym_ORTHOMCL81	7	0.921006191289919	0	0
host_ORTHOMCL2809__sym_ORTHOMCL82	host_ORTHOMCL2809	sym_ORTHOMCL82	7	0.902384390677643	0	0
host_ORTHOMCL2809__sym_ORTHOMCL91	host_ORTHOMCL2809	sym_ORTHOMCL91	7	0.902315478246952	0	0
host_ORTHOMCL2819__sym_ORTHOMCL103	host_ORTHOMCL2819	sym_ORTHOMCL103	7	0.94063280987276	0	0
host_ORTHOMCL2819__sym_ORTHOMCL104	host_ORTHOMCL2819	sym_ORTHOMCL104	7	0.926277944293373	0	0
host_ORTHOMCL2819__sym_ORTHOMCL106	host_ORTHOMCL2819	sym_ORTHOMCL106	7	0.926277944293373	0	0
host_ORTHOMCL2819__sym_ORTHOMCL107	host_ORTHOMCL2819	sym_ORTHOMCL107	7	0.926277944293373	0	0
host_ORTHOMCL2819__sym_ORTHOMCL125	host_ORTHOMCL2819	sym_ORTHOMCL125	7	0.906248984145119	0	0
host_ORTHOMCL2819__sym_ORTHOMCL134	host_ORTHOMCL2819	sym_ORTHOMCL134	7	0.926277944293373	0	0
host_ORTHOMCL2819__sym_ORTHOMCL137	host_ORTHOMCL2819	sym_ORTHOMCL137	7	0.926277944293373	0	0
host_ORTHOMCL2819__sym_ORTHOMCL139	host_ORTHOMCL2819	sym_ORTHOMCL139	7	0.926277944293373	0	0
host_ORTHOMCL2819__sym_ORTHOMCL148	host_ORTHOMCL2819	sym_ORTHOMCL148	7	0.926277944293373	0	0
host_ORTHOMCL2819__sym_ORTHOMCL15	host_ORTHOMCL2819	sym_ORTHOMCL15	7	0.936134533736901	0	0
host_ORTHOMCL2819__sym_ORTHOMCL159	host_ORTHOMCL2819	sym_ORTHOMCL159	7	0.926277944293373	0	0
host_ORTHOMCL2819__sym_ORTHOMCL172	host_ORTHOMCL2819	sym_ORTHOMCL172	7	0.926277944293373	0	0
host_ORTHOMCL2819__sym_ORTHOMCL181	host_ORTHOMCL2819	sym_ORTHOMCL181	7	0.926277944293373	0	0
host_ORTHOMCL2819__sym_ORTHOMCL19	host_ORTHOMCL2819	sym_ORTHOMCL19	7	0.926277944293373	0	0
host_ORTHOMCL2819__sym_ORTHOMCL202	host_ORTHOMCL2819	sym_ORTHOMCL202	7	0.928380620968657	0	0
host_ORTHOMCL2819__sym_ORTHOMCL230	host_ORTHOMCL2819	sym_ORTHOMCL230	7	0.926277944293373	0	0
host_ORTHOMCL2819__sym_ORTHOMCL241	host_ORTHOMCL2819	sym_ORTHOMCL241	7	0.926277944293373	0	0
host_ORTHOMCL2819__sym_ORTHOMCL245	host_ORTHOMCL2819	sym_ORTHOMCL245	7	0.926277944293373	0	0
host_ORTHOMCL2819__sym_ORTHOMCL253	host_ORTHOMCL2819	sym_ORTHOMCL253	7	0.926277944293373	0	0
host_ORTHOMCL2819__sym_ORTHOMCL303	host_ORTHOMCL2819	sym_ORTHOMCL303	7	0.926277944293373	0	0
host_ORTHOMCL2819__sym_ORTHOMCL321	host_ORTHOMCL2819	sym_ORTHOMCL321	7	0.926277944293373	0	0
host_ORTHOMCL2819__sym_ORTHOMCL330	host_ORTHOMCL2819	sym_ORTHOMCL330	7	0.926277944293373	0	0
host_ORTHOMCL2819__sym_ORTHOMCL341	host_ORTHOMCL2819	sym_ORTHOMCL341	7	0.926277944293373	0	0
host_ORTHOMCL2819__sym_ORTHOMCL347	host_ORTHOMCL2819	sym_ORTHOMCL347	7	0.926277944293373	0	0
host_ORTHOMCL2819__sym_ORTHOMCL351	host_ORTHOMCL2819	sym_ORTHOMCL351	7	0.926277944293373	0	0
host_ORTHOMCL2819__sym_ORTHOMCL353	host_ORTHOMCL2819	sym_ORTHOMCL353	7	0.926277944293373	0	0
host_ORTHOMCL2819__sym_ORTHOMCL354	host_ORTHOMCL2819	sym_ORTHOMCL354	7	0.926277944293373	0	0
host_ORTHOMCL2819__sym_ORTHOMCL42	host_ORTHOMCL2819	sym_ORTHOMCL42	7	0.926277944293373	0	0
host_ORTHOMCL2819__sym_ORTHOMCL427	host_ORTHOMCL2819	sym_ORTHOMCL427	7	0.926277944293373	0	0
host_ORTHOMCL2819__sym_ORTHOMCL455	host_ORTHOMCL2819	sym_ORTHOMCL455	7	0.926277944293373	0	0
host_ORTHOMCL2819__sym_ORTHOMCL460	host_ORTHOMCL2819	sym_ORTHOMCL460	7	0.926277944293373	0	0
host_ORTHOMCL2819__sym_ORTHOMCL484	host_ORTHOMCL2819	sym_ORTHOMCL484	7	0.926277944293373	0	0
host_ORTHOMCL2819__sym_ORTHOMCL506	host_ORTHOMCL2819	sym_ORTHOMCL506	7	0.926277944293373	0	0
host_ORTHOMCL2819__sym_ORTHOMCL531	host_ORTHOMCL2819	sym_ORTHOMCL531	7	0.926277944293373	0	0
host_ORTHOMCL2819__sym_ORTHOMCL64	host_ORTHOMCL2819	sym_ORTHOMCL64	7	0.926277944293373	0	0
host_ORTHOMCL2819__sym_ORTHOMCL75	host_ORTHOMCL2819	sym_ORTHOMCL75	7	0.931054453841519	0	0
host_ORTHOMCL2819__sym_ORTHOMCL76	host_ORTHOMCL2819	sym_ORTHOMCL76	7	0.926277944293373	0	0
host_ORTHOMCL2819__sym_ORTHOMCL81	host_ORTHOMCL2819	sym_ORTHOMCL81	7	0.926277944293373	0	0
host_ORTHOMCL2819__sym_ORTHOMCL82	host_ORTHOMCL2819	sym_ORTHOMCL82	7	0.926364083164011	0	0
host_ORTHOMCL2819__sym_ORTHOMCL91	host_ORTHOMCL2819	sym_ORTHOMCL91	7	0.902478502972851	0	0
host_ORTHOMCL2828__sym_ORTHOMCL108	host_ORTHOMCL2828	sym_ORTHOMCL108	7	0.96026045424739	0	0
host_ORTHOMCL2828__sym_ORTHOMCL24	host_ORTHOMCL2828	sym_ORTHOMCL24	7	0.976547705436982	0	0
host_ORTHOMCL2828__sym_ORTHOMCL280	host_ORTHOMCL2828	sym_ORTHOMCL280	7	0.972750179135607	0	0
host_ORTHOMCL2828__sym_ORTHOMCL370	host_ORTHOMCL2828	sym_ORTHOMCL370	7	0.975426372882998	0	0
host_ORTHOMCL2828__sym_ORTHOMCL403	host_ORTHOMCL2828	sym_ORTHOMCL403	7	0.971487928175684	0	0
host_ORTHOMCL2828__sym_ORTHOMCL408	host_ORTHOMCL2828	sym_ORTHOMCL408	7	0.927609321963655	0	0
host_ORTHOMCL2828__sym_ORTHOMCL414	host_ORTHOMCL2828	sym_ORTHOMCL414	7	0.94633585280559	0	0
host_ORTHOMCL2828__sym_ORTHOMCL419	host_ORTHOMCL2828	sym_ORTHOMCL419	7	0.975657297148939	0	0
host_ORTHOMCL2828__sym_ORTHOMCL447	host_ORTHOMCL2828	sym_ORTHOMCL447	7	0.91528479051177	0	0
host_ORTHOMCL2828__sym_ORTHOMCL478	host_ORTHOMCL2828	sym_ORTHOMCL478	7	0.954694276676688	0	0
host_ORTHOMCL2828__sym_ORTHOMCL492	host_ORTHOMCL2828	sym_ORTHOMCL492	7	0.917889275331628	0	0
host_ORTHOMCL2828__sym_ORTHOMCL505	host_ORTHOMCL2828	sym_ORTHOMCL505	7	0.932223840120376	0	0
host_ORTHOMCL2828__sym_ORTHOMCL519	host_ORTHOMCL2828	sym_ORTHOMCL519	7	0.977294214377543	0	0
host_ORTHOMCL2828__sym_ORTHOMCL538	host_ORTHOMCL2828	sym_ORTHOMCL538	7	0.913418571715003	0	0
host_ORTHOMCL2867__sym_ORTHOMCL104	host_ORTHOMCL2867	sym_ORTHOMCL104	7	0.902618847973144	0	0
host_ORTHOMCL2867__sym_ORTHOMCL106	host_ORTHOMCL2867	sym_ORTHOMCL106	7	0.902618847973144	0	0
host_ORTHOMCL2867__sym_ORTHOMCL107	host_ORTHOMCL2867	sym_ORTHOMCL107	7	0.902618847973144	0	0
host_ORTHOMCL2867__sym_ORTHOMCL134	host_ORTHOMCL2867	sym_ORTHOMCL134	7	0.902618847973144	0	0
host_ORTHOMCL2867__sym_ORTHOMCL137	host_ORTHOMCL2867	sym_ORTHOMCL137	7	0.902618847973144	0	0
host_ORTHOMCL2867__sym_ORTHOMCL139	host_ORTHOMCL2867	sym_ORTHOMCL139	7	0.902618847973144	0	0
host_ORTHOMCL2867__sym_ORTHOMCL148	host_ORTHOMCL2867	sym_ORTHOMCL148	7	0.902618847973144	0	0
host_ORTHOMCL2867__sym_ORTHOMCL159	host_ORTHOMCL2867	sym_ORTHOMCL159	7	0.902618847973144	0	0
host_ORTHOMCL2867__sym_ORTHOMCL172	host_ORTHOMCL2867	sym_ORTHOMCL172	7	0.902618847973144	0	0
host_ORTHOMCL2867__sym_ORTHOMCL175	host_ORTHOMCL2867	sym_ORTHOMCL175	7	0.944216223563078	0	0
host_ORTHOMCL2867__sym_ORTHOMCL181	host_ORTHOMCL2867	sym_ORTHOMCL181	7	0.902618847973144	0	0
host_ORTHOMCL2867__sym_ORTHOMCL19	host_ORTHOMCL2867	sym_ORTHOMCL19	7	0.902618847973144	0	0
host_ORTHOMCL2867__sym_ORTHOMCL230	host_ORTHOMCL2867	sym_ORTHOMCL230	7	0.902618847973144	0	0
host_ORTHOMCL2867__sym_ORTHOMCL241	host_ORTHOMCL2867	sym_ORTHOMCL241	7	0.902618847973144	0	0
host_ORTHOMCL2867__sym_ORTHOMCL245	host_ORTHOMCL2867	sym_ORTHOMCL245	7	0.902618847973144	0	0
host_ORTHOMCL2867__sym_ORTHOMCL253	host_ORTHOMCL2867	sym_ORTHOMCL253	7	0.902618847973144	0	0
host_ORTHOMCL2867__sym_ORTHOMCL303	host_ORTHOMCL2867	sym_ORTHOMCL303	7	0.902618847973144	0	0
host_ORTHOMCL2867__sym_ORTHOMCL321	host_ORTHOMCL2867	sym_ORTHOMCL321	7	0.902618847973144	0	0
host_ORTHOMCL2867__sym_ORTHOMCL330	host_ORTHOMCL2867	sym_ORTHOMCL330	7	0.902618847973144	0	0
host_ORTHOMCL2867__sym_ORTHOMCL341	host_ORTHOMCL2867	sym_ORTHOMCL341	7	0.902618847973144	0	0
host_ORTHOMCL2867__sym_ORTHOMCL347	host_ORTHOMCL2867	sym_ORTHOMCL347	7	0.902618847973144	0	0
host_ORTHOMCL2867__sym_ORTHOMCL351	host_ORTHOMCL2867	sym_ORTHOMCL351	7	0.902618847973144	0	0
host_ORTHOMCL2867__sym_ORTHOMCL353	host_ORTHOMCL2867	sym_ORTHOMCL353	7	0.902618847973144	0	0
host_ORTHOMCL2867__sym_ORTHOMCL354	host_ORTHOMCL2867	sym_ORTHOMCL354	7	0.902618847973144	0	0
host_ORTHOMCL2867__sym_ORTHOMCL42	host_ORTHOMCL2867	sym_ORTHOMCL42	7	0.902618847973144	0	0
host_ORTHOMCL2867__sym_ORTHOMCL427	host_ORTHOMCL2867	sym_ORTHOMCL427	7	0.902618847973144	0	0
host_ORTHOMCL2867__sym_ORTHOMCL455	host_ORTHOMCL2867	sym_ORTHOMCL455	7	0.902618847973144	0	0
host_ORTHOMCL2867__sym_ORTHOMCL460	host_ORTHOMCL2867	sym_ORTHOMCL460	7	0.902618847973144	0	0
host_ORTHOMCL2867__sym_ORTHOMCL484	host_ORTHOMCL2867	sym_ORTHOMCL484	7	0.902618847973144	0	0
host_ORTHOMCL2867__sym_ORTHOMCL506	host_ORTHOMCL2867	sym_ORTHOMCL506	7	0.902618847973144	0	0
host_ORTHOMCL2867__sym_ORTHOMCL531	host_ORTHOMCL2867	sym_ORTHOMCL531	7	0.902618847973144	0	0
host_ORTHOMCL2867__sym_ORTHOMCL64	host_ORTHOMCL2867	sym_ORTHOMCL64	7	0.902618847973144	0	0
host_ORTHOMCL2867__sym_ORTHOMCL76	host_ORTHOMCL2867	sym_ORTHOMCL76	7	0.902618847973144	0	0
host_ORTHOMCL2867__sym_ORTHOMCL81	host_ORTHOMCL2867	sym_ORTHOMCL81	7	0.902618847973144	0	0
host_ORTHOMCL2877__sym_ORTHOMCL104	host_ORTHOMCL2877	sym_ORTHOMCL104	7	0.923606253854971	0	0
host_ORTHOMCL2877__sym_ORTHOMCL106	host_ORTHOMCL2877	sym_ORTHOMCL106	7	0.923606253854971	0	0
host_ORTHOMCL2877__sym_ORTHOMCL107	host_ORTHOMCL2877	sym_ORTHOMCL107	7	0.923606253854971	0	0
host_ORTHOMCL2877__sym_ORTHOMCL125	host_ORTHOMCL2877	sym_ORTHOMCL125	7	0.914462481726234	0	0
host_ORTHOMCL2877__sym_ORTHOMCL134	host_ORTHOMCL2877	sym_ORTHOMCL134	7	0.923606253854971	0	0
host_ORTHOMCL2877__sym_ORTHOMCL137	host_ORTHOMCL2877	sym_ORTHOMCL137	7	0.923606253854971	0	0
host_ORTHOMCL2877__sym_ORTHOMCL139	host_ORTHOMCL2877	sym_ORTHOMCL139	7	0.923606253854971	0	0
host_ORTHOMCL2877__sym_ORTHOMCL148	host_ORTHOMCL2877	sym_ORTHOMCL148	7	0.923606253854971	0	0
host_ORTHOMCL2877__sym_ORTHOMCL15	host_ORTHOMCL2877	sym_ORTHOMCL15	7	0.920948073174881	0	0
host_ORTHOMCL2877__sym_ORTHOMCL159	host_ORTHOMCL2877	sym_ORTHOMCL159	7	0.923606253854971	0	0
host_ORTHOMCL2877__sym_ORTHOMCL172	host_ORTHOMCL2877	sym_ORTHOMCL172	7	0.923606253854971	0	0
host_ORTHOMCL2877__sym_ORTHOMCL175	host_ORTHOMCL2877	sym_ORTHOMCL175	7	0.914709120247166	0	0
host_ORTHOMCL2877__sym_ORTHOMCL181	host_ORTHOMCL2877	sym_ORTHOMCL181	7	0.923606253854971	0	0
host_ORTHOMCL2877__sym_ORTHOMCL19	host_ORTHOMCL2877	sym_ORTHOMCL19	7	0.923606253854971	0	0
host_ORTHOMCL2877__sym_ORTHOMCL230	host_ORTHOMCL2877	sym_ORTHOMCL230	7	0.923606253854971	0	0
host_ORTHOMCL2877__sym_ORTHOMCL241	host_ORTHOMCL2877	sym_ORTHOMCL241	7	0.923606253854971	0	0
host_ORTHOMCL2877__sym_ORTHOMCL245	host_ORTHOMCL2877	sym_ORTHOMCL245	7	0.923606253854971	0	0
host_ORTHOMCL2877__sym_ORTHOMCL253	host_ORTHOMCL2877	sym_ORTHOMCL253	7	0.923606253854971	0	0
host_ORTHOMCL2877__sym_ORTHOMCL303	host_ORTHOMCL2877	sym_ORTHOMCL303	7	0.923606253854971	0	0
host_ORTHOMCL2877__sym_ORTHOMCL321	host_ORTHOMCL2877	sym_ORTHOMCL321	7	0.923606253854971	0	0
host_ORTHOMCL2877__sym_ORTHOMCL330	host_ORTHOMCL2877	sym_ORTHOMCL330	7	0.923606253854971	0	0
host_ORTHOMCL2877__sym_ORTHOMCL341	host_ORTHOMCL2877	sym_ORTHOMCL341	7	0.923606253854971	0	0
host_ORTHOMCL2877__sym_ORTHOMCL347	host_ORTHOMCL2877	sym_ORTHOMCL347	7	0.923606253854971	0	0
host_ORTHOMCL2877__sym_ORTHOMCL351	host_ORTHOMCL2877	sym_ORTHOMCL351	7	0.923606253854971	0	0
host_ORTHOMCL2877__sym_ORTHOMCL353	host_ORTHOMCL2877	sym_ORTHOMCL353	7	0.923606253854971	0	0
host_ORTHOMCL2877__sym_ORTHOMCL354	host_ORTHOMCL2877	sym_ORTHOMCL354	7	0.923606253854971	0	0
host_ORTHOMCL2877__sym_ORTHOMCL42	host_ORTHOMCL2877	sym_ORTHOMCL42	7	0.923606253854971	0	0
host_ORTHOMCL2877__sym_ORTHOMCL427	host_ORTHOMCL2877	sym_ORTHOMCL427	7	0.923606253854971	0	0
host_ORTHOMCL2877__sym_ORTHOMCL455	host_ORTHOMCL2877	sym_ORTHOMCL455	7	0.923606253854971	0	0
host_ORTHOMCL2877__sym_ORTHOMCL460	host_ORTHOMCL2877	sym_ORTHOMCL460	7	0.923606253854971	0	0
host_ORTHOMCL2877__sym_ORTHOMCL484	host_ORTHOMCL2877	sym_ORTHOMCL484	7	0.923606253854971	0	0
host_ORTHOMCL2877__sym_ORTHOMCL506	host_ORTHOMCL2877	sym_ORTHOMCL506	7	0.923606253854971	0	0
host_ORTHOMCL2877__sym_ORTHOMCL531	host_ORTHOMCL2877	sym_ORTHOMCL531	7	0.923606253854971	0	0
host_ORTHOMCL2877__sym_ORTHOMCL64	host_ORTHOMCL2877	sym_ORTHOMCL64	7	0.923606253854971	0	0
host_ORTHOMCL2877__sym_ORTHOMCL76	host_ORTHOMCL2877	sym_ORTHOMCL76	7	0.923606253854971	0	0
host_ORTHOMCL2877__sym_ORTHOMCL81	host_ORTHOMCL2877	sym_ORTHOMCL81	7	0.923606253854971	0	0
host_ORTHOMCL2877__sym_ORTHOMCL91	host_ORTHOMCL2877	sym_ORTHOMCL91	7	0.903787729632655	0	0
host_ORTHOMCL2910__sym_ORTHOMCL104	host_ORTHOMCL2910	sym_ORTHOMCL104	7	0.916281594332123	0	0
host_ORTHOMCL2910__sym_ORTHOMCL106	host_ORTHOMCL2910	sym_ORTHOMCL106	7	0.916281594332123	0	0
host_ORTHOMCL2910__sym_ORTHOMCL107	host_ORTHOMCL2910	sym_ORTHOMCL107	7	0.916281594332123	0	0
host_ORTHOMCL2910__sym_ORTHOMCL125	host_ORTHOMCL2910	sym_ORTHOMCL125	7	0.917731166465392	0	0
host_ORTHOMCL2910__sym_ORTHOMCL134	host_ORTHOMCL2910	sym_ORTHOMCL134	7	0.916281594332123	0	0
host_ORTHOMCL2910__sym_ORTHOMCL137	host_ORTHOMCL2910	sym_ORTHOMCL137	7	0.916281594332123	0	0
host_ORTHOMCL2910__sym_ORTHOMCL139	host_ORTHOMCL2910	sym_ORTHOMCL139	7	0.916281594332123	0	0
host_ORTHOMCL2910__sym_ORTHOMCL148	host_ORTHOMCL2910	sym_ORTHOMCL148	7	0.916281594332123	0	0
host_ORTHOMCL2910__sym_ORTHOMCL15	host_ORTHOMCL2910	sym_ORTHOMCL15	7	0.926909163534929	0	0
host_ORTHOMCL2910__sym_ORTHOMCL159	host_ORTHOMCL2910	sym_ORTHOMCL159	7	0.916281594332123	0	0
host_ORTHOMCL2910__sym_ORTHOMCL172	host_ORTHOMCL2910	sym_ORTHOMCL172	7	0.916281594332123	0	0
host_ORTHOMCL2910__sym_ORTHOMCL175	host_ORTHOMCL2910	sym_ORTHOMCL175	7	0.932014780364736	0	0
host_ORTHOMCL2910__sym_ORTHOMCL181	host_ORTHOMCL2910	sym_ORTHOMCL181	7	0.916281594332123	0	0
host_ORTHOMCL2910__sym_ORTHOMCL19	host_ORTHOMCL2910	sym_ORTHOMCL19	7	0.916281594332123	0	0
host_ORTHOMCL2910__sym_ORTHOMCL230	host_ORTHOMCL2910	sym_ORTHOMCL230	7	0.916281594332123	0	0
host_ORTHOMCL2910__sym_ORTHOMCL241	host_ORTHOMCL2910	sym_ORTHOMCL241	7	0.916281594332123	0	0
host_ORTHOMCL2910__sym_ORTHOMCL245	host_ORTHOMCL2910	sym_ORTHOMCL245	7	0.916281594332123	0	0
host_ORTHOMCL2910__sym_ORTHOMCL253	host_ORTHOMCL2910	sym_ORTHOMCL253	7	0.916281594332123	0	0
host_ORTHOMCL2910__sym_ORTHOMCL303	host_ORTHOMCL2910	sym_ORTHOMCL303	7	0.916281594332123	0	0
host_ORTHOMCL2910__sym_ORTHOMCL321	host_ORTHOMCL2910	sym_ORTHOMCL321	7	0.916281594332123	0	0
host_ORTHOMCL2910__sym_ORTHOMCL330	host_ORTHOMCL2910	sym_ORTHOMCL330	7	0.916281594332123	0	0
host_ORTHOMCL2910__sym_ORTHOMCL341	host_ORTHOMCL2910	sym_ORTHOMCL341	7	0.916281594332123	0	0
host_ORTHOMCL2910__sym_ORTHOMCL347	host_ORTHOMCL2910	sym_ORTHOMCL347	7	0.916281594332123	0	0
host_ORTHOMCL2910__sym_ORTHOMCL351	host_ORTHOMCL2910	sym_ORTHOMCL351	7	0.916281594332123	0	0
host_ORTHOMCL2910__sym_ORTHOMCL353	host_ORTHOMCL2910	sym_ORTHOMCL353	7	0.916281594332123	0	0
host_ORTHOMCL2910__sym_ORTHOMCL354	host_ORTHOMCL2910	sym_ORTHOMCL354	7	0.916281594332123	0	0
host_ORTHOMCL2910__sym_ORTHOMCL42	host_ORTHOMCL2910	sym_ORTHOMCL42	7	0.916281594332123	0	0
host_ORTHOMCL2910__sym_ORTHOMCL427	host_ORTHOMCL2910	sym_ORTHOMCL427	7	0.916281594332123	0	0
host_ORTHOMCL2910__sym_ORTHOMCL455	host_ORTHOMCL2910	sym_ORTHOMCL455	7	0.916281594332123	0	0
host_ORTHOMCL2910__sym_ORTHOMCL460	host_ORTHOMCL2910	sym_ORTHOMCL460	7	0.916281594332123	0	0
host_ORTHOMCL2910__sym_ORTHOMCL473	host_ORTHOMCL2910	sym_ORTHOMCL473	7	0.901099576793788	0	0
host_ORTHOMCL2910__sym_ORTHOMCL484	host_ORTHOMCL2910	sym_ORTHOMCL484	7	0.916281594332123	0	0
host_ORTHOMCL2910__sym_ORTHOMCL506	host_ORTHOMCL2910	sym_ORTHOMCL506	7	0.916281594332123	0	0
host_ORTHOMCL2910__sym_ORTHOMCL531	host_ORTHOMCL2910	sym_ORTHOMCL531	7	0.916281594332123	0	0
host_ORTHOMCL2910__sym_ORTHOMCL64	host_ORTHOMCL2910	sym_ORTHOMCL64	7	0.916281594332123	0	0
host_ORTHOMCL2910__sym_ORTHOMCL76	host_ORTHOMCL2910	sym_ORTHOMCL76	7	0.916281594332123	0	0
host_ORTHOMCL2910__sym_ORTHOMCL81	host_ORTHOMCL2910	sym_ORTHOMCL81	7	0.916281594332123	0	0
host_ORTHOMCL2993__sym_ORTHOMCL104	host_ORTHOMCL2993	sym_ORTHOMCL104	7	0.911171696961279	0	0
host_ORTHOMCL2993__sym_ORTHOMCL106	host_ORTHOMCL2993	sym_ORTHOMCL106	7	0.911171696961279	0	0
host_ORTHOMCL2993__sym_ORTHOMCL107	host_ORTHOMCL2993	sym_ORTHOMCL107	7	0.911171696961279	0	0
host_ORTHOMCL2993__sym_ORTHOMCL125	host_ORTHOMCL2993	sym_ORTHOMCL125	7	0.91883459698627	0	0
host_ORTHOMCL2993__sym_ORTHOMCL134	host_ORTHOMCL2993	sym_ORTHOMCL134	7	0.911171696961279	0	0
host_ORTHOMCL2993__sym_ORTHOMCL137	host_ORTHOMCL2993	sym_ORTHOMCL137	7	0.911171696961279	0	0
host_ORTHOMCL2993__sym_ORTHOMCL139	host_ORTHOMCL2993	sym_ORTHOMCL139	7	0.911171696961279	0	0
host_ORTHOMCL2993__sym_ORTHOMCL148	host_ORTHOMCL2993	sym_ORTHOMCL148	7	0.911171696961279	0	0
host_ORTHOMCL2993__sym_ORTHOMCL15	host_ORTHOMCL2993	sym_ORTHOMCL15	7	0.929270248923287	0	0
host_ORTHOMCL2993__sym_ORTHOMCL159	host_ORTHOMCL2993	sym_ORTHOMCL159	7	0.911171696961279	0	0
host_ORTHOMCL2993__sym_ORTHOMCL172	host_ORTHOMCL2993	sym_ORTHOMCL172	7	0.911171696961279	0	0
host_ORTHOMCL2993__sym_ORTHOMCL175	host_ORTHOMCL2993	sym_ORTHOMCL175	7	0.959210998286796	0	0
host_ORTHOMCL2993__sym_ORTHOMCL181	host_ORTHOMCL2993	sym_ORTHOMCL181	7	0.911171696961279	0	0
host_ORTHOMCL2993__sym_ORTHOMCL19	host_ORTHOMCL2993	sym_ORTHOMCL19	7	0.911171696961279	0	0
host_ORTHOMCL2993__sym_ORTHOMCL230	host_ORTHOMCL2993	sym_ORTHOMCL230	7	0.911171696961279	0	0
host_ORTHOMCL2993__sym_ORTHOMCL241	host_ORTHOMCL2993	sym_ORTHOMCL241	7	0.911171696961279	0	0
host_ORTHOMCL2993__sym_ORTHOMCL245	host_ORTHOMCL2993	sym_ORTHOMCL245	7	0.911171696961279	0	0
host_ORTHOMCL2993__sym_ORTHOMCL253	host_ORTHOMCL2993	sym_ORTHOMCL253	7	0.911171696961279	0	0
host_ORTHOMCL2993__sym_ORTHOMCL303	host_ORTHOMCL2993	sym_ORTHOMCL303	7	0.911171696961279	0	0
host_ORTHOMCL2993__sym_ORTHOMCL321	host_ORTHOMCL2993	sym_ORTHOMCL321	7	0.911171696961279	0	0
host_ORTHOMCL2993__sym_ORTHOMCL330	host_ORTHOMCL2993	sym_ORTHOMCL330	7	0.911171696961279	0	0
host_ORTHOMCL2993__sym_ORTHOMCL341	host_ORTHOMCL2993	sym_ORTHOMCL341	7	0.911171696961279	0	0
host_ORTHOMCL2993__sym_ORTHOMCL347	host_ORTHOMCL2993	sym_ORTHOMCL347	7	0.911171696961279	0	0
host_ORTHOMCL2993__sym_ORTHOMCL351	host_ORTHOMCL2993	sym_ORTHOMCL351	7	0.911171696961279	0	0
host_ORTHOMCL2993__sym_ORTHOMCL353	host_ORTHOMCL2993	sym_ORTHOMCL353	7	0.911171696961279	0	0
host_ORTHOMCL2993__sym_ORTHOMCL354	host_ORTHOMCL2993	sym_ORTHOMCL354	7	0.911171696961279	0	0
host_ORTHOMCL2993__sym_ORTHOMCL380	host_ORTHOMCL2993	sym_ORTHOMCL380	7	0.903545558389753	0	0
host_ORTHOMCL2993__sym_ORTHOMCL42	host_ORTHOMCL2993	sym_ORTHOMCL42	7	0.911171696961279	0	0
host_ORTHOMCL2993__sym_ORTHOMCL427	host_ORTHOMCL2993	sym_ORTHOMCL427	7	0.911171696961279	0	0
host_ORTHOMCL2993__sym_ORTHOMCL455	host_ORTHOMCL2993	sym_ORTHOMCL455	7	0.911171696961279	0	0
host_ORTHOMCL2993__sym_ORTHOMCL460	host_ORTHOMCL2993	sym_ORTHOMCL460	7	0.911171696961279	0	0
host_ORTHOMCL2993__sym_ORTHOMCL473	host_ORTHOMCL2993	sym_ORTHOMCL473	7	0.924534039196923	0	0
host_ORTHOMCL2993__sym_ORTHOMCL484	host_ORTHOMCL2993	sym_ORTHOMCL484	7	0.911171696961279	0	0
host_ORTHOMCL2993__sym_ORTHOMCL506	host_ORTHOMCL2993	sym_ORTHOMCL506	7	0.911171696961279	0	0
host_ORTHOMCL2993__sym_ORTHOMCL522	host_ORTHOMCL2993	sym_ORTHOMCL522	7	0.925638800387144	0	0
host_ORTHOMCL2993__sym_ORTHOMCL531	host_ORTHOMCL2993	sym_ORTHOMCL531	7	0.911171696961279	0	0
host_ORTHOMCL2993__sym_ORTHOMCL64	host_ORTHOMCL2993	sym_ORTHOMCL64	7	0.911171696961279	0	0
host_ORTHOMCL2993__sym_ORTHOMCL76	host_ORTHOMCL2993	sym_ORTHOMCL76	7	0.911171696961279	0	0
host_ORTHOMCL2993__sym_ORTHOMCL81	host_ORTHOMCL2993	sym_ORTHOMCL81	7	0.911171696961279	0	0
host_ORTHOMCL3001__sym_ORTHOMCL104	host_ORTHOMCL3001	sym_ORTHOMCL104	7	0.902974341718955	0	0
host_ORTHOMCL3001__sym_ORTHOMCL106	host_ORTHOMCL3001	sym_ORTHOMCL106	7	0.902974341718955	0	0
host_ORTHOMCL3001__sym_ORTHOMCL107	host_ORTHOMCL3001	sym_ORTHOMCL107	7	0.902974341718955	0	0
host_ORTHOMCL3001__sym_ORTHOMCL125	host_ORTHOMCL3001	sym_ORTHOMCL125	7	0.935091876188071	0	0
host_ORTHOMCL3001__sym_ORTHOMCL134	host_ORTHOMCL3001	sym_ORTHOMCL134	7	0.902974341718955	0	0
host_ORTHOMCL3001__sym_ORTHOMCL137	host_ORTHOMCL3001	sym_ORTHOMCL137	7	0.902974341718955	0	0
host_ORTHOMCL3001__sym_ORTHOMCL139	host_ORTHOMCL3001	sym_ORTHOMCL139	7	0.902974341718955	0	0
host_ORTHOMCL3001__sym_ORTHOMCL148	host_ORTHOMCL3001	sym_ORTHOMCL148	7	0.902974341718955	0	0
host_ORTHOMCL3001__sym_ORTHOMCL15	host_ORTHOMCL3001	sym_ORTHOMCL15	7	0.940165863303437	0	0
host_ORTHOMCL3001__sym_ORTHOMCL159	host_ORTHOMCL3001	sym_ORTHOMCL159	7	0.902974341718955	0	0
host_ORTHOMCL3001__sym_ORTHOMCL172	host_ORTHOMCL3001	sym_ORTHOMCL172	7	0.902974341718955	0	0
host_ORTHOMCL3001__sym_ORTHOMCL175	host_ORTHOMCL3001	sym_ORTHOMCL175	7	0.94032371448328	0	0
host_ORTHOMCL3001__sym_ORTHOMCL181	host_ORTHOMCL3001	sym_ORTHOMCL181	7	0.902974341718955	0	0
host_ORTHOMCL3001__sym_ORTHOMCL19	host_ORTHOMCL3001	sym_ORTHOMCL19	7	0.902974341718955	0	0
host_ORTHOMCL3001__sym_ORTHOMCL230	host_ORTHOMCL3001	sym_ORTHOMCL230	7	0.902974341718955	0	0
host_ORTHOMCL3001__sym_ORTHOMCL241	host_ORTHOMCL3001	sym_ORTHOMCL241	7	0.902974341718955	0	0
host_ORTHOMCL3001__sym_ORTHOMCL245	host_ORTHOMCL3001	sym_ORTHOMCL245	7	0.902974341718955	0	0
host_ORTHOMCL3001__sym_ORTHOMCL253	host_ORTHOMCL3001	sym_ORTHOMCL253	7	0.902974341718955	0	0
host_ORTHOMCL3001__sym_ORTHOMCL303	host_ORTHOMCL3001	sym_ORTHOMCL303	7	0.902974341718955	0	0
host_ORTHOMCL3001__sym_ORTHOMCL321	host_ORTHOMCL3001	sym_ORTHOMCL321	7	0.902974341718955	0	0
host_ORTHOMCL3001__sym_ORTHOMCL330	host_ORTHOMCL3001	sym_ORTHOMCL330	7	0.902974341718955	0	0
host_ORTHOMCL3001__sym_ORTHOMCL341	host_ORTHOMCL3001	sym_ORTHOMCL341	7	0.902974341718955	0	0
host_ORTHOMCL3001__sym_ORTHOMCL347	host_ORTHOMCL3001	sym_ORTHOMCL347	7	0.902974341718955	0	0
host_ORTHOMCL3001__sym_ORTHOMCL351	host_ORTHOMCL3001	sym_ORTHOMCL351	7	0.902974341718955	0	0
host_ORTHOMCL3001__sym_ORTHOMCL353	host_ORTHOMCL3001	sym_ORTHOMCL353	7	0.902974341718955	0	0
host_ORTHOMCL3001__sym_ORTHOMCL354	host_ORTHOMCL3001	sym_ORTHOMCL354	7	0.902974341718955	0	0
host_ORTHOMCL3001__sym_ORTHOMCL380	host_ORTHOMCL3001	sym_ORTHOMCL380	7	0.914703547799108	0	0
host_ORTHOMCL3001__sym_ORTHOMCL42	host_ORTHOMCL3001	sym_ORTHOMCL42	7	0.902974341718955	0	0
host_ORTHOMCL3001__sym_ORTHOMCL427	host_ORTHOMCL3001	sym_ORTHOMCL427	7	0.902974341718955	0	0
host_ORTHOMCL3001__sym_ORTHOMCL455	host_ORTHOMCL3001	sym_ORTHOMCL455	7	0.902974341718955	0	0
host_ORTHOMCL3001__sym_ORTHOMCL460	host_ORTHOMCL3001	sym_ORTHOMCL460	7	0.902974341718955	0	0
host_ORTHOMCL3001__sym_ORTHOMCL473	host_ORTHOMCL3001	sym_ORTHOMCL473	7	0.931935719064484	0	0
host_ORTHOMCL3001__sym_ORTHOMCL484	host_ORTHOMCL3001	sym_ORTHOMCL484	7	0.902974341718955	0	0
host_ORTHOMCL3001__sym_ORTHOMCL506	host_ORTHOMCL3001	sym_ORTHOMCL506	7	0.902974341718955	0	0
host_ORTHOMCL3001__sym_ORTHOMCL531	host_ORTHOMCL3001	sym_ORTHOMCL531	7	0.902974341718955	0	0
host_ORTHOMCL3001__sym_ORTHOMCL64	host_ORTHOMCL3001	sym_ORTHOMCL64	7	0.902974341718955	0	0
host_ORTHOMCL3001__sym_ORTHOMCL76	host_ORTHOMCL3001	sym_ORTHOMCL76	7	0.902974341718955	0	0
host_ORTHOMCL3001__sym_ORTHOMCL81	host_ORTHOMCL3001	sym_ORTHOMCL81	7	0.902974341718955	0	0
host_ORTHOMCL3010__sym_ORTHOMCL104	host_ORTHOMCL3010	sym_ORTHOMCL104	7	0.900006341550029	0	0
host_ORTHOMCL3010__sym_ORTHOMCL106	host_ORTHOMCL3010	sym_ORTHOMCL106	7	0.900006341550029	0	0
host_ORTHOMCL3010__sym_ORTHOMCL107	host_ORTHOMCL3010	sym_ORTHOMCL107	7	0.900006341550029	0	0
host_ORTHOMCL3010__sym_ORTHOMCL134	host_ORTHOMCL3010	sym_ORTHOMCL134	7	0.900006341550029	0	0
host_ORTHOMCL3010__sym_ORTHOMCL137	host_ORTHOMCL3010	sym_ORTHOMCL137	7	0.900006341550029	0	0
host_ORTHOMCL3010__sym_ORTHOMCL139	host_ORTHOMCL3010	sym_ORTHOMCL139	7	0.900006341550029	0	0
host_ORTHOMCL3010__sym_ORTHOMCL148	host_ORTHOMCL3010	sym_ORTHOMCL148	7	0.900006341550029	0	0
host_ORTHOMCL3010__sym_ORTHOMCL159	host_ORTHOMCL3010	sym_ORTHOMCL159	7	0.900006341550029	0	0
host_ORTHOMCL3010__sym_ORTHOMCL172	host_ORTHOMCL3010	sym_ORTHOMCL172	7	0.900006341550029	0	0
host_ORTHOMCL3010__sym_ORTHOMCL175	host_ORTHOMCL3010	sym_ORTHOMCL175	7	0.903711717251497	0	0
host_ORTHOMCL3010__sym_ORTHOMCL181	host_ORTHOMCL3010	sym_ORTHOMCL181	7	0.900006341550029	0	0
host_ORTHOMCL3010__sym_ORTHOMCL19	host_ORTHOMCL3010	sym_ORTHOMCL19	7	0.900006341550029	0	0
host_ORTHOMCL3010__sym_ORTHOMCL230	host_ORTHOMCL3010	sym_ORTHOMCL230	7	0.900006341550029	0	0
host_ORTHOMCL3010__sym_ORTHOMCL241	host_ORTHOMCL3010	sym_ORTHOMCL241	7	0.900006341550029	0	0
host_ORTHOMCL3010__sym_ORTHOMCL245	host_ORTHOMCL3010	sym_ORTHOMCL245	7	0.900006341550029	0	0
host_ORTHOMCL3010__sym_ORTHOMCL253	host_ORTHOMCL3010	sym_ORTHOMCL253	7	0.900006341550029	0	0
host_ORTHOMCL3010__sym_ORTHOMCL303	host_ORTHOMCL3010	sym_ORTHOMCL303	7	0.900006341550029	0	0
host_ORTHOMCL3010__sym_ORTHOMCL321	host_ORTHOMCL3010	sym_ORTHOMCL321	7	0.900006341550029	0	0
host_ORTHOMCL3010__sym_ORTHOMCL330	host_ORTHOMCL3010	sym_ORTHOMCL330	7	0.900006341550029	0	0
host_ORTHOMCL3010__sym_ORTHOMCL341	host_ORTHOMCL3010	sym_ORTHOMCL341	7	0.900006341550029	0	0
host_ORTHOMCL3010__sym_ORTHOMCL347	host_ORTHOMCL3010	sym_ORTHOMCL347	7	0.900006341550029	0	0
host_ORTHOMCL3010__sym_ORTHOMCL351	host_ORTHOMCL3010	sym_ORTHOMCL351	7	0.900006341550029	0	0
host_ORTHOMCL3010__sym_ORTHOMCL353	host_ORTHOMCL3010	sym_ORTHOMCL353	7	0.900006341550029	0	0
host_ORTHOMCL3010__sym_ORTHOMCL354	host_ORTHOMCL3010	sym_ORTHOMCL354	7	0.900006341550029	0	0
host_ORTHOMCL3010__sym_ORTHOMCL42	host_ORTHOMCL3010	sym_ORTHOMCL42	7	0.900006341550029	0	0
host_ORTHOMCL3010__sym_ORTHOMCL427	host_ORTHOMCL3010	sym_ORTHOMCL427	7	0.900006341550029	0	0
host_ORTHOMCL3010__sym_ORTHOMCL455	host_ORTHOMCL3010	sym_ORTHOMCL455	7	0.900006341550029	0	0
host_ORTHOMCL3010__sym_ORTHOMCL460	host_ORTHOMCL3010	sym_ORTHOMCL460	7	0.900006341550029	0	0
host_ORTHOMCL3010__sym_ORTHOMCL484	host_ORTHOMCL3010	sym_ORTHOMCL484	7	0.900006341550029	0	0
host_ORTHOMCL3010__sym_ORTHOMCL506	host_ORTHOMCL3010	sym_ORTHOMCL506	7	0.900006341550029	0	0
host_ORTHOMCL3010__sym_ORTHOMCL531	host_ORTHOMCL3010	sym_ORTHOMCL531	7	0.900006341550029	0	0
host_ORTHOMCL3010__sym_ORTHOMCL64	host_ORTHOMCL3010	sym_ORTHOMCL64	7	0.900006341550029	0	0
host_ORTHOMCL3010__sym_ORTHOMCL76	host_ORTHOMCL3010	sym_ORTHOMCL76	7	0.900006341550029	0	0
host_ORTHOMCL3010__sym_ORTHOMCL81	host_ORTHOMCL3010	sym_ORTHOMCL81	7	0.900006341550029	0	0
host_ORTHOMCL3012__sym_ORTHOMCL104	host_ORTHOMCL3012	sym_ORTHOMCL104	7	0.904585118882818	0	0
host_ORTHOMCL3012__sym_ORTHOMCL106	host_ORTHOMCL3012	sym_ORTHOMCL106	7	0.904585118882818	0	0
host_ORTHOMCL3012__sym_ORTHOMCL107	host_ORTHOMCL3012	sym_ORTHOMCL107	7	0.904585118882818	0	0
host_ORTHOMCL3012__sym_ORTHOMCL125	host_ORTHOMCL3012	sym_ORTHOMCL125	7	0.910689863885974	0	0
host_ORTHOMCL3012__sym_ORTHOMCL134	host_ORTHOMCL3012	sym_ORTHOMCL134	7	0.904585118882818	0	0
host_ORTHOMCL3012__sym_ORTHOMCL137	host_ORTHOMCL3012	sym_ORTHOMCL137	7	0.904585118882818	0	0
host_ORTHOMCL3012__sym_ORTHOMCL139	host_ORTHOMCL3012	sym_ORTHOMCL139	7	0.904585118882818	0	0
host_ORTHOMCL3012__sym_ORTHOMCL148	host_ORTHOMCL3012	sym_ORTHOMCL148	7	0.904585118882818	0	0
host_ORTHOMCL3012__sym_ORTHOMCL15	host_ORTHOMCL3012	sym_ORTHOMCL15	7	0.915548148519049	0	0
host_ORTHOMCL3012__sym_ORTHOMCL159	host_ORTHOMCL3012	sym_ORTHOMCL159	7	0.904585118882818	0	0
host_ORTHOMCL3012__sym_ORTHOMCL172	host_ORTHOMCL3012	sym_ORTHOMCL172	7	0.904585118882818	0	0
host_ORTHOMCL3012__sym_ORTHOMCL175	host_ORTHOMCL3012	sym_ORTHOMCL175	7	0.936971962160639	0	0
host_ORTHOMCL3012__sym_ORTHOMCL181	host_ORTHOMCL3012	sym_ORTHOMCL181	7	0.904585118882818	0	0
host_ORTHOMCL3012__sym_ORTHOMCL19	host_ORTHOMCL3012	sym_ORTHOMCL19	7	0.904585118882818	0	0
host_ORTHOMCL3012__sym_ORTHOMCL230	host_ORTHOMCL3012	sym_ORTHOMCL230	7	0.904585118882818	0	0
host_ORTHOMCL3012__sym_ORTHOMCL241	host_ORTHOMCL3012	sym_ORTHOMCL241	7	0.904585118882818	0	0
host_ORTHOMCL3012__sym_ORTHOMCL245	host_ORTHOMCL3012	sym_ORTHOMCL245	7	0.904585118882818	0	0
host_ORTHOMCL3012__sym_ORTHOMCL253	host_ORTHOMCL3012	sym_ORTHOMCL253	7	0.904585118882818	0	0
host_ORTHOMCL3012__sym_ORTHOMCL303	host_ORTHOMCL3012	sym_ORTHOMCL303	7	0.904585118882818	0	0
host_ORTHOMCL3012__sym_ORTHOMCL321	host_ORTHOMCL3012	sym_ORTHOMCL321	7	0.904585118882818	0	0
host_ORTHOMCL3012__sym_ORTHOMCL330	host_ORTHOMCL3012	sym_ORTHOMCL330	7	0.904585118882818	0	0
host_ORTHOMCL3012__sym_ORTHOMCL341	host_ORTHOMCL3012	sym_ORTHOMCL341	7	0.904585118882818	0	0
host_ORTHOMCL3012__sym_ORTHOMCL347	host_ORTHOMCL3012	sym_ORTHOMCL347	7	0.904585118882818	0	0
host_ORTHOMCL3012__sym_ORTHOMCL351	host_ORTHOMCL3012	sym_ORTHOMCL351	7	0.904585118882818	0	0
host_ORTHOMCL3012__sym_ORTHOMCL353	host_ORTHOMCL3012	sym_ORTHOMCL353	7	0.904585118882818	0	0
host_ORTHOMCL3012__sym_ORTHOMCL354	host_ORTHOMCL3012	sym_ORTHOMCL354	7	0.904585118882818	0	0
host_ORTHOMCL3012__sym_ORTHOMCL42	host_ORTHOMCL3012	sym_ORTHOMCL42	7	0.904585118882818	0	0
host_ORTHOMCL3012__sym_ORTHOMCL427	host_ORTHOMCL3012	sym_ORTHOMCL427	7	0.904585118882818	0	0
host_ORTHOMCL3012__sym_ORTHOMCL455	host_ORTHOMCL3012	sym_ORTHOMCL455	7	0.904585118882818	0	0
host_ORTHOMCL3012__sym_ORTHOMCL460	host_ORTHOMCL3012	sym_ORTHOMCL460	7	0.904585118882818	0	0
host_ORTHOMCL3012__sym_ORTHOMCL473	host_ORTHOMCL3012	sym_ORTHOMCL473	7	0.922370467631595	0	0
host_ORTHOMCL3012__sym_ORTHOMCL484	host_ORTHOMCL3012	sym_ORTHOMCL484	7	0.904585118882818	0	0
host_ORTHOMCL3012__sym_ORTHOMCL506	host_ORTHOMCL3012	sym_ORTHOMCL506	7	0.904585118882818	0	0
host_ORTHOMCL3012__sym_ORTHOMCL522	host_ORTHOMCL3012	sym_ORTHOMCL522	7	0.911255987985975	0	0
host_ORTHOMCL3012__sym_ORTHOMCL531	host_ORTHOMCL3012	sym_ORTHOMCL531	7	0.904585118882818	0	0
host_ORTHOMCL3012__sym_ORTHOMCL64	host_ORTHOMCL3012	sym_ORTHOMCL64	7	0.904585118882818	0	0
host_ORTHOMCL3012__sym_ORTHOMCL76	host_ORTHOMCL3012	sym_ORTHOMCL76	7	0.904585118882818	0	0
host_ORTHOMCL3012__sym_ORTHOMCL81	host_ORTHOMCL3012	sym_ORTHOMCL81	7	0.904585118882818	0	0
host_ORTHOMCL3044__sym_ORTHOMCL104	host_ORTHOMCL3044	sym_ORTHOMCL104	7	0.91900938135057	0	0
host_ORTHOMCL3044__sym_ORTHOMCL106	host_ORTHOMCL3044	sym_ORTHOMCL106	7	0.91900938135057	0	0
host_ORTHOMCL3044__sym_ORTHOMCL107	host_ORTHOMCL3044	sym_ORTHOMCL107	7	0.91900938135057	0	0
host_ORTHOMCL3044__sym_ORTHOMCL125	host_ORTHOMCL3044	sym_ORTHOMCL125	7	0.91343259241284	0	0
host_ORTHOMCL3044__sym_ORTHOMCL134	host_ORTHOMCL3044	sym_ORTHOMCL134	7	0.91900938135057	0	0
host_ORTHOMCL3044__sym_ORTHOMCL137	host_ORTHOMCL3044	sym_ORTHOMCL137	7	0.91900938135057	0	0
host_ORTHOMCL3044__sym_ORTHOMCL139	host_ORTHOMCL3044	sym_ORTHOMCL139	7	0.91900938135057	0	0
host_ORTHOMCL3044__sym_ORTHOMCL148	host_ORTHOMCL3044	sym_ORTHOMCL148	7	0.91900938135057	0	0
host_ORTHOMCL3044__sym_ORTHOMCL15	host_ORTHOMCL3044	sym_ORTHOMCL15	7	0.938325107684748	0	0
host_ORTHOMCL3044__sym_ORTHOMCL159	host_ORTHOMCL3044	sym_ORTHOMCL159	7	0.91900938135057	0	0
host_ORTHOMCL3044__sym_ORTHOMCL172	host_ORTHOMCL3044	sym_ORTHOMCL172	7	0.91900938135057	0	0
host_ORTHOMCL3044__sym_ORTHOMCL175	host_ORTHOMCL3044	sym_ORTHOMCL175	7	0.977270474327688	0	0
host_ORTHOMCL3044__sym_ORTHOMCL181	host_ORTHOMCL3044	sym_ORTHOMCL181	7	0.91900938135057	0	0
host_ORTHOMCL3044__sym_ORTHOMCL19	host_ORTHOMCL3044	sym_ORTHOMCL19	7	0.91900938135057	0	0
host_ORTHOMCL3044__sym_ORTHOMCL230	host_ORTHOMCL3044	sym_ORTHOMCL230	7	0.91900938135057	0	0
host_ORTHOMCL3044__sym_ORTHOMCL241	host_ORTHOMCL3044	sym_ORTHOMCL241	7	0.91900938135057	0	0
host_ORTHOMCL3044__sym_ORTHOMCL245	host_ORTHOMCL3044	sym_ORTHOMCL245	7	0.91900938135057	0	0
host_ORTHOMCL3044__sym_ORTHOMCL253	host_ORTHOMCL3044	sym_ORTHOMCL253	7	0.91900938135057	0	0
host_ORTHOMCL3044__sym_ORTHOMCL303	host_ORTHOMCL3044	sym_ORTHOMCL303	7	0.91900938135057	0	0
host_ORTHOMCL3044__sym_ORTHOMCL321	host_ORTHOMCL3044	sym_ORTHOMCL321	7	0.91900938135057	0	0
host_ORTHOMCL3044__sym_ORTHOMCL330	host_ORTHOMCL3044	sym_ORTHOMCL330	7	0.91900938135057	0	0
host_ORTHOMCL3044__sym_ORTHOMCL341	host_ORTHOMCL3044	sym_ORTHOMCL341	7	0.91900938135057	0	0
host_ORTHOMCL3044__sym_ORTHOMCL347	host_ORTHOMCL3044	sym_ORTHOMCL347	7	0.91900938135057	0	0
host_ORTHOMCL3044__sym_ORTHOMCL351	host_ORTHOMCL3044	sym_ORTHOMCL351	7	0.91900938135057	0	0
host_ORTHOMCL3044__sym_ORTHOMCL353	host_ORTHOMCL3044	sym_ORTHOMCL353	7	0.91900938135057	0	0
host_ORTHOMCL3044__sym_ORTHOMCL354	host_ORTHOMCL3044	sym_ORTHOMCL354	7	0.91900938135057	0	0
host_ORTHOMCL3044__sym_ORTHOMCL380	host_ORTHOMCL3044	sym_ORTHOMCL380	7	0.905040868888328	0	0
host_ORTHOMCL3044__sym_ORTHOMCL42	host_ORTHOMCL3044	sym_ORTHOMCL42	7	0.91900938135057	0	0
host_ORTHOMCL3044__sym_ORTHOMCL427	host_ORTHOMCL3044	sym_ORTHOMCL427	7	0.91900938135057	0	0
host_ORTHOMCL3044__sym_ORTHOMCL455	host_ORTHOMCL3044	sym_ORTHOMCL455	7	0.91900938135057	0	0
host_ORTHOMCL3044__sym_ORTHOMCL456	host_ORTHOMCL3044	sym_ORTHOMCL456	7	0.910514209917726	0	0
host_ORTHOMCL3044__sym_ORTHOMCL460	host_ORTHOMCL3044	sym_ORTHOMCL460	7	0.91900938135057	0	0
host_ORTHOMCL3044__sym_ORTHOMCL484	host_ORTHOMCL3044	sym_ORTHOMCL484	7	0.91900938135057	0	0
host_ORTHOMCL3044__sym_ORTHOMCL506	host_ORTHOMCL3044	sym_ORTHOMCL506	7	0.91900938135057	0	0
host_ORTHOMCL3044__sym_ORTHOMCL512	host_ORTHOMCL3044	sym_ORTHOMCL512	7	0.907552949135084	0	0
host_ORTHOMCL3044__sym_ORTHOMCL531	host_ORTHOMCL3044	sym_ORTHOMCL531	7	0.91900938135057	0	0
host_ORTHOMCL3044__sym_ORTHOMCL64	host_ORTHOMCL3044	sym_ORTHOMCL64	7	0.91900938135057	0	0
host_ORTHOMCL3044__sym_ORTHOMCL76	host_ORTHOMCL3044	sym_ORTHOMCL76	7	0.91900938135057	0	0
host_ORTHOMCL3044__sym_ORTHOMCL81	host_ORTHOMCL3044	sym_ORTHOMCL81	7	0.91900938135057	0	0
host_ORTHOMCL3075__sym_ORTHOMCL121	host_ORTHOMCL3075	sym_ORTHOMCL121	7	0.978911148967518	0	0
host_ORTHOMCL3075__sym_ORTHOMCL123	host_ORTHOMCL3075	sym_ORTHOMCL123	7	0.946908887359696	0	0
host_ORTHOMCL3075__sym_ORTHOMCL165	host_ORTHOMCL3075	sym_ORTHOMCL165	7	0.900138721611126	0	0
host_ORTHOMCL3075__sym_ORTHOMCL20	host_ORTHOMCL3075	sym_ORTHOMCL20	7	0.912799479891763	0	0
host_ORTHOMCL3075__sym_ORTHOMCL208	host_ORTHOMCL3075	sym_ORTHOMCL208	7	0.907194498646949	0	0
host_ORTHOMCL3075__sym_ORTHOMCL223	host_ORTHOMCL3075	sym_ORTHOMCL223	7	0.927188179044579	0	0
host_ORTHOMCL3075__sym_ORTHOMCL226	host_ORTHOMCL3075	sym_ORTHOMCL226	7	0.90710064094794	0	0
host_ORTHOMCL3075__sym_ORTHOMCL238	host_ORTHOMCL3075	sym_ORTHOMCL238	7	0.917787826125802	0	0
host_ORTHOMCL3075__sym_ORTHOMCL256	host_ORTHOMCL3075	sym_ORTHOMCL256	7	0.967943387257707	0	0
host_ORTHOMCL3075__sym_ORTHOMCL315	host_ORTHOMCL3075	sym_ORTHOMCL315	7	0.942625175177144	0	0
host_ORTHOMCL3075__sym_ORTHOMCL316	host_ORTHOMCL3075	sym_ORTHOMCL316	7	0.931107154973914	0	0
host_ORTHOMCL3075__sym_ORTHOMCL357	host_ORTHOMCL3075	sym_ORTHOMCL357	7	0.901044526871718	0	0
host_ORTHOMCL3075__sym_ORTHOMCL359	host_ORTHOMCL3075	sym_ORTHOMCL359	7	0.938338349367599	0	0
host_ORTHOMCL3075__sym_ORTHOMCL415	host_ORTHOMCL3075	sym_ORTHOMCL415	7	0.921954158774471	0	0
host_ORTHOMCL3075__sym_ORTHOMCL457	host_ORTHOMCL3075	sym_ORTHOMCL457	7	0.91484576539024	0	0
host_ORTHOMCL3075__sym_ORTHOMCL88	host_ORTHOMCL3075	sym_ORTHOMCL88	7	0.904744620565082	0	0
host_ORTHOMCL3105__sym_ORTHOMCL104	host_ORTHOMCL3105	sym_ORTHOMCL104	7	0.931898456001976	0	0
host_ORTHOMCL3105__sym_ORTHOMCL106	host_ORTHOMCL3105	sym_ORTHOMCL106	7	0.931898456001976	0	0
host_ORTHOMCL3105__sym_ORTHOMCL107	host_ORTHOMCL3105	sym_ORTHOMCL107	7	0.931898456001976	0	0
host_ORTHOMCL3105__sym_ORTHOMCL134	host_ORTHOMCL3105	sym_ORTHOMCL134	7	0.931898456001976	0	0
host_ORTHOMCL3105__sym_ORTHOMCL137	host_ORTHOMCL3105	sym_ORTHOMCL137	7	0.931898456001976	0	0
host_ORTHOMCL3105__sym_ORTHOMCL139	host_ORTHOMCL3105	sym_ORTHOMCL139	7	0.931898456001976	0	0
host_ORTHOMCL3105__sym_ORTHOMCL148	host_ORTHOMCL3105	sym_ORTHOMCL148	7	0.931898456001976	0	0
host_ORTHOMCL3105__sym_ORTHOMCL15	host_ORTHOMCL3105	sym_ORTHOMCL15	7	0.911593073816482	0	0
host_ORTHOMCL3105__sym_ORTHOMCL159	host_ORTHOMCL3105	sym_ORTHOMCL159	7	0.931898456001976	0	0
host_ORTHOMCL3105__sym_ORTHOMCL172	host_ORTHOMCL3105	sym_ORTHOMCL172	7	0.931898456001976	0	0
host_ORTHOMCL3105__sym_ORTHOMCL175	host_ORTHOMCL3105	sym_ORTHOMCL175	7	0.93921180559243	0	0
host_ORTHOMCL3105__sym_ORTHOMCL181	host_ORTHOMCL3105	sym_ORTHOMCL181	7	0.931898456001976	0	0
host_ORTHOMCL3105__sym_ORTHOMCL19	host_ORTHOMCL3105	sym_ORTHOMCL19	7	0.931898456001976	0	0
host_ORTHOMCL3105__sym_ORTHOMCL230	host_ORTHOMCL3105	sym_ORTHOMCL230	7	0.931898456001976	0	0
host_ORTHOMCL3105__sym_ORTHOMCL241	host_ORTHOMCL3105	sym_ORTHOMCL241	7	0.931898456001976	0	0
host_ORTHOMCL3105__sym_ORTHOMCL245	host_ORTHOMCL3105	sym_ORTHOMCL245	7	0.931898456001976	0	0
host_ORTHOMCL3105__sym_ORTHOMCL253	host_ORTHOMCL3105	sym_ORTHOMCL253	7	0.931898456001976	0	0
host_ORTHOMCL3105__sym_ORTHOMCL303	host_ORTHOMCL3105	sym_ORTHOMCL303	7	0.931898456001976	0	0
host_ORTHOMCL3105__sym_ORTHOMCL321	host_ORTHOMCL3105	sym_ORTHOMCL321	7	0.931898456001976	0	0
host_ORTHOMCL3105__sym_ORTHOMCL330	host_ORTHOMCL3105	sym_ORTHOMCL330	7	0.931898456001976	0	0
host_ORTHOMCL3105__sym_ORTHOMCL341	host_ORTHOMCL3105	sym_ORTHOMCL341	7	0.931898456001976	0	0
host_ORTHOMCL3105__sym_ORTHOMCL347	host_ORTHOMCL3105	sym_ORTHOMCL347	7	0.931898456001976	0	0
host_ORTHOMCL3105__sym_ORTHOMCL351	host_ORTHOMCL3105	sym_ORTHOMCL351	7	0.931898456001976	0	0
host_ORTHOMCL3105__sym_ORTHOMCL353	host_ORTHOMCL3105	sym_ORTHOMCL353	7	0.931898456001976	0	0
host_ORTHOMCL3105__sym_ORTHOMCL354	host_ORTHOMCL3105	sym_ORTHOMCL354	7	0.931898456001976	0	0
host_ORTHOMCL3105__sym_ORTHOMCL42	host_ORTHOMCL3105	sym_ORTHOMCL42	7	0.931898456001976	0	0
host_ORTHOMCL3105__sym_ORTHOMCL427	host_ORTHOMCL3105	sym_ORTHOMCL427	7	0.931898456001976	0	0
host_ORTHOMCL3105__sym_ORTHOMCL455	host_ORTHOMCL3105	sym_ORTHOMCL455	7	0.931898456001976	0	0
host_ORTHOMCL3105__sym_ORTHOMCL460	host_ORTHOMCL3105	sym_ORTHOMCL460	7	0.931898456001976	0	0
host_ORTHOMCL3105__sym_ORTHOMCL473	host_ORTHOMCL3105	sym_ORTHOMCL473	7	0.94550873811071	0	0
host_ORTHOMCL3105__sym_ORTHOMCL484	host_ORTHOMCL3105	sym_ORTHOMCL484	7	0.931898456001976	0	0
host_ORTHOMCL3105__sym_ORTHOMCL506	host_ORTHOMCL3105	sym_ORTHOMCL506	7	0.931898456001976	0	0
host_ORTHOMCL3105__sym_ORTHOMCL522	host_ORTHOMCL3105	sym_ORTHOMCL522	7	0.929844988526941	0	0
host_ORTHOMCL3105__sym_ORTHOMCL531	host_ORTHOMCL3105	sym_ORTHOMCL531	7	0.931898456001976	0	0
host_ORTHOMCL3105__sym_ORTHOMCL64	host_ORTHOMCL3105	sym_ORTHOMCL64	7	0.931898456001976	0	0
host_ORTHOMCL3105__sym_ORTHOMCL76	host_ORTHOMCL3105	sym_ORTHOMCL76	7	0.931898456001976	0	0
host_ORTHOMCL3105__sym_ORTHOMCL81	host_ORTHOMCL3105	sym_ORTHOMCL81	7	0.931898456001976	0	0
host_ORTHOMCL3110__sym_ORTHOMCL11	host_ORTHOMCL3110	sym_ORTHOMCL11	7	0.918408591186849	0	0
host_ORTHOMCL3110__sym_ORTHOMCL120	host_ORTHOMCL3110	sym_ORTHOMCL120	7	0.900532249446217	0	0
host_ORTHOMCL3110__sym_ORTHOMCL145	host_ORTHOMCL3110	sym_ORTHOMCL145	7	0.932861130881258	0	0
host_ORTHOMCL3110__sym_ORTHOMCL177	host_ORTHOMCL3110	sym_ORTHOMCL177	7	0.932591060680723	0	0
host_ORTHOMCL3110__sym_ORTHOMCL183	host_ORTHOMCL3110	sym_ORTHOMCL183	7	0.916799138296028	0	0
host_ORTHOMCL3110__sym_ORTHOMCL188	host_ORTHOMCL3110	sym_ORTHOMCL188	7	0.91586684207689	0	0
host_ORTHOMCL3110__sym_ORTHOMCL208	host_ORTHOMCL3110	sym_ORTHOMCL208	7	0.943973663072676	0	0
host_ORTHOMCL3110__sym_ORTHOMCL219	host_ORTHOMCL3110	sym_ORTHOMCL219	7	0.939094630071704	0	0
host_ORTHOMCL3110__sym_ORTHOMCL365	host_ORTHOMCL3110	sym_ORTHOMCL365	7	0.927880837703271	0	0
host_ORTHOMCL3110__sym_ORTHOMCL428	host_ORTHOMCL3110	sym_ORTHOMCL428	7	0.913992827994404	0	0
host_ORTHOMCL3110__sym_ORTHOMCL445	host_ORTHOMCL3110	sym_ORTHOMCL445	7	0.906086210835552	0	0
host_ORTHOMCL3110__sym_ORTHOMCL451	host_ORTHOMCL3110	sym_ORTHOMCL451	7	0.903521897816286	0	0
host_ORTHOMCL3110__sym_ORTHOMCL452	host_ORTHOMCL3110	sym_ORTHOMCL452	7	0.941209981150881	0	0
host_ORTHOMCL3110__sym_ORTHOMCL497	host_ORTHOMCL3110	sym_ORTHOMCL497	7	0.949632482709651	0	0
host_ORTHOMCL3110__sym_ORTHOMCL50	host_ORTHOMCL3110	sym_ORTHOMCL50	7	0.908430135329695	0	0
host_ORTHOMCL3110__sym_ORTHOMCL540	host_ORTHOMCL3110	sym_ORTHOMCL540	7	0.935106471938618	0	0
host_ORTHOMCL3110__sym_ORTHOMCL65	host_ORTHOMCL3110	sym_ORTHOMCL65	7	0.964337901940409	0	0
host_ORTHOMCL3110__sym_ORTHOMCL86	host_ORTHOMCL3110	sym_ORTHOMCL86	7	0.946599996602747	0	0
host_ORTHOMCL3121__sym_ORTHOMCL223	host_ORTHOMCL3121	sym_ORTHOMCL223	7	0.966357832478939	0	0
host_ORTHOMCL3121__sym_ORTHOMCL226	host_ORTHOMCL3121	sym_ORTHOMCL226	7	0.918683737191552	0	0
host_ORTHOMCL3121__sym_ORTHOMCL227	host_ORTHOMCL3121	sym_ORTHOMCL227	7	0.966980122414352	0	0
host_ORTHOMCL3121__sym_ORTHOMCL267	host_ORTHOMCL3121	sym_ORTHOMCL267	7	0.973385816328477	0	0
host_ORTHOMCL3121__sym_ORTHOMCL283	host_ORTHOMCL3121	sym_ORTHOMCL283	7	0.933011029848837	0	0
host_ORTHOMCL3121__sym_ORTHOMCL287	host_ORTHOMCL3121	sym_ORTHOMCL287	7	0.983645452391989	0	0
host_ORTHOMCL3121__sym_ORTHOMCL305	host_ORTHOMCL3121	sym_ORTHOMCL305	7	0.969152868418192	0	0
host_ORTHOMCL3121__sym_ORTHOMCL359	host_ORTHOMCL3121	sym_ORTHOMCL359	7	0.957878520397026	0	0
host_ORTHOMCL3121__sym_ORTHOMCL410	host_ORTHOMCL3121	sym_ORTHOMCL410	7	0.912500025366155	0	0
host_ORTHOMCL3121__sym_ORTHOMCL415	host_ORTHOMCL3121	sym_ORTHOMCL415	7	0.960283291536098	0	0
host_ORTHOMCL3121__sym_ORTHOMCL416	host_ORTHOMCL3121	sym_ORTHOMCL416	7	0.962229427236009	0	0
host_ORTHOMCL3121__sym_ORTHOMCL431	host_ORTHOMCL3121	sym_ORTHOMCL431	7	0.957347450375388	0	0
host_ORTHOMCL3121__sym_ORTHOMCL453	host_ORTHOMCL3121	sym_ORTHOMCL453	7	0.973385816328477	0	0
host_ORTHOMCL3121__sym_ORTHOMCL457	host_ORTHOMCL3121	sym_ORTHOMCL457	7	0.921505682994814	0	0
host_ORTHOMCL3121__sym_ORTHOMCL479	host_ORTHOMCL3121	sym_ORTHOMCL479	7	0.929311353449438	0	0
host_ORTHOMCL3121__sym_ORTHOMCL480	host_ORTHOMCL3121	sym_ORTHOMCL480	7	0.90247766478877	0	0
host_ORTHOMCL3121__sym_ORTHOMCL88	host_ORTHOMCL3121	sym_ORTHOMCL88	7	0.938786501011642	0	0
host_ORTHOMCL3165__sym_ORTHOMCL108	host_ORTHOMCL3165	sym_ORTHOMCL108	7	0.963080616789802	0	0
host_ORTHOMCL3165__sym_ORTHOMCL200	host_ORTHOMCL3165	sym_ORTHOMCL200	7	0.918495232538543	0	0
host_ORTHOMCL3165__sym_ORTHOMCL24	host_ORTHOMCL3165	sym_ORTHOMCL24	7	0.990887375052388	0	0
host_ORTHOMCL3165__sym_ORTHOMCL280	host_ORTHOMCL3165	sym_ORTHOMCL280	7	0.982643710925635	0	0
host_ORTHOMCL3165__sym_ORTHOMCL370	host_ORTHOMCL3165	sym_ORTHOMCL370	7	0.988008305492241	0	0
host_ORTHOMCL3165__sym_ORTHOMCL403	host_ORTHOMCL3165	sym_ORTHOMCL403	7	0.980401030076461	0	0
host_ORTHOMCL3165__sym_ORTHOMCL408	host_ORTHOMCL3165	sym_ORTHOMCL408	7	0.915485034676193	0	0
host_ORTHOMCL3165__sym_ORTHOMCL414	host_ORTHOMCL3165	sym_ORTHOMCL414	7	0.965732673334687	0	0
host_ORTHOMCL3165__sym_ORTHOMCL419	host_ORTHOMCL3165	sym_ORTHOMCL419	7	0.997396147196599	0	0
host_ORTHOMCL3165__sym_ORTHOMCL478	host_ORTHOMCL3165	sym_ORTHOMCL478	7	0.989806805803841	0	0
host_ORTHOMCL3165__sym_ORTHOMCL492	host_ORTHOMCL3165	sym_ORTHOMCL492	7	0.937262717338106	0	0
host_ORTHOMCL3165__sym_ORTHOMCL505	host_ORTHOMCL3165	sym_ORTHOMCL505	7	0.957872967715668	0	0
host_ORTHOMCL3165__sym_ORTHOMCL519	host_ORTHOMCL3165	sym_ORTHOMCL519	7	0.994623384163145	0	0
host_ORTHOMCL3165__sym_ORTHOMCL538	host_ORTHOMCL3165	sym_ORTHOMCL538	7	0.912049299293155	0	0
host_ORTHOMCL3196__sym_ORTHOMCL166	host_ORTHOMCL3196	sym_ORTHOMCL166	7	0.935646987145094	0	0
host_ORTHOMCL3196__sym_ORTHOMCL227	host_ORTHOMCL3196	sym_ORTHOMCL227	7	0.92327376267515	0	0
host_ORTHOMCL3196__sym_ORTHOMCL267	host_ORTHOMCL3196	sym_ORTHOMCL267	7	0.964124767553504	0	0
host_ORTHOMCL3196__sym_ORTHOMCL287	host_ORTHOMCL3196	sym_ORTHOMCL287	7	0.962612337871183	0	0
host_ORTHOMCL3196__sym_ORTHOMCL305	host_ORTHOMCL3196	sym_ORTHOMCL305	7	0.9534745081516	0	0
host_ORTHOMCL3196__sym_ORTHOMCL359	host_ORTHOMCL3196	sym_ORTHOMCL359	7	0.922573983422309	0	0
host_ORTHOMCL3196__sym_ORTHOMCL415	host_ORTHOMCL3196	sym_ORTHOMCL415	7	0.904928937157743	0	0
host_ORTHOMCL3196__sym_ORTHOMCL416	host_ORTHOMCL3196	sym_ORTHOMCL416	7	0.963022625233251	0	0
host_ORTHOMCL3196__sym_ORTHOMCL431	host_ORTHOMCL3196	sym_ORTHOMCL431	7	0.927317317979876	0	0
host_ORTHOMCL3196__sym_ORTHOMCL453	host_ORTHOMCL3196	sym_ORTHOMCL453	7	0.964124767553504	0	0
host_ORTHOMCL3196__sym_ORTHOMCL457	host_ORTHOMCL3196	sym_ORTHOMCL457	7	0.917795626635842	0	0
host_ORTHOMCL3196__sym_ORTHOMCL479	host_ORTHOMCL3196	sym_ORTHOMCL479	7	0.905546073487602	0	0
host_ORTHOMCL3196__sym_ORTHOMCL480	host_ORTHOMCL3196	sym_ORTHOMCL480	7	0.905568466862601	0	0
host_ORTHOMCL3196__sym_ORTHOMCL515	host_ORTHOMCL3196	sym_ORTHOMCL515	7	0.92202384968069	0	0
host_ORTHOMCL3197__sym_ORTHOMCL104	host_ORTHOMCL3197	sym_ORTHOMCL104	7	0.902305534213362	0	0
host_ORTHOMCL3197__sym_ORTHOMCL106	host_ORTHOMCL3197	sym_ORTHOMCL106	7	0.902305534213362	0	0
host_ORTHOMCL3197__sym_ORTHOMCL107	host_ORTHOMCL3197	sym_ORTHOMCL107	7	0.902305534213362	0	0
host_ORTHOMCL3197__sym_ORTHOMCL125	host_ORTHOMCL3197	sym_ORTHOMCL125	7	0.941776423506921	0	0
host_ORTHOMCL3197__sym_ORTHOMCL134	host_ORTHOMCL3197	sym_ORTHOMCL134	7	0.902305534213362	0	0
host_ORTHOMCL3197__sym_ORTHOMCL137	host_ORTHOMCL3197	sym_ORTHOMCL137	7	0.902305534213362	0	0
host_ORTHOMCL3197__sym_ORTHOMCL139	host_ORTHOMCL3197	sym_ORTHOMCL139	7	0.902305534213362	0	0
host_ORTHOMCL3197__sym_ORTHOMCL148	host_ORTHOMCL3197	sym_ORTHOMCL148	7	0.902305534213362	0	0
host_ORTHOMCL3197__sym_ORTHOMCL15	host_ORTHOMCL3197	sym_ORTHOMCL15	7	0.95269074437203	0	0
host_ORTHOMCL3197__sym_ORTHOMCL159	host_ORTHOMCL3197	sym_ORTHOMCL159	7	0.902305534213362	0	0
host_ORTHOMCL3197__sym_ORTHOMCL172	host_ORTHOMCL3197	sym_ORTHOMCL172	7	0.902305534213362	0	0
host_ORTHOMCL3197__sym_ORTHOMCL175	host_ORTHOMCL3197	sym_ORTHOMCL175	7	0.937082012279731	0	0
host_ORTHOMCL3197__sym_ORTHOMCL181	host_ORTHOMCL3197	sym_ORTHOMCL181	7	0.902305534213362	0	0
host_ORTHOMCL3197__sym_ORTHOMCL19	host_ORTHOMCL3197	sym_ORTHOMCL19	7	0.902305534213362	0	0
host_ORTHOMCL3197__sym_ORTHOMCL230	host_ORTHOMCL3197	sym_ORTHOMCL230	7	0.902305534213362	0	0
host_ORTHOMCL3197__sym_ORTHOMCL241	host_ORTHOMCL3197	sym_ORTHOMCL241	7	0.902305534213362	0	0
host_ORTHOMCL3197__sym_ORTHOMCL245	host_ORTHOMCL3197	sym_ORTHOMCL245	7	0.902305534213362	0	0
host_ORTHOMCL3197__sym_ORTHOMCL253	host_ORTHOMCL3197	sym_ORTHOMCL253	7	0.902305534213362	0	0
host_ORTHOMCL3197__sym_ORTHOMCL303	host_ORTHOMCL3197	sym_ORTHOMCL303	7	0.902305534213362	0	0
host_ORTHOMCL3197__sym_ORTHOMCL321	host_ORTHOMCL3197	sym_ORTHOMCL321	7	0.902305534213362	0	0
host_ORTHOMCL3197__sym_ORTHOMCL330	host_ORTHOMCL3197	sym_ORTHOMCL330	7	0.902305534213362	0	0
host_ORTHOMCL3197__sym_ORTHOMCL341	host_ORTHOMCL3197	sym_ORTHOMCL341	7	0.902305534213362	0	0
host_ORTHOMCL3197__sym_ORTHOMCL347	host_ORTHOMCL3197	sym_ORTHOMCL347	7	0.902305534213362	0	0
host_ORTHOMCL3197__sym_ORTHOMCL351	host_ORTHOMCL3197	sym_ORTHOMCL351	7	0.902305534213362	0	0
host_ORTHOMCL3197__sym_ORTHOMCL353	host_ORTHOMCL3197	sym_ORTHOMCL353	7	0.902305534213362	0	0
host_ORTHOMCL3197__sym_ORTHOMCL354	host_ORTHOMCL3197	sym_ORTHOMCL354	7	0.902305534213362	0	0
host_ORTHOMCL3197__sym_ORTHOMCL380	host_ORTHOMCL3197	sym_ORTHOMCL380	7	0.915720843247057	0	0
host_ORTHOMCL3197__sym_ORTHOMCL42	host_ORTHOMCL3197	sym_ORTHOMCL42	7	0.902305534213362	0	0
host_ORTHOMCL3197__sym_ORTHOMCL427	host_ORTHOMCL3197	sym_ORTHOMCL427	7	0.902305534213362	0	0
host_ORTHOMCL3197__sym_ORTHOMCL455	host_ORTHOMCL3197	sym_ORTHOMCL455	7	0.902305534213362	0	0
host_ORTHOMCL3197__sym_ORTHOMCL460	host_ORTHOMCL3197	sym_ORTHOMCL460	7	0.902305534213362	0	0
host_ORTHOMCL3197__sym_ORTHOMCL473	host_ORTHOMCL3197	sym_ORTHOMCL473	7	0.91594650738067	0	0
host_ORTHOMCL3197__sym_ORTHOMCL484	host_ORTHOMCL3197	sym_ORTHOMCL484	7	0.902305534213362	0	0
host_ORTHOMCL3197__sym_ORTHOMCL506	host_ORTHOMCL3197	sym_ORTHOMCL506	7	0.902305534213362	0	0
host_ORTHOMCL3197__sym_ORTHOMCL531	host_ORTHOMCL3197	sym_ORTHOMCL531	7	0.902305534213362	0	0
host_ORTHOMCL3197__sym_ORTHOMCL64	host_ORTHOMCL3197	sym_ORTHOMCL64	7	0.902305534213362	0	0
host_ORTHOMCL3197__sym_ORTHOMCL76	host_ORTHOMCL3197	sym_ORTHOMCL76	7	0.902305534213362	0	0
host_ORTHOMCL3197__sym_ORTHOMCL81	host_ORTHOMCL3197	sym_ORTHOMCL81	7	0.902305534213362	0	0
host_ORTHOMCL3197__sym_ORTHOMCL82	host_ORTHOMCL3197	sym_ORTHOMCL82	7	0.906822455151367	0	0
host_ORTHOMCL3230__sym_ORTHOMCL108	host_ORTHOMCL3230	sym_ORTHOMCL108	7	0.93171000863124	0	0
host_ORTHOMCL3230__sym_ORTHOMCL200	host_ORTHOMCL3230	sym_ORTHOMCL200	7	0.914466519119993	0	0
host_ORTHOMCL3230__sym_ORTHOMCL24	host_ORTHOMCL3230	sym_ORTHOMCL24	7	0.953471190731137	0	0
host_ORTHOMCL3230__sym_ORTHOMCL280	host_ORTHOMCL3230	sym_ORTHOMCL280	7	0.947483120103404	0	0
host_ORTHOMCL3230__sym_ORTHOMCL352	host_ORTHOMCL3230	sym_ORTHOMCL352	7	0.910885480975286	0	0
host_ORTHOMCL3230__sym_ORTHOMCL370	host_ORTHOMCL3230	sym_ORTHOMCL370	7	0.951471970716111	0	0
host_ORTHOMCL3230__sym_ORTHOMCL403	host_ORTHOMCL3230	sym_ORTHOMCL403	7	0.945751105906801	0	0
host_ORTHOMCL3230__sym_ORTHOMCL414	host_ORTHOMCL3230	sym_ORTHOMCL414	7	0.932027918958712	0	0
host_ORTHOMCL3230__sym_ORTHOMCL419	host_ORTHOMCL3230	sym_ORTHOMCL419	7	0.956451616937883	0	0
host_ORTHOMCL3230__sym_ORTHOMCL478	host_ORTHOMCL3230	sym_ORTHOMCL478	7	0.961835172865529	0	0
host_ORTHOMCL3230__sym_ORTHOMCL492	host_ORTHOMCL3230	sym_ORTHOMCL492	7	0.9101611150398	0	0
host_ORTHOMCL3230__sym_ORTHOMCL505	host_ORTHOMCL3230	sym_ORTHOMCL505	7	0.90349525593981	0	0
host_ORTHOMCL3230__sym_ORTHOMCL519	host_ORTHOMCL3230	sym_ORTHOMCL519	7	0.955747058998797	0	0
host_ORTHOMCL3230__sym_ORTHOMCL59	host_ORTHOMCL3230	sym_ORTHOMCL59	7	0.900820102136508	0	0
host_ORTHOMCL3389__sym_ORTHOMCL104	host_ORTHOMCL3389	sym_ORTHOMCL104	7	0.939626352384165	0	0
host_ORTHOMCL3389__sym_ORTHOMCL106	host_ORTHOMCL3389	sym_ORTHOMCL106	7	0.939626352384165	0	0
host_ORTHOMCL3389__sym_ORTHOMCL107	host_ORTHOMCL3389	sym_ORTHOMCL107	7	0.939626352384165	0	0
host_ORTHOMCL3389__sym_ORTHOMCL125	host_ORTHOMCL3389	sym_ORTHOMCL125	7	0.917390927795118	0	0
host_ORTHOMCL3389__sym_ORTHOMCL134	host_ORTHOMCL3389	sym_ORTHOMCL134	7	0.939626352384165	0	0
host_ORTHOMCL3389__sym_ORTHOMCL137	host_ORTHOMCL3389	sym_ORTHOMCL137	7	0.939626352384165	0	0
host_ORTHOMCL3389__sym_ORTHOMCL139	host_ORTHOMCL3389	sym_ORTHOMCL139	7	0.939626352384165	0	0
host_ORTHOMCL3389__sym_ORTHOMCL148	host_ORTHOMCL3389	sym_ORTHOMCL148	7	0.939626352384165	0	0
host_ORTHOMCL3389__sym_ORTHOMCL15	host_ORTHOMCL3389	sym_ORTHOMCL15	7	0.935825218514826	0	0
host_ORTHOMCL3389__sym_ORTHOMCL159	host_ORTHOMCL3389	sym_ORTHOMCL159	7	0.939626352384165	0	0
host_ORTHOMCL3389__sym_ORTHOMCL172	host_ORTHOMCL3389	sym_ORTHOMCL172	7	0.939626352384165	0	0
host_ORTHOMCL3389__sym_ORTHOMCL175	host_ORTHOMCL3389	sym_ORTHOMCL175	7	0.931332534606017	0	0
host_ORTHOMCL3389__sym_ORTHOMCL181	host_ORTHOMCL3389	sym_ORTHOMCL181	7	0.939626352384165	0	0
host_ORTHOMCL3389__sym_ORTHOMCL19	host_ORTHOMCL3389	sym_ORTHOMCL19	7	0.939626352384165	0	0
host_ORTHOMCL3389__sym_ORTHOMCL202	host_ORTHOMCL3389	sym_ORTHOMCL202	7	0.907698106197254	0	0
host_ORTHOMCL3389__sym_ORTHOMCL230	host_ORTHOMCL3389	sym_ORTHOMCL230	7	0.939626352384165	0	0
host_ORTHOMCL3389__sym_ORTHOMCL241	host_ORTHOMCL3389	sym_ORTHOMCL241	7	0.939626352384165	0	0
host_ORTHOMCL3389__sym_ORTHOMCL245	host_ORTHOMCL3389	sym_ORTHOMCL245	7	0.939626352384165	0	0
host_ORTHOMCL3389__sym_ORTHOMCL253	host_ORTHOMCL3389	sym_ORTHOMCL253	7	0.939626352384165	0	0
host_ORTHOMCL3389__sym_ORTHOMCL303	host_ORTHOMCL3389	sym_ORTHOMCL303	7	0.939626352384165	0	0
host_ORTHOMCL3389__sym_ORTHOMCL321	host_ORTHOMCL3389	sym_ORTHOMCL321	7	0.939626352384165	0	0
host_ORTHOMCL3389__sym_ORTHOMCL330	host_ORTHOMCL3389	sym_ORTHOMCL330	7	0.939626352384165	0	0
host_ORTHOMCL3389__sym_ORTHOMCL341	host_ORTHOMCL3389	sym_ORTHOMCL341	7	0.939626352384165	0	0
host_ORTHOMCL3389__sym_ORTHOMCL347	host_ORTHOMCL3389	sym_ORTHOMCL347	7	0.939626352384165	0	0
host_ORTHOMCL3389__sym_ORTHOMCL351	host_ORTHOMCL3389	sym_ORTHOMCL351	7	0.939626352384165	0	0
host_ORTHOMCL3389__sym_ORTHOMCL353	host_ORTHOMCL3389	sym_ORTHOMCL353	7	0.939626352384165	0	0
host_ORTHOMCL3389__sym_ORTHOMCL354	host_ORTHOMCL3389	sym_ORTHOMCL354	7	0.939626352384165	0	0
host_ORTHOMCL3389__sym_ORTHOMCL42	host_ORTHOMCL3389	sym_ORTHOMCL42	7	0.939626352384165	0	0
host_ORTHOMCL3389__sym_ORTHOMCL427	host_ORTHOMCL3389	sym_ORTHOMCL427	7	0.939626352384165	0	0
host_ORTHOMCL3389__sym_ORTHOMCL455	host_ORTHOMCL3389	sym_ORTHOMCL455	7	0.939626352384165	0	0
host_ORTHOMCL3389__sym_ORTHOMCL460	host_ORTHOMCL3389	sym_ORTHOMCL460	7	0.939626352384165	0	0
host_ORTHOMCL3389__sym_ORTHOMCL473	host_ORTHOMCL3389	sym_ORTHOMCL473	7	0.922080093366608	0	0
host_ORTHOMCL3389__sym_ORTHOMCL484	host_ORTHOMCL3389	sym_ORTHOMCL484	7	0.939626352384165	0	0
host_ORTHOMCL3389__sym_ORTHOMCL506	host_ORTHOMCL3389	sym_ORTHOMCL506	7	0.939626352384165	0	0
host_ORTHOMCL3389__sym_ORTHOMCL531	host_ORTHOMCL3389	sym_ORTHOMCL531	7	0.939626352384165	0	0
host_ORTHOMCL3389__sym_ORTHOMCL64	host_ORTHOMCL3389	sym_ORTHOMCL64	7	0.939626352384165	0	0
host_ORTHOMCL3389__sym_ORTHOMCL76	host_ORTHOMCL3389	sym_ORTHOMCL76	7	0.939626352384165	0	0
host_ORTHOMCL3389__sym_ORTHOMCL81	host_ORTHOMCL3389	sym_ORTHOMCL81	7	0.939626352384165	0	0
host_ORTHOMCL3404__sym_ORTHOMCL120	host_ORTHOMCL3404	sym_ORTHOMCL120	7	0.915006356689072	0	0
host_ORTHOMCL3404__sym_ORTHOMCL121	host_ORTHOMCL3404	sym_ORTHOMCL121	7	0.903118382034791	0	0
host_ORTHOMCL3404__sym_ORTHOMCL13	host_ORTHOMCL3404	sym_ORTHOMCL13	7	0.906336022554235	0	0
host_ORTHOMCL3404__sym_ORTHOMCL135	host_ORTHOMCL3404	sym_ORTHOMCL135	7	0.918363533736658	0	0
host_ORTHOMCL3404__sym_ORTHOMCL145	host_ORTHOMCL3404	sym_ORTHOMCL145	7	0.959665218586677	0	0
host_ORTHOMCL3404__sym_ORTHOMCL168	host_ORTHOMCL3404	sym_ORTHOMCL168	7	0.944539880429672	0	0
host_ORTHOMCL3404__sym_ORTHOMCL183	host_ORTHOMCL3404	sym_ORTHOMCL183	7	0.957460329932285	0	0
host_ORTHOMCL3404__sym_ORTHOMCL184	host_ORTHOMCL3404	sym_ORTHOMCL184	7	0.928878535520262	0	0
host_ORTHOMCL3404__sym_ORTHOMCL186	host_ORTHOMCL3404	sym_ORTHOMCL186	7	0.923868858846525	0	0
host_ORTHOMCL3404__sym_ORTHOMCL189	host_ORTHOMCL3404	sym_ORTHOMCL189	7	0.910658737829054	0	0
host_ORTHOMCL3404__sym_ORTHOMCL208	host_ORTHOMCL3404	sym_ORTHOMCL208	7	0.924987047507901	0	0
host_ORTHOMCL3404__sym_ORTHOMCL238	host_ORTHOMCL3404	sym_ORTHOMCL238	7	0.972001351796653	0	0
host_ORTHOMCL3404__sym_ORTHOMCL246	host_ORTHOMCL3404	sym_ORTHOMCL246	7	0.952824240777453	0	0
host_ORTHOMCL3404__sym_ORTHOMCL266	host_ORTHOMCL3404	sym_ORTHOMCL266	7	0.954876134846398	0	0
host_ORTHOMCL3404__sym_ORTHOMCL268	host_ORTHOMCL3404	sym_ORTHOMCL268	7	0.933954510154954	0	0
host_ORTHOMCL3404__sym_ORTHOMCL276	host_ORTHOMCL3404	sym_ORTHOMCL276	7	0.951411328933438	0	0
host_ORTHOMCL3404__sym_ORTHOMCL282	host_ORTHOMCL3404	sym_ORTHOMCL282	7	0.922097702445499	0	0
host_ORTHOMCL3404__sym_ORTHOMCL315	host_ORTHOMCL3404	sym_ORTHOMCL315	7	0.934518092413844	0	0
host_ORTHOMCL3404__sym_ORTHOMCL33	host_ORTHOMCL3404	sym_ORTHOMCL33	7	0.942204511656139	0	0
host_ORTHOMCL3404__sym_ORTHOMCL350	host_ORTHOMCL3404	sym_ORTHOMCL350	7	0.932553136643532	0	0
host_ORTHOMCL3404__sym_ORTHOMCL36	host_ORTHOMCL3404	sym_ORTHOMCL36	7	0.921437525639693	0	0
host_ORTHOMCL3404__sym_ORTHOMCL366	host_ORTHOMCL3404	sym_ORTHOMCL366	7	0.90602424841626	0	0
host_ORTHOMCL3404__sym_ORTHOMCL37	host_ORTHOMCL3404	sym_ORTHOMCL37	7	0.966821347611578	0	0
host_ORTHOMCL3404__sym_ORTHOMCL421	host_ORTHOMCL3404	sym_ORTHOMCL421	7	0.982491642501959	0	0
host_ORTHOMCL3404__sym_ORTHOMCL428	host_ORTHOMCL3404	sym_ORTHOMCL428	7	0.966600911894938	0	0
host_ORTHOMCL3404__sym_ORTHOMCL445	host_ORTHOMCL3404	sym_ORTHOMCL445	7	0.954060993760995	0	0
host_ORTHOMCL3404__sym_ORTHOMCL448	host_ORTHOMCL3404	sym_ORTHOMCL448	7	0.956001298930934	0	0
host_ORTHOMCL3404__sym_ORTHOMCL451	host_ORTHOMCL3404	sym_ORTHOMCL451	7	0.954517902449674	0	0
host_ORTHOMCL3404__sym_ORTHOMCL469	host_ORTHOMCL3404	sym_ORTHOMCL469	7	0.970150213389244	0	0
host_ORTHOMCL3404__sym_ORTHOMCL48	host_ORTHOMCL3404	sym_ORTHOMCL48	7	0.933285149455297	0	0
host_ORTHOMCL3404__sym_ORTHOMCL497	host_ORTHOMCL3404	sym_ORTHOMCL497	7	0.93522238471652	0	0
host_ORTHOMCL3404__sym_ORTHOMCL530	host_ORTHOMCL3404	sym_ORTHOMCL530	7	0.939385971067112	0	0
host_ORTHOMCL3404__sym_ORTHOMCL65	host_ORTHOMCL3404	sym_ORTHOMCL65	7	0.905369276304258	0	0
host_ORTHOMCL3404__sym_ORTHOMCL84	host_ORTHOMCL3404	sym_ORTHOMCL84	7	0.92489620634292	0	0
host_ORTHOMCL3404__sym_ORTHOMCL86	host_ORTHOMCL3404	sym_ORTHOMCL86	7	0.930888745706124	0	0
host_ORTHOMCL3404__sym_ORTHOMCL95	host_ORTHOMCL3404	sym_ORTHOMCL95	7	0.952508288800507	0	0
host_ORTHOMCL3448__sym_ORTHOMCL108	host_ORTHOMCL3448	sym_ORTHOMCL108	7	0.926898212721715	0	0
host_ORTHOMCL3448__sym_ORTHOMCL200	host_ORTHOMCL3448	sym_ORTHOMCL200	7	0.933282082103164	0	0
host_ORTHOMCL3448__sym_ORTHOMCL24	host_ORTHOMCL3448	sym_ORTHOMCL24	7	0.967872648096403	0	0
host_ORTHOMCL3448__sym_ORTHOMCL280	host_ORTHOMCL3448	sym_ORTHOMCL280	7	0.954444150262665	0	0
host_ORTHOMCL3448__sym_ORTHOMCL352	host_ORTHOMCL3448	sym_ORTHOMCL352	7	0.909889989901891	0	0
host_ORTHOMCL3448__sym_ORTHOMCL370	host_ORTHOMCL3448	sym_ORTHOMCL370	7	0.962928147060035	0	0
host_ORTHOMCL3448__sym_ORTHOMCL403	host_ORTHOMCL3448	sym_ORTHOMCL403	7	0.951075654822513	0	0
host_ORTHOMCL3448__sym_ORTHOMCL414	host_ORTHOMCL3448	sym_ORTHOMCL414	7	0.954747817814244	0	0
host_ORTHOMCL3448__sym_ORTHOMCL419	host_ORTHOMCL3448	sym_ORTHOMCL419	7	0.98330704160198	0	0
host_ORTHOMCL3448__sym_ORTHOMCL478	host_ORTHOMCL3448	sym_ORTHOMCL478	7	0.984710613632512	0	0
host_ORTHOMCL3448__sym_ORTHOMCL492	host_ORTHOMCL3448	sym_ORTHOMCL492	7	0.951529408453571	0	0
host_ORTHOMCL3448__sym_ORTHOMCL505	host_ORTHOMCL3448	sym_ORTHOMCL505	7	0.971809469431433	0	0
host_ORTHOMCL3448__sym_ORTHOMCL519	host_ORTHOMCL3448	sym_ORTHOMCL519	7	0.975169300432379	0	0
host_ORTHOMCL3456__sym_ORTHOMCL108	host_ORTHOMCL3456	sym_ORTHOMCL108	7	0.904326895217021	0	0
host_ORTHOMCL3456__sym_ORTHOMCL200	host_ORTHOMCL3456	sym_ORTHOMCL200	7	0.935837540980984	0	0
host_ORTHOMCL3456__sym_ORTHOMCL24	host_ORTHOMCL3456	sym_ORTHOMCL24	7	0.954305901622017	0	0
host_ORTHOMCL3456__sym_ORTHOMCL280	host_ORTHOMCL3456	sym_ORTHOMCL280	7	0.937337464203952	0	0
host_ORTHOMCL3456__sym_ORTHOMCL352	host_ORTHOMCL3456	sym_ORTHOMCL352	7	0.902909687172167	0	0
host_ORTHOMCL3456__sym_ORTHOMCL370	host_ORTHOMCL3456	sym_ORTHOMCL370	7	0.947952075328825	0	0
host_ORTHOMCL3456__sym_ORTHOMCL403	host_ORTHOMCL3456	sym_ORTHOMCL403	7	0.933199374361351	0	0
host_ORTHOMCL3456__sym_ORTHOMCL408	host_ORTHOMCL3456	sym_ORTHOMCL408	7	0.907154688509957	0	0
host_ORTHOMCL3456__sym_ORTHOMCL414	host_ORTHOMCL3456	sym_ORTHOMCL414	7	0.952068021318876	0	0
host_ORTHOMCL3456__sym_ORTHOMCL419	host_ORTHOMCL3456	sym_ORTHOMCL419	7	0.975818203545015	0	0
host_ORTHOMCL3456__sym_ORTHOMCL478	host_ORTHOMCL3456	sym_ORTHOMCL478	7	0.982885819477935	0	0
host_ORTHOMCL3456__sym_ORTHOMCL492	host_ORTHOMCL3456	sym_ORTHOMCL492	7	0.953829984805058	0	0
host_ORTHOMCL3456__sym_ORTHOMCL505	host_ORTHOMCL3456	sym_ORTHOMCL505	7	0.978099366189453	0	0
host_ORTHOMCL3456__sym_ORTHOMCL519	host_ORTHOMCL3456	sym_ORTHOMCL519	7	0.964029557142995	0	0
host_ORTHOMCL3660__sym_ORTHOMCL104	host_ORTHOMCL3660	sym_ORTHOMCL104	7	0.9161620518302	0	0
host_ORTHOMCL3660__sym_ORTHOMCL106	host_ORTHOMCL3660	sym_ORTHOMCL106	7	0.9161620518302	0	0
host_ORTHOMCL3660__sym_ORTHOMCL107	host_ORTHOMCL3660	sym_ORTHOMCL107	7	0.9161620518302	0	0
host_ORTHOMCL3660__sym_ORTHOMCL134	host_ORTHOMCL3660	sym_ORTHOMCL134	7	0.9161620518302	0	0
host_ORTHOMCL3660__sym_ORTHOMCL137	host_ORTHOMCL3660	sym_ORTHOMCL137	7	0.9161620518302	0	0
host_ORTHOMCL3660__sym_ORTHOMCL139	host_ORTHOMCL3660	sym_ORTHOMCL139	7	0.9161620518302	0	0
host_ORTHOMCL3660__sym_ORTHOMCL148	host_ORTHOMCL3660	sym_ORTHOMCL148	7	0.9161620518302	0	0
host_ORTHOMCL3660__sym_ORTHOMCL15	host_ORTHOMCL3660	sym_ORTHOMCL15	7	0.935062530777219	0	0
host_ORTHOMCL3660__sym_ORTHOMCL159	host_ORTHOMCL3660	sym_ORTHOMCL159	7	0.9161620518302	0	0
host_ORTHOMCL3660__sym_ORTHOMCL172	host_ORTHOMCL3660	sym_ORTHOMCL172	7	0.9161620518302	0	0
host_ORTHOMCL3660__sym_ORTHOMCL175	host_ORTHOMCL3660	sym_ORTHOMCL175	7	0.952240157728096	0	0
host_ORTHOMCL3660__sym_ORTHOMCL181	host_ORTHOMCL3660	sym_ORTHOMCL181	7	0.9161620518302	0	0
host_ORTHOMCL3660__sym_ORTHOMCL19	host_ORTHOMCL3660	sym_ORTHOMCL19	7	0.9161620518302	0	0
host_ORTHOMCL3660__sym_ORTHOMCL230	host_ORTHOMCL3660	sym_ORTHOMCL230	7	0.9161620518302	0	0
host_ORTHOMCL3660__sym_ORTHOMCL241	host_ORTHOMCL3660	sym_ORTHOMCL241	7	0.9161620518302	0	0
host_ORTHOMCL3660__sym_ORTHOMCL245	host_ORTHOMCL3660	sym_ORTHOMCL245	7	0.9161620518302	0	0
host_ORTHOMCL3660__sym_ORTHOMCL253	host_ORTHOMCL3660	sym_ORTHOMCL253	7	0.9161620518302	0	0
host_ORTHOMCL3660__sym_ORTHOMCL303	host_ORTHOMCL3660	sym_ORTHOMCL303	7	0.9161620518302	0	0
host_ORTHOMCL3660__sym_ORTHOMCL321	host_ORTHOMCL3660	sym_ORTHOMCL321	7	0.9161620518302	0	0
host_ORTHOMCL3660__sym_ORTHOMCL330	host_ORTHOMCL3660	sym_ORTHOMCL330	7	0.9161620518302	0	0
host_ORTHOMCL3660__sym_ORTHOMCL341	host_ORTHOMCL3660	sym_ORTHOMCL341	7	0.9161620518302	0	0
host_ORTHOMCL3660__sym_ORTHOMCL347	host_ORTHOMCL3660	sym_ORTHOMCL347	7	0.9161620518302	0	0
host_ORTHOMCL3660__sym_ORTHOMCL351	host_ORTHOMCL3660	sym_ORTHOMCL351	7	0.9161620518302	0	0
host_ORTHOMCL3660__sym_ORTHOMCL353	host_ORTHOMCL3660	sym_ORTHOMCL353	7	0.9161620518302	0	0
host_ORTHOMCL3660__sym_ORTHOMCL354	host_ORTHOMCL3660	sym_ORTHOMCL354	7	0.9161620518302	0	0
host_ORTHOMCL3660__sym_ORTHOMCL380	host_ORTHOMCL3660	sym_ORTHOMCL380	7	0.923014455221951	0	0
host_ORTHOMCL3660__sym_ORTHOMCL42	host_ORTHOMCL3660	sym_ORTHOMCL42	7	0.9161620518302	0	0
host_ORTHOMCL3660__sym_ORTHOMCL427	host_ORTHOMCL3660	sym_ORTHOMCL427	7	0.9161620518302	0	0
host_ORTHOMCL3660__sym_ORTHOMCL455	host_ORTHOMCL3660	sym_ORTHOMCL455	7	0.9161620518302	0	0
host_ORTHOMCL3660__sym_ORTHOMCL460	host_ORTHOMCL3660	sym_ORTHOMCL460	7	0.9161620518302	0	0
host_ORTHOMCL3660__sym_ORTHOMCL473	host_ORTHOMCL3660	sym_ORTHOMCL473	7	0.931636197733714	0	0
host_ORTHOMCL3660__sym_ORTHOMCL484	host_ORTHOMCL3660	sym_ORTHOMCL484	7	0.9161620518302	0	0
host_ORTHOMCL3660__sym_ORTHOMCL506	host_ORTHOMCL3660	sym_ORTHOMCL506	7	0.9161620518302	0	0
host_ORTHOMCL3660__sym_ORTHOMCL531	host_ORTHOMCL3660	sym_ORTHOMCL531	7	0.9161620518302	0	0
host_ORTHOMCL3660__sym_ORTHOMCL64	host_ORTHOMCL3660	sym_ORTHOMCL64	7	0.9161620518302	0	0
host_ORTHOMCL3660__sym_ORTHOMCL76	host_ORTHOMCL3660	sym_ORTHOMCL76	7	0.9161620518302	0	0
host_ORTHOMCL3660__sym_ORTHOMCL81	host_ORTHOMCL3660	sym_ORTHOMCL81	7	0.9161620518302	0	0
host_ORTHOMCL3703__sym_ORTHOMCL104	host_ORTHOMCL3703	sym_ORTHOMCL104	7	0.910433256910178	0	0
host_ORTHOMCL3703__sym_ORTHOMCL106	host_ORTHOMCL3703	sym_ORTHOMCL106	7	0.910433256910178	0	0
host_ORTHOMCL3703__sym_ORTHOMCL107	host_ORTHOMCL3703	sym_ORTHOMCL107	7	0.910433256910178	0	0
host_ORTHOMCL3703__sym_ORTHOMCL125	host_ORTHOMCL3703	sym_ORTHOMCL125	7	0.914448404599072	0	0
host_ORTHOMCL3703__sym_ORTHOMCL134	host_ORTHOMCL3703	sym_ORTHOMCL134	7	0.910433256910178	0	0
host_ORTHOMCL3703__sym_ORTHOMCL137	host_ORTHOMCL3703	sym_ORTHOMCL137	7	0.910433256910178	0	0
host_ORTHOMCL3703__sym_ORTHOMCL139	host_ORTHOMCL3703	sym_ORTHOMCL139	7	0.910433256910178	0	0
host_ORTHOMCL3703__sym_ORTHOMCL148	host_ORTHOMCL3703	sym_ORTHOMCL148	7	0.910433256910178	0	0
host_ORTHOMCL3703__sym_ORTHOMCL15	host_ORTHOMCL3703	sym_ORTHOMCL15	7	0.913388550974761	0	0
host_ORTHOMCL3703__sym_ORTHOMCL159	host_ORTHOMCL3703	sym_ORTHOMCL159	7	0.910433256910178	0	0
host_ORTHOMCL3703__sym_ORTHOMCL172	host_ORTHOMCL3703	sym_ORTHOMCL172	7	0.910433256910178	0	0
host_ORTHOMCL3703__sym_ORTHOMCL181	host_ORTHOMCL3703	sym_ORTHOMCL181	7	0.910433256910178	0	0
host_ORTHOMCL3703__sym_ORTHOMCL19	host_ORTHOMCL3703	sym_ORTHOMCL19	7	0.910433256910178	0	0
host_ORTHOMCL3703__sym_ORTHOMCL230	host_ORTHOMCL3703	sym_ORTHOMCL230	7	0.910433256910178	0	0
host_ORTHOMCL3703__sym_ORTHOMCL241	host_ORTHOMCL3703	sym_ORTHOMCL241	7	0.910433256910178	0	0
host_ORTHOMCL3703__sym_ORTHOMCL245	host_ORTHOMCL3703	sym_ORTHOMCL245	7	0.910433256910178	0	0
host_ORTHOMCL3703__sym_ORTHOMCL253	host_ORTHOMCL3703	sym_ORTHOMCL253	7	0.910433256910178	0	0
host_ORTHOMCL3703__sym_ORTHOMCL303	host_ORTHOMCL3703	sym_ORTHOMCL303	7	0.910433256910178	0	0
host_ORTHOMCL3703__sym_ORTHOMCL321	host_ORTHOMCL3703	sym_ORTHOMCL321	7	0.910433256910178	0	0
host_ORTHOMCL3703__sym_ORTHOMCL330	host_ORTHOMCL3703	sym_ORTHOMCL330	7	0.910433256910178	0	0
host_ORTHOMCL3703__sym_ORTHOMCL341	host_ORTHOMCL3703	sym_ORTHOMCL341	7	0.910433256910178	0	0
host_ORTHOMCL3703__sym_ORTHOMCL347	host_ORTHOMCL3703	sym_ORTHOMCL347	7	0.910433256910178	0	0
host_ORTHOMCL3703__sym_ORTHOMCL351	host_ORTHOMCL3703	sym_ORTHOMCL351	7	0.910433256910178	0	0
host_ORTHOMCL3703__sym_ORTHOMCL353	host_ORTHOMCL3703	sym_ORTHOMCL353	7	0.910433256910178	0	0
host_ORTHOMCL3703__sym_ORTHOMCL354	host_ORTHOMCL3703	sym_ORTHOMCL354	7	0.910433256910178	0	0
host_ORTHOMCL3703__sym_ORTHOMCL42	host_ORTHOMCL3703	sym_ORTHOMCL42	7	0.910433256910178	0	0
host_ORTHOMCL3703__sym_ORTHOMCL427	host_ORTHOMCL3703	sym_ORTHOMCL427	7	0.910433256910178	0	0
host_ORTHOMCL3703__sym_ORTHOMCL455	host_ORTHOMCL3703	sym_ORTHOMCL455	7	0.910433256910178	0	0
host_ORTHOMCL3703__sym_ORTHOMCL460	host_ORTHOMCL3703	sym_ORTHOMCL460	7	0.910433256910178	0	0
host_ORTHOMCL3703__sym_ORTHOMCL484	host_ORTHOMCL3703	sym_ORTHOMCL484	7	0.910433256910178	0	0
host_ORTHOMCL3703__sym_ORTHOMCL506	host_ORTHOMCL3703	sym_ORTHOMCL506	7	0.910433256910178	0	0
host_ORTHOMCL3703__sym_ORTHOMCL531	host_ORTHOMCL3703	sym_ORTHOMCL531	7	0.910433256910178	0	0
host_ORTHOMCL3703__sym_ORTHOMCL64	host_ORTHOMCL3703	sym_ORTHOMCL64	7	0.910433256910178	0	0
host_ORTHOMCL3703__sym_ORTHOMCL76	host_ORTHOMCL3703	sym_ORTHOMCL76	7	0.910433256910178	0	0
host_ORTHOMCL3703__sym_ORTHOMCL81	host_ORTHOMCL3703	sym_ORTHOMCL81	7	0.910433256910178	0	0
host_ORTHOMCL3821__sym_ORTHOMCL108	host_ORTHOMCL3821	sym_ORTHOMCL108	7	0.910396171955954	0	0
host_ORTHOMCL3821__sym_ORTHOMCL200	host_ORTHOMCL3821	sym_ORTHOMCL200	7	0.960887564011303	0	0
host_ORTHOMCL3821__sym_ORTHOMCL24	host_ORTHOMCL3821	sym_ORTHOMCL24	7	0.955826509253168	0	0
host_ORTHOMCL3821__sym_ORTHOMCL280	host_ORTHOMCL3821	sym_ORTHOMCL280	7	0.940632397501609	0	0
host_ORTHOMCL3821__sym_ORTHOMCL370	host_ORTHOMCL3821	sym_ORTHOMCL370	7	0.950176999384448	0	0
host_ORTHOMCL3821__sym_ORTHOMCL403	host_ORTHOMCL3821	sym_ORTHOMCL403	7	0.936882377848699	0	0
host_ORTHOMCL3821__sym_ORTHOMCL408	host_ORTHOMCL3821	sym_ORTHOMCL408	7	0.918883272258381	0	0
host_ORTHOMCL3821__sym_ORTHOMCL414	host_ORTHOMCL3821	sym_ORTHOMCL414	7	0.958762996204211	0	0
host_ORTHOMCL3821__sym_ORTHOMCL419	host_ORTHOMCL3821	sym_ORTHOMCL419	7	0.974331853262266	0	0
host_ORTHOMCL3821__sym_ORTHOMCL478	host_ORTHOMCL3821	sym_ORTHOMCL478	7	0.975704873397037	0	0
host_ORTHOMCL3821__sym_ORTHOMCL492	host_ORTHOMCL3821	sym_ORTHOMCL492	7	0.980173950208694	0	0
host_ORTHOMCL3821__sym_ORTHOMCL505	host_ORTHOMCL3821	sym_ORTHOMCL505	7	0.989094012479928	0	0
host_ORTHOMCL3821__sym_ORTHOMCL519	host_ORTHOMCL3821	sym_ORTHOMCL519	7	0.964343569265021	0	0
host_ORTHOMCL3837__sym_ORTHOMCL108	host_ORTHOMCL3837	sym_ORTHOMCL108	7	0.938171077684875	0	0
host_ORTHOMCL3837__sym_ORTHOMCL200	host_ORTHOMCL3837	sym_ORTHOMCL200	7	0.937529594754372	0	0
host_ORTHOMCL3837__sym_ORTHOMCL24	host_ORTHOMCL3837	sym_ORTHOMCL24	7	0.976517023309075	0	0
host_ORTHOMCL3837__sym_ORTHOMCL280	host_ORTHOMCL3837	sym_ORTHOMCL280	7	0.964134046647042	0	0
host_ORTHOMCL3837__sym_ORTHOMCL370	host_ORTHOMCL3837	sym_ORTHOMCL370	7	0.971990593874656	0	0
host_ORTHOMCL3837__sym_ORTHOMCL403	host_ORTHOMCL3837	sym_ORTHOMCL403	7	0.960990807770174	0	0
host_ORTHOMCL3837__sym_ORTHOMCL408	host_ORTHOMCL3837	sym_ORTHOMCL408	7	0.907030749132852	0	0
host_ORTHOMCL3837__sym_ORTHOMCL414	host_ORTHOMCL3837	sym_ORTHOMCL414	7	0.970526716727596	0	0
host_ORTHOMCL3837__sym_ORTHOMCL419	host_ORTHOMCL3837	sym_ORTHOMCL419	7	0.990121631890892	0	0
host_ORTHOMCL3837__sym_ORTHOMCL478	host_ORTHOMCL3837	sym_ORTHOMCL478	7	0.987002502500859	0	0
host_ORTHOMCL3837__sym_ORTHOMCL492	host_ORTHOMCL3837	sym_ORTHOMCL492	7	0.951311534448961	0	0
host_ORTHOMCL3837__sym_ORTHOMCL505	host_ORTHOMCL3837	sym_ORTHOMCL505	7	0.968604640715815	0	0
host_ORTHOMCL3837__sym_ORTHOMCL519	host_ORTHOMCL3837	sym_ORTHOMCL519	7	0.983088170751106	0	0
host_ORTHOMCL3840__sym_ORTHOMCL103	host_ORTHOMCL3840	sym_ORTHOMCL103	7	0.911189119967195	0	0
host_ORTHOMCL3840__sym_ORTHOMCL104	host_ORTHOMCL3840	sym_ORTHOMCL104	7	0.900088397280518	0	0
host_ORTHOMCL3840__sym_ORTHOMCL106	host_ORTHOMCL3840	sym_ORTHOMCL106	7	0.900088397280518	0	0
host_ORTHOMCL3840__sym_ORTHOMCL107	host_ORTHOMCL3840	sym_ORTHOMCL107	7	0.900088397280518	0	0
host_ORTHOMCL3840__sym_ORTHOMCL122	host_ORTHOMCL3840	sym_ORTHOMCL122	7	0.935522865717597	0	0
host_ORTHOMCL3840__sym_ORTHOMCL134	host_ORTHOMCL3840	sym_ORTHOMCL134	7	0.900088397280518	0	0
host_ORTHOMCL3840__sym_ORTHOMCL137	host_ORTHOMCL3840	sym_ORTHOMCL137	7	0.900088397280518	0	0
host_ORTHOMCL3840__sym_ORTHOMCL139	host_ORTHOMCL3840	sym_ORTHOMCL139	7	0.900088397280518	0	0
host_ORTHOMCL3840__sym_ORTHOMCL148	host_ORTHOMCL3840	sym_ORTHOMCL148	7	0.900088397280518	0	0
host_ORTHOMCL3840__sym_ORTHOMCL155	host_ORTHOMCL3840	sym_ORTHOMCL155	7	0.92757669262998	0	0
host_ORTHOMCL3840__sym_ORTHOMCL159	host_ORTHOMCL3840	sym_ORTHOMCL159	7	0.900088397280518	0	0
host_ORTHOMCL3840__sym_ORTHOMCL172	host_ORTHOMCL3840	sym_ORTHOMCL172	7	0.900088397280518	0	0
host_ORTHOMCL3840__sym_ORTHOMCL181	host_ORTHOMCL3840	sym_ORTHOMCL181	7	0.900088397280518	0	0
host_ORTHOMCL3840__sym_ORTHOMCL19	host_ORTHOMCL3840	sym_ORTHOMCL19	7	0.900088397280518	0	0
host_ORTHOMCL3840__sym_ORTHOMCL202	host_ORTHOMCL3840	sym_ORTHOMCL202	7	0.914165996401039	0	0
host_ORTHOMCL3840__sym_ORTHOMCL230	host_ORTHOMCL3840	sym_ORTHOMCL230	7	0.900088397280518	0	0
host_ORTHOMCL3840__sym_ORTHOMCL241	host_ORTHOMCL3840	sym_ORTHOMCL241	7	0.900088397280518	0	0
host_ORTHOMCL3840__sym_ORTHOMCL245	host_ORTHOMCL3840	sym_ORTHOMCL245	7	0.900088397280518	0	0
host_ORTHOMCL3840__sym_ORTHOMCL253	host_ORTHOMCL3840	sym_ORTHOMCL253	7	0.900088397280518	0	0
host_ORTHOMCL3840__sym_ORTHOMCL303	host_ORTHOMCL3840	sym_ORTHOMCL303	7	0.900088397280518	0	0
host_ORTHOMCL3840__sym_ORTHOMCL321	host_ORTHOMCL3840	sym_ORTHOMCL321	7	0.900088397280518	0	0
host_ORTHOMCL3840__sym_ORTHOMCL330	host_ORTHOMCL3840	sym_ORTHOMCL330	7	0.900088397280518	0	0
host_ORTHOMCL3840__sym_ORTHOMCL341	host_ORTHOMCL3840	sym_ORTHOMCL341	7	0.900088397280518	0	0
host_ORTHOMCL3840__sym_ORTHOMCL347	host_ORTHOMCL3840	sym_ORTHOMCL347	7	0.900088397280518	0	0
host_ORTHOMCL3840__sym_ORTHOMCL351	host_ORTHOMCL3840	sym_ORTHOMCL351	7	0.900088397280518	0	0
host_ORTHOMCL3840__sym_ORTHOMCL353	host_ORTHOMCL3840	sym_ORTHOMCL353	7	0.900088397280518	0	0
host_ORTHOMCL3840__sym_ORTHOMCL354	host_ORTHOMCL3840	sym_ORTHOMCL354	7	0.900088397280518	0	0
host_ORTHOMCL3840__sym_ORTHOMCL42	host_ORTHOMCL3840	sym_ORTHOMCL42	7	0.900088397280518	0	0
host_ORTHOMCL3840__sym_ORTHOMCL427	host_ORTHOMCL3840	sym_ORTHOMCL427	7	0.900088397280518	0	0
host_ORTHOMCL3840__sym_ORTHOMCL455	host_ORTHOMCL3840	sym_ORTHOMCL455	7	0.900088397280518	0	0
host_ORTHOMCL3840__sym_ORTHOMCL460	host_ORTHOMCL3840	sym_ORTHOMCL460	7	0.900088397280518	0	0
host_ORTHOMCL3840__sym_ORTHOMCL473	host_ORTHOMCL3840	sym_ORTHOMCL473	7	0.941324769314651	0	0
host_ORTHOMCL3840__sym_ORTHOMCL484	host_ORTHOMCL3840	sym_ORTHOMCL484	7	0.900088397280518	0	0
host_ORTHOMCL3840__sym_ORTHOMCL506	host_ORTHOMCL3840	sym_ORTHOMCL506	7	0.900088397280518	0	0
host_ORTHOMCL3840__sym_ORTHOMCL531	host_ORTHOMCL3840	sym_ORTHOMCL531	7	0.900088397280518	0	0
host_ORTHOMCL3840__sym_ORTHOMCL64	host_ORTHOMCL3840	sym_ORTHOMCL64	7	0.900088397280518	0	0
host_ORTHOMCL3840__sym_ORTHOMCL76	host_ORTHOMCL3840	sym_ORTHOMCL76	7	0.900088397280518	0	0
host_ORTHOMCL3840__sym_ORTHOMCL81	host_ORTHOMCL3840	sym_ORTHOMCL81	7	0.900088397280518	0	0
host_ORTHOMCL3884__sym_ORTHOMCL104	host_ORTHOMCL3884	sym_ORTHOMCL104	7	0.916933832107895	0	0
host_ORTHOMCL3884__sym_ORTHOMCL106	host_ORTHOMCL3884	sym_ORTHOMCL106	7	0.916933832107895	0	0
host_ORTHOMCL3884__sym_ORTHOMCL107	host_ORTHOMCL3884	sym_ORTHOMCL107	7	0.916933832107895	0	0
host_ORTHOMCL3884__sym_ORTHOMCL125	host_ORTHOMCL3884	sym_ORTHOMCL125	7	0.903221218901494	0	0
host_ORTHOMCL3884__sym_ORTHOMCL134	host_ORTHOMCL3884	sym_ORTHOMCL134	7	0.916933832107895	0	0
host_ORTHOMCL3884__sym_ORTHOMCL137	host_ORTHOMCL3884	sym_ORTHOMCL137	7	0.916933832107895	0	0
host_ORTHOMCL3884__sym_ORTHOMCL139	host_ORTHOMCL3884	sym_ORTHOMCL139	7	0.916933832107895	0	0
host_ORTHOMCL3884__sym_ORTHOMCL148	host_ORTHOMCL3884	sym_ORTHOMCL148	7	0.916933832107895	0	0
host_ORTHOMCL3884__sym_ORTHOMCL15	host_ORTHOMCL3884	sym_ORTHOMCL15	7	0.949691999446681	0	0
host_ORTHOMCL3884__sym_ORTHOMCL159	host_ORTHOMCL3884	sym_ORTHOMCL159	7	0.916933832107895	0	0
host_ORTHOMCL3884__sym_ORTHOMCL172	host_ORTHOMCL3884	sym_ORTHOMCL172	7	0.916933832107895	0	0
host_ORTHOMCL3884__sym_ORTHOMCL175	host_ORTHOMCL3884	sym_ORTHOMCL175	7	0.911256323601923	0	0
host_ORTHOMCL3884__sym_ORTHOMCL181	host_ORTHOMCL3884	sym_ORTHOMCL181	7	0.916933832107895	0	0
host_ORTHOMCL3884__sym_ORTHOMCL19	host_ORTHOMCL3884	sym_ORTHOMCL19	7	0.916933832107895	0	0
host_ORTHOMCL3884__sym_ORTHOMCL202	host_ORTHOMCL3884	sym_ORTHOMCL202	7	0.917236121489941	0	0
host_ORTHOMCL3884__sym_ORTHOMCL230	host_ORTHOMCL3884	sym_ORTHOMCL230	7	0.916933832107895	0	0
host_ORTHOMCL3884__sym_ORTHOMCL241	host_ORTHOMCL3884	sym_ORTHOMCL241	7	0.916933832107895	0	0
host_ORTHOMCL3884__sym_ORTHOMCL245	host_ORTHOMCL3884	sym_ORTHOMCL245	7	0.916933832107895	0	0
host_ORTHOMCL3884__sym_ORTHOMCL253	host_ORTHOMCL3884	sym_ORTHOMCL253	7	0.916933832107895	0	0
host_ORTHOMCL3884__sym_ORTHOMCL303	host_ORTHOMCL3884	sym_ORTHOMCL303	7	0.916933832107895	0	0
host_ORTHOMCL3884__sym_ORTHOMCL321	host_ORTHOMCL3884	sym_ORTHOMCL321	7	0.916933832107895	0	0
host_ORTHOMCL3884__sym_ORTHOMCL330	host_ORTHOMCL3884	sym_ORTHOMCL330	7	0.916933832107895	0	0
host_ORTHOMCL3884__sym_ORTHOMCL341	host_ORTHOMCL3884	sym_ORTHOMCL341	7	0.916933832107895	0	0
host_ORTHOMCL3884__sym_ORTHOMCL347	host_ORTHOMCL3884	sym_ORTHOMCL347	7	0.916933832107895	0	0
host_ORTHOMCL3884__sym_ORTHOMCL351	host_ORTHOMCL3884	sym_ORTHOMCL351	7	0.916933832107895	0	0
host_ORTHOMCL3884__sym_ORTHOMCL353	host_ORTHOMCL3884	sym_ORTHOMCL353	7	0.916933832107895	0	0
host_ORTHOMCL3884__sym_ORTHOMCL354	host_ORTHOMCL3884	sym_ORTHOMCL354	7	0.916933832107895	0	0
host_ORTHOMCL3884__sym_ORTHOMCL42	host_ORTHOMCL3884	sym_ORTHOMCL42	7	0.916933832107895	0	0
host_ORTHOMCL3884__sym_ORTHOMCL427	host_ORTHOMCL3884	sym_ORTHOMCL427	7	0.916933832107895	0	0
host_ORTHOMCL3884__sym_ORTHOMCL455	host_ORTHOMCL3884	sym_ORTHOMCL455	7	0.916933832107895	0	0
host_ORTHOMCL3884__sym_ORTHOMCL460	host_ORTHOMCL3884	sym_ORTHOMCL460	7	0.916933832107895	0	0
host_ORTHOMCL3884__sym_ORTHOMCL484	host_ORTHOMCL3884	sym_ORTHOMCL484	7	0.916933832107895	0	0
host_ORTHOMCL3884__sym_ORTHOMCL494	host_ORTHOMCL3884	sym_ORTHOMCL494	7	0.916150090944129	0	0
host_ORTHOMCL3884__sym_ORTHOMCL506	host_ORTHOMCL3884	sym_ORTHOMCL506	7	0.916933832107895	0	0
host_ORTHOMCL3884__sym_ORTHOMCL531	host_ORTHOMCL3884	sym_ORTHOMCL531	7	0.916933832107895	0	0
host_ORTHOMCL3884__sym_ORTHOMCL64	host_ORTHOMCL3884	sym_ORTHOMCL64	7	0.916933832107895	0	0
host_ORTHOMCL3884__sym_ORTHOMCL76	host_ORTHOMCL3884	sym_ORTHOMCL76	7	0.916933832107895	0	0
host_ORTHOMCL3884__sym_ORTHOMCL81	host_ORTHOMCL3884	sym_ORTHOMCL81	7	0.916933832107895	0	0
host_ORTHOMCL3884__sym_ORTHOMCL82	host_ORTHOMCL3884	sym_ORTHOMCL82	7	0.932061300603119	0	0
host_ORTHOMCL3961__sym_ORTHOMCL104	host_ORTHOMCL3961	sym_ORTHOMCL104	7	0.926941802425742	0	0
host_ORTHOMCL3961__sym_ORTHOMCL106	host_ORTHOMCL3961	sym_ORTHOMCL106	7	0.926941802425742	0	0
host_ORTHOMCL3961__sym_ORTHOMCL107	host_ORTHOMCL3961	sym_ORTHOMCL107	7	0.926941802425742	0	0
host_ORTHOMCL3961__sym_ORTHOMCL125	host_ORTHOMCL3961	sym_ORTHOMCL125	7	0.908596246163697	0	0
host_ORTHOMCL3961__sym_ORTHOMCL134	host_ORTHOMCL3961	sym_ORTHOMCL134	7	0.926941802425742	0	0
host_ORTHOMCL3961__sym_ORTHOMCL137	host_ORTHOMCL3961	sym_ORTHOMCL137	7	0.926941802425742	0	0
host_ORTHOMCL3961__sym_ORTHOMCL139	host_ORTHOMCL3961	sym_ORTHOMCL139	7	0.926941802425742	0	0
host_ORTHOMCL3961__sym_ORTHOMCL148	host_ORTHOMCL3961	sym_ORTHOMCL148	7	0.926941802425742	0	0
host_ORTHOMCL3961__sym_ORTHOMCL15	host_ORTHOMCL3961	sym_ORTHOMCL15	7	0.921914245231088	0	0
host_ORTHOMCL3961__sym_ORTHOMCL159	host_ORTHOMCL3961	sym_ORTHOMCL159	7	0.926941802425742	0	0
host_ORTHOMCL3961__sym_ORTHOMCL172	host_ORTHOMCL3961	sym_ORTHOMCL172	7	0.926941802425742	0	0
host_ORTHOMCL3961__sym_ORTHOMCL175	host_ORTHOMCL3961	sym_ORTHOMCL175	7	0.953697451052425	0	0
host_ORTHOMCL3961__sym_ORTHOMCL181	host_ORTHOMCL3961	sym_ORTHOMCL181	7	0.926941802425742	0	0
host_ORTHOMCL3961__sym_ORTHOMCL19	host_ORTHOMCL3961	sym_ORTHOMCL19	7	0.926941802425742	0	0
host_ORTHOMCL3961__sym_ORTHOMCL230	host_ORTHOMCL3961	sym_ORTHOMCL230	7	0.926941802425742	0	0
host_ORTHOMCL3961__sym_ORTHOMCL241	host_ORTHOMCL3961	sym_ORTHOMCL241	7	0.926941802425742	0	0
host_ORTHOMCL3961__sym_ORTHOMCL245	host_ORTHOMCL3961	sym_ORTHOMCL245	7	0.926941802425742	0	0
host_ORTHOMCL3961__sym_ORTHOMCL253	host_ORTHOMCL3961	sym_ORTHOMCL253	7	0.926941802425742	0	0
host_ORTHOMCL3961__sym_ORTHOMCL303	host_ORTHOMCL3961	sym_ORTHOMCL303	7	0.926941802425742	0	0
host_ORTHOMCL3961__sym_ORTHOMCL321	host_ORTHOMCL3961	sym_ORTHOMCL321	7	0.926941802425742	0	0
host_ORTHOMCL3961__sym_ORTHOMCL330	host_ORTHOMCL3961	sym_ORTHOMCL330	7	0.926941802425742	0	0
host_ORTHOMCL3961__sym_ORTHOMCL341	host_ORTHOMCL3961	sym_ORTHOMCL341	7	0.926941802425742	0	0
host_ORTHOMCL3961__sym_ORTHOMCL347	host_ORTHOMCL3961	sym_ORTHOMCL347	7	0.926941802425742	0	0
host_ORTHOMCL3961__sym_ORTHOMCL351	host_ORTHOMCL3961	sym_ORTHOMCL351	7	0.926941802425742	0	0
host_ORTHOMCL3961__sym_ORTHOMCL353	host_ORTHOMCL3961	sym_ORTHOMCL353	7	0.926941802425742	0	0
host_ORTHOMCL3961__sym_ORTHOMCL354	host_ORTHOMCL3961	sym_ORTHOMCL354	7	0.926941802425742	0	0
host_ORTHOMCL3961__sym_ORTHOMCL42	host_ORTHOMCL3961	sym_ORTHOMCL42	7	0.926941802425742	0	0
host_ORTHOMCL3961__sym_ORTHOMCL427	host_ORTHOMCL3961	sym_ORTHOMCL427	7	0.926941802425742	0	0
host_ORTHOMCL3961__sym_ORTHOMCL455	host_ORTHOMCL3961	sym_ORTHOMCL455	7	0.926941802425742	0	0
host_ORTHOMCL3961__sym_ORTHOMCL460	host_ORTHOMCL3961	sym_ORTHOMCL460	7	0.926941802425742	0	0
host_ORTHOMCL3961__sym_ORTHOMCL473	host_ORTHOMCL3961	sym_ORTHOMCL473	7	0.921885320290285	0	0
host_ORTHOMCL3961__sym_ORTHOMCL484	host_ORTHOMCL3961	sym_ORTHOMCL484	7	0.926941802425742	0	0
host_ORTHOMCL3961__sym_ORTHOMCL506	host_ORTHOMCL3961	sym_ORTHOMCL506	7	0.926941802425742	0	0
host_ORTHOMCL3961__sym_ORTHOMCL522	host_ORTHOMCL3961	sym_ORTHOMCL522	7	0.934282755469785	0	0
host_ORTHOMCL3961__sym_ORTHOMCL531	host_ORTHOMCL3961	sym_ORTHOMCL531	7	0.926941802425742	0	0
host_ORTHOMCL3961__sym_ORTHOMCL64	host_ORTHOMCL3961	sym_ORTHOMCL64	7	0.926941802425742	0	0
host_ORTHOMCL3961__sym_ORTHOMCL76	host_ORTHOMCL3961	sym_ORTHOMCL76	7	0.926941802425742	0	0
host_ORTHOMCL3961__sym_ORTHOMCL81	host_ORTHOMCL3961	sym_ORTHOMCL81	7	0.926941802425742	0	0
host_ORTHOMCL3997__sym_ORTHOMCL121	host_ORTHOMCL3997	sym_ORTHOMCL121	7	0.95198000086443	0	0
host_ORTHOMCL3997__sym_ORTHOMCL123	host_ORTHOMCL3997	sym_ORTHOMCL123	7	0.916100757915383	0	0
host_ORTHOMCL3997__sym_ORTHOMCL145	host_ORTHOMCL3997	sym_ORTHOMCL145	7	0.90012839496521	0	0
host_ORTHOMCL3997__sym_ORTHOMCL20	host_ORTHOMCL3997	sym_ORTHOMCL20	7	0.904806526920221	0	0
host_ORTHOMCL3997__sym_ORTHOMCL208	host_ORTHOMCL3997	sym_ORTHOMCL208	7	0.90469337169745	0	0
host_ORTHOMCL3997__sym_ORTHOMCL238	host_ORTHOMCL3997	sym_ORTHOMCL238	7	0.93245274129392	0	0
host_ORTHOMCL3997__sym_ORTHOMCL256	host_ORTHOMCL3997	sym_ORTHOMCL256	7	0.902365427324467	0	0
host_ORTHOMCL3997__sym_ORTHOMCL315	host_ORTHOMCL3997	sym_ORTHOMCL315	7	0.927456442950013	0	0
host_ORTHOMCL3997__sym_ORTHOMCL316	host_ORTHOMCL3997	sym_ORTHOMCL316	7	0.9007935261781	0	0
host_ORTHOMCL3997__sym_ORTHOMCL357	host_ORTHOMCL3997	sym_ORTHOMCL357	7	0.928410695747954	0	0
host_ORTHOMCL3997__sym_ORTHOMCL424	host_ORTHOMCL3997	sym_ORTHOMCL424	7	0.960999711600909	0	0
host_ORTHOMCL3997__sym_ORTHOMCL461	host_ORTHOMCL3997	sym_ORTHOMCL461	7	0.901910245070261	0	0
host_ORTHOMCL3997__sym_ORTHOMCL86	host_ORTHOMCL3997	sym_ORTHOMCL86	7	0.90121821205313	0	0
host_ORTHOMCL4055__sym_ORTHOMCL104	host_ORTHOMCL4055	sym_ORTHOMCL104	7	0.914513720100981	0	0
host_ORTHOMCL4055__sym_ORTHOMCL106	host_ORTHOMCL4055	sym_ORTHOMCL106	7	0.914513720100981	0	0
host_ORTHOMCL4055__sym_ORTHOMCL107	host_ORTHOMCL4055	sym_ORTHOMCL107	7	0.914513720100981	0	0
host_ORTHOMCL4055__sym_ORTHOMCL125	host_ORTHOMCL4055	sym_ORTHOMCL125	7	0.905297498525642	0	0
host_ORTHOMCL4055__sym_ORTHOMCL134	host_ORTHOMCL4055	sym_ORTHOMCL134	7	0.914513720100981	0	0
host_ORTHOMCL4055__sym_ORTHOMCL137	host_ORTHOMCL4055	sym_ORTHOMCL137	7	0.914513720100981	0	0
host_ORTHOMCL4055__sym_ORTHOMCL139	host_ORTHOMCL4055	sym_ORTHOMCL139	7	0.914513720100981	0	0
host_ORTHOMCL4055__sym_ORTHOMCL148	host_ORTHOMCL4055	sym_ORTHOMCL148	7	0.914513720100981	0	0
host_ORTHOMCL4055__sym_ORTHOMCL15	host_ORTHOMCL4055	sym_ORTHOMCL15	7	0.920286038091444	0	0
host_ORTHOMCL4055__sym_ORTHOMCL159	host_ORTHOMCL4055	sym_ORTHOMCL159	7	0.914513720100981	0	0
host_ORTHOMCL4055__sym_ORTHOMCL172	host_ORTHOMCL4055	sym_ORTHOMCL172	7	0.914513720100981	0	0
host_ORTHOMCL4055__sym_ORTHOMCL175	host_ORTHOMCL4055	sym_ORTHOMCL175	7	0.945584173096968	0	0
host_ORTHOMCL4055__sym_ORTHOMCL181	host_ORTHOMCL4055	sym_ORTHOMCL181	7	0.914513720100981	0	0
host_ORTHOMCL4055__sym_ORTHOMCL19	host_ORTHOMCL4055	sym_ORTHOMCL19	7	0.914513720100981	0	0
host_ORTHOMCL4055__sym_ORTHOMCL230	host_ORTHOMCL4055	sym_ORTHOMCL230	7	0.914513720100981	0	0
host_ORTHOMCL4055__sym_ORTHOMCL241	host_ORTHOMCL4055	sym_ORTHOMCL241	7	0.914513720100981	0	0
host_ORTHOMCL4055__sym_ORTHOMCL245	host_ORTHOMCL4055	sym_ORTHOMCL245	7	0.914513720100981	0	0
host_ORTHOMCL4055__sym_ORTHOMCL253	host_ORTHOMCL4055	sym_ORTHOMCL253	7	0.914513720100981	0	0
host_ORTHOMCL4055__sym_ORTHOMCL303	host_ORTHOMCL4055	sym_ORTHOMCL303	7	0.914513720100981	0	0
host_ORTHOMCL4055__sym_ORTHOMCL321	host_ORTHOMCL4055	sym_ORTHOMCL321	7	0.914513720100981	0	0
host_ORTHOMCL4055__sym_ORTHOMCL330	host_ORTHOMCL4055	sym_ORTHOMCL330	7	0.914513720100981	0	0
host_ORTHOMCL4055__sym_ORTHOMCL341	host_ORTHOMCL4055	sym_ORTHOMCL341	7	0.914513720100981	0	0
host_ORTHOMCL4055__sym_ORTHOMCL347	host_ORTHOMCL4055	sym_ORTHOMCL347	7	0.914513720100981	0	0
host_ORTHOMCL4055__sym_ORTHOMCL351	host_ORTHOMCL4055	sym_ORTHOMCL351	7	0.914513720100981	0	0
host_ORTHOMCL4055__sym_ORTHOMCL353	host_ORTHOMCL4055	sym_ORTHOMCL353	7	0.914513720100981	0	0
host_ORTHOMCL4055__sym_ORTHOMCL354	host_ORTHOMCL4055	sym_ORTHOMCL354	7	0.914513720100981	0	0
host_ORTHOMCL4055__sym_ORTHOMCL42	host_ORTHOMCL4055	sym_ORTHOMCL42	7	0.914513720100981	0	0
host_ORTHOMCL4055__sym_ORTHOMCL427	host_ORTHOMCL4055	sym_ORTHOMCL427	7	0.914513720100981	0	0
host_ORTHOMCL4055__sym_ORTHOMCL455	host_ORTHOMCL4055	sym_ORTHOMCL455	7	0.914513720100981	0	0
host_ORTHOMCL4055__sym_ORTHOMCL460	host_ORTHOMCL4055	sym_ORTHOMCL460	7	0.914513720100981	0	0
host_ORTHOMCL4055__sym_ORTHOMCL484	host_ORTHOMCL4055	sym_ORTHOMCL484	7	0.914513720100981	0	0
host_ORTHOMCL4055__sym_ORTHOMCL506	host_ORTHOMCL4055	sym_ORTHOMCL506	7	0.914513720100981	0	0
host_ORTHOMCL4055__sym_ORTHOMCL531	host_ORTHOMCL4055	sym_ORTHOMCL531	7	0.914513720100981	0	0
host_ORTHOMCL4055__sym_ORTHOMCL64	host_ORTHOMCL4055	sym_ORTHOMCL64	7	0.914513720100981	0	0
host_ORTHOMCL4055__sym_ORTHOMCL76	host_ORTHOMCL4055	sym_ORTHOMCL76	7	0.914513720100981	0	0
host_ORTHOMCL4055__sym_ORTHOMCL81	host_ORTHOMCL4055	sym_ORTHOMCL81	7	0.914513720100981	0	0
host_ORTHOMCL4092__sym_ORTHOMCL104	host_ORTHOMCL4092	sym_ORTHOMCL104	7	0.902632047587117	0	0
host_ORTHOMCL4092__sym_ORTHOMCL106	host_ORTHOMCL4092	sym_ORTHOMCL106	7	0.902632047587117	0	0
host_ORTHOMCL4092__sym_ORTHOMCL107	host_ORTHOMCL4092	sym_ORTHOMCL107	7	0.902632047587117	0	0
host_ORTHOMCL4092__sym_ORTHOMCL125	host_ORTHOMCL4092	sym_ORTHOMCL125	7	0.911713336397194	0	0
host_ORTHOMCL4092__sym_ORTHOMCL134	host_ORTHOMCL4092	sym_ORTHOMCL134	7	0.902632047587117	0	0
host_ORTHOMCL4092__sym_ORTHOMCL137	host_ORTHOMCL4092	sym_ORTHOMCL137	7	0.902632047587117	0	0
host_ORTHOMCL4092__sym_ORTHOMCL139	host_ORTHOMCL4092	sym_ORTHOMCL139	7	0.902632047587117	0	0
host_ORTHOMCL4092__sym_ORTHOMCL148	host_ORTHOMCL4092	sym_ORTHOMCL148	7	0.902632047587117	0	0
host_ORTHOMCL4092__sym_ORTHOMCL15	host_ORTHOMCL4092	sym_ORTHOMCL15	7	0.940688126908231	0	0
host_ORTHOMCL4092__sym_ORTHOMCL159	host_ORTHOMCL4092	sym_ORTHOMCL159	7	0.902632047587117	0	0
host_ORTHOMCL4092__sym_ORTHOMCL172	host_ORTHOMCL4092	sym_ORTHOMCL172	7	0.902632047587117	0	0
host_ORTHOMCL4092__sym_ORTHOMCL175	host_ORTHOMCL4092	sym_ORTHOMCL175	7	0.939691873492934	0	0
host_ORTHOMCL4092__sym_ORTHOMCL181	host_ORTHOMCL4092	sym_ORTHOMCL181	7	0.902632047587117	0	0
host_ORTHOMCL4092__sym_ORTHOMCL19	host_ORTHOMCL4092	sym_ORTHOMCL19	7	0.902632047587117	0	0
host_ORTHOMCL4092__sym_ORTHOMCL230	host_ORTHOMCL4092	sym_ORTHOMCL230	7	0.902632047587117	0	0
host_ORTHOMCL4092__sym_ORTHOMCL232	host_ORTHOMCL4092	sym_ORTHOMCL232	7	0.906424496550383	0	0
host_ORTHOMCL4092__sym_ORTHOMCL241	host_ORTHOMCL4092	sym_ORTHOMCL241	7	0.902632047587117	0	0
host_ORTHOMCL4092__sym_ORTHOMCL245	host_ORTHOMCL4092	sym_ORTHOMCL245	7	0.902632047587117	0	0
host_ORTHOMCL4092__sym_ORTHOMCL253	host_ORTHOMCL4092	sym_ORTHOMCL253	7	0.902632047587117	0	0
host_ORTHOMCL4092__sym_ORTHOMCL303	host_ORTHOMCL4092	sym_ORTHOMCL303	7	0.902632047587117	0	0
host_ORTHOMCL4092__sym_ORTHOMCL321	host_ORTHOMCL4092	sym_ORTHOMCL321	7	0.902632047587117	0	0
host_ORTHOMCL4092__sym_ORTHOMCL330	host_ORTHOMCL4092	sym_ORTHOMCL330	7	0.902632047587117	0	0
host_ORTHOMCL4092__sym_ORTHOMCL341	host_ORTHOMCL4092	sym_ORTHOMCL341	7	0.902632047587117	0	0
host_ORTHOMCL4092__sym_ORTHOMCL347	host_ORTHOMCL4092	sym_ORTHOMCL347	7	0.902632047587117	0	0
host_ORTHOMCL4092__sym_ORTHOMCL351	host_ORTHOMCL4092	sym_ORTHOMCL351	7	0.902632047587117	0	0
host_ORTHOMCL4092__sym_ORTHOMCL353	host_ORTHOMCL4092	sym_ORTHOMCL353	7	0.902632047587117	0	0
host_ORTHOMCL4092__sym_ORTHOMCL354	host_ORTHOMCL4092	sym_ORTHOMCL354	7	0.902632047587117	0	0
host_ORTHOMCL4092__sym_ORTHOMCL380	host_ORTHOMCL4092	sym_ORTHOMCL380	7	0.931801015917843	0	0
host_ORTHOMCL4092__sym_ORTHOMCL42	host_ORTHOMCL4092	sym_ORTHOMCL42	7	0.902632047587117	0	0
host_ORTHOMCL4092__sym_ORTHOMCL427	host_ORTHOMCL4092	sym_ORTHOMCL427	7	0.902632047587117	0	0
host_ORTHOMCL4092__sym_ORTHOMCL455	host_ORTHOMCL4092	sym_ORTHOMCL455	7	0.902632047587117	0	0
host_ORTHOMCL4092__sym_ORTHOMCL460	host_ORTHOMCL4092	sym_ORTHOMCL460	7	0.902632047587117	0	0
host_ORTHOMCL4092__sym_ORTHOMCL473	host_ORTHOMCL4092	sym_ORTHOMCL473	7	0.955058571876084	0	0
host_ORTHOMCL4092__sym_ORTHOMCL484	host_ORTHOMCL4092	sym_ORTHOMCL484	7	0.902632047587117	0	0
host_ORTHOMCL4092__sym_ORTHOMCL506	host_ORTHOMCL4092	sym_ORTHOMCL506	7	0.902632047587117	0	0
host_ORTHOMCL4092__sym_ORTHOMCL531	host_ORTHOMCL4092	sym_ORTHOMCL531	7	0.902632047587117	0	0
host_ORTHOMCL4092__sym_ORTHOMCL64	host_ORTHOMCL4092	sym_ORTHOMCL64	7	0.902632047587117	0	0
host_ORTHOMCL4092__sym_ORTHOMCL76	host_ORTHOMCL4092	sym_ORTHOMCL76	7	0.902632047587117	0	0
host_ORTHOMCL4092__sym_ORTHOMCL81	host_ORTHOMCL4092	sym_ORTHOMCL81	7	0.902632047587117	0	0
host_ORTHOMCL4119__sym_ORTHOMCL108	host_ORTHOMCL4119	sym_ORTHOMCL108	7	0.916511148299592	0	0
host_ORTHOMCL4119__sym_ORTHOMCL200	host_ORTHOMCL4119	sym_ORTHOMCL200	7	0.933121150445495	0	0
host_ORTHOMCL4119__sym_ORTHOMCL24	host_ORTHOMCL4119	sym_ORTHOMCL24	7	0.963020370282161	0	0
host_ORTHOMCL4119__sym_ORTHOMCL280	host_ORTHOMCL4119	sym_ORTHOMCL280	7	0.94742507317715	0	0
host_ORTHOMCL4119__sym_ORTHOMCL352	host_ORTHOMCL4119	sym_ORTHOMCL352	7	0.909483897009074	0	0
host_ORTHOMCL4119__sym_ORTHOMCL370	host_ORTHOMCL4119	sym_ORTHOMCL370	7	0.957214580594629	0	0
host_ORTHOMCL4119__sym_ORTHOMCL403	host_ORTHOMCL4119	sym_ORTHOMCL403	7	0.943583987670761	0	0
host_ORTHOMCL4119__sym_ORTHOMCL408	host_ORTHOMCL4119	sym_ORTHOMCL408	7	0.906600714834114	0	0
host_ORTHOMCL4119__sym_ORTHOMCL414	host_ORTHOMCL4119	sym_ORTHOMCL414	7	0.946875036377464	0	0
host_ORTHOMCL4119__sym_ORTHOMCL419	host_ORTHOMCL4119	sym_ORTHOMCL419	7	0.982149244871575	0	0
host_ORTHOMCL4119__sym_ORTHOMCL478	host_ORTHOMCL4119	sym_ORTHOMCL478	7	0.991307754346439	0	0
host_ORTHOMCL4119__sym_ORTHOMCL492	host_ORTHOMCL4119	sym_ORTHOMCL492	7	0.954918583731746	0	0
host_ORTHOMCL4119__sym_ORTHOMCL505	host_ORTHOMCL4119	sym_ORTHOMCL505	7	0.980962537969746	0	0
host_ORTHOMCL4119__sym_ORTHOMCL519	host_ORTHOMCL4119	sym_ORTHOMCL519	7	0.97179612467441	0	0
host_ORTHOMCL4140__sym_ORTHOMCL20	host_ORTHOMCL4140	sym_ORTHOMCL20	7	0.907856018865834	0	0
host_ORTHOMCL4140__sym_ORTHOMCL223	host_ORTHOMCL4140	sym_ORTHOMCL223	7	0.979858416766081	0	0
host_ORTHOMCL4140__sym_ORTHOMCL226	host_ORTHOMCL4140	sym_ORTHOMCL226	7	0.947915630785383	0	0
host_ORTHOMCL4140__sym_ORTHOMCL227	host_ORTHOMCL4140	sym_ORTHOMCL227	7	0.960390721612637	0	0
host_ORTHOMCL4140__sym_ORTHOMCL256	host_ORTHOMCL4140	sym_ORTHOMCL256	7	0.938416828369325	0	0
host_ORTHOMCL4140__sym_ORTHOMCL267	host_ORTHOMCL4140	sym_ORTHOMCL267	7	0.927925759221307	0	0
host_ORTHOMCL4140__sym_ORTHOMCL283	host_ORTHOMCL4140	sym_ORTHOMCL283	7	0.936967873550119	0	0
host_ORTHOMCL4140__sym_ORTHOMCL287	host_ORTHOMCL4140	sym_ORTHOMCL287	7	0.944074019595816	0	0
host_ORTHOMCL4140__sym_ORTHOMCL305	host_ORTHOMCL4140	sym_ORTHOMCL305	7	0.968097719228923	0	0
host_ORTHOMCL4140__sym_ORTHOMCL316	host_ORTHOMCL4140	sym_ORTHOMCL316	7	0.94845346957051	0	0
host_ORTHOMCL4140__sym_ORTHOMCL359	host_ORTHOMCL4140	sym_ORTHOMCL359	7	0.99567264525798	0	0
host_ORTHOMCL4140__sym_ORTHOMCL415	host_ORTHOMCL4140	sym_ORTHOMCL415	7	0.980322195670424	0	0
host_ORTHOMCL4140__sym_ORTHOMCL416	host_ORTHOMCL4140	sym_ORTHOMCL416	7	0.911864257603925	0	0
host_ORTHOMCL4140__sym_ORTHOMCL431	host_ORTHOMCL4140	sym_ORTHOMCL431	7	0.979433342862293	0	0
host_ORTHOMCL4140__sym_ORTHOMCL453	host_ORTHOMCL4140	sym_ORTHOMCL453	7	0.927925759221307	0	0
host_ORTHOMCL4140__sym_ORTHOMCL457	host_ORTHOMCL4140	sym_ORTHOMCL457	7	0.969592085329454	0	0
host_ORTHOMCL4140__sym_ORTHOMCL479	host_ORTHOMCL4140	sym_ORTHOMCL479	7	0.935838193739112	0	0
host_ORTHOMCL4140__sym_ORTHOMCL480	host_ORTHOMCL4140	sym_ORTHOMCL480	7	0.937981867715618	0	0
host_ORTHOMCL4140__sym_ORTHOMCL88	host_ORTHOMCL4140	sym_ORTHOMCL88	7	0.953933533606689	0	0
host_ORTHOMCL4147__sym_ORTHOMCL200	host_ORTHOMCL4147	sym_ORTHOMCL200	7	0.926072878078312	0	0
host_ORTHOMCL4147__sym_ORTHOMCL24	host_ORTHOMCL4147	sym_ORTHOMCL24	7	0.927767104069788	0	0
host_ORTHOMCL4147__sym_ORTHOMCL280	host_ORTHOMCL4147	sym_ORTHOMCL280	7	0.906398367649896	0	0
host_ORTHOMCL4147__sym_ORTHOMCL352	host_ORTHOMCL4147	sym_ORTHOMCL352	7	0.906541864689954	0	0
host_ORTHOMCL4147__sym_ORTHOMCL370	host_ORTHOMCL4147	sym_ORTHOMCL370	7	0.919657612802196	0	0
host_ORTHOMCL4147__sym_ORTHOMCL403	host_ORTHOMCL4147	sym_ORTHOMCL403	7	0.901307900929749	0	0
host_ORTHOMCL4147__sym_ORTHOMCL408	host_ORTHOMCL4147	sym_ORTHOMCL408	7	0.910814690125361	0	0
host_ORTHOMCL4147__sym_ORTHOMCL414	host_ORTHOMCL4147	sym_ORTHOMCL414	7	0.929459006103379	0	0
host_ORTHOMCL4147__sym_ORTHOMCL419	host_ORTHOMCL4147	sym_ORTHOMCL419	7	0.956906849886219	0	0
host_ORTHOMCL4147__sym_ORTHOMCL478	host_ORTHOMCL4147	sym_ORTHOMCL478	7	0.969301264681139	0	0
host_ORTHOMCL4147__sym_ORTHOMCL492	host_ORTHOMCL4147	sym_ORTHOMCL492	7	0.949196273976189	0	0
host_ORTHOMCL4147__sym_ORTHOMCL505	host_ORTHOMCL4147	sym_ORTHOMCL505	7	0.982017005171071	0	0
host_ORTHOMCL4147__sym_ORTHOMCL519	host_ORTHOMCL4147	sym_ORTHOMCL519	7	0.940525758446667	0	0
host_ORTHOMCL4189__sym_ORTHOMCL104	host_ORTHOMCL4189	sym_ORTHOMCL104	7	0.935866970869728	0	0
host_ORTHOMCL4189__sym_ORTHOMCL106	host_ORTHOMCL4189	sym_ORTHOMCL106	7	0.935866970869728	0	0
host_ORTHOMCL4189__sym_ORTHOMCL107	host_ORTHOMCL4189	sym_ORTHOMCL107	7	0.935866970869728	0	0
host_ORTHOMCL4189__sym_ORTHOMCL125	host_ORTHOMCL4189	sym_ORTHOMCL125	7	0.906044330056708	0	0
host_ORTHOMCL4189__sym_ORTHOMCL134	host_ORTHOMCL4189	sym_ORTHOMCL134	7	0.935866970869728	0	0
host_ORTHOMCL4189__sym_ORTHOMCL137	host_ORTHOMCL4189	sym_ORTHOMCL137	7	0.935866970869728	0	0
host_ORTHOMCL4189__sym_ORTHOMCL139	host_ORTHOMCL4189	sym_ORTHOMCL139	7	0.935866970869728	0	0
host_ORTHOMCL4189__sym_ORTHOMCL148	host_ORTHOMCL4189	sym_ORTHOMCL148	7	0.935866970869728	0	0
host_ORTHOMCL4189__sym_ORTHOMCL15	host_ORTHOMCL4189	sym_ORTHOMCL15	7	0.922770973074185	0	0
host_ORTHOMCL4189__sym_ORTHOMCL159	host_ORTHOMCL4189	sym_ORTHOMCL159	7	0.935866970869728	0	0
host_ORTHOMCL4189__sym_ORTHOMCL172	host_ORTHOMCL4189	sym_ORTHOMCL172	7	0.935866970869728	0	0
host_ORTHOMCL4189__sym_ORTHOMCL175	host_ORTHOMCL4189	sym_ORTHOMCL175	7	0.920190156512023	0	0
host_ORTHOMCL4189__sym_ORTHOMCL181	host_ORTHOMCL4189	sym_ORTHOMCL181	7	0.935866970869728	0	0
host_ORTHOMCL4189__sym_ORTHOMCL19	host_ORTHOMCL4189	sym_ORTHOMCL19	7	0.935866970869728	0	0
host_ORTHOMCL4189__sym_ORTHOMCL202	host_ORTHOMCL4189	sym_ORTHOMCL202	7	0.911635502869446	0	0
host_ORTHOMCL4189__sym_ORTHOMCL230	host_ORTHOMCL4189	sym_ORTHOMCL230	7	0.935866970869728	0	0
host_ORTHOMCL4189__sym_ORTHOMCL241	host_ORTHOMCL4189	sym_ORTHOMCL241	7	0.935866970869728	0	0
host_ORTHOMCL4189__sym_ORTHOMCL245	host_ORTHOMCL4189	sym_ORTHOMCL245	7	0.935866970869728	0	0
host_ORTHOMCL4189__sym_ORTHOMCL253	host_ORTHOMCL4189	sym_ORTHOMCL253	7	0.935866970869728	0	0
host_ORTHOMCL4189__sym_ORTHOMCL303	host_ORTHOMCL4189	sym_ORTHOMCL303	7	0.935866970869728	0	0
host_ORTHOMCL4189__sym_ORTHOMCL321	host_ORTHOMCL4189	sym_ORTHOMCL321	7	0.935866970869728	0	0
host_ORTHOMCL4189__sym_ORTHOMCL330	host_ORTHOMCL4189	sym_ORTHOMCL330	7	0.935866970869728	0	0
host_ORTHOMCL4189__sym_ORTHOMCL341	host_ORTHOMCL4189	sym_ORTHOMCL341	7	0.935866970869728	0	0
host_ORTHOMCL4189__sym_ORTHOMCL347	host_ORTHOMCL4189	sym_ORTHOMCL347	7	0.935866970869728	0	0
host_ORTHOMCL4189__sym_ORTHOMCL351	host_ORTHOMCL4189	sym_ORTHOMCL351	7	0.935866970869728	0	0
host_ORTHOMCL4189__sym_ORTHOMCL353	host_ORTHOMCL4189	sym_ORTHOMCL353	7	0.935866970869728	0	0
host_ORTHOMCL4189__sym_ORTHOMCL354	host_ORTHOMCL4189	sym_ORTHOMCL354	7	0.935866970869728	0	0
host_ORTHOMCL4189__sym_ORTHOMCL42	host_ORTHOMCL4189	sym_ORTHOMCL42	7	0.935866970869728	0	0
host_ORTHOMCL4189__sym_ORTHOMCL427	host_ORTHOMCL4189	sym_ORTHOMCL427	7	0.935866970869728	0	0
host_ORTHOMCL4189__sym_ORTHOMCL455	host_ORTHOMCL4189	sym_ORTHOMCL455	7	0.935866970869728	0	0
host_ORTHOMCL4189__sym_ORTHOMCL460	host_ORTHOMCL4189	sym_ORTHOMCL460	7	0.935866970869728	0	0
host_ORTHOMCL4189__sym_ORTHOMCL484	host_ORTHOMCL4189	sym_ORTHOMCL484	7	0.935866970869728	0	0
host_ORTHOMCL4189__sym_ORTHOMCL506	host_ORTHOMCL4189	sym_ORTHOMCL506	7	0.935866970869728	0	0
host_ORTHOMCL4189__sym_ORTHOMCL531	host_ORTHOMCL4189	sym_ORTHOMCL531	7	0.935866970869728	0	0
host_ORTHOMCL4189__sym_ORTHOMCL64	host_ORTHOMCL4189	sym_ORTHOMCL64	7	0.935866970869728	0	0
host_ORTHOMCL4189__sym_ORTHOMCL76	host_ORTHOMCL4189	sym_ORTHOMCL76	7	0.935866970869728	0	0
host_ORTHOMCL4189__sym_ORTHOMCL81	host_ORTHOMCL4189	sym_ORTHOMCL81	7	0.935866970869728	0	0
host_ORTHOMCL4296__sym_ORTHOMCL104	host_ORTHOMCL4296	sym_ORTHOMCL104	7	0.937973466094685	0	0
host_ORTHOMCL4296__sym_ORTHOMCL106	host_ORTHOMCL4296	sym_ORTHOMCL106	7	0.937973466094685	0	0
host_ORTHOMCL4296__sym_ORTHOMCL107	host_ORTHOMCL4296	sym_ORTHOMCL107	7	0.937973466094685	0	0
host_ORTHOMCL4296__sym_ORTHOMCL122	host_ORTHOMCL4296	sym_ORTHOMCL122	7	0.901581081833122	0	0
host_ORTHOMCL4296__sym_ORTHOMCL125	host_ORTHOMCL4296	sym_ORTHOMCL125	7	0.941836906545189	0	0
host_ORTHOMCL4296__sym_ORTHOMCL134	host_ORTHOMCL4296	sym_ORTHOMCL134	7	0.937973466094685	0	0
host_ORTHOMCL4296__sym_ORTHOMCL137	host_ORTHOMCL4296	sym_ORTHOMCL137	7	0.937973466094685	0	0
host_ORTHOMCL4296__sym_ORTHOMCL139	host_ORTHOMCL4296	sym_ORTHOMCL139	7	0.937973466094685	0	0
host_ORTHOMCL4296__sym_ORTHOMCL148	host_ORTHOMCL4296	sym_ORTHOMCL148	7	0.937973466094685	0	0
host_ORTHOMCL4296__sym_ORTHOMCL15	host_ORTHOMCL4296	sym_ORTHOMCL15	7	0.962444384837695	0	0
host_ORTHOMCL4296__sym_ORTHOMCL159	host_ORTHOMCL4296	sym_ORTHOMCL159	7	0.937973466094685	0	0
host_ORTHOMCL4296__sym_ORTHOMCL172	host_ORTHOMCL4296	sym_ORTHOMCL172	7	0.937973466094685	0	0
host_ORTHOMCL4296__sym_ORTHOMCL175	host_ORTHOMCL4296	sym_ORTHOMCL175	7	0.901656227338661	0	0
host_ORTHOMCL4296__sym_ORTHOMCL181	host_ORTHOMCL4296	sym_ORTHOMCL181	7	0.937973466094685	0	0
host_ORTHOMCL4296__sym_ORTHOMCL19	host_ORTHOMCL4296	sym_ORTHOMCL19	7	0.937973466094685	0	0
host_ORTHOMCL4296__sym_ORTHOMCL202	host_ORTHOMCL4296	sym_ORTHOMCL202	7	0.929996074982145	0	0
host_ORTHOMCL4296__sym_ORTHOMCL230	host_ORTHOMCL4296	sym_ORTHOMCL230	7	0.937973466094685	0	0
host_ORTHOMCL4296__sym_ORTHOMCL241	host_ORTHOMCL4296	sym_ORTHOMCL241	7	0.937973466094685	0	0
host_ORTHOMCL4296__sym_ORTHOMCL245	host_ORTHOMCL4296	sym_ORTHOMCL245	7	0.937973466094685	0	0
host_ORTHOMCL4296__sym_ORTHOMCL253	host_ORTHOMCL4296	sym_ORTHOMCL253	7	0.937973466094685	0	0
host_ORTHOMCL4296__sym_ORTHOMCL303	host_ORTHOMCL4296	sym_ORTHOMCL303	7	0.937973466094685	0	0
host_ORTHOMCL4296__sym_ORTHOMCL321	host_ORTHOMCL4296	sym_ORTHOMCL321	7	0.937973466094685	0	0
host_ORTHOMCL4296__sym_ORTHOMCL330	host_ORTHOMCL4296	sym_ORTHOMCL330	7	0.937973466094685	0	0
host_ORTHOMCL4296__sym_ORTHOMCL341	host_ORTHOMCL4296	sym_ORTHOMCL341	7	0.937973466094685	0	0
host_ORTHOMCL4296__sym_ORTHOMCL347	host_ORTHOMCL4296	sym_ORTHOMCL347	7	0.937973466094685	0	0
host_ORTHOMCL4296__sym_ORTHOMCL351	host_ORTHOMCL4296	sym_ORTHOMCL351	7	0.937973466094685	0	0
host_ORTHOMCL4296__sym_ORTHOMCL353	host_ORTHOMCL4296	sym_ORTHOMCL353	7	0.937973466094685	0	0
host_ORTHOMCL4296__sym_ORTHOMCL354	host_ORTHOMCL4296	sym_ORTHOMCL354	7	0.937973466094685	0	0
host_ORTHOMCL4296__sym_ORTHOMCL42	host_ORTHOMCL4296	sym_ORTHOMCL42	7	0.937973466094685	0	0
host_ORTHOMCL4296__sym_ORTHOMCL427	host_ORTHOMCL4296	sym_ORTHOMCL427	7	0.937973466094685	0	0
host_ORTHOMCL4296__sym_ORTHOMCL455	host_ORTHOMCL4296	sym_ORTHOMCL455	7	0.937973466094685	0	0
host_ORTHOMCL4296__sym_ORTHOMCL460	host_ORTHOMCL4296	sym_ORTHOMCL460	7	0.937973466094685	0	0
host_ORTHOMCL4296__sym_ORTHOMCL473	host_ORTHOMCL4296	sym_ORTHOMCL473	7	0.923031529908716	0	0
host_ORTHOMCL4296__sym_ORTHOMCL484	host_ORTHOMCL4296	sym_ORTHOMCL484	7	0.937973466094685	0	0
host_ORTHOMCL4296__sym_ORTHOMCL506	host_ORTHOMCL4296	sym_ORTHOMCL506	7	0.937973466094685	0	0
host_ORTHOMCL4296__sym_ORTHOMCL531	host_ORTHOMCL4296	sym_ORTHOMCL531	7	0.937973466094685	0	0
host_ORTHOMCL4296__sym_ORTHOMCL64	host_ORTHOMCL4296	sym_ORTHOMCL64	7	0.937973466094685	0	0
host_ORTHOMCL4296__sym_ORTHOMCL76	host_ORTHOMCL4296	sym_ORTHOMCL76	7	0.937973466094685	0	0
host_ORTHOMCL4296__sym_ORTHOMCL81	host_ORTHOMCL4296	sym_ORTHOMCL81	7	0.937973466094685	0	0
host_ORTHOMCL4296__sym_ORTHOMCL82	host_ORTHOMCL4296	sym_ORTHOMCL82	7	0.918825550246639	0	0
host_ORTHOMCL4296__sym_ORTHOMCL91	host_ORTHOMCL4296	sym_ORTHOMCL91	7	0.905044110420937	0	0
host_ORTHOMCL4388__sym_ORTHOMCL103	host_ORTHOMCL4388	sym_ORTHOMCL103	7	0.917091460174377	0	0
host_ORTHOMCL4388__sym_ORTHOMCL104	host_ORTHOMCL4388	sym_ORTHOMCL104	7	0.934563975565819	0	0
host_ORTHOMCL4388__sym_ORTHOMCL106	host_ORTHOMCL4388	sym_ORTHOMCL106	7	0.934563975565819	0	0
host_ORTHOMCL4388__sym_ORTHOMCL107	host_ORTHOMCL4388	sym_ORTHOMCL107	7	0.934563975565819	0	0
host_ORTHOMCL4388__sym_ORTHOMCL110	host_ORTHOMCL4388	sym_ORTHOMCL110	7	0.942466657535473	0	0
host_ORTHOMCL4388__sym_ORTHOMCL134	host_ORTHOMCL4388	sym_ORTHOMCL134	7	0.934563975565819	0	0
host_ORTHOMCL4388__sym_ORTHOMCL137	host_ORTHOMCL4388	sym_ORTHOMCL137	7	0.934563975565819	0	0
host_ORTHOMCL4388__sym_ORTHOMCL139	host_ORTHOMCL4388	sym_ORTHOMCL139	7	0.934563975565819	0	0
host_ORTHOMCL4388__sym_ORTHOMCL148	host_ORTHOMCL4388	sym_ORTHOMCL148	7	0.934563975565819	0	0
host_ORTHOMCL4388__sym_ORTHOMCL159	host_ORTHOMCL4388	sym_ORTHOMCL159	7	0.934563975565819	0	0
host_ORTHOMCL4388__sym_ORTHOMCL172	host_ORTHOMCL4388	sym_ORTHOMCL172	7	0.934563975565819	0	0
host_ORTHOMCL4388__sym_ORTHOMCL181	host_ORTHOMCL4388	sym_ORTHOMCL181	7	0.934563975565819	0	0
host_ORTHOMCL4388__sym_ORTHOMCL19	host_ORTHOMCL4388	sym_ORTHOMCL19	7	0.934563975565819	0	0
host_ORTHOMCL4388__sym_ORTHOMCL202	host_ORTHOMCL4388	sym_ORTHOMCL202	7	0.958920752135028	0	0
host_ORTHOMCL4388__sym_ORTHOMCL230	host_ORTHOMCL4388	sym_ORTHOMCL230	7	0.934563975565819	0	0
host_ORTHOMCL4388__sym_ORTHOMCL241	host_ORTHOMCL4388	sym_ORTHOMCL241	7	0.934563975565819	0	0
host_ORTHOMCL4388__sym_ORTHOMCL245	host_ORTHOMCL4388	sym_ORTHOMCL245	7	0.934563975565819	0	0
host_ORTHOMCL4388__sym_ORTHOMCL253	host_ORTHOMCL4388	sym_ORTHOMCL253	7	0.934563975565819	0	0
host_ORTHOMCL4388__sym_ORTHOMCL303	host_ORTHOMCL4388	sym_ORTHOMCL303	7	0.934563975565819	0	0
host_ORTHOMCL4388__sym_ORTHOMCL321	host_ORTHOMCL4388	sym_ORTHOMCL321	7	0.934563975565819	0	0
host_ORTHOMCL4388__sym_ORTHOMCL330	host_ORTHOMCL4388	sym_ORTHOMCL330	7	0.934563975565819	0	0
host_ORTHOMCL4388__sym_ORTHOMCL341	host_ORTHOMCL4388	sym_ORTHOMCL341	7	0.934563975565819	0	0
host_ORTHOMCL4388__sym_ORTHOMCL347	host_ORTHOMCL4388	sym_ORTHOMCL347	7	0.934563975565819	0	0
host_ORTHOMCL4388__sym_ORTHOMCL351	host_ORTHOMCL4388	sym_ORTHOMCL351	7	0.934563975565819	0	0
host_ORTHOMCL4388__sym_ORTHOMCL353	host_ORTHOMCL4388	sym_ORTHOMCL353	7	0.934563975565819	0	0
host_ORTHOMCL4388__sym_ORTHOMCL354	host_ORTHOMCL4388	sym_ORTHOMCL354	7	0.934563975565819	0	0
host_ORTHOMCL4388__sym_ORTHOMCL42	host_ORTHOMCL4388	sym_ORTHOMCL42	7	0.934563975565819	0	0
host_ORTHOMCL4388__sym_ORTHOMCL427	host_ORTHOMCL4388	sym_ORTHOMCL427	7	0.934563975565819	0	0
host_ORTHOMCL4388__sym_ORTHOMCL432	host_ORTHOMCL4388	sym_ORTHOMCL432	7	0.940452605823791	0	0
host_ORTHOMCL4388__sym_ORTHOMCL455	host_ORTHOMCL4388	sym_ORTHOMCL455	7	0.934563975565819	0	0
host_ORTHOMCL4388__sym_ORTHOMCL460	host_ORTHOMCL4388	sym_ORTHOMCL460	7	0.934563975565819	0	0
host_ORTHOMCL4388__sym_ORTHOMCL466	host_ORTHOMCL4388	sym_ORTHOMCL466	7	0.933775823718975	0	0
host_ORTHOMCL4388__sym_ORTHOMCL484	host_ORTHOMCL4388	sym_ORTHOMCL484	7	0.934563975565819	0	0
host_ORTHOMCL4388__sym_ORTHOMCL506	host_ORTHOMCL4388	sym_ORTHOMCL506	7	0.934563975565819	0	0
host_ORTHOMCL4388__sym_ORTHOMCL531	host_ORTHOMCL4388	sym_ORTHOMCL531	7	0.934563975565819	0	0
host_ORTHOMCL4388__sym_ORTHOMCL64	host_ORTHOMCL4388	sym_ORTHOMCL64	7	0.934563975565819	0	0
host_ORTHOMCL4388__sym_ORTHOMCL76	host_ORTHOMCL4388	sym_ORTHOMCL76	7	0.934563975565819	0	0
host_ORTHOMCL4388__sym_ORTHOMCL81	host_ORTHOMCL4388	sym_ORTHOMCL81	7	0.934563975565819	0	0
host_ORTHOMCL4460__sym_ORTHOMCL104	host_ORTHOMCL4460	sym_ORTHOMCL104	7	0.907875868817037	0	0
host_ORTHOMCL4460__sym_ORTHOMCL106	host_ORTHOMCL4460	sym_ORTHOMCL106	7	0.907875868817037	0	0
host_ORTHOMCL4460__sym_ORTHOMCL107	host_ORTHOMCL4460	sym_ORTHOMCL107	7	0.907875868817037	0	0
host_ORTHOMCL4460__sym_ORTHOMCL125	host_ORTHOMCL4460	sym_ORTHOMCL125	7	0.907729661236781	0	0
host_ORTHOMCL4460__sym_ORTHOMCL134	host_ORTHOMCL4460	sym_ORTHOMCL134	7	0.907875868817037	0	0
host_ORTHOMCL4460__sym_ORTHOMCL137	host_ORTHOMCL4460	sym_ORTHOMCL137	7	0.907875868817037	0	0
host_ORTHOMCL4460__sym_ORTHOMCL139	host_ORTHOMCL4460	sym_ORTHOMCL139	7	0.907875868817037	0	0
host_ORTHOMCL4460__sym_ORTHOMCL148	host_ORTHOMCL4460	sym_ORTHOMCL148	7	0.907875868817037	0	0
host_ORTHOMCL4460__sym_ORTHOMCL15	host_ORTHOMCL4460	sym_ORTHOMCL15	7	0.92957161479772	0	0
host_ORTHOMCL4460__sym_ORTHOMCL159	host_ORTHOMCL4460	sym_ORTHOMCL159	7	0.907875868817037	0	0
host_ORTHOMCL4460__sym_ORTHOMCL172	host_ORTHOMCL4460	sym_ORTHOMCL172	7	0.907875868817037	0	0
host_ORTHOMCL4460__sym_ORTHOMCL175	host_ORTHOMCL4460	sym_ORTHOMCL175	7	0.939451097124792	0	0
host_ORTHOMCL4460__sym_ORTHOMCL181	host_ORTHOMCL4460	sym_ORTHOMCL181	7	0.907875868817037	0	0
host_ORTHOMCL4460__sym_ORTHOMCL19	host_ORTHOMCL4460	sym_ORTHOMCL19	7	0.907875868817037	0	0
host_ORTHOMCL4460__sym_ORTHOMCL230	host_ORTHOMCL4460	sym_ORTHOMCL230	7	0.907875868817037	0	0
host_ORTHOMCL4460__sym_ORTHOMCL241	host_ORTHOMCL4460	sym_ORTHOMCL241	7	0.907875868817037	0	0
host_ORTHOMCL4460__sym_ORTHOMCL245	host_ORTHOMCL4460	sym_ORTHOMCL245	7	0.907875868817037	0	0
host_ORTHOMCL4460__sym_ORTHOMCL253	host_ORTHOMCL4460	sym_ORTHOMCL253	7	0.907875868817037	0	0
host_ORTHOMCL4460__sym_ORTHOMCL303	host_ORTHOMCL4460	sym_ORTHOMCL303	7	0.907875868817037	0	0
host_ORTHOMCL4460__sym_ORTHOMCL321	host_ORTHOMCL4460	sym_ORTHOMCL321	7	0.907875868817037	0	0
host_ORTHOMCL4460__sym_ORTHOMCL330	host_ORTHOMCL4460	sym_ORTHOMCL330	7	0.907875868817037	0	0
host_ORTHOMCL4460__sym_ORTHOMCL341	host_ORTHOMCL4460	sym_ORTHOMCL341	7	0.907875868817037	0	0
host_ORTHOMCL4460__sym_ORTHOMCL347	host_ORTHOMCL4460	sym_ORTHOMCL347	7	0.907875868817037	0	0
host_ORTHOMCL4460__sym_ORTHOMCL351	host_ORTHOMCL4460	sym_ORTHOMCL351	7	0.907875868817037	0	0
host_ORTHOMCL4460__sym_ORTHOMCL353	host_ORTHOMCL4460	sym_ORTHOMCL353	7	0.907875868817037	0	0
host_ORTHOMCL4460__sym_ORTHOMCL354	host_ORTHOMCL4460	sym_ORTHOMCL354	7	0.907875868817037	0	0
host_ORTHOMCL4460__sym_ORTHOMCL380	host_ORTHOMCL4460	sym_ORTHOMCL380	7	0.904007745347301	0	0
host_ORTHOMCL4460__sym_ORTHOMCL42	host_ORTHOMCL4460	sym_ORTHOMCL42	7	0.907875868817037	0	0
host_ORTHOMCL4460__sym_ORTHOMCL427	host_ORTHOMCL4460	sym_ORTHOMCL427	7	0.907875868817037	0	0
host_ORTHOMCL4460__sym_ORTHOMCL455	host_ORTHOMCL4460	sym_ORTHOMCL455	7	0.907875868817037	0	0
host_ORTHOMCL4460__sym_ORTHOMCL460	host_ORTHOMCL4460	sym_ORTHOMCL460	7	0.907875868817037	0	0
host_ORTHOMCL4460__sym_ORTHOMCL473	host_ORTHOMCL4460	sym_ORTHOMCL473	7	0.920986493346679	0	0
host_ORTHOMCL4460__sym_ORTHOMCL484	host_ORTHOMCL4460	sym_ORTHOMCL484	7	0.907875868817037	0	0
host_ORTHOMCL4460__sym_ORTHOMCL506	host_ORTHOMCL4460	sym_ORTHOMCL506	7	0.907875868817037	0	0
host_ORTHOMCL4460__sym_ORTHOMCL531	host_ORTHOMCL4460	sym_ORTHOMCL531	7	0.907875868817037	0	0
host_ORTHOMCL4460__sym_ORTHOMCL64	host_ORTHOMCL4460	sym_ORTHOMCL64	7	0.907875868817037	0	0
host_ORTHOMCL4460__sym_ORTHOMCL76	host_ORTHOMCL4460	sym_ORTHOMCL76	7	0.907875868817037	0	0
host_ORTHOMCL4460__sym_ORTHOMCL81	host_ORTHOMCL4460	sym_ORTHOMCL81	7	0.907875868817037	0	0
host_ORTHOMCL4472__sym_ORTHOMCL104	host_ORTHOMCL4472	sym_ORTHOMCL104	7	0.929751664011292	0	0
host_ORTHOMCL4472__sym_ORTHOMCL106	host_ORTHOMCL4472	sym_ORTHOMCL106	7	0.929751664011292	0	0
host_ORTHOMCL4472__sym_ORTHOMCL107	host_ORTHOMCL4472	sym_ORTHOMCL107	7	0.929751664011292	0	0
host_ORTHOMCL4472__sym_ORTHOMCL125	host_ORTHOMCL4472	sym_ORTHOMCL125	7	0.913333449124316	0	0
host_ORTHOMCL4472__sym_ORTHOMCL134	host_ORTHOMCL4472	sym_ORTHOMCL134	7	0.929751664011292	0	0
host_ORTHOMCL4472__sym_ORTHOMCL137	host_ORTHOMCL4472	sym_ORTHOMCL137	7	0.929751664011292	0	0
host_ORTHOMCL4472__sym_ORTHOMCL139	host_ORTHOMCL4472	sym_ORTHOMCL139	7	0.929751664011292	0	0
host_ORTHOMCL4472__sym_ORTHOMCL148	host_ORTHOMCL4472	sym_ORTHOMCL148	7	0.929751664011292	0	0
host_ORTHOMCL4472__sym_ORTHOMCL15	host_ORTHOMCL4472	sym_ORTHOMCL15	7	0.929298427449865	0	0
host_ORTHOMCL4472__sym_ORTHOMCL159	host_ORTHOMCL4472	sym_ORTHOMCL159	7	0.929751664011292	0	0
host_ORTHOMCL4472__sym_ORTHOMCL172	host_ORTHOMCL4472	sym_ORTHOMCL172	7	0.929751664011292	0	0
host_ORTHOMCL4472__sym_ORTHOMCL175	host_ORTHOMCL4472	sym_ORTHOMCL175	7	0.972499786059614	0	0
host_ORTHOMCL4472__sym_ORTHOMCL181	host_ORTHOMCL4472	sym_ORTHOMCL181	7	0.929751664011292	0	0
host_ORTHOMCL4472__sym_ORTHOMCL19	host_ORTHOMCL4472	sym_ORTHOMCL19	7	0.929751664011292	0	0
host_ORTHOMCL4472__sym_ORTHOMCL230	host_ORTHOMCL4472	sym_ORTHOMCL230	7	0.929751664011292	0	0
host_ORTHOMCL4472__sym_ORTHOMCL241	host_ORTHOMCL4472	sym_ORTHOMCL241	7	0.929751664011292	0	0
host_ORTHOMCL4472__sym_ORTHOMCL245	host_ORTHOMCL4472	sym_ORTHOMCL245	7	0.929751664011292	0	0
host_ORTHOMCL4472__sym_ORTHOMCL253	host_ORTHOMCL4472	sym_ORTHOMCL253	7	0.929751664011292	0	0
host_ORTHOMCL4472__sym_ORTHOMCL303	host_ORTHOMCL4472	sym_ORTHOMCL303	7	0.929751664011292	0	0
host_ORTHOMCL4472__sym_ORTHOMCL321	host_ORTHOMCL4472	sym_ORTHOMCL321	7	0.929751664011292	0	0
host_ORTHOMCL4472__sym_ORTHOMCL330	host_ORTHOMCL4472	sym_ORTHOMCL330	7	0.929751664011292	0	0
host_ORTHOMCL4472__sym_ORTHOMCL341	host_ORTHOMCL4472	sym_ORTHOMCL341	7	0.929751664011292	0	0
host_ORTHOMCL4472__sym_ORTHOMCL347	host_ORTHOMCL4472	sym_ORTHOMCL347	7	0.929751664011292	0	0
host_ORTHOMCL4472__sym_ORTHOMCL351	host_ORTHOMCL4472	sym_ORTHOMCL351	7	0.929751664011292	0	0
host_ORTHOMCL4472__sym_ORTHOMCL353	host_ORTHOMCL4472	sym_ORTHOMCL353	7	0.929751664011292	0	0
host_ORTHOMCL4472__sym_ORTHOMCL354	host_ORTHOMCL4472	sym_ORTHOMCL354	7	0.929751664011292	0	0
host_ORTHOMCL4472__sym_ORTHOMCL42	host_ORTHOMCL4472	sym_ORTHOMCL42	7	0.929751664011292	0	0
host_ORTHOMCL4472__sym_ORTHOMCL427	host_ORTHOMCL4472	sym_ORTHOMCL427	7	0.929751664011292	0	0
host_ORTHOMCL4472__sym_ORTHOMCL455	host_ORTHOMCL4472	sym_ORTHOMCL455	7	0.929751664011292	0	0
host_ORTHOMCL4472__sym_ORTHOMCL456	host_ORTHOMCL4472	sym_ORTHOMCL456	7	0.908412655932794	0	0
host_ORTHOMCL4472__sym_ORTHOMCL460	host_ORTHOMCL4472	sym_ORTHOMCL460	7	0.929751664011292	0	0
host_ORTHOMCL4472__sym_ORTHOMCL473	host_ORTHOMCL4472	sym_ORTHOMCL473	7	0.90916499171614	0	0
host_ORTHOMCL4472__sym_ORTHOMCL484	host_ORTHOMCL4472	sym_ORTHOMCL484	7	0.929751664011292	0	0
host_ORTHOMCL4472__sym_ORTHOMCL506	host_ORTHOMCL4472	sym_ORTHOMCL506	7	0.929751664011292	0	0
host_ORTHOMCL4472__sym_ORTHOMCL512	host_ORTHOMCL4472	sym_ORTHOMCL512	7	0.907894754064646	0	0
host_ORTHOMCL4472__sym_ORTHOMCL522	host_ORTHOMCL4472	sym_ORTHOMCL522	7	0.936342337590336	0	0
host_ORTHOMCL4472__sym_ORTHOMCL531	host_ORTHOMCL4472	sym_ORTHOMCL531	7	0.929751664011292	0	0
host_ORTHOMCL4472__sym_ORTHOMCL64	host_ORTHOMCL4472	sym_ORTHOMCL64	7	0.929751664011292	0	0
host_ORTHOMCL4472__sym_ORTHOMCL76	host_ORTHOMCL4472	sym_ORTHOMCL76	7	0.929751664011292	0	0
host_ORTHOMCL4472__sym_ORTHOMCL81	host_ORTHOMCL4472	sym_ORTHOMCL81	7	0.929751664011292	0	0
host_ORTHOMCL4516__sym_ORTHOMCL104	host_ORTHOMCL4516	sym_ORTHOMCL104	7	0.925071972080935	0	0
host_ORTHOMCL4516__sym_ORTHOMCL106	host_ORTHOMCL4516	sym_ORTHOMCL106	7	0.925071972080935	0	0
host_ORTHOMCL4516__sym_ORTHOMCL107	host_ORTHOMCL4516	sym_ORTHOMCL107	7	0.925071972080935	0	0
host_ORTHOMCL4516__sym_ORTHOMCL125	host_ORTHOMCL4516	sym_ORTHOMCL125	7	0.923003363791521	0	0
host_ORTHOMCL4516__sym_ORTHOMCL134	host_ORTHOMCL4516	sym_ORTHOMCL134	7	0.925071972080935	0	0
host_ORTHOMCL4516__sym_ORTHOMCL137	host_ORTHOMCL4516	sym_ORTHOMCL137	7	0.925071972080935	0	0
host_ORTHOMCL4516__sym_ORTHOMCL139	host_ORTHOMCL4516	sym_ORTHOMCL139	7	0.925071972080935	0	0
host_ORTHOMCL4516__sym_ORTHOMCL148	host_ORTHOMCL4516	sym_ORTHOMCL148	7	0.925071972080935	0	0
host_ORTHOMCL4516__sym_ORTHOMCL15	host_ORTHOMCL4516	sym_ORTHOMCL15	7	0.940852833029459	0	0
host_ORTHOMCL4516__sym_ORTHOMCL159	host_ORTHOMCL4516	sym_ORTHOMCL159	7	0.925071972080935	0	0
host_ORTHOMCL4516__sym_ORTHOMCL172	host_ORTHOMCL4516	sym_ORTHOMCL172	7	0.925071972080935	0	0
host_ORTHOMCL4516__sym_ORTHOMCL175	host_ORTHOMCL4516	sym_ORTHOMCL175	7	0.955910469058013	0	0
host_ORTHOMCL4516__sym_ORTHOMCL181	host_ORTHOMCL4516	sym_ORTHOMCL181	7	0.925071972080935	0	0
host_ORTHOMCL4516__sym_ORTHOMCL19	host_ORTHOMCL4516	sym_ORTHOMCL19	7	0.925071972080935	0	0
host_ORTHOMCL4516__sym_ORTHOMCL230	host_ORTHOMCL4516	sym_ORTHOMCL230	7	0.925071972080935	0	0
host_ORTHOMCL4516__sym_ORTHOMCL241	host_ORTHOMCL4516	sym_ORTHOMCL241	7	0.925071972080935	0	0
host_ORTHOMCL4516__sym_ORTHOMCL245	host_ORTHOMCL4516	sym_ORTHOMCL245	7	0.925071972080935	0	0
host_ORTHOMCL4516__sym_ORTHOMCL253	host_ORTHOMCL4516	sym_ORTHOMCL253	7	0.925071972080935	0	0
host_ORTHOMCL4516__sym_ORTHOMCL303	host_ORTHOMCL4516	sym_ORTHOMCL303	7	0.925071972080935	0	0
host_ORTHOMCL4516__sym_ORTHOMCL321	host_ORTHOMCL4516	sym_ORTHOMCL321	7	0.925071972080935	0	0
host_ORTHOMCL4516__sym_ORTHOMCL330	host_ORTHOMCL4516	sym_ORTHOMCL330	7	0.925071972080935	0	0
host_ORTHOMCL4516__sym_ORTHOMCL341	host_ORTHOMCL4516	sym_ORTHOMCL341	7	0.925071972080935	0	0
host_ORTHOMCL4516__sym_ORTHOMCL347	host_ORTHOMCL4516	sym_ORTHOMCL347	7	0.925071972080935	0	0
host_ORTHOMCL4516__sym_ORTHOMCL351	host_ORTHOMCL4516	sym_ORTHOMCL351	7	0.925071972080935	0	0
host_ORTHOMCL4516__sym_ORTHOMCL353	host_ORTHOMCL4516	sym_ORTHOMCL353	7	0.925071972080935	0	0
host_ORTHOMCL4516__sym_ORTHOMCL354	host_ORTHOMCL4516	sym_ORTHOMCL354	7	0.925071972080935	0	0
host_ORTHOMCL4516__sym_ORTHOMCL42	host_ORTHOMCL4516	sym_ORTHOMCL42	7	0.925071972080935	0	0
host_ORTHOMCL4516__sym_ORTHOMCL427	host_ORTHOMCL4516	sym_ORTHOMCL427	7	0.925071972080935	0	0
host_ORTHOMCL4516__sym_ORTHOMCL455	host_ORTHOMCL4516	sym_ORTHOMCL455	7	0.925071972080935	0	0
host_ORTHOMCL4516__sym_ORTHOMCL460	host_ORTHOMCL4516	sym_ORTHOMCL460	7	0.925071972080935	0	0
host_ORTHOMCL4516__sym_ORTHOMCL473	host_ORTHOMCL4516	sym_ORTHOMCL473	7	0.926041323179176	0	0
host_ORTHOMCL4516__sym_ORTHOMCL484	host_ORTHOMCL4516	sym_ORTHOMCL484	7	0.925071972080935	0	0
host_ORTHOMCL4516__sym_ORTHOMCL506	host_ORTHOMCL4516	sym_ORTHOMCL506	7	0.925071972080935	0	0
host_ORTHOMCL4516__sym_ORTHOMCL522	host_ORTHOMCL4516	sym_ORTHOMCL522	7	0.913928636929132	0	0
host_ORTHOMCL4516__sym_ORTHOMCL531	host_ORTHOMCL4516	sym_ORTHOMCL531	7	0.925071972080935	0	0
host_ORTHOMCL4516__sym_ORTHOMCL64	host_ORTHOMCL4516	sym_ORTHOMCL64	7	0.925071972080935	0	0
host_ORTHOMCL4516__sym_ORTHOMCL76	host_ORTHOMCL4516	sym_ORTHOMCL76	7	0.925071972080935	0	0
host_ORTHOMCL4516__sym_ORTHOMCL81	host_ORTHOMCL4516	sym_ORTHOMCL81	7	0.925071972080935	0	0
host_ORTHOMCL4517__sym_ORTHOMCL108	host_ORTHOMCL4517	sym_ORTHOMCL108	7	0.964292136959336	0	0
host_ORTHOMCL4517__sym_ORTHOMCL136	host_ORTHOMCL4517	sym_ORTHOMCL136	7	0.902087599508427	0	0
host_ORTHOMCL4517__sym_ORTHOMCL24	host_ORTHOMCL4517	sym_ORTHOMCL24	7	0.937999533037045	0	0
host_ORTHOMCL4517__sym_ORTHOMCL280	host_ORTHOMCL4517	sym_ORTHOMCL280	7	0.950674005220833	0	0
host_ORTHOMCL4517__sym_ORTHOMCL319	host_ORTHOMCL4517	sym_ORTHOMCL319	7	0.942040314043943	0	0
host_ORTHOMCL4517__sym_ORTHOMCL367	host_ORTHOMCL4517	sym_ORTHOMCL367	7	0.962162270042448	0	0
host_ORTHOMCL4517__sym_ORTHOMCL370	host_ORTHOMCL4517	sym_ORTHOMCL370	7	0.943395987787045	0	0
host_ORTHOMCL4517__sym_ORTHOMCL403	host_ORTHOMCL4517	sym_ORTHOMCL403	7	0.953037616838486	0	0
host_ORTHOMCL4517__sym_ORTHOMCL414	host_ORTHOMCL4517	sym_ORTHOMCL414	7	0.913292204987946	0	0
host_ORTHOMCL4517__sym_ORTHOMCL419	host_ORTHOMCL4517	sym_ORTHOMCL419	7	0.909587733284956	0	0
host_ORTHOMCL4517__sym_ORTHOMCL426	host_ORTHOMCL4517	sym_ORTHOMCL426	7	0.901119278761946	0	0
host_ORTHOMCL4517__sym_ORTHOMCL519	host_ORTHOMCL4517	sym_ORTHOMCL519	7	0.927643262885048	0	0
host_ORTHOMCL4517__sym_ORTHOMCL538	host_ORTHOMCL4517	sym_ORTHOMCL538	7	0.908622595694914	0	0
host_ORTHOMCL4527__sym_ORTHOMCL103	host_ORTHOMCL4527	sym_ORTHOMCL103	7	0.903137437094782	0	0
host_ORTHOMCL4527__sym_ORTHOMCL104	host_ORTHOMCL4527	sym_ORTHOMCL104	7	0.908699288319037	0	0
host_ORTHOMCL4527__sym_ORTHOMCL106	host_ORTHOMCL4527	sym_ORTHOMCL106	7	0.908699288319037	0	0
host_ORTHOMCL4527__sym_ORTHOMCL107	host_ORTHOMCL4527	sym_ORTHOMCL107	7	0.908699288319037	0	0
host_ORTHOMCL4527__sym_ORTHOMCL122	host_ORTHOMCL4527	sym_ORTHOMCL122	7	0.917425962741459	0	0
host_ORTHOMCL4527__sym_ORTHOMCL134	host_ORTHOMCL4527	sym_ORTHOMCL134	7	0.908699288319037	0	0
host_ORTHOMCL4527__sym_ORTHOMCL137	host_ORTHOMCL4527	sym_ORTHOMCL137	7	0.908699288319037	0	0
host_ORTHOMCL4527__sym_ORTHOMCL139	host_ORTHOMCL4527	sym_ORTHOMCL139	7	0.908699288319037	0	0
host_ORTHOMCL4527__sym_ORTHOMCL148	host_ORTHOMCL4527	sym_ORTHOMCL148	7	0.908699288319037	0	0
host_ORTHOMCL4527__sym_ORTHOMCL15	host_ORTHOMCL4527	sym_ORTHOMCL15	7	0.93891139858869	0	0
host_ORTHOMCL4527__sym_ORTHOMCL155	host_ORTHOMCL4527	sym_ORTHOMCL155	7	0.913641816500965	0	0
host_ORTHOMCL4527__sym_ORTHOMCL159	host_ORTHOMCL4527	sym_ORTHOMCL159	7	0.908699288319037	0	0
host_ORTHOMCL4527__sym_ORTHOMCL172	host_ORTHOMCL4527	sym_ORTHOMCL172	7	0.908699288319037	0	0
host_ORTHOMCL4527__sym_ORTHOMCL175	host_ORTHOMCL4527	sym_ORTHOMCL175	7	0.902052233964429	0	0
host_ORTHOMCL4527__sym_ORTHOMCL181	host_ORTHOMCL4527	sym_ORTHOMCL181	7	0.908699288319037	0	0
host_ORTHOMCL4527__sym_ORTHOMCL19	host_ORTHOMCL4527	sym_ORTHOMCL19	7	0.908699288319037	0	0
host_ORTHOMCL4527__sym_ORTHOMCL230	host_ORTHOMCL4527	sym_ORTHOMCL230	7	0.908699288319037	0	0
host_ORTHOMCL4527__sym_ORTHOMCL239	host_ORTHOMCL4527	sym_ORTHOMCL239	7	0.913161307885787	0	0
host_ORTHOMCL4527__sym_ORTHOMCL241	host_ORTHOMCL4527	sym_ORTHOMCL241	7	0.908699288319037	0	0
host_ORTHOMCL4527__sym_ORTHOMCL245	host_ORTHOMCL4527	sym_ORTHOMCL245	7	0.908699288319037	0	0
host_ORTHOMCL4527__sym_ORTHOMCL253	host_ORTHOMCL4527	sym_ORTHOMCL253	7	0.908699288319037	0	0
host_ORTHOMCL4527__sym_ORTHOMCL303	host_ORTHOMCL4527	sym_ORTHOMCL303	7	0.908699288319037	0	0
host_ORTHOMCL4527__sym_ORTHOMCL321	host_ORTHOMCL4527	sym_ORTHOMCL321	7	0.908699288319037	0	0
host_ORTHOMCL4527__sym_ORTHOMCL330	host_ORTHOMCL4527	sym_ORTHOMCL330	7	0.908699288319037	0	0
host_ORTHOMCL4527__sym_ORTHOMCL341	host_ORTHOMCL4527	sym_ORTHOMCL341	7	0.908699288319037	0	0
host_ORTHOMCL4527__sym_ORTHOMCL347	host_ORTHOMCL4527	sym_ORTHOMCL347	7	0.908699288319037	0	0
host_ORTHOMCL4527__sym_ORTHOMCL351	host_ORTHOMCL4527	sym_ORTHOMCL351	7	0.908699288319037	0	0
host_ORTHOMCL4527__sym_ORTHOMCL353	host_ORTHOMCL4527	sym_ORTHOMCL353	7	0.908699288319037	0	0
host_ORTHOMCL4527__sym_ORTHOMCL354	host_ORTHOMCL4527	sym_ORTHOMCL354	7	0.908699288319037	0	0
host_ORTHOMCL4527__sym_ORTHOMCL42	host_ORTHOMCL4527	sym_ORTHOMCL42	7	0.908699288319037	0	0
host_ORTHOMCL4527__sym_ORTHOMCL427	host_ORTHOMCL4527	sym_ORTHOMCL427	7	0.908699288319037	0	0
host_ORTHOMCL4527__sym_ORTHOMCL455	host_ORTHOMCL4527	sym_ORTHOMCL455	7	0.908699288319037	0	0
host_ORTHOMCL4527__sym_ORTHOMCL460	host_ORTHOMCL4527	sym_ORTHOMCL460	7	0.908699288319037	0	0
host_ORTHOMCL4527__sym_ORTHOMCL473	host_ORTHOMCL4527	sym_ORTHOMCL473	7	0.975389267106063	0	0
host_ORTHOMCL4527__sym_ORTHOMCL484	host_ORTHOMCL4527	sym_ORTHOMCL484	7	0.908699288319037	0	0
host_ORTHOMCL4527__sym_ORTHOMCL506	host_ORTHOMCL4527	sym_ORTHOMCL506	7	0.908699288319037	0	0
host_ORTHOMCL4527__sym_ORTHOMCL531	host_ORTHOMCL4527	sym_ORTHOMCL531	7	0.908699288319037	0	0
host_ORTHOMCL4527__sym_ORTHOMCL64	host_ORTHOMCL4527	sym_ORTHOMCL64	7	0.908699288319037	0	0
host_ORTHOMCL4527__sym_ORTHOMCL76	host_ORTHOMCL4527	sym_ORTHOMCL76	7	0.908699288319037	0	0
host_ORTHOMCL4527__sym_ORTHOMCL81	host_ORTHOMCL4527	sym_ORTHOMCL81	7	0.908699288319037	0	0
host_ORTHOMCL4527__sym_ORTHOMCL82	host_ORTHOMCL4527	sym_ORTHOMCL82	7	0.933661301674342	0	0
host_ORTHOMCL4538__sym_ORTHOMCL104	host_ORTHOMCL4538	sym_ORTHOMCL104	7	0.9098646629094	0	0
host_ORTHOMCL4538__sym_ORTHOMCL106	host_ORTHOMCL4538	sym_ORTHOMCL106	7	0.9098646629094	0	0
host_ORTHOMCL4538__sym_ORTHOMCL107	host_ORTHOMCL4538	sym_ORTHOMCL107	7	0.9098646629094	0	0
host_ORTHOMCL4538__sym_ORTHOMCL125	host_ORTHOMCL4538	sym_ORTHOMCL125	7	0.914808443213526	0	0
host_ORTHOMCL4538__sym_ORTHOMCL134	host_ORTHOMCL4538	sym_ORTHOMCL134	7	0.9098646629094	0	0
host_ORTHOMCL4538__sym_ORTHOMCL137	host_ORTHOMCL4538	sym_ORTHOMCL137	7	0.9098646629094	0	0
host_ORTHOMCL4538__sym_ORTHOMCL139	host_ORTHOMCL4538	sym_ORTHOMCL139	7	0.9098646629094	0	0
host_ORTHOMCL4538__sym_ORTHOMCL148	host_ORTHOMCL4538	sym_ORTHOMCL148	7	0.9098646629094	0	0
host_ORTHOMCL4538__sym_ORTHOMCL15	host_ORTHOMCL4538	sym_ORTHOMCL15	7	0.940444142709458	0	0
host_ORTHOMCL4538__sym_ORTHOMCL159	host_ORTHOMCL4538	sym_ORTHOMCL159	7	0.9098646629094	0	0
host_ORTHOMCL4538__sym_ORTHOMCL172	host_ORTHOMCL4538	sym_ORTHOMCL172	7	0.9098646629094	0	0
host_ORTHOMCL4538__sym_ORTHOMCL175	host_ORTHOMCL4538	sym_ORTHOMCL175	7	0.954870328135621	0	0
host_ORTHOMCL4538__sym_ORTHOMCL181	host_ORTHOMCL4538	sym_ORTHOMCL181	7	0.9098646629094	0	0
host_ORTHOMCL4538__sym_ORTHOMCL19	host_ORTHOMCL4538	sym_ORTHOMCL19	7	0.9098646629094	0	0
host_ORTHOMCL4538__sym_ORTHOMCL230	host_ORTHOMCL4538	sym_ORTHOMCL230	7	0.9098646629094	0	0
host_ORTHOMCL4538__sym_ORTHOMCL232	host_ORTHOMCL4538	sym_ORTHOMCL232	7	0.907837297494056	0	0
host_ORTHOMCL4538__sym_ORTHOMCL241	host_ORTHOMCL4538	sym_ORTHOMCL241	7	0.9098646629094	0	0
host_ORTHOMCL4538__sym_ORTHOMCL245	host_ORTHOMCL4538	sym_ORTHOMCL245	7	0.9098646629094	0	0
host_ORTHOMCL4538__sym_ORTHOMCL253	host_ORTHOMCL4538	sym_ORTHOMCL253	7	0.9098646629094	0	0
host_ORTHOMCL4538__sym_ORTHOMCL303	host_ORTHOMCL4538	sym_ORTHOMCL303	7	0.9098646629094	0	0
host_ORTHOMCL4538__sym_ORTHOMCL321	host_ORTHOMCL4538	sym_ORTHOMCL321	7	0.9098646629094	0	0
host_ORTHOMCL4538__sym_ORTHOMCL330	host_ORTHOMCL4538	sym_ORTHOMCL330	7	0.9098646629094	0	0
host_ORTHOMCL4538__sym_ORTHOMCL341	host_ORTHOMCL4538	sym_ORTHOMCL341	7	0.9098646629094	0	0
host_ORTHOMCL4538__sym_ORTHOMCL347	host_ORTHOMCL4538	sym_ORTHOMCL347	7	0.9098646629094	0	0
host_ORTHOMCL4538__sym_ORTHOMCL351	host_ORTHOMCL4538	sym_ORTHOMCL351	7	0.9098646629094	0	0
host_ORTHOMCL4538__sym_ORTHOMCL353	host_ORTHOMCL4538	sym_ORTHOMCL353	7	0.9098646629094	0	0
host_ORTHOMCL4538__sym_ORTHOMCL354	host_ORTHOMCL4538	sym_ORTHOMCL354	7	0.9098646629094	0	0
host_ORTHOMCL4538__sym_ORTHOMCL380	host_ORTHOMCL4538	sym_ORTHOMCL380	7	0.934008844473074	0	0
host_ORTHOMCL4538__sym_ORTHOMCL42	host_ORTHOMCL4538	sym_ORTHOMCL42	7	0.9098646629094	0	0
host_ORTHOMCL4538__sym_ORTHOMCL427	host_ORTHOMCL4538	sym_ORTHOMCL427	7	0.9098646629094	0	0
host_ORTHOMCL4538__sym_ORTHOMCL455	host_ORTHOMCL4538	sym_ORTHOMCL455	7	0.9098646629094	0	0
host_ORTHOMCL4538__sym_ORTHOMCL460	host_ORTHOMCL4538	sym_ORTHOMCL460	7	0.9098646629094	0	0
host_ORTHOMCL4538__sym_ORTHOMCL473	host_ORTHOMCL4538	sym_ORTHOMCL473	7	0.93972589597553	0	0
host_ORTHOMCL4538__sym_ORTHOMCL484	host_ORTHOMCL4538	sym_ORTHOMCL484	7	0.9098646629094	0	0
host_ORTHOMCL4538__sym_ORTHOMCL506	host_ORTHOMCL4538	sym_ORTHOMCL506	7	0.9098646629094	0	0
host_ORTHOMCL4538__sym_ORTHOMCL531	host_ORTHOMCL4538	sym_ORTHOMCL531	7	0.9098646629094	0	0
host_ORTHOMCL4538__sym_ORTHOMCL64	host_ORTHOMCL4538	sym_ORTHOMCL64	7	0.9098646629094	0	0
host_ORTHOMCL4538__sym_ORTHOMCL76	host_ORTHOMCL4538	sym_ORTHOMCL76	7	0.9098646629094	0	0
host_ORTHOMCL4538__sym_ORTHOMCL81	host_ORTHOMCL4538	sym_ORTHOMCL81	7	0.9098646629094	0	0
host_ORTHOMCL4547__sym_ORTHOMCL11	host_ORTHOMCL4547	sym_ORTHOMCL11	7	0.90148778346294	0	0
host_ORTHOMCL4547__sym_ORTHOMCL149	host_ORTHOMCL4547	sym_ORTHOMCL149	7	0.913550430352226	0	0
host_ORTHOMCL4547__sym_ORTHOMCL168	host_ORTHOMCL4547	sym_ORTHOMCL168	7	0.904266736494684	0	0
host_ORTHOMCL4547__sym_ORTHOMCL177	host_ORTHOMCL4547	sym_ORTHOMCL177	7	0.954303718691769	0	0
host_ORTHOMCL4547__sym_ORTHOMCL183	host_ORTHOMCL4547	sym_ORTHOMCL183	7	0.918360876641971	0	0
host_ORTHOMCL4547__sym_ORTHOMCL184	host_ORTHOMCL4547	sym_ORTHOMCL184	7	0.9401351366218	0	0
host_ORTHOMCL4547__sym_ORTHOMCL186	host_ORTHOMCL4547	sym_ORTHOMCL186	7	0.902601703233988	0	0
host_ORTHOMCL4547__sym_ORTHOMCL246	host_ORTHOMCL4547	sym_ORTHOMCL246	7	0.919014946865084	0	0
host_ORTHOMCL4547__sym_ORTHOMCL266	host_ORTHOMCL4547	sym_ORTHOMCL266	7	0.923833276830557	0	0
host_ORTHOMCL4547__sym_ORTHOMCL323	host_ORTHOMCL4547	sym_ORTHOMCL323	7	0.927950607674422	0	0
host_ORTHOMCL4547__sym_ORTHOMCL365	host_ORTHOMCL4547	sym_ORTHOMCL365	7	0.946286869979072	0	0
host_ORTHOMCL4547__sym_ORTHOMCL37	host_ORTHOMCL4547	sym_ORTHOMCL37	7	0.901011352223512	0	0
host_ORTHOMCL4547__sym_ORTHOMCL445	host_ORTHOMCL4547	sym_ORTHOMCL445	7	0.935172934861375	0	0
host_ORTHOMCL4547__sym_ORTHOMCL448	host_ORTHOMCL4547	sym_ORTHOMCL448	7	0.933244956636159	0	0
host_ORTHOMCL4547__sym_ORTHOMCL451	host_ORTHOMCL4547	sym_ORTHOMCL451	7	0.93494125186808	0	0
host_ORTHOMCL4547__sym_ORTHOMCL50	host_ORTHOMCL4547	sym_ORTHOMCL50	7	0.912514310595025	0	0
host_ORTHOMCL4547__sym_ORTHOMCL65	host_ORTHOMCL4547	sym_ORTHOMCL65	7	0.922458641940686	0	0
host_ORTHOMCL4547__sym_ORTHOMCL95	host_ORTHOMCL4547	sym_ORTHOMCL95	7	0.918355222759527	0	0
host_ORTHOMCL4548__sym_ORTHOMCL119	host_ORTHOMCL4548	sym_ORTHOMCL119	7	0.931693261486782	0	0
host_ORTHOMCL4548__sym_ORTHOMCL120	host_ORTHOMCL4548	sym_ORTHOMCL120	7	0.915421165158609	0	0
host_ORTHOMCL4548__sym_ORTHOMCL123	host_ORTHOMCL4548	sym_ORTHOMCL123	7	0.914983036316299	0	0
host_ORTHOMCL4548__sym_ORTHOMCL14	host_ORTHOMCL4548	sym_ORTHOMCL14	7	0.901444735870966	0	0
host_ORTHOMCL4548__sym_ORTHOMCL145	host_ORTHOMCL4548	sym_ORTHOMCL145	7	0.935053117621465	0	0
host_ORTHOMCL4548__sym_ORTHOMCL183	host_ORTHOMCL4548	sym_ORTHOMCL183	7	0.912380753343601	0	0
host_ORTHOMCL4548__sym_ORTHOMCL188	host_ORTHOMCL4548	sym_ORTHOMCL188	7	0.936495318693179	0	0
host_ORTHOMCL4548__sym_ORTHOMCL208	host_ORTHOMCL4548	sym_ORTHOMCL208	7	0.937123734678114	0	0
host_ORTHOMCL4548__sym_ORTHOMCL219	host_ORTHOMCL4548	sym_ORTHOMCL219	7	0.915721744412571	0	0
host_ORTHOMCL4548__sym_ORTHOMCL238	host_ORTHOMCL4548	sym_ORTHOMCL238	7	0.903940235177269	0	0
host_ORTHOMCL4548__sym_ORTHOMCL37	host_ORTHOMCL4548	sym_ORTHOMCL37	7	0.903892377517284	0	0
host_ORTHOMCL4548__sym_ORTHOMCL428	host_ORTHOMCL4548	sym_ORTHOMCL428	7	0.911923575565957	0	0
host_ORTHOMCL4548__sym_ORTHOMCL469	host_ORTHOMCL4548	sym_ORTHOMCL469	7	0.918493661459741	0	0
host_ORTHOMCL4548__sym_ORTHOMCL497	host_ORTHOMCL4548	sym_ORTHOMCL497	7	0.939959427901057	0	0
host_ORTHOMCL4548__sym_ORTHOMCL86	host_ORTHOMCL4548	sym_ORTHOMCL86	7	0.939163480692329	0	0
host_ORTHOMCL4548__sym_ORTHOMCL99	host_ORTHOMCL4548	sym_ORTHOMCL99	7	0.901907828014273	0	0
host_ORTHOMCL4569__sym_ORTHOMCL104	host_ORTHOMCL4569	sym_ORTHOMCL104	7	0.900422002101068	0	0
host_ORTHOMCL4569__sym_ORTHOMCL106	host_ORTHOMCL4569	sym_ORTHOMCL106	7	0.900422002101068	0	0
host_ORTHOMCL4569__sym_ORTHOMCL107	host_ORTHOMCL4569	sym_ORTHOMCL107	7	0.900422002101068	0	0
host_ORTHOMCL4569__sym_ORTHOMCL134	host_ORTHOMCL4569	sym_ORTHOMCL134	7	0.900422002101068	0	0
host_ORTHOMCL4569__sym_ORTHOMCL137	host_ORTHOMCL4569	sym_ORTHOMCL137	7	0.900422002101068	0	0
host_ORTHOMCL4569__sym_ORTHOMCL139	host_ORTHOMCL4569	sym_ORTHOMCL139	7	0.900422002101068	0	0
host_ORTHOMCL4569__sym_ORTHOMCL148	host_ORTHOMCL4569	sym_ORTHOMCL148	7	0.900422002101068	0	0
host_ORTHOMCL4569__sym_ORTHOMCL15	host_ORTHOMCL4569	sym_ORTHOMCL15	7	0.931597237567088	0	0
host_ORTHOMCL4569__sym_ORTHOMCL159	host_ORTHOMCL4569	sym_ORTHOMCL159	7	0.900422002101068	0	0
host_ORTHOMCL4569__sym_ORTHOMCL172	host_ORTHOMCL4569	sym_ORTHOMCL172	7	0.900422002101068	0	0
host_ORTHOMCL4569__sym_ORTHOMCL175	host_ORTHOMCL4569	sym_ORTHOMCL175	7	0.952741431502678	0	0
host_ORTHOMCL4569__sym_ORTHOMCL181	host_ORTHOMCL4569	sym_ORTHOMCL181	7	0.900422002101068	0	0
host_ORTHOMCL4569__sym_ORTHOMCL19	host_ORTHOMCL4569	sym_ORTHOMCL19	7	0.900422002101068	0	0
host_ORTHOMCL4569__sym_ORTHOMCL230	host_ORTHOMCL4569	sym_ORTHOMCL230	7	0.900422002101068	0	0
host_ORTHOMCL4569__sym_ORTHOMCL232	host_ORTHOMCL4569	sym_ORTHOMCL232	7	0.909566768569794	0	0
host_ORTHOMCL4569__sym_ORTHOMCL241	host_ORTHOMCL4569	sym_ORTHOMCL241	7	0.900422002101068	0	0
host_ORTHOMCL4569__sym_ORTHOMCL245	host_ORTHOMCL4569	sym_ORTHOMCL245	7	0.900422002101068	0	0
host_ORTHOMCL4569__sym_ORTHOMCL253	host_ORTHOMCL4569	sym_ORTHOMCL253	7	0.900422002101068	0	0
host_ORTHOMCL4569__sym_ORTHOMCL303	host_ORTHOMCL4569	sym_ORTHOMCL303	7	0.900422002101068	0	0
host_ORTHOMCL4569__sym_ORTHOMCL321	host_ORTHOMCL4569	sym_ORTHOMCL321	7	0.900422002101068	0	0
host_ORTHOMCL4569__sym_ORTHOMCL330	host_ORTHOMCL4569	sym_ORTHOMCL330	7	0.900422002101068	0	0
host_ORTHOMCL4569__sym_ORTHOMCL341	host_ORTHOMCL4569	sym_ORTHOMCL341	7	0.900422002101068	0	0
host_ORTHOMCL4569__sym_ORTHOMCL347	host_ORTHOMCL4569	sym_ORTHOMCL347	7	0.900422002101068	0	0
host_ORTHOMCL4569__sym_ORTHOMCL351	host_ORTHOMCL4569	sym_ORTHOMCL351	7	0.900422002101068	0	0
host_ORTHOMCL4569__sym_ORTHOMCL353	host_ORTHOMCL4569	sym_ORTHOMCL353	7	0.900422002101068	0	0
host_ORTHOMCL4569__sym_ORTHOMCL354	host_ORTHOMCL4569	sym_ORTHOMCL354	7	0.900422002101068	0	0
host_ORTHOMCL4569__sym_ORTHOMCL380	host_ORTHOMCL4569	sym_ORTHOMCL380	7	0.934338881449756	0	0
host_ORTHOMCL4569__sym_ORTHOMCL42	host_ORTHOMCL4569	sym_ORTHOMCL42	7	0.900422002101068	0	0
host_ORTHOMCL4569__sym_ORTHOMCL427	host_ORTHOMCL4569	sym_ORTHOMCL427	7	0.900422002101068	0	0
host_ORTHOMCL4569__sym_ORTHOMCL455	host_ORTHOMCL4569	sym_ORTHOMCL455	7	0.900422002101068	0	0
host_ORTHOMCL4569__sym_ORTHOMCL460	host_ORTHOMCL4569	sym_ORTHOMCL460	7	0.900422002101068	0	0
host_ORTHOMCL4569__sym_ORTHOMCL473	host_ORTHOMCL4569	sym_ORTHOMCL473	7	0.927305701986638	0	0
host_ORTHOMCL4569__sym_ORTHOMCL484	host_ORTHOMCL4569	sym_ORTHOMCL484	7	0.900422002101068	0	0
host_ORTHOMCL4569__sym_ORTHOMCL506	host_ORTHOMCL4569	sym_ORTHOMCL506	7	0.900422002101068	0	0
host_ORTHOMCL4569__sym_ORTHOMCL531	host_ORTHOMCL4569	sym_ORTHOMCL531	7	0.900422002101068	0	0
host_ORTHOMCL4569__sym_ORTHOMCL64	host_ORTHOMCL4569	sym_ORTHOMCL64	7	0.900422002101068	0	0
host_ORTHOMCL4569__sym_ORTHOMCL76	host_ORTHOMCL4569	sym_ORTHOMCL76	7	0.900422002101068	0	0
host_ORTHOMCL4569__sym_ORTHOMCL81	host_ORTHOMCL4569	sym_ORTHOMCL81	7	0.900422002101068	0	0
host_ORTHOMCL4585__sym_ORTHOMCL104	host_ORTHOMCL4585	sym_ORTHOMCL104	7	0.907040088156088	0	0
host_ORTHOMCL4585__sym_ORTHOMCL106	host_ORTHOMCL4585	sym_ORTHOMCL106	7	0.907040088156088	0	0
host_ORTHOMCL4585__sym_ORTHOMCL107	host_ORTHOMCL4585	sym_ORTHOMCL107	7	0.907040088156088	0	0
host_ORTHOMCL4585__sym_ORTHOMCL134	host_ORTHOMCL4585	sym_ORTHOMCL134	7	0.907040088156088	0	0
host_ORTHOMCL4585__sym_ORTHOMCL137	host_ORTHOMCL4585	sym_ORTHOMCL137	7	0.907040088156088	0	0
host_ORTHOMCL4585__sym_ORTHOMCL139	host_ORTHOMCL4585	sym_ORTHOMCL139	7	0.907040088156088	0	0
host_ORTHOMCL4585__sym_ORTHOMCL148	host_ORTHOMCL4585	sym_ORTHOMCL148	7	0.907040088156088	0	0
host_ORTHOMCL4585__sym_ORTHOMCL15	host_ORTHOMCL4585	sym_ORTHOMCL15	7	0.93337874453731	0	0
host_ORTHOMCL4585__sym_ORTHOMCL159	host_ORTHOMCL4585	sym_ORTHOMCL159	7	0.907040088156088	0	0
host_ORTHOMCL4585__sym_ORTHOMCL172	host_ORTHOMCL4585	sym_ORTHOMCL172	7	0.907040088156088	0	0
host_ORTHOMCL4585__sym_ORTHOMCL175	host_ORTHOMCL4585	sym_ORTHOMCL175	7	0.9665014646499	0	0
host_ORTHOMCL4585__sym_ORTHOMCL181	host_ORTHOMCL4585	sym_ORTHOMCL181	7	0.907040088156088	0	0
host_ORTHOMCL4585__sym_ORTHOMCL19	host_ORTHOMCL4585	sym_ORTHOMCL19	7	0.907040088156088	0	0
host_ORTHOMCL4585__sym_ORTHOMCL230	host_ORTHOMCL4585	sym_ORTHOMCL230	7	0.907040088156088	0	0
host_ORTHOMCL4585__sym_ORTHOMCL232	host_ORTHOMCL4585	sym_ORTHOMCL232	7	0.908743690383074	0	0
host_ORTHOMCL4585__sym_ORTHOMCL241	host_ORTHOMCL4585	sym_ORTHOMCL241	7	0.907040088156088	0	0
host_ORTHOMCL4585__sym_ORTHOMCL245	host_ORTHOMCL4585	sym_ORTHOMCL245	7	0.907040088156088	0	0
host_ORTHOMCL4585__sym_ORTHOMCL253	host_ORTHOMCL4585	sym_ORTHOMCL253	7	0.907040088156088	0	0
host_ORTHOMCL4585__sym_ORTHOMCL303	host_ORTHOMCL4585	sym_ORTHOMCL303	7	0.907040088156088	0	0
host_ORTHOMCL4585__sym_ORTHOMCL321	host_ORTHOMCL4585	sym_ORTHOMCL321	7	0.907040088156088	0	0
host_ORTHOMCL4585__sym_ORTHOMCL330	host_ORTHOMCL4585	sym_ORTHOMCL330	7	0.907040088156088	0	0
host_ORTHOMCL4585__sym_ORTHOMCL341	host_ORTHOMCL4585	sym_ORTHOMCL341	7	0.907040088156088	0	0
host_ORTHOMCL4585__sym_ORTHOMCL347	host_ORTHOMCL4585	sym_ORTHOMCL347	7	0.907040088156088	0	0
host_ORTHOMCL4585__sym_ORTHOMCL351	host_ORTHOMCL4585	sym_ORTHOMCL351	7	0.907040088156088	0	0
host_ORTHOMCL4585__sym_ORTHOMCL353	host_ORTHOMCL4585	sym_ORTHOMCL353	7	0.907040088156088	0	0
host_ORTHOMCL4585__sym_ORTHOMCL354	host_ORTHOMCL4585	sym_ORTHOMCL354	7	0.907040088156088	0	0
host_ORTHOMCL4585__sym_ORTHOMCL380	host_ORTHOMCL4585	sym_ORTHOMCL380	7	0.934457276514482	0	0
host_ORTHOMCL4585__sym_ORTHOMCL42	host_ORTHOMCL4585	sym_ORTHOMCL42	7	0.907040088156088	0	0
host_ORTHOMCL4585__sym_ORTHOMCL427	host_ORTHOMCL4585	sym_ORTHOMCL427	7	0.907040088156088	0	0
host_ORTHOMCL4585__sym_ORTHOMCL455	host_ORTHOMCL4585	sym_ORTHOMCL455	7	0.907040088156088	0	0
host_ORTHOMCL4585__sym_ORTHOMCL460	host_ORTHOMCL4585	sym_ORTHOMCL460	7	0.907040088156088	0	0
host_ORTHOMCL4585__sym_ORTHOMCL473	host_ORTHOMCL4585	sym_ORTHOMCL473	7	0.929015533821719	0	0
host_ORTHOMCL4585__sym_ORTHOMCL484	host_ORTHOMCL4585	sym_ORTHOMCL484	7	0.907040088156088	0	0
host_ORTHOMCL4585__sym_ORTHOMCL506	host_ORTHOMCL4585	sym_ORTHOMCL506	7	0.907040088156088	0	0
host_ORTHOMCL4585__sym_ORTHOMCL522	host_ORTHOMCL4585	sym_ORTHOMCL522	7	0.916052718184616	0	0
host_ORTHOMCL4585__sym_ORTHOMCL531	host_ORTHOMCL4585	sym_ORTHOMCL531	7	0.907040088156088	0	0
host_ORTHOMCL4585__sym_ORTHOMCL64	host_ORTHOMCL4585	sym_ORTHOMCL64	7	0.907040088156088	0	0
host_ORTHOMCL4585__sym_ORTHOMCL76	host_ORTHOMCL4585	sym_ORTHOMCL76	7	0.907040088156088	0	0
host_ORTHOMCL4585__sym_ORTHOMCL81	host_ORTHOMCL4585	sym_ORTHOMCL81	7	0.907040088156088	0	0
host_ORTHOMCL4609__sym_ORTHOMCL223	host_ORTHOMCL4609	sym_ORTHOMCL223	7	0.914401125770788	0	0
host_ORTHOMCL4609__sym_ORTHOMCL227	host_ORTHOMCL4609	sym_ORTHOMCL227	7	0.926664271642988	0	0
host_ORTHOMCL4609__sym_ORTHOMCL267	host_ORTHOMCL4609	sym_ORTHOMCL267	7	0.987039388976364	0	0
host_ORTHOMCL4609__sym_ORTHOMCL287	host_ORTHOMCL4609	sym_ORTHOMCL287	7	0.986770202152438	0	0
host_ORTHOMCL4609__sym_ORTHOMCL305	host_ORTHOMCL4609	sym_ORTHOMCL305	7	0.974433982098959	0	0
host_ORTHOMCL4609__sym_ORTHOMCL359	host_ORTHOMCL4609	sym_ORTHOMCL359	7	0.920317040847437	0	0
host_ORTHOMCL4609__sym_ORTHOMCL415	host_ORTHOMCL4609	sym_ORTHOMCL415	7	0.901366137671917	0	0
host_ORTHOMCL4609__sym_ORTHOMCL416	host_ORTHOMCL4609	sym_ORTHOMCL416	7	0.984821021675954	0	0
host_ORTHOMCL4609__sym_ORTHOMCL431	host_ORTHOMCL4609	sym_ORTHOMCL431	7	0.924946262533705	0	0
host_ORTHOMCL4609__sym_ORTHOMCL453	host_ORTHOMCL4609	sym_ORTHOMCL453	7	0.987039388976364	0	0
host_ORTHOMCL4609__sym_ORTHOMCL479	host_ORTHOMCL4609	sym_ORTHOMCL479	7	0.923251449052292	0	0
host_ORTHOMCL4609__sym_ORTHOMCL515	host_ORTHOMCL4609	sym_ORTHOMCL515	7	0.936198676882918	0	0
host_ORTHOMCL4609__sym_ORTHOMCL88	host_ORTHOMCL4609	sym_ORTHOMCL88	7	0.912171187175136	0	0
host_ORTHOMCL4624__sym_ORTHOMCL104	host_ORTHOMCL4624	sym_ORTHOMCL104	7	0.918748635185332	0	0
host_ORTHOMCL4624__sym_ORTHOMCL106	host_ORTHOMCL4624	sym_ORTHOMCL106	7	0.918748635185332	0	0
host_ORTHOMCL4624__sym_ORTHOMCL107	host_ORTHOMCL4624	sym_ORTHOMCL107	7	0.918748635185332	0	0
host_ORTHOMCL4624__sym_ORTHOMCL134	host_ORTHOMCL4624	sym_ORTHOMCL134	7	0.918748635185332	0	0
host_ORTHOMCL4624__sym_ORTHOMCL137	host_ORTHOMCL4624	sym_ORTHOMCL137	7	0.918748635185332	0	0
host_ORTHOMCL4624__sym_ORTHOMCL139	host_ORTHOMCL4624	sym_ORTHOMCL139	7	0.918748635185332	0	0
host_ORTHOMCL4624__sym_ORTHOMCL148	host_ORTHOMCL4624	sym_ORTHOMCL148	7	0.918748635185332	0	0
host_ORTHOMCL4624__sym_ORTHOMCL15	host_ORTHOMCL4624	sym_ORTHOMCL15	7	0.924066646960552	0	0
host_ORTHOMCL4624__sym_ORTHOMCL159	host_ORTHOMCL4624	sym_ORTHOMCL159	7	0.918748635185332	0	0
host_ORTHOMCL4624__sym_ORTHOMCL172	host_ORTHOMCL4624	sym_ORTHOMCL172	7	0.918748635185332	0	0
host_ORTHOMCL4624__sym_ORTHOMCL175	host_ORTHOMCL4624	sym_ORTHOMCL175	7	0.917467425120712	0	0
host_ORTHOMCL4624__sym_ORTHOMCL181	host_ORTHOMCL4624	sym_ORTHOMCL181	7	0.918748635185332	0	0
host_ORTHOMCL4624__sym_ORTHOMCL19	host_ORTHOMCL4624	sym_ORTHOMCL19	7	0.918748635185332	0	0
host_ORTHOMCL4624__sym_ORTHOMCL202	host_ORTHOMCL4624	sym_ORTHOMCL202	7	0.907435743348859	0	0
host_ORTHOMCL4624__sym_ORTHOMCL230	host_ORTHOMCL4624	sym_ORTHOMCL230	7	0.918748635185332	0	0
host_ORTHOMCL4624__sym_ORTHOMCL241	host_ORTHOMCL4624	sym_ORTHOMCL241	7	0.918748635185332	0	0
host_ORTHOMCL4624__sym_ORTHOMCL245	host_ORTHOMCL4624	sym_ORTHOMCL245	7	0.918748635185332	0	0
host_ORTHOMCL4624__sym_ORTHOMCL253	host_ORTHOMCL4624	sym_ORTHOMCL253	7	0.918748635185332	0	0
host_ORTHOMCL4624__sym_ORTHOMCL303	host_ORTHOMCL4624	sym_ORTHOMCL303	7	0.918748635185332	0	0
host_ORTHOMCL4624__sym_ORTHOMCL321	host_ORTHOMCL4624	sym_ORTHOMCL321	7	0.918748635185332	0	0
host_ORTHOMCL4624__sym_ORTHOMCL330	host_ORTHOMCL4624	sym_ORTHOMCL330	7	0.918748635185332	0	0
host_ORTHOMCL4624__sym_ORTHOMCL341	host_ORTHOMCL4624	sym_ORTHOMCL341	7	0.918748635185332	0	0
host_ORTHOMCL4624__sym_ORTHOMCL347	host_ORTHOMCL4624	sym_ORTHOMCL347	7	0.918748635185332	0	0
host_ORTHOMCL4624__sym_ORTHOMCL351	host_ORTHOMCL4624	sym_ORTHOMCL351	7	0.918748635185332	0	0
host_ORTHOMCL4624__sym_ORTHOMCL353	host_ORTHOMCL4624	sym_ORTHOMCL353	7	0.918748635185332	0	0
host_ORTHOMCL4624__sym_ORTHOMCL354	host_ORTHOMCL4624	sym_ORTHOMCL354	7	0.918748635185332	0	0
host_ORTHOMCL4624__sym_ORTHOMCL42	host_ORTHOMCL4624	sym_ORTHOMCL42	7	0.918748635185332	0	0
host_ORTHOMCL4624__sym_ORTHOMCL427	host_ORTHOMCL4624	sym_ORTHOMCL427	7	0.918748635185332	0	0
host_ORTHOMCL4624__sym_ORTHOMCL455	host_ORTHOMCL4624	sym_ORTHOMCL455	7	0.918748635185332	0	0
host_ORTHOMCL4624__sym_ORTHOMCL460	host_ORTHOMCL4624	sym_ORTHOMCL460	7	0.918748635185332	0	0
host_ORTHOMCL4624__sym_ORTHOMCL484	host_ORTHOMCL4624	sym_ORTHOMCL484	7	0.918748635185332	0	0
host_ORTHOMCL4624__sym_ORTHOMCL506	host_ORTHOMCL4624	sym_ORTHOMCL506	7	0.918748635185332	0	0
host_ORTHOMCL4624__sym_ORTHOMCL531	host_ORTHOMCL4624	sym_ORTHOMCL531	7	0.918748635185332	0	0
host_ORTHOMCL4624__sym_ORTHOMCL64	host_ORTHOMCL4624	sym_ORTHOMCL64	7	0.918748635185332	0	0
host_ORTHOMCL4624__sym_ORTHOMCL76	host_ORTHOMCL4624	sym_ORTHOMCL76	7	0.918748635185332	0	0
host_ORTHOMCL4624__sym_ORTHOMCL81	host_ORTHOMCL4624	sym_ORTHOMCL81	7	0.918748635185332	0	0
host_ORTHOMCL4634__sym_ORTHOMCL151	host_ORTHOMCL4634	sym_ORTHOMCL151	7	0.974337358705497	0	0
host_ORTHOMCL4634__sym_ORTHOMCL17	host_ORTHOMCL4634	sym_ORTHOMCL17	7	0.955596707965276	0	0
host_ORTHOMCL4634__sym_ORTHOMCL170	host_ORTHOMCL4634	sym_ORTHOMCL170	7	0.992295874469754	0	0
host_ORTHOMCL4634__sym_ORTHOMCL255	host_ORTHOMCL4634	sym_ORTHOMCL255	7	0.934645174111472	0	0
host_ORTHOMCL4634__sym_ORTHOMCL263	host_ORTHOMCL4634	sym_ORTHOMCL263	7	0.989406083789502	0	0
host_ORTHOMCL4634__sym_ORTHOMCL269	host_ORTHOMCL4634	sym_ORTHOMCL269	7	0.953878708796158	0	0
host_ORTHOMCL4634__sym_ORTHOMCL292	host_ORTHOMCL4634	sym_ORTHOMCL292	7	0.903056679055095	0	0
host_ORTHOMCL4634__sym_ORTHOMCL306	host_ORTHOMCL4634	sym_ORTHOMCL306	7	0.901791647570003	0	0
host_ORTHOMCL4634__sym_ORTHOMCL361	host_ORTHOMCL4634	sym_ORTHOMCL361	7	0.911460565702759	0	0
host_ORTHOMCL4634__sym_ORTHOMCL399	host_ORTHOMCL4634	sym_ORTHOMCL399	7	0.966696979413391	0	0
host_ORTHOMCL4634__sym_ORTHOMCL401	host_ORTHOMCL4634	sym_ORTHOMCL401	7	0.926163564178941	0	0
host_ORTHOMCL4634__sym_ORTHOMCL78	host_ORTHOMCL4634	sym_ORTHOMCL78	7	0.931719585847084	0	0
host_ORTHOMCL4634__sym_ORTHOMCL96	host_ORTHOMCL4634	sym_ORTHOMCL96	7	0.914441408366035	0	0
host_ORTHOMCL4660__sym_ORTHOMCL104	host_ORTHOMCL4660	sym_ORTHOMCL104	7	0.901184506747219	0	0
host_ORTHOMCL4660__sym_ORTHOMCL106	host_ORTHOMCL4660	sym_ORTHOMCL106	7	0.901184506747219	0	0
host_ORTHOMCL4660__sym_ORTHOMCL107	host_ORTHOMCL4660	sym_ORTHOMCL107	7	0.901184506747219	0	0
host_ORTHOMCL4660__sym_ORTHOMCL122	host_ORTHOMCL4660	sym_ORTHOMCL122	7	0.922978406290378	0	0
host_ORTHOMCL4660__sym_ORTHOMCL125	host_ORTHOMCL4660	sym_ORTHOMCL125	7	0.906407489147249	0	0
host_ORTHOMCL4660__sym_ORTHOMCL134	host_ORTHOMCL4660	sym_ORTHOMCL134	7	0.901184506747219	0	0
host_ORTHOMCL4660__sym_ORTHOMCL137	host_ORTHOMCL4660	sym_ORTHOMCL137	7	0.901184506747219	0	0
host_ORTHOMCL4660__sym_ORTHOMCL139	host_ORTHOMCL4660	sym_ORTHOMCL139	7	0.901184506747219	0	0
host_ORTHOMCL4660__sym_ORTHOMCL148	host_ORTHOMCL4660	sym_ORTHOMCL148	7	0.901184506747219	0	0
host_ORTHOMCL4660__sym_ORTHOMCL159	host_ORTHOMCL4660	sym_ORTHOMCL159	7	0.901184506747219	0	0
host_ORTHOMCL4660__sym_ORTHOMCL172	host_ORTHOMCL4660	sym_ORTHOMCL172	7	0.901184506747219	0	0
host_ORTHOMCL4660__sym_ORTHOMCL181	host_ORTHOMCL4660	sym_ORTHOMCL181	7	0.901184506747219	0	0
host_ORTHOMCL4660__sym_ORTHOMCL19	host_ORTHOMCL4660	sym_ORTHOMCL19	7	0.901184506747219	0	0
host_ORTHOMCL4660__sym_ORTHOMCL230	host_ORTHOMCL4660	sym_ORTHOMCL230	7	0.901184506747219	0	0
host_ORTHOMCL4660__sym_ORTHOMCL241	host_ORTHOMCL4660	sym_ORTHOMCL241	7	0.901184506747219	0	0
host_ORTHOMCL4660__sym_ORTHOMCL245	host_ORTHOMCL4660	sym_ORTHOMCL245	7	0.901184506747219	0	0
host_ORTHOMCL4660__sym_ORTHOMCL253	host_ORTHOMCL4660	sym_ORTHOMCL253	7	0.901184506747219	0	0
host_ORTHOMCL4660__sym_ORTHOMCL303	host_ORTHOMCL4660	sym_ORTHOMCL303	7	0.901184506747219	0	0
host_ORTHOMCL4660__sym_ORTHOMCL321	host_ORTHOMCL4660	sym_ORTHOMCL321	7	0.901184506747219	0	0
host_ORTHOMCL4660__sym_ORTHOMCL330	host_ORTHOMCL4660	sym_ORTHOMCL330	7	0.901184506747219	0	0
host_ORTHOMCL4660__sym_ORTHOMCL341	host_ORTHOMCL4660	sym_ORTHOMCL341	7	0.901184506747219	0	0
host_ORTHOMCL4660__sym_ORTHOMCL347	host_ORTHOMCL4660	sym_ORTHOMCL347	7	0.901184506747219	0	0
host_ORTHOMCL4660__sym_ORTHOMCL351	host_ORTHOMCL4660	sym_ORTHOMCL351	7	0.901184506747219	0	0
host_ORTHOMCL4660__sym_ORTHOMCL353	host_ORTHOMCL4660	sym_ORTHOMCL353	7	0.901184506747219	0	0
host_ORTHOMCL4660__sym_ORTHOMCL354	host_ORTHOMCL4660	sym_ORTHOMCL354	7	0.901184506747219	0	0
host_ORTHOMCL4660__sym_ORTHOMCL42	host_ORTHOMCL4660	sym_ORTHOMCL42	7	0.901184506747219	0	0
host_ORTHOMCL4660__sym_ORTHOMCL427	host_ORTHOMCL4660	sym_ORTHOMCL427	7	0.901184506747219	0	0
host_ORTHOMCL4660__sym_ORTHOMCL455	host_ORTHOMCL4660	sym_ORTHOMCL455	7	0.901184506747219	0	0
host_ORTHOMCL4660__sym_ORTHOMCL460	host_ORTHOMCL4660	sym_ORTHOMCL460	7	0.901184506747219	0	0
host_ORTHOMCL4660__sym_ORTHOMCL473	host_ORTHOMCL4660	sym_ORTHOMCL473	7	0.90056025088501	0	0
host_ORTHOMCL4660__sym_ORTHOMCL484	host_ORTHOMCL4660	sym_ORTHOMCL484	7	0.901184506747219	0	0
host_ORTHOMCL4660__sym_ORTHOMCL506	host_ORTHOMCL4660	sym_ORTHOMCL506	7	0.901184506747219	0	0
host_ORTHOMCL4660__sym_ORTHOMCL531	host_ORTHOMCL4660	sym_ORTHOMCL531	7	0.901184506747219	0	0
host_ORTHOMCL4660__sym_ORTHOMCL64	host_ORTHOMCL4660	sym_ORTHOMCL64	7	0.901184506747219	0	0
host_ORTHOMCL4660__sym_ORTHOMCL76	host_ORTHOMCL4660	sym_ORTHOMCL76	7	0.901184506747219	0	0
host_ORTHOMCL4660__sym_ORTHOMCL81	host_ORTHOMCL4660	sym_ORTHOMCL81	7	0.901184506747219	0	0
host_ORTHOMCL4687__sym_ORTHOMCL104	host_ORTHOMCL4687	sym_ORTHOMCL104	7	0.908480574511786	0	0
host_ORTHOMCL4687__sym_ORTHOMCL106	host_ORTHOMCL4687	sym_ORTHOMCL106	7	0.908480574511786	0	0
host_ORTHOMCL4687__sym_ORTHOMCL107	host_ORTHOMCL4687	sym_ORTHOMCL107	7	0.908480574511786	0	0
host_ORTHOMCL4687__sym_ORTHOMCL134	host_ORTHOMCL4687	sym_ORTHOMCL134	7	0.908480574511786	0	0
host_ORTHOMCL4687__sym_ORTHOMCL137	host_ORTHOMCL4687	sym_ORTHOMCL137	7	0.908480574511786	0	0
host_ORTHOMCL4687__sym_ORTHOMCL139	host_ORTHOMCL4687	sym_ORTHOMCL139	7	0.908480574511786	0	0
host_ORTHOMCL4687__sym_ORTHOMCL148	host_ORTHOMCL4687	sym_ORTHOMCL148	7	0.908480574511786	0	0
host_ORTHOMCL4687__sym_ORTHOMCL15	host_ORTHOMCL4687	sym_ORTHOMCL15	7	0.925667493841674	0	0
host_ORTHOMCL4687__sym_ORTHOMCL159	host_ORTHOMCL4687	sym_ORTHOMCL159	7	0.908480574511786	0	0
host_ORTHOMCL4687__sym_ORTHOMCL172	host_ORTHOMCL4687	sym_ORTHOMCL172	7	0.908480574511786	0	0
host_ORTHOMCL4687__sym_ORTHOMCL175	host_ORTHOMCL4687	sym_ORTHOMCL175	7	0.905732848874378	0	0
host_ORTHOMCL4687__sym_ORTHOMCL181	host_ORTHOMCL4687	sym_ORTHOMCL181	7	0.908480574511786	0	0
host_ORTHOMCL4687__sym_ORTHOMCL19	host_ORTHOMCL4687	sym_ORTHOMCL19	7	0.908480574511786	0	0
host_ORTHOMCL4687__sym_ORTHOMCL202	host_ORTHOMCL4687	sym_ORTHOMCL202	7	0.902322389367328	0	0
host_ORTHOMCL4687__sym_ORTHOMCL230	host_ORTHOMCL4687	sym_ORTHOMCL230	7	0.908480574511786	0	0
host_ORTHOMCL4687__sym_ORTHOMCL241	host_ORTHOMCL4687	sym_ORTHOMCL241	7	0.908480574511786	0	0
host_ORTHOMCL4687__sym_ORTHOMCL245	host_ORTHOMCL4687	sym_ORTHOMCL245	7	0.908480574511786	0	0
host_ORTHOMCL4687__sym_ORTHOMCL253	host_ORTHOMCL4687	sym_ORTHOMCL253	7	0.908480574511786	0	0
host_ORTHOMCL4687__sym_ORTHOMCL303	host_ORTHOMCL4687	sym_ORTHOMCL303	7	0.908480574511786	0	0
host_ORTHOMCL4687__sym_ORTHOMCL321	host_ORTHOMCL4687	sym_ORTHOMCL321	7	0.908480574511786	0	0
host_ORTHOMCL4687__sym_ORTHOMCL330	host_ORTHOMCL4687	sym_ORTHOMCL330	7	0.908480574511786	0	0
host_ORTHOMCL4687__sym_ORTHOMCL341	host_ORTHOMCL4687	sym_ORTHOMCL341	7	0.908480574511786	0	0
host_ORTHOMCL4687__sym_ORTHOMCL347	host_ORTHOMCL4687	sym_ORTHOMCL347	7	0.908480574511786	0	0
host_ORTHOMCL4687__sym_ORTHOMCL351	host_ORTHOMCL4687	sym_ORTHOMCL351	7	0.908480574511786	0	0
host_ORTHOMCL4687__sym_ORTHOMCL353	host_ORTHOMCL4687	sym_ORTHOMCL353	7	0.908480574511786	0	0
host_ORTHOMCL4687__sym_ORTHOMCL354	host_ORTHOMCL4687	sym_ORTHOMCL354	7	0.908480574511786	0	0
host_ORTHOMCL4687__sym_ORTHOMCL42	host_ORTHOMCL4687	sym_ORTHOMCL42	7	0.908480574511786	0	0
host_ORTHOMCL4687__sym_ORTHOMCL427	host_ORTHOMCL4687	sym_ORTHOMCL427	7	0.908480574511786	0	0
host_ORTHOMCL4687__sym_ORTHOMCL455	host_ORTHOMCL4687	sym_ORTHOMCL455	7	0.908480574511786	0	0
host_ORTHOMCL4687__sym_ORTHOMCL460	host_ORTHOMCL4687	sym_ORTHOMCL460	7	0.908480574511786	0	0
host_ORTHOMCL4687__sym_ORTHOMCL473	host_ORTHOMCL4687	sym_ORTHOMCL473	7	0.923150636332396	0	0
host_ORTHOMCL4687__sym_ORTHOMCL484	host_ORTHOMCL4687	sym_ORTHOMCL484	7	0.908480574511786	0	0
host_ORTHOMCL4687__sym_ORTHOMCL506	host_ORTHOMCL4687	sym_ORTHOMCL506	7	0.908480574511786	0	0
host_ORTHOMCL4687__sym_ORTHOMCL531	host_ORTHOMCL4687	sym_ORTHOMCL531	7	0.908480574511786	0	0
host_ORTHOMCL4687__sym_ORTHOMCL64	host_ORTHOMCL4687	sym_ORTHOMCL64	7	0.908480574511786	0	0
host_ORTHOMCL4687__sym_ORTHOMCL76	host_ORTHOMCL4687	sym_ORTHOMCL76	7	0.908480574511786	0	0
host_ORTHOMCL4687__sym_ORTHOMCL81	host_ORTHOMCL4687	sym_ORTHOMCL81	7	0.908480574511786	0	0
host_ORTHOMCL4703__sym_ORTHOMCL104	host_ORTHOMCL4703	sym_ORTHOMCL104	7	0.901475702154773	0	0
host_ORTHOMCL4703__sym_ORTHOMCL106	host_ORTHOMCL4703	sym_ORTHOMCL106	7	0.901475702154773	0	0
host_ORTHOMCL4703__sym_ORTHOMCL107	host_ORTHOMCL4703	sym_ORTHOMCL107	7	0.901475702154773	0	0
host_ORTHOMCL4703__sym_ORTHOMCL122	host_ORTHOMCL4703	sym_ORTHOMCL122	7	0.915691206121247	0	0
host_ORTHOMCL4703__sym_ORTHOMCL134	host_ORTHOMCL4703	sym_ORTHOMCL134	7	0.901475702154773	0	0
host_ORTHOMCL4703__sym_ORTHOMCL137	host_ORTHOMCL4703	sym_ORTHOMCL137	7	0.901475702154773	0	0
host_ORTHOMCL4703__sym_ORTHOMCL139	host_ORTHOMCL4703	sym_ORTHOMCL139	7	0.901475702154773	0	0
host_ORTHOMCL4703__sym_ORTHOMCL148	host_ORTHOMCL4703	sym_ORTHOMCL148	7	0.901475702154773	0	0
host_ORTHOMCL4703__sym_ORTHOMCL159	host_ORTHOMCL4703	sym_ORTHOMCL159	7	0.901475702154773	0	0
host_ORTHOMCL4703__sym_ORTHOMCL172	host_ORTHOMCL4703	sym_ORTHOMCL172	7	0.901475702154773	0	0
host_ORTHOMCL4703__sym_ORTHOMCL181	host_ORTHOMCL4703	sym_ORTHOMCL181	7	0.901475702154773	0	0
host_ORTHOMCL4703__sym_ORTHOMCL19	host_ORTHOMCL4703	sym_ORTHOMCL19	7	0.901475702154773	0	0
host_ORTHOMCL4703__sym_ORTHOMCL230	host_ORTHOMCL4703	sym_ORTHOMCL230	7	0.901475702154773	0	0
host_ORTHOMCL4703__sym_ORTHOMCL241	host_ORTHOMCL4703	sym_ORTHOMCL241	7	0.901475702154773	0	0
host_ORTHOMCL4703__sym_ORTHOMCL245	host_ORTHOMCL4703	sym_ORTHOMCL245	7	0.901475702154773	0	0
host_ORTHOMCL4703__sym_ORTHOMCL253	host_ORTHOMCL4703	sym_ORTHOMCL253	7	0.901475702154773	0	0
host_ORTHOMCL4703__sym_ORTHOMCL303	host_ORTHOMCL4703	sym_ORTHOMCL303	7	0.901475702154773	0	0
host_ORTHOMCL4703__sym_ORTHOMCL321	host_ORTHOMCL4703	sym_ORTHOMCL321	7	0.901475702154773	0	0
host_ORTHOMCL4703__sym_ORTHOMCL330	host_ORTHOMCL4703	sym_ORTHOMCL330	7	0.901475702154773	0	0
host_ORTHOMCL4703__sym_ORTHOMCL341	host_ORTHOMCL4703	sym_ORTHOMCL341	7	0.901475702154773	0	0
host_ORTHOMCL4703__sym_ORTHOMCL347	host_ORTHOMCL4703	sym_ORTHOMCL347	7	0.901475702154773	0	0
host_ORTHOMCL4703__sym_ORTHOMCL351	host_ORTHOMCL4703	sym_ORTHOMCL351	7	0.901475702154773	0	0
host_ORTHOMCL4703__sym_ORTHOMCL353	host_ORTHOMCL4703	sym_ORTHOMCL353	7	0.901475702154773	0	0
host_ORTHOMCL4703__sym_ORTHOMCL354	host_ORTHOMCL4703	sym_ORTHOMCL354	7	0.901475702154773	0	0
host_ORTHOMCL4703__sym_ORTHOMCL42	host_ORTHOMCL4703	sym_ORTHOMCL42	7	0.901475702154773	0	0
host_ORTHOMCL4703__sym_ORTHOMCL427	host_ORTHOMCL4703	sym_ORTHOMCL427	7	0.901475702154773	0	0
host_ORTHOMCL4703__sym_ORTHOMCL455	host_ORTHOMCL4703	sym_ORTHOMCL455	7	0.901475702154773	0	0
host_ORTHOMCL4703__sym_ORTHOMCL460	host_ORTHOMCL4703	sym_ORTHOMCL460	7	0.901475702154773	0	0
host_ORTHOMCL4703__sym_ORTHOMCL473	host_ORTHOMCL4703	sym_ORTHOMCL473	7	0.907382313053781	0	0
host_ORTHOMCL4703__sym_ORTHOMCL484	host_ORTHOMCL4703	sym_ORTHOMCL484	7	0.901475702154773	0	0
host_ORTHOMCL4703__sym_ORTHOMCL506	host_ORTHOMCL4703	sym_ORTHOMCL506	7	0.901475702154773	0	0
host_ORTHOMCL4703__sym_ORTHOMCL531	host_ORTHOMCL4703	sym_ORTHOMCL531	7	0.901475702154773	0	0
host_ORTHOMCL4703__sym_ORTHOMCL64	host_ORTHOMCL4703	sym_ORTHOMCL64	7	0.901475702154773	0	0
host_ORTHOMCL4703__sym_ORTHOMCL76	host_ORTHOMCL4703	sym_ORTHOMCL76	7	0.901475702154773	0	0
host_ORTHOMCL4703__sym_ORTHOMCL81	host_ORTHOMCL4703	sym_ORTHOMCL81	7	0.901475702154773	0	0
host_ORTHOMCL4803__sym_ORTHOMCL104	host_ORTHOMCL4803	sym_ORTHOMCL104	7	0.917115120093563	0	0
host_ORTHOMCL4803__sym_ORTHOMCL106	host_ORTHOMCL4803	sym_ORTHOMCL106	7	0.917115120093563	0	0
host_ORTHOMCL4803__sym_ORTHOMCL107	host_ORTHOMCL4803	sym_ORTHOMCL107	7	0.917115120093563	0	0
host_ORTHOMCL4803__sym_ORTHOMCL125	host_ORTHOMCL4803	sym_ORTHOMCL125	7	0.922436213461505	0	0
host_ORTHOMCL4803__sym_ORTHOMCL134	host_ORTHOMCL4803	sym_ORTHOMCL134	7	0.917115120093563	0	0
host_ORTHOMCL4803__sym_ORTHOMCL137	host_ORTHOMCL4803	sym_ORTHOMCL137	7	0.917115120093563	0	0
host_ORTHOMCL4803__sym_ORTHOMCL139	host_ORTHOMCL4803	sym_ORTHOMCL139	7	0.917115120093563	0	0
host_ORTHOMCL4803__sym_ORTHOMCL148	host_ORTHOMCL4803	sym_ORTHOMCL148	7	0.917115120093563	0	0
host_ORTHOMCL4803__sym_ORTHOMCL15	host_ORTHOMCL4803	sym_ORTHOMCL15	7	0.927453985494867	0	0
host_ORTHOMCL4803__sym_ORTHOMCL159	host_ORTHOMCL4803	sym_ORTHOMCL159	7	0.917115120093563	0	0
host_ORTHOMCL4803__sym_ORTHOMCL172	host_ORTHOMCL4803	sym_ORTHOMCL172	7	0.917115120093563	0	0
host_ORTHOMCL4803__sym_ORTHOMCL175	host_ORTHOMCL4803	sym_ORTHOMCL175	7	0.933544084984725	0	0
host_ORTHOMCL4803__sym_ORTHOMCL181	host_ORTHOMCL4803	sym_ORTHOMCL181	7	0.917115120093563	0	0
host_ORTHOMCL4803__sym_ORTHOMCL19	host_ORTHOMCL4803	sym_ORTHOMCL19	7	0.917115120093563	0	0
host_ORTHOMCL4803__sym_ORTHOMCL230	host_ORTHOMCL4803	sym_ORTHOMCL230	7	0.917115120093563	0	0
host_ORTHOMCL4803__sym_ORTHOMCL241	host_ORTHOMCL4803	sym_ORTHOMCL241	7	0.917115120093563	0	0
host_ORTHOMCL4803__sym_ORTHOMCL245	host_ORTHOMCL4803	sym_ORTHOMCL245	7	0.917115120093563	0	0
host_ORTHOMCL4803__sym_ORTHOMCL253	host_ORTHOMCL4803	sym_ORTHOMCL253	7	0.917115120093563	0	0
host_ORTHOMCL4803__sym_ORTHOMCL303	host_ORTHOMCL4803	sym_ORTHOMCL303	7	0.917115120093563	0	0
host_ORTHOMCL4803__sym_ORTHOMCL321	host_ORTHOMCL4803	sym_ORTHOMCL321	7	0.917115120093563	0	0
host_ORTHOMCL4803__sym_ORTHOMCL330	host_ORTHOMCL4803	sym_ORTHOMCL330	7	0.917115120093563	0	0
host_ORTHOMCL4803__sym_ORTHOMCL341	host_ORTHOMCL4803	sym_ORTHOMCL341	7	0.917115120093563	0	0
host_ORTHOMCL4803__sym_ORTHOMCL347	host_ORTHOMCL4803	sym_ORTHOMCL347	7	0.917115120093563	0	0
host_ORTHOMCL4803__sym_ORTHOMCL351	host_ORTHOMCL4803	sym_ORTHOMCL351	7	0.917115120093563	0	0
host_ORTHOMCL4803__sym_ORTHOMCL353	host_ORTHOMCL4803	sym_ORTHOMCL353	7	0.917115120093563	0	0
host_ORTHOMCL4803__sym_ORTHOMCL354	host_ORTHOMCL4803	sym_ORTHOMCL354	7	0.917115120093563	0	0
host_ORTHOMCL4803__sym_ORTHOMCL42	host_ORTHOMCL4803	sym_ORTHOMCL42	7	0.917115120093563	0	0
host_ORTHOMCL4803__sym_ORTHOMCL427	host_ORTHOMCL4803	sym_ORTHOMCL427	7	0.917115120093563	0	0
host_ORTHOMCL4803__sym_ORTHOMCL455	host_ORTHOMCL4803	sym_ORTHOMCL455	7	0.917115120093563	0	0
host_ORTHOMCL4803__sym_ORTHOMCL460	host_ORTHOMCL4803	sym_ORTHOMCL460	7	0.917115120093563	0	0
host_ORTHOMCL4803__sym_ORTHOMCL473	host_ORTHOMCL4803	sym_ORTHOMCL473	7	0.953192141252903	0	0
host_ORTHOMCL4803__sym_ORTHOMCL484	host_ORTHOMCL4803	sym_ORTHOMCL484	7	0.917115120093563	0	0
host_ORTHOMCL4803__sym_ORTHOMCL506	host_ORTHOMCL4803	sym_ORTHOMCL506	7	0.917115120093563	0	0
host_ORTHOMCL4803__sym_ORTHOMCL522	host_ORTHOMCL4803	sym_ORTHOMCL522	7	0.922538987341456	0	0
host_ORTHOMCL4803__sym_ORTHOMCL531	host_ORTHOMCL4803	sym_ORTHOMCL531	7	0.917115120093563	0	0
host_ORTHOMCL4803__sym_ORTHOMCL64	host_ORTHOMCL4803	sym_ORTHOMCL64	7	0.917115120093563	0	0
[truncated: 3,790 more rows]
