# Supplementary material for: Toward novel treatment against filariasis: Insight into genome-wide co-evolutionary analysis of filarial nematodes and Wolbachia
Source: Front Microbiol. 2023 Mar 22;14:1052352. doi: 10.3389/fmicb.2023.1052352 (PMC10073474; doi:10.3389/fmicb.2023.1052352)
Supplement: Supplementary file 1 [file Presentation_1.zip › File S1/Network1Bm_topGO_autophospho_groupInfo.csv]

Bm	groupID	Bp	Oo	Ov	Wb	Di	Ls	hostORsym	how.many.edges	KEGGID	KEGGname	KEGGdesp	hostORsymTop1Top5
WBGene00222298	host_ORTHOMCL4759	BPAG_0000849501	OOCN_0000389401	WBGene00245441	maker-PairedContig_206-snap-gene-5.15	nDi.2.2.2.g00017	nLs.2.1.2.g07167	host	2	K08864	TLK	tousled-like kinase [EC:2.7.11.1]	host
WBGene00224493	host_ORTHOMCL4041	BPAG_0001005401	OOCN_0000911601	WBGene00241496	maker-PairedContig_3872-snap-gene-1.10	nDi.2.2.2.g01048	nLs.2.1.2.g05285	host	2	K18669	DYRK2_3_4	dual specificity tyrosine-phosphorylation-regulated kinase 2/3/4 [EC:2.7.12.1]	host
WBGene00225117	host_ORTHOMCL4511	BPAG_0000900901	OOCN_0000870501	WBGene00241010	maker-PairedContig_208-snap-gene-0.6	nDi.2.2.2.g04243	nLs.2.1.2.g08062	host	4	K08794	CAMK1	calcium/calmodulin-dependent protein kinase I [EC:2.7.11.17]	host
WBGene00225803	host_ORTHOMCL3389	BPAG_0001152401	OOCN_0000488501	WBGene00241313	maker-PairedContig_1909-snap-gene-3.20	nDi.2.2.2.g01900	nLs.2.1.2.g07194	host	38	K08825	DYRK1	dual specificity tyrosine-phosphorylation-regulated kinase 1 [EC:2.7.12.1]	hostTop5
WBGene00227200	host_ORTHOMCL3738	BPAG_0001079501	OOCN_0000747201	WBGene00245050	maker-PairedContig_122-snap-gene-6.22	nDi.2.2.2.g00359	nLs.2.1.2.g03636	host	5	K08269	ULK2; ATG1	serine/threonine-protein kinase ULK2 [EC:2.7.11.1]	host
