# Supplementary material for: Toward novel treatment against filariasis: Insight into genome-wide co-evolutionary analysis of filarial nematodes and Wolbachia
Source: Front Microbiol. 2023 Mar 22;14:1052352. doi: 10.3389/fmicb.2023.1052352 (PMC10073474; doi:10.3389/fmicb.2023.1052352)
Supplement: Supplementary file 1 [file Presentation_1.zip › File S1/Bm_adultlifespan_groupInfo.csv]

Bm	groupID	Bp	Oo	Ov	Wb	Di	Ls	hostORsym	how.many.edges	KEGGID	KEGGname	KEGGdesp	hostORsymTop1Top5
WBGene00220679	host_ORTHOMCL4043	BPAG_0001005201	OOCN_0000477401	WBGene00241501	maker-PairedContig_3872-snap-gene-2.18	nDi.2.2.2.g01045	nLs.2.1.2.g05283	host	10	K11411	SIRT1; SIR2L1	NAD+-dependent protein deacetylase sirtuin 1 [EC:2.3.1.286]	host
WBGene00221973	host_ORTHOMCL6481	BPAG_0000083101	OOCN_0000110001	WBGene00240969	maker-PairedContig_1198-snap-gene-1.19	nDi.2.2.2.g07523	nLs.2.1.2.g05477	host	36	K04441	P38	p38 MAP kinase [EC:2.7.11.24]	hostTop5
WBGene00222018	host_ORTHOMCL4154	BPAG_0000979301	OOCN_0000146701	WBGene00246718	maker-PairedContig_4389-snap-gene-3.12	nDi.2.2.2.g07397	nLs.2.1.2.g08671	host	1	K00922	PIK3CA_B_D	phosphatidylinositol-4;5-bisphosphate 3-kinase catalytic subunit alpha/beta/delta [EC:2.7.1.153]	host
WBGene00222178	host_ORTHOMCL4557	BPAG_0000889801	OOCN_0000472801	WBGene00240691	maker-PairedContig_1823-snap-gene-1.12	nDi.2.2.2.g09266	nLs.2.1.2.g00275	host	6	K04348	PPP3C; CNA	serine/threonine-protein phosphatase 2B catalytic subunit [EC:3.1.3.16]	host
WBGene00222319	host_ORTHOMCL3144	BPAG_0001212701	OOCN_0000873401	WBGene00244748	maker-PairedContig_1052-snap-gene-2.10	nDi.2.2.2.g07117	nLs.2.1.2.g06208	host	1	K12614	DDX6; RCK; DHH1	ATP-dependent RNA helicase DDX6/DHH1 [EC:3.6.4.13]	host
WBGene00222356	host_ORTHOMCL3716	BPAG_0001083801	OOCN_0000627401	WBGene00239471	maker-PairedContig_5954-snap-gene-0.7	nDi.2.2.2.g07591	nLs.2.1.2.g03502	host	3	K02885	RP-L19e; RPL19	large subunit ribosomal protein L19e	host
WBGene00222513	host_ORTHOMCL3211	BPAG_0001192401	OOCN_0000898301	WBGene00245692	maker-PairedContig_2158-snap-gene-1.12	nDi.2.2.2.g01528	nLs.2.1.2.g06329	host	2				host
WBGene00223881	host_ORTHOMCL5648	BPAG_0000296601	OOCN_0001005801	WBGene00237027	maker-PairedContig_1446-snap-gene-0.17	nDi.2.2.2.g02724	nLs.2.1.2.g04939	host	4	K02265	COX5B	cytochrome c oxidase subunit 5b	host
WBGene00224191	host_ORTHOMCL5660	BPAG_0000294101	OOCN_0000678401	WBGene00237200	maker-PairedContig_1362-snap-gene-0.18	nDi.2.2.2.g07695	nLs.2.1.2.g08126	host	4	K02976	RP-S26e; RPS26	small subunit ribosomal protein S26e	host
WBGene00224308	host_ORTHOMCL2529	BPAG_0001363901	OOCN_0000824401	WBGene00245909	maker-PairedContig_2158-snap-gene-1.9	nDi.2.2.2.g09329	nLs.2.1.2.g05298	host	2	K04371	ERK; MAPK1_3	mitogen-activated protein kinase 1/3 [EC:2.7.11.24]	host
WBGene00224872	host_ORTHOMCL6503	BPAG_0000079401	OOCN_0000557901	WBGene00236900	maker-PairedContig_5961-snap-gene-0.24	nDi.2.2.2.g09148	nLs.2.1.2.g03342	host	1	K19054	FXN	frataxin [EC:1.16.3.1]	host
WBGene00224918	host_ORTHOMCL3957	BPAG_0001025601	OOCN_0000038201	WBGene00246099	maker-PairedContig_3559-snap-gene-0.7	nDi.2.2.2.g03311	nLs.2.1.2.g02344	host	3				host
WBGene00225153	host_ORTHOMCL4346	BPAG_0000939901	OOCN_0000084101	WBGene00242964	maker-PairedContig_4750-snap-gene-0.1	nDi.2.2.2.g10334	nLs.2.1.2.g02879	host	3	K20791	NAA10_11; ARD1_2	N-alpha-acetyltransferase 10/11 [EC:2.3.1.255]	host
WBGene00225177	host_ORTHOMCL4734	BPAG_0000853201	OOCN_0000413401	WBGene00245397	maker-PairedContig_1145-snap-gene-1.13	nDi.2.2.2.g02506	nLs.2.1.2.g02032	host	1	K04556	PARK2	parkin [EC:2.3.2.31]	host
WBGene00225299	host_ORTHOMCL6709	BPAG_0000034601	OOCN_0000078401	WBGene00236884	maker-PairedContig_4301-snap-gene-1.33	nDi.2.2.2.g07258	nLs.2.1.2.g06557	host	3	K04634	GNAQ	guanine nucleotide-binding protein G(q) subunit alpha	host
WBGene00225371	host_ORTHOMCL4182	BPAG_0000975101	OOCN_0000636801	WBGene00241869	maker-PairedContig_4689-snap-gene-3.11	nDi.2.2.2.g02286	nLs.2.1.2.g04388	host	3	K08337	ATG7	ubiquitin-like modifier-activating enzyme ATG7	host
WBGene00225577	host_ORTHOMCL3978	BPAG_0001021901	OOCN_0000534201	WBGene00243153	maker-PairedContig_4559-snap-gene-0.10	nDi.2.2.2.g08553	nLs.2.1.2.g07454	host	1	K09553	STIP1	stress-induced-phosphoprotein 1	host
WBGene00225726	host_ORTHOMCL6230	BPAG_0000134501	OOCN_0000761001	WBGene00237306	maker-PairedContig_877-snap-gene-0.13	nDi.2.2.2.g01959	nLs.2.1.2.g00564	host	1	K07198	PRKAA; AMPK	5'-AMP-activated protein kinase; catalytic alpha subunit [EC:2.7.11.11]	host
WBGene00225897	host_ORTHOMCL3744	BPAG_0001078201	OOCN_0000439301	WBGene00243214	maker-PairedContig_199-snap-gene-0.33	nDi.2.2.2.g05115	nLs.2.1.2.g08489	host	1	K13421	UMPS	uridine monophosphate synthetase [EC:2.4.2.10 4.1.1.23]	host
WBGene00225972	host_ORTHOMCL5359	BPAG_0000425301	OOCN_0001069701	WBGene00248507	maker-PairedContig_791-snap-gene-0.20	nDi.2.2.2.g08169	nLs.2.1.2.g07004	host	3	K03936	NDUFS3	NADH dehydrogenase (ubiquinone) Fe-S protein 3 [EC:7.1.1.2]	host
WBGene00226100	host_ORTHOMCL3656	BPAG_0001095901	OOCN_0000540101	WBGene00242655	maker-PairedContig_4258-snap-gene-1.20	nDi.2.2.2.g06457	nLs.2.1.2.g01469	host	2	K04453	MAX	Max protein	host
WBGene00226111	host_ORTHOMCL6730	BPAG_0000030401	OOCN_0000383401	WBGene00241346	maker-PairedContig_1909-snap-gene-1.15	nDi.2.2.2.g00790	nLs.2.1.2.g04272	host	3	K08334	BECN; VPS30; ATG6	beclin	host
WBGene00226464	host_ORTHOMCL5488	BPAG_0000362801	OOCN_0000055001	WBGene00242293	maker-PairedContig_947-snap-gene-0.10	nDi.2.2.2.g01159	nLs.2.1.2.g09910	host	1	K04464	MAPK7	mitogen-activated protein kinase 7 [EC:2.7.11.24]	host
WBGene00226694	host_ORTHOMCL6089	BPAG_0000172001	OOCN_0000553001	WBGene00241488	maker-PairedContig_266-snap-gene-0.24	nDi.2.2.2.g01057	nLs.2.1.2.g05948	host	12	K16745	B9D2	B9 domain-containing protein 2	host
WBGene00227030	host_ORTHOMCL4876	BPAG_0000823001	OOCN_0000721501	WBGene00245235	maker-PairedContig_1075-snap-gene-4.26	nDi.2.2.2.g00596	nLs.2.1.2.g00320	host	2	K07834	RALA	Ras-related protein Ral-A	host
WBGene00227200	host_ORTHOMCL3738	BPAG_0001079501	OOCN_0000747201	WBGene00245050	maker-PairedContig_122-snap-gene-6.22	nDi.2.2.2.g00359	nLs.2.1.2.g03636	host	5	K08269	ULK2; ATG1	serine/threonine-protein kinase ULK2 [EC:2.7.11.1]	host
WBGene00227635	host_ORTHOMCL3139	BPAG_0001213801	OOCN_0000313001	WBGene00244760	maker-PairedContig_1052-snap-gene-0.14	nDi.2.2.2.g07570	nLs.2.1.2.g08572	host	4	K06134	COQ7	3-demethoxyubiquinol 3-hydroxylase [EC:1.14.99.60]	host
WBGene00232207	host_ORTHOMCL3906	BPAG_0001037501	OOCN_0000787901	WBGene00244451	maker-PairedContig_602-snap-gene-0.23	nDi.2.2.2.g05226	nLs.2.1.2.g03591	host	3	K00791	miaA; TRIT1	tRNA dimethylallyltransferase [EC:2.5.1.75]	host
WBGene00234044	host_ORTHOMCL6861	BPAG_0000003901	OOCN_0000863001	WBGene00237941	maker-PairedContig_926-snap-gene-0.17	nDi.2.2.2.g08405	nLs.2.1.2.g00457	host	6	K02958	RP-S15e; RPS15	small subunit ribosomal protein S15e	host
WBGene00234112	host_ORTHOMCL6598	BPAG_0000059101	OOCN_0000006601	WBGene00245502	maker-PairedContig_1433-snap-gene-1.21	nDi.2.2.2.g00072	nLs.2.1.2.g00225	host	3	K03036	PSMD11; RPN6	26S proteasome regulatory subunit N6	host
WBGene00234157	host_ORTHOMCL3760	BPAG_0001074901	OOCN_0000432701	WBGene00239616	maker-PairedContig_834-snap-gene-0.10	nDi.2.2.2.g03296	nLs.2.1.2.g01282	host	1	K02949	RP-S11e; RPS11	small subunit ribosomal protein S11e	host
