# Supplementary material for: Toward novel treatment against filariasis: Insight into genome-wide co-evolutionary analysis of filarial nematodes and Wolbachia
Source: Front Microbiol. 2023 Mar 22;14:1052352. doi: 10.3389/fmicb.2023.1052352 (PMC10073474; doi:10.3389/fmicb.2023.1052352)
Supplement: Supplementary file 1 [file Presentation_1.zip › File S1/Bm_adultlifespan_network.csv]

pairing	host	sym	n	corr	pMT	BHpMT
host_ORTHOMCL2529__sym_ORTHOMCL122	host_ORTHOMCL2529	sym_ORTHOMCL122	7	0.90759576133506	0	0
host_ORTHOMCL2529__sym_ORTHOMCL473	host_ORTHOMCL2529	sym_ORTHOMCL473	7	0.93773670169542	0	0
host_ORTHOMCL3139__sym_ORTHOMCL124	host_ORTHOMCL3139	sym_ORTHOMCL124	7	0.938372252474487	0	0
host_ORTHOMCL3139__sym_ORTHOMCL171	host_ORTHOMCL3139	sym_ORTHOMCL171	7	0.95715731567588	0	0
host_ORTHOMCL3139__sym_ORTHOMCL310	host_ORTHOMCL3139	sym_ORTHOMCL310	7	0.942042389835333	0	0
host_ORTHOMCL3139__sym_ORTHOMCL344	host_ORTHOMCL3139	sym_ORTHOMCL344	7	0.947735786423523	0	0
host_ORTHOMCL3144__sym_ORTHOMCL473	host_ORTHOMCL3144	sym_ORTHOMCL473	7	0.919461381585004	0	0
host_ORTHOMCL3211__sym_ORTHOMCL118	host_ORTHOMCL3211	sym_ORTHOMCL118	7	0.908499872882248	0	0
host_ORTHOMCL3211__sym_ORTHOMCL382	host_ORTHOMCL3211	sym_ORTHOMCL382	7	0.906975228305855	0	0
host_ORTHOMCL3656__sym_ORTHOMCL258	host_ORTHOMCL3656	sym_ORTHOMCL258	7	0.934463067470912	0	0
host_ORTHOMCL3656__sym_ORTHOMCL59	host_ORTHOMCL3656	sym_ORTHOMCL59	7	0.900948557020022	0	0
host_ORTHOMCL3716__sym_ORTHOMCL175	host_ORTHOMCL3716	sym_ORTHOMCL175	7	0.904103187849918	0	0
host_ORTHOMCL3716__sym_ORTHOMCL473	host_ORTHOMCL3716	sym_ORTHOMCL473	7	0.917644344178895	0	0
host_ORTHOMCL3716__sym_ORTHOMCL522	host_ORTHOMCL3716	sym_ORTHOMCL522	7	0.93519463962749	0	0
host_ORTHOMCL3738__sym_ORTHOMCL175	host_ORTHOMCL3738	sym_ORTHOMCL175	7	0.913528610442796	0	0
host_ORTHOMCL3738__sym_ORTHOMCL232	host_ORTHOMCL3738	sym_ORTHOMCL232	7	0.923349938236112	0	0
host_ORTHOMCL3738__sym_ORTHOMCL324	host_ORTHOMCL3738	sym_ORTHOMCL324	7	0.914447025430296	0	0
host_ORTHOMCL3738__sym_ORTHOMCL380	host_ORTHOMCL3738	sym_ORTHOMCL380	7	0.9384561490567	0	0
host_ORTHOMCL3738__sym_ORTHOMCL82	host_ORTHOMCL3738	sym_ORTHOMCL82	7	0.916985203796635	0	0
host_ORTHOMCL3744__sym_ORTHOMCL390	host_ORTHOMCL3744	sym_ORTHOMCL390	7	0.977275801889207	0	0
host_ORTHOMCL3760__sym_ORTHOMCL473	host_ORTHOMCL3760	sym_ORTHOMCL473	7	0.933833458114124	0	0
host_ORTHOMCL3906__sym_ORTHOMCL200	host_ORTHOMCL3906	sym_ORTHOMCL200	7	0.970901362419658	0	0
host_ORTHOMCL3906__sym_ORTHOMCL492	host_ORTHOMCL3906	sym_ORTHOMCL492	7	0.976840113175035	0	0
host_ORTHOMCL3906__sym_ORTHOMCL505	host_ORTHOMCL3906	sym_ORTHOMCL505	7	0.950756080740538	0	0
host_ORTHOMCL3957__sym_ORTHOMCL175	host_ORTHOMCL3957	sym_ORTHOMCL175	7	0.914478440594528	0	0
host_ORTHOMCL3957__sym_ORTHOMCL473	host_ORTHOMCL3957	sym_ORTHOMCL473	7	0.925820072141867	0	0
host_ORTHOMCL3957__sym_ORTHOMCL522	host_ORTHOMCL3957	sym_ORTHOMCL522	7	0.962715211261367	0	0
host_ORTHOMCL3978__sym_ORTHOMCL175	host_ORTHOMCL3978	sym_ORTHOMCL175	7	0.91401093476629	0	0
host_ORTHOMCL4043__sym_ORTHOMCL151	host_ORTHOMCL4043	sym_ORTHOMCL151	7	0.903400201998687	0	0
host_ORTHOMCL4043__sym_ORTHOMCL17	host_ORTHOMCL4043	sym_ORTHOMCL17	7	0.905296949099307	0	0
host_ORTHOMCL4043__sym_ORTHOMCL170	host_ORTHOMCL4043	sym_ORTHOMCL170	7	0.921625517786897	0	0
host_ORTHOMCL4043__sym_ORTHOMCL263	host_ORTHOMCL4043	sym_ORTHOMCL263	7	0.943581941277245	0	0
host_ORTHOMCL4043__sym_ORTHOMCL269	host_ORTHOMCL4043	sym_ORTHOMCL269	7	0.981736379374223	0	0
host_ORTHOMCL4043__sym_ORTHOMCL306	host_ORTHOMCL4043	sym_ORTHOMCL306	7	0.900324988704637	0	0
host_ORTHOMCL4043__sym_ORTHOMCL399	host_ORTHOMCL4043	sym_ORTHOMCL399	7	0.901032155893264	0	0
host_ORTHOMCL4043__sym_ORTHOMCL401	host_ORTHOMCL4043	sym_ORTHOMCL401	7	0.936563391989597	0	0
host_ORTHOMCL4043__sym_ORTHOMCL470	host_ORTHOMCL4043	sym_ORTHOMCL470	7	0.937842879767738	0	0
host_ORTHOMCL4043__sym_ORTHOMCL96	host_ORTHOMCL4043	sym_ORTHOMCL96	7	0.91280894270404	0	0
host_ORTHOMCL4154__sym_ORTHOMCL473	host_ORTHOMCL4154	sym_ORTHOMCL473	7	0.912106617488743	0	0
host_ORTHOMCL4182__sym_ORTHOMCL15	host_ORTHOMCL4182	sym_ORTHOMCL15	7	0.903806022552614	0	0
host_ORTHOMCL4182__sym_ORTHOMCL494	host_ORTHOMCL4182	sym_ORTHOMCL494	7	0.965575579033444	0	0
host_ORTHOMCL4182__sym_ORTHOMCL82	host_ORTHOMCL4182	sym_ORTHOMCL82	7	0.905352468289075	0	0
host_ORTHOMCL4346__sym_ORTHOMCL175	host_ORTHOMCL4346	sym_ORTHOMCL175	7	0.917334372485689	0	0
host_ORTHOMCL4346__sym_ORTHOMCL473	host_ORTHOMCL4346	sym_ORTHOMCL473	7	0.930721314395148	0	0
host_ORTHOMCL4346__sym_ORTHOMCL522	host_ORTHOMCL4346	sym_ORTHOMCL522	7	0.929018786264811	0	0
host_ORTHOMCL4557__sym_ORTHOMCL125	host_ORTHOMCL4557	sym_ORTHOMCL125	7	0.913988979113531	0	0
host_ORTHOMCL4557__sym_ORTHOMCL15	host_ORTHOMCL4557	sym_ORTHOMCL15	7	0.913314352591826	0	0
host_ORTHOMCL4557__sym_ORTHOMCL175	host_ORTHOMCL4557	sym_ORTHOMCL175	7	0.920847775844725	0	0
host_ORTHOMCL4557__sym_ORTHOMCL380	host_ORTHOMCL4557	sym_ORTHOMCL380	7	0.918250714380913	0	0
host_ORTHOMCL4557__sym_ORTHOMCL473	host_ORTHOMCL4557	sym_ORTHOMCL473	7	0.931943528151423	0	0
host_ORTHOMCL4557__sym_ORTHOMCL522	host_ORTHOMCL4557	sym_ORTHOMCL522	7	0.90972930680577	0	0
host_ORTHOMCL4734__sym_ORTHOMCL56	host_ORTHOMCL4734	sym_ORTHOMCL56	7	0.917118497229855	0	0
host_ORTHOMCL4876__sym_ORTHOMCL473	host_ORTHOMCL4876	sym_ORTHOMCL473	7	0.93486375264406	0	0
host_ORTHOMCL4876__sym_ORTHOMCL522	host_ORTHOMCL4876	sym_ORTHOMCL522	7	0.906578787584727	0	0
host_ORTHOMCL5359__sym_ORTHOMCL122	host_ORTHOMCL5359	sym_ORTHOMCL122	7	0.948345186739286	0	0
host_ORTHOMCL5359__sym_ORTHOMCL473	host_ORTHOMCL5359	sym_ORTHOMCL473	7	0.936707102787119	0	0
host_ORTHOMCL5359__sym_ORTHOMCL72	host_ORTHOMCL5359	sym_ORTHOMCL72	7	0.926487195386402	0	0
host_ORTHOMCL5488__sym_ORTHOMCL473	host_ORTHOMCL5488	sym_ORTHOMCL473	7	0.904892503237005	0	0
host_ORTHOMCL5648__sym_ORTHOMCL294	host_ORTHOMCL5648	sym_ORTHOMCL294	7	0.990587142737405	0	0
host_ORTHOMCL5648__sym_ORTHOMCL329	host_ORTHOMCL5648	sym_ORTHOMCL329	7	0.933887096511661	0	0
host_ORTHOMCL5648__sym_ORTHOMCL384	host_ORTHOMCL5648	sym_ORTHOMCL384	7	0.986851154691628	0	0
host_ORTHOMCL5648__sym_ORTHOMCL434	host_ORTHOMCL5648	sym_ORTHOMCL434	7	0.982203865510084	0	0
host_ORTHOMCL5660__sym_ORTHOMCL175	host_ORTHOMCL5660	sym_ORTHOMCL175	7	0.901032974313824	0	0
host_ORTHOMCL5660__sym_ORTHOMCL380	host_ORTHOMCL5660	sym_ORTHOMCL380	7	0.915179324198811	0	0
host_ORTHOMCL5660__sym_ORTHOMCL473	host_ORTHOMCL5660	sym_ORTHOMCL473	7	0.97205460451059	0	0
host_ORTHOMCL5660__sym_ORTHOMCL522	host_ORTHOMCL5660	sym_ORTHOMCL522	7	0.922815958399492	0	0
host_ORTHOMCL6089__sym_ORTHOMCL108	host_ORTHOMCL6089	sym_ORTHOMCL108	7	0.910963332822519	0	0
host_ORTHOMCL6089__sym_ORTHOMCL24	host_ORTHOMCL6089	sym_ORTHOMCL24	7	0.954613300553011	0	0
host_ORTHOMCL6089__sym_ORTHOMCL280	host_ORTHOMCL6089	sym_ORTHOMCL280	7	0.940108961357641	0	0
host_ORTHOMCL6089__sym_ORTHOMCL370	host_ORTHOMCL6089	sym_ORTHOMCL370	7	0.949236884062093	0	0
host_ORTHOMCL6089__sym_ORTHOMCL403	host_ORTHOMCL6089	sym_ORTHOMCL403	7	0.936510599700032	0	0
host_ORTHOMCL6089__sym_ORTHOMCL408	host_ORTHOMCL6089	sym_ORTHOMCL408	7	0.930075497346462	0	0
host_ORTHOMCL6089__sym_ORTHOMCL414	host_ORTHOMCL6089	sym_ORTHOMCL414	7	0.926032378714772	0	0
host_ORTHOMCL6089__sym_ORTHOMCL419	host_ORTHOMCL6089	sym_ORTHOMCL419	7	0.971963175137063	0	0
host_ORTHOMCL6089__sym_ORTHOMCL478	host_ORTHOMCL6089	sym_ORTHOMCL478	7	0.964547072959746	0	0
host_ORTHOMCL6089__sym_ORTHOMCL505	host_ORTHOMCL6089	sym_ORTHOMCL505	7	0.942711866941647	0	0
host_ORTHOMCL6089__sym_ORTHOMCL519	host_ORTHOMCL6089	sym_ORTHOMCL519	7	0.962664675146444	0	0
host_ORTHOMCL6089__sym_ORTHOMCL59	host_ORTHOMCL6089	sym_ORTHOMCL59	7	0.915668631696434	0	0
host_ORTHOMCL6230__sym_ORTHOMCL522	host_ORTHOMCL6230	sym_ORTHOMCL522	7	0.920041709702298	0	0
host_ORTHOMCL6481__sym_ORTHOMCL104	host_ORTHOMCL6481	sym_ORTHOMCL104	7	0.902847293310612	0	0
host_ORTHOMCL6481__sym_ORTHOMCL106	host_ORTHOMCL6481	sym_ORTHOMCL106	7	0.902847293310612	0	0
host_ORTHOMCL6481__sym_ORTHOMCL107	host_ORTHOMCL6481	sym_ORTHOMCL107	7	0.902847293310612	0	0
host_ORTHOMCL6481__sym_ORTHOMCL125	host_ORTHOMCL6481	sym_ORTHOMCL125	7	0.911908666348584	0	0
host_ORTHOMCL6481__sym_ORTHOMCL134	host_ORTHOMCL6481	sym_ORTHOMCL134	7	0.902847293310612	0	0
host_ORTHOMCL6481__sym_ORTHOMCL137	host_ORTHOMCL6481	sym_ORTHOMCL137	7	0.902847293310612	0	0
host_ORTHOMCL6481__sym_ORTHOMCL139	host_ORTHOMCL6481	sym_ORTHOMCL139	7	0.902847293310612	0	0
host_ORTHOMCL6481__sym_ORTHOMCL148	host_ORTHOMCL6481	sym_ORTHOMCL148	7	0.902847293310612	0	0
host_ORTHOMCL6481__sym_ORTHOMCL15	host_ORTHOMCL6481	sym_ORTHOMCL15	7	0.919420949074475	0	0
host_ORTHOMCL6481__sym_ORTHOMCL159	host_ORTHOMCL6481	sym_ORTHOMCL159	7	0.902847293310612	0	0
host_ORTHOMCL6481__sym_ORTHOMCL172	host_ORTHOMCL6481	sym_ORTHOMCL172	7	0.902847293310612	0	0
host_ORTHOMCL6481__sym_ORTHOMCL175	host_ORTHOMCL6481	sym_ORTHOMCL175	7	0.937534688990546	0	0
host_ORTHOMCL6481__sym_ORTHOMCL181	host_ORTHOMCL6481	sym_ORTHOMCL181	7	0.902847293310612	0	0
host_ORTHOMCL6481__sym_ORTHOMCL19	host_ORTHOMCL6481	sym_ORTHOMCL19	7	0.902847293310612	0	0
host_ORTHOMCL6481__sym_ORTHOMCL230	host_ORTHOMCL6481	sym_ORTHOMCL230	7	0.902847293310612	0	0
host_ORTHOMCL6481__sym_ORTHOMCL241	host_ORTHOMCL6481	sym_ORTHOMCL241	7	0.902847293310612	0	0
host_ORTHOMCL6481__sym_ORTHOMCL245	host_ORTHOMCL6481	sym_ORTHOMCL245	7	0.902847293310612	0	0
host_ORTHOMCL6481__sym_ORTHOMCL253	host_ORTHOMCL6481	sym_ORTHOMCL253	7	0.902847293310612	0	0
host_ORTHOMCL6481__sym_ORTHOMCL303	host_ORTHOMCL6481	sym_ORTHOMCL303	7	0.902847293310612	0	0
host_ORTHOMCL6481__sym_ORTHOMCL321	host_ORTHOMCL6481	sym_ORTHOMCL321	7	0.902847293310612	0	0
host_ORTHOMCL6481__sym_ORTHOMCL330	host_ORTHOMCL6481	sym_ORTHOMCL330	7	0.902847293310612	0	0
host_ORTHOMCL6481__sym_ORTHOMCL341	host_ORTHOMCL6481	sym_ORTHOMCL341	7	0.902847293310612	0	0
host_ORTHOMCL6481__sym_ORTHOMCL347	host_ORTHOMCL6481	sym_ORTHOMCL347	7	0.902847293310612	0	0
host_ORTHOMCL6481__sym_ORTHOMCL351	host_ORTHOMCL6481	sym_ORTHOMCL351	7	0.902847293310612	0	0
host_ORTHOMCL6481__sym_ORTHOMCL353	host_ORTHOMCL6481	sym_ORTHOMCL353	7	0.902847293310612	0	0
host_ORTHOMCL6481__sym_ORTHOMCL354	host_ORTHOMCL6481	sym_ORTHOMCL354	7	0.902847293310612	0	0
host_ORTHOMCL6481__sym_ORTHOMCL42	host_ORTHOMCL6481	sym_ORTHOMCL42	7	0.902847293310612	0	0
host_ORTHOMCL6481__sym_ORTHOMCL427	host_ORTHOMCL6481	sym_ORTHOMCL427	7	0.902847293310612	0	0
host_ORTHOMCL6481__sym_ORTHOMCL455	host_ORTHOMCL6481	sym_ORTHOMCL455	7	0.902847293310612	0	0
host_ORTHOMCL6481__sym_ORTHOMCL460	host_ORTHOMCL6481	sym_ORTHOMCL460	7	0.902847293310612	0	0
host_ORTHOMCL6481__sym_ORTHOMCL484	host_ORTHOMCL6481	sym_ORTHOMCL484	7	0.902847293310612	0	0
host_ORTHOMCL6481__sym_ORTHOMCL506	host_ORTHOMCL6481	sym_ORTHOMCL506	7	0.902847293310612	0	0
host_ORTHOMCL6481__sym_ORTHOMCL531	host_ORTHOMCL6481	sym_ORTHOMCL531	7	0.902847293310612	0	0
host_ORTHOMCL6481__sym_ORTHOMCL64	host_ORTHOMCL6481	sym_ORTHOMCL64	7	0.902847293310612	0	0
host_ORTHOMCL6481__sym_ORTHOMCL76	host_ORTHOMCL6481	sym_ORTHOMCL76	7	0.902847293310612	0	0
host_ORTHOMCL6481__sym_ORTHOMCL81	host_ORTHOMCL6481	sym_ORTHOMCL81	7	0.902847293310612	0	0
host_ORTHOMCL6503__sym_ORTHOMCL211	host_ORTHOMCL6503	sym_ORTHOMCL211	7	0.922008023289555	0	0
host_ORTHOMCL6598__sym_ORTHOMCL175	host_ORTHOMCL6598	sym_ORTHOMCL175	7	0.924362281894171	0	0
host_ORTHOMCL6598__sym_ORTHOMCL473	host_ORTHOMCL6598	sym_ORTHOMCL473	7	0.909005052268916	0	0
host_ORTHOMCL6598__sym_ORTHOMCL522	host_ORTHOMCL6598	sym_ORTHOMCL522	7	0.927934443414142	0	0
host_ORTHOMCL6709__sym_ORTHOMCL175	host_ORTHOMCL6709	sym_ORTHOMCL175	7	0.918474615720447	0	0
host_ORTHOMCL6709__sym_ORTHOMCL473	host_ORTHOMCL6709	sym_ORTHOMCL473	7	0.914166337237665	0	0
host_ORTHOMCL6709__sym_ORTHOMCL522	host_ORTHOMCL6709	sym_ORTHOMCL522	7	0.925379468286825	0	0
host_ORTHOMCL6730__sym_ORTHOMCL125	host_ORTHOMCL6730	sym_ORTHOMCL125	7	0.904009493436251	0	0
host_ORTHOMCL6730__sym_ORTHOMCL15	host_ORTHOMCL6730	sym_ORTHOMCL15	7	0.921297706290226	0	0
host_ORTHOMCL6730__sym_ORTHOMCL175	host_ORTHOMCL6730	sym_ORTHOMCL175	7	0.90481488476536	0	0
host_ORTHOMCL6861__sym_ORTHOMCL125	host_ORTHOMCL6861	sym_ORTHOMCL125	7	0.908622330114222	0	0
host_ORTHOMCL6861__sym_ORTHOMCL15	host_ORTHOMCL6861	sym_ORTHOMCL15	7	0.933155929497394	0	0
host_ORTHOMCL6861__sym_ORTHOMCL175	host_ORTHOMCL6861	sym_ORTHOMCL175	7	0.942476024829249	0	0
host_ORTHOMCL6861__sym_ORTHOMCL232	host_ORTHOMCL6861	sym_ORTHOMCL232	7	0.92468072287793	0	0
host_ORTHOMCL6861__sym_ORTHOMCL380	host_ORTHOMCL6861	sym_ORTHOMCL380	7	0.945912273991225	0	0
host_ORTHOMCL6861__sym_ORTHOMCL473	host_ORTHOMCL6861	sym_ORTHOMCL473	7	0.945432283308472	0	0
