# Supplementary material for: Toward novel treatment against filariasis: Insight into genome-wide co-evolutionary analysis of filarial nematodes and Wolbachia
Source: Front Microbiol. 2023 Mar 22;14:1052352. doi: 10.3389/fmicb.2023.1052352 (PMC10073474; doi:10.3389/fmicb.2023.1052352)
Supplement: Supplementary file 1 [file Presentation_1.zip › File S1/wBm_fattyacidsyn_groupInfo.csv]

Bm	groupID	Bp	Oo	Ov	Wb	Di	Ls	hostORsym	how.many.edges	KEGGID	KEGGname	KEGGdesp	hostORsymTop1Top5
AAW70644	sym_ORTHOMCL515	wbrugiapahangi_00146	CCF78086	WP_014868871.1	WP_088414233.1	fig|82301.12.peg.58	fig|80850.7.peg.1001	sym	15	K02372	fabZ	3-hydroxyacyl-[acyl-carrier-protein] dehydratase [EC:4.2.1.59]	sym
AAW70670	sym_ORTHOMCL502	wbrugiapahangi_00092	CCF78062	WP_025264347.1	WP_088415033.1	fig|82301.12.peg.90	fig|80850.7.peg.619	sym	19	K00997	acpS	holo-[acyl-carrier protein] synthase [EC:2.7.8.7]	sym
AAW70892	sym_ORTHOMCL360	wbrugiapahangi_00651	CCF78291	WP_025264049.1	WP_088414123.1	fig|82301.12.peg.750	fig|80850.7.peg.825	sym	12	K03644	lipA; LIAS; LIP1; LIP5	lipoyl synthase [EC:2.8.1.8]	sym
AAW70899	sym_ORTHOMCL353	wbrugiapahangi_00660	CCF78385	WP_025264118.1	WP_088414107.1	fig|82301.12.peg.842	fig|80850.7.peg.836	sym	58	K00059	fabG; OAR1	3-oxoacyl-[acyl-carrier protein] reductase [EC:1.1.1.100]	sym
AAW71058	sym_ORTHOMCL239	wbrugiapahangi_00881	CCF78025	WP_014868810.1	WP_088414739.1	fig|82301.12.peg.556	fig|80850.7.peg.385	sym	5	K00208	fabI	enoyl-[acyl-carrier protein] reductase I [EC:1.3.1.9 1.3.1.10]	sym
AAW71202	sym_ORTHOMCL136	wbrugiapahangi_00379	CCF78354	WP_025264093.1	WP_088415336.1	fig|82301.12.peg.664	fig|80850.7.peg.472	sym	17	K00648	fabH	3-oxoacyl-[acyl-carrier-protein] synthase III [EC:2.3.1.180]	sym
AAW71203	sym_ORTHOMCL135	wbrugiapahangi_00378	CCF78355	WP_025264094.1	WP_088415338.1	fig|82301.12.peg.663	fig|80850.7.peg.471	sym	10	K03621	plsX	phosphate acyltransferase [EC:2.3.1.274]	sym
AAW71256	sym_ORTHOMCL99	wbrugiapahangi_00304	CCF78269	WP_025264034.1	WP_088414922.1	fig|82301.12.peg.165	fig|80850.7.peg.105	sym	3	K01578	MLYCD	malonyl-CoA decarboxylase [EC:4.1.1.9]	sym
AAW71326	sym_ORTHOMCL50	wbrugiapahangi_00194	CCF78163	WP_014868948.1	WP_088414795.1	fig|82301.12.peg.474	fig|80850.7.peg.440	sym	11	K02078	acpP	acyl carrier protein	sym
