# Supplementary material for: Toward novel treatment against filariasis: Insight into genome-wide co-evolutionary analysis of filarial nematodes and Wolbachia
Source: Front Microbiol. 2023 Mar 22;14:1052352. doi: 10.3389/fmicb.2023.1052352 (PMC10073474; doi:10.3389/fmicb.2023.1052352)
Supplement: Supplementary file 1 [file Presentation_1.zip › File S1/Network1Bm_topGO_autophospho_network.csv]

pairing	host	sym	n	corr	pMT	BHpMT
host_ORTHOMCL3389__sym_ORTHOMCL104	host_ORTHOMCL3389	sym_ORTHOMCL104	7	0.939626352384165	0	0
host_ORTHOMCL3389__sym_ORTHOMCL106	host_ORTHOMCL3389	sym_ORTHOMCL106	7	0.939626352384165	0	0
host_ORTHOMCL3389__sym_ORTHOMCL107	host_ORTHOMCL3389	sym_ORTHOMCL107	7	0.939626352384165	0	0
host_ORTHOMCL3389__sym_ORTHOMCL125	host_ORTHOMCL3389	sym_ORTHOMCL125	7	0.917390927795118	0	0
host_ORTHOMCL3389__sym_ORTHOMCL134	host_ORTHOMCL3389	sym_ORTHOMCL134	7	0.939626352384165	0	0
host_ORTHOMCL3389__sym_ORTHOMCL137	host_ORTHOMCL3389	sym_ORTHOMCL137	7	0.939626352384165	0	0
host_ORTHOMCL3389__sym_ORTHOMCL139	host_ORTHOMCL3389	sym_ORTHOMCL139	7	0.939626352384165	0	0
host_ORTHOMCL3389__sym_ORTHOMCL148	host_ORTHOMCL3389	sym_ORTHOMCL148	7	0.939626352384165	0	0
host_ORTHOMCL3389__sym_ORTHOMCL15	host_ORTHOMCL3389	sym_ORTHOMCL15	7	0.935825218514826	0	0
host_ORTHOMCL3389__sym_ORTHOMCL159	host_ORTHOMCL3389	sym_ORTHOMCL159	7	0.939626352384165	0	0
host_ORTHOMCL3389__sym_ORTHOMCL172	host_ORTHOMCL3389	sym_ORTHOMCL172	7	0.939626352384165	0	0
host_ORTHOMCL3389__sym_ORTHOMCL175	host_ORTHOMCL3389	sym_ORTHOMCL175	7	0.931332534606017	0	0
host_ORTHOMCL3389__sym_ORTHOMCL181	host_ORTHOMCL3389	sym_ORTHOMCL181	7	0.939626352384165	0	0
host_ORTHOMCL3389__sym_ORTHOMCL19	host_ORTHOMCL3389	sym_ORTHOMCL19	7	0.939626352384165	0	0
host_ORTHOMCL3389__sym_ORTHOMCL202	host_ORTHOMCL3389	sym_ORTHOMCL202	7	0.907698106197254	0	0
host_ORTHOMCL3389__sym_ORTHOMCL230	host_ORTHOMCL3389	sym_ORTHOMCL230	7	0.939626352384165	0	0
host_ORTHOMCL3389__sym_ORTHOMCL241	host_ORTHOMCL3389	sym_ORTHOMCL241	7	0.939626352384165	0	0
host_ORTHOMCL3389__sym_ORTHOMCL245	host_ORTHOMCL3389	sym_ORTHOMCL245	7	0.939626352384165	0	0
host_ORTHOMCL3389__sym_ORTHOMCL253	host_ORTHOMCL3389	sym_ORTHOMCL253	7	0.939626352384165	0	0
host_ORTHOMCL3389__sym_ORTHOMCL303	host_ORTHOMCL3389	sym_ORTHOMCL303	7	0.939626352384165	0	0
host_ORTHOMCL3389__sym_ORTHOMCL321	host_ORTHOMCL3389	sym_ORTHOMCL321	7	0.939626352384165	0	0
host_ORTHOMCL3389__sym_ORTHOMCL330	host_ORTHOMCL3389	sym_ORTHOMCL330	7	0.939626352384165	0	0
host_ORTHOMCL3389__sym_ORTHOMCL341	host_ORTHOMCL3389	sym_ORTHOMCL341	7	0.939626352384165	0	0
host_ORTHOMCL3389__sym_ORTHOMCL347	host_ORTHOMCL3389	sym_ORTHOMCL347	7	0.939626352384165	0	0
host_ORTHOMCL3389__sym_ORTHOMCL351	host_ORTHOMCL3389	sym_ORTHOMCL351	7	0.939626352384165	0	0
host_ORTHOMCL3389__sym_ORTHOMCL353	host_ORTHOMCL3389	sym_ORTHOMCL353	7	0.939626352384165	0	0
host_ORTHOMCL3389__sym_ORTHOMCL354	host_ORTHOMCL3389	sym_ORTHOMCL354	7	0.939626352384165	0	0
host_ORTHOMCL3389__sym_ORTHOMCL42	host_ORTHOMCL3389	sym_ORTHOMCL42	7	0.939626352384165	0	0
host_ORTHOMCL3389__sym_ORTHOMCL427	host_ORTHOMCL3389	sym_ORTHOMCL427	7	0.939626352384165	0	0
host_ORTHOMCL3389__sym_ORTHOMCL455	host_ORTHOMCL3389	sym_ORTHOMCL455	7	0.939626352384165	0	0
host_ORTHOMCL3389__sym_ORTHOMCL460	host_ORTHOMCL3389	sym_ORTHOMCL460	7	0.939626352384165	0	0
host_ORTHOMCL3389__sym_ORTHOMCL473	host_ORTHOMCL3389	sym_ORTHOMCL473	7	0.922080093366608	0	0
host_ORTHOMCL3389__sym_ORTHOMCL484	host_ORTHOMCL3389	sym_ORTHOMCL484	7	0.939626352384165	0	0
host_ORTHOMCL3389__sym_ORTHOMCL506	host_ORTHOMCL3389	sym_ORTHOMCL506	7	0.939626352384165	0	0
host_ORTHOMCL3389__sym_ORTHOMCL531	host_ORTHOMCL3389	sym_ORTHOMCL531	7	0.939626352384165	0	0
host_ORTHOMCL3389__sym_ORTHOMCL64	host_ORTHOMCL3389	sym_ORTHOMCL64	7	0.939626352384165	0	0
host_ORTHOMCL3389__sym_ORTHOMCL76	host_ORTHOMCL3389	sym_ORTHOMCL76	7	0.939626352384165	0	0
host_ORTHOMCL3389__sym_ORTHOMCL81	host_ORTHOMCL3389	sym_ORTHOMCL81	7	0.939626352384165	0	0
host_ORTHOMCL3738__sym_ORTHOMCL175	host_ORTHOMCL3738	sym_ORTHOMCL175	7	0.913528610442796	0	0
host_ORTHOMCL3738__sym_ORTHOMCL232	host_ORTHOMCL3738	sym_ORTHOMCL232	7	0.923349938236112	0	0
host_ORTHOMCL3738__sym_ORTHOMCL324	host_ORTHOMCL3738	sym_ORTHOMCL324	7	0.914447025430296	0	0
host_ORTHOMCL3738__sym_ORTHOMCL380	host_ORTHOMCL3738	sym_ORTHOMCL380	7	0.9384561490567	0	0
host_ORTHOMCL3738__sym_ORTHOMCL82	host_ORTHOMCL3738	sym_ORTHOMCL82	7	0.916985203796635	0	0
host_ORTHOMCL4041__sym_ORTHOMCL473	host_ORTHOMCL4041	sym_ORTHOMCL473	7	0.924969857519757	0	0
host_ORTHOMCL4041__sym_ORTHOMCL522	host_ORTHOMCL4041	sym_ORTHOMCL522	7	0.913163797745704	0	0
host_ORTHOMCL4511__sym_ORTHOMCL125	host_ORTHOMCL4511	sym_ORTHOMCL125	7	0.918092846129155	0	0
host_ORTHOMCL4511__sym_ORTHOMCL175	host_ORTHOMCL4511	sym_ORTHOMCL175	7	0.922110244256438	0	0
host_ORTHOMCL4511__sym_ORTHOMCL473	host_ORTHOMCL4511	sym_ORTHOMCL473	7	0.927017057050177	0	0
host_ORTHOMCL4511__sym_ORTHOMCL522	host_ORTHOMCL4511	sym_ORTHOMCL522	7	0.954358480764441	0	0
host_ORTHOMCL4759__sym_ORTHOMCL175	host_ORTHOMCL4759	sym_ORTHOMCL175	7	0.921747832727878	0	0
host_ORTHOMCL4759__sym_ORTHOMCL522	host_ORTHOMCL4759	sym_ORTHOMCL522	7	0.917176444130882	0	0
