# Supplementary material for: Toward novel treatment against filariasis: Insight into genome-wide co-evolutionary analysis of filarial nematodes and Wolbachia
Source: Front Microbiol. 2023 Mar 22;14:1052352. doi: 10.3389/fmicb.2023.1052352 (PMC10073474; doi:10.3389/fmicb.2023.1052352)
Supplement: Supplementary file 1 [file Presentation_1.zip › File S3/gene_drug_nodetable.txt]

Drug or gene ID	Node type	Drug status	Group ID	KEGG ID	KEGG name	KEGG description	Ensembl name	InterPro description
Artenimol	Drug	approved, experimental, investigational
Sotorasib	Drug	approved, investigational
Fostamatinib	Drug	approved, investigational
Tagraxofusp	Drug	approved, investigational
Flavin adenine dinucleotide	Drug	approved
Thimerosal	Drug	approved
Tamoxifen	Drug	approved
Regorafenib	Drug	approved
Bosutinib	Drug	approved
Lithium citrate	Drug	approved
Lithium carbonate	Drug	approved
Azathioprine	Drug	approved
Dextromethorphan	Drug	approved
Palifermin	Drug	approved
Nintedanib	Drug	approved
Pazopanib	Drug	approved
Foreskin fibroblast (neonatal)	Drug	approved
Foreskin keratinocyte (neonatal)	Drug	approved
Vandetanib	Drug	approved
Ripretinib	Drug	approved
Imatinib	Drug	approved
Insulin glargine	Drug	approved
Insulin pork	Drug	approved
Insulin detemir	Drug	approved
Insulin lispro	Drug	approved
Insulin aspart	Drug	approved
Insulin glulisine	Drug	approved
Insulin degludec	Drug	approved
Chromic chloride	Drug	approved
Mecasermin rinfabate	Drug	approved
Insulin beef	Drug	approved
Amitriptyline	Drug	approved
Ceritinib	Drug	approved
Afatinib	Drug	approved
Cetuximab	Drug	approved
Osimertinib	Drug	approved
Pertuzumab	Drug	approved
Ibrutinib	Drug	approved
Ruxolitinib	Drug	approved
Turpentine	Drug	approved, experimental
Glutathione disulfide	Drug	approved, experimental, investigational
Artenimol	Drug	approved, experimental, investigational
Nandrolone decanoate	Drug	approved, illicit
Fostamatinib	Drug	approved, investigationa
Doxorubicin	Drug	approved, investigational
Carmustine	Drug	approved, investigational
Copper	Drug	approved, investigational
Cannabidiol	Drug	approved, investigational
Fostamatinib	Drug	approved, investigational
Minocycline	Drug	approved, investigational
Dasatinib	Drug	approved, investigational
Arsenic trioxide	Drug	approved, investigational
Sulindac	Drug	approved, investigational
Cholecystokinin	Drug	approved, investigational
Trilaciclib	Drug	approved, investigational
Palbociclib	Drug	approved, investigational
Ribociclib	Drug	approved, investigational
Abemaciclib	Drug	approved, investigational
Botulinum toxin type A	Drug	approved, investigational
Ponatinib	Drug	approved, investigational
Sorafenib	Drug	approved, investigational
Lenvatinib	Drug	approved, investigational
Heparin	Drug	approved, investigational
Erdafitinib	Drug	approved, investigational
Pemigatinib	Drug	approved, investigational
Selpercatinib	Drug	approved, investigational
Pralsetinib	Drug	approved, investigational
Tivozanib	Drug	approved, investigational
Infigratinib	Drug	approved, investigational
Cabozantinib	Drug	approved, investigational
Sunitinib	Drug	approved, investigational
Midostaurin	Drug	approved, investigational
Axitinib	Drug	approved, investigational
Ramucirumab	Drug	approved, investigational
Pexidartinib	Drug	approved, investigational
Nilotinib	Drug	approved, investigational
Avapritinib	Drug	approved, investigational
Brigatinib	Drug	approved, investigational
Gilteritinib	Drug	approved, investigational
Fedratinib	Drug	approved, investigational
Pacritinib	Drug	approved, investigational
Becaplermin	Drug	approved, investigational
Olaratumab	Drug	approved, investigational
Zanubrutinib	Drug	approved, investigational
Insulin human	Drug	approved, investigational
Mecasermin	Drug	approved, investigational
Teprotumumab	Drug	approved, investigational
Magnesium gluconate	Drug	approved, investigational
Umbralisib	Drug	approved, investigational
Asciminib	Drug	approved, investigational
Larotrectinib	Drug	approved, investigational
Esketamine	Drug	approved, investigational
Entrectinib	Drug	approved, investigational
Crizotinib	Drug	approved, investigational
Alectinib	Drug	approved, investigational
Lorlatinib	Drug	approved, investigational
Cenegermin	Drug	approved, investigational
Tirbanibulin	Drug	approved, investigational
Gefitinib	Drug	approved, investigational
Erlotinib	Drug	approved, investigational
Lapatinib	Drug	approved, investigational
Panitumumab	Drug	approved, investigational
Necitumumab	Drug	approved, investigational
Neratinib	Drug	approved, investigational
Dacomitinib	Drug	approved, investigational
Amivantamab	Drug	approved, investigational
Mobocertinib	Drug	approved, investigational
Trastuzumab	Drug	approved, investigational
Trastuzumab emtansine	Drug	approved, investigational
Tucatinib	Drug	approved, investigational
Margetuximab	Drug	approved, investigational
Acalabrutinib	Drug	approved, investigational
Tofacitinib	Drug	approved, investigational
Baricitinib	Drug	approved, investigational
Upadacitinib	Drug	approved, investigational
Filgotinib	Drug	approved, investigational
Abrocitinib	Drug	approved, investigational
Leflunomide	Drug	approved, investigational
Glutathione	Drug	approved, investigational, nutraceutical
Selenium	Drug	approved, investigational, vet_approved
Nitrofural	Drug	approved, investigational, vet_approved
Chlortetracycline	Drug	approved, investigational, vet_approved
Ancestim	Drug	approved, investigational, withdrawn
Somatrem	Drug	approved, investigational, withdrawn
NADH	Drug	approved, nutraceutical
Glycine	Drug	approved, nutraceutical, vet_approved
Citric acid	Drug	approved, nutraceutical, vet_approved
Acetylsalicylic acid	Drug	approved, vet_approved
Albendazole	Drug	approved, vet_approved
Ampicillin	Drug	approved, vet_approved
Lidocaine	Drug	approved, vet_approved
AAW70634	Wolbachia gene		sym_ORTHOMCL522	K00133	asd	aspartate-semialdehyde dehydrogenase [EC:1.2.1.11]	Wbm0042	Aspartate-semialdehyde dehydrogenase
AAW70716	Wolbachia gene		sym_ORTHOMCL473	K00333	nuoD	NADH-quinone oxidoreductase subunit D [EC:7.1.1.2]	Wbm0125	NADH:ubiquinone oxidoreductase chain D
AAW70865	Wolbachia gene		sym_ORTHOMCL380	K02313	dnaA	chromosomal replication initiator protein	Wbm0276	ATPase involved in DNA replication initiation
AAW71149	Wolbachia gene		sym_ORTHOMCL175	K00382	DLD; lpd; pdhD	dihydrolipoamide dehydrogenase [EC:1.8.1.4]	Wbm0561	Dihydrolipoamide dehydrogenase E3 component
WBGene00222081	Nematode gene		host_ORTHOMCL4538	K04440	JNK	mitogen-activated protein kinase 8/9/10 (c-Jun N-terminal kinase) [EC:2.7.11.24]	Bma-jnk-1	Stress-activated protein kinase JNK
WBGene00222891	Nematode gene		host_ORTHOMCL4472				Bm2630	Cleft lip and palate associated transmembrane protein 1
WBGene00223114	Nematode gene		host_ORTHOMCL6762	K02981	RP-S2e; RPS2	small subunit ribosomal protein S2e	Bma-rps-2.1	40S ribosomal protein S2
WBGene00223516	Nematode gene		host_ORTHOMCL3044	K13148	CPSF3L; INTS11	integrator complex subunit 11 [EC:3.1.27.-]	Bma-ints-11	Integrator complex subunit 11
WBGene00223630	Nematode gene		host_ORTHOMCL4092	K08031	PAX6	paired box protein 6	Bma-vab-3	BMA-VAB-3
WBGene00223673	Nematode gene		host_ORTHOMCL2819	K24939	CWF19L1; DRN1	CWF19-like protein 1	Bma-cwf-19L1	Protein similar to CwfJ C-terminus 1 containing protein
WBGene00224135	Nematode gene		host_ORTHOMCL2210	K15732	CTDP1; FCP1	RNA polymerase II subunit A C-terminal domain phosphatase [EC:3.1.3.16]	Bma-fcp-1	RNA polymerase II subunit A C-terminal domain phosphatase
WBGene00224457	Nematode gene		host_ORTHOMCL4296	K15608	PAX2	paired box protein 2	Bma-npax-2	BMA-NPAX-2; Paired domain-containing protein
WBGene00224470	Nematode gene		host_ORTHOMCL5637				Bm4209	FAD_binding_2 domain-containing protein
WBGene00224578	Nematode gene		host_ORTHOMCL3197	K07877	RAB2A	Ras-related protein Rab-2A	Bma-unc-108	BMA-UNC-108
WBGene00224796	Nematode gene		host_ORTHOMCL4527				Bma-egl-15	BMA-EGL-15
WBGene00226117	Nematode gene		host_ORTHOMCL6121	K03120	TBP; tbp	transcription initiation factor TFIID TATA-box-binding protein	Bma-tbp-1	BMA-TBP-1
WBGene00226303	Nematode gene		host_ORTHOMCL4585	K11660	MTA	metastasis-associated protein MTA	Bma-lin-40	BMA-LIN-40
WBGene00226342	Nematode gene		host_ORTHOMCL2653	K03099	SOS	son of sevenless	Bma-sos-1	BMA-SOS-1
WBGene00226447	Nematode gene		host_ORTHOMCL2993				Bm6186	Bm6186
WBGene00229500	Nematode gene		host_ORTHOMCL2809	K02936	RP-L7Ae; RPL7A	large subunit ribosomal protein L7Ae	Bma-rpl-7A.3	60S ribosomal protein L7a
WBGene00230969	Nematode gene		host_ORTHOMCL2625				Bma-ztf-18.2	Bm10708
WBGene00231010	Nematode gene		host_ORTHOMCL3884	K11590	MBD2	methyl-CpG-binding domain protein 2	Bma-mbd-2	BMA-MBD-2; MBD3 protein
WBGene00233173	Nematode gene		host_ORTHOMCL6241	K10571	DET1	de-etiolated-1	Bm12912	Bm12912
WBGene00234073	Nematode gene		host_ORTHOMCL4840	K10843	ERCC3; XPB	DNA excision repair protein ERCC-3 [EC:5.6.2.4]	Bma-xpb-1	General transcription and DNA repair factor IIH helicase subunit XPB
NADH dehydrogenase [ubiquinone] iron-sulfur protein 2, mitochondrial (Humans)	Matched drug target
Mitogen-activated protein kinase 10 (Humans)	Matched drug target
Mitogen-activated protein kinase 8 (Humans)	Matched drug target
Mitogen-activated protein kinase 9 (Humans)	Matched drug target
40S ribosomal protein S2 (Humans)	Matched drug target
Dihydrolipoyl dehydrogenase, mitochondrial (Humans)	Matched drug target
Fibroblast growth factor receptor 1 (Humans)	Matched drug target
Dihydrolipoyl dehydrogenase (Pseudomonas fluorescens)	Matched drug target
Dihydrolipoyl dehydrogenase (Azotobacter vinelandii)	Matched drug target
Mitogen-activated protein kinase 11 (Humans)	Matched drug target
Mitogen-activated protein kinase 12 (Humans)	Matched drug target
Mitogen-activated protein kinase 14 (Humans)	Matched drug target
Mitogen-activated protein kinase 13 (Humans)	Matched drug target
Fibroblast growth factor receptor 3 (Humans)	Matched drug target
Fibroblast growth factor receptor 4 (Humans)	Matched drug target
Fibroblast growth factor receptor 2 (Humans)	Matched drug target
Mitogen-activated protein kinase 1 (Humans)	Matched drug target
Proto-oncogene tyrosine-protein kinase receptor Ret (Humans)	Matched drug target
Mitogen-activated protein kinase 3 (Humans)	Matched drug target
Fumarate reductase flavoprotein subunit (Shewanella frigidimarina (strain NCIMB 400))	Matched drug target
Mitogen-activated protein kinase 7 (Humans)	Matched drug target
Vascular endothelial growth factor receptor 2 (Humans)	Matched drug target
Vascular endothelial growth factor receptor 1 (Humans)	Matched drug target
Macrophage colony-stimulating factor 1 receptor (Humans)	Matched drug target
Mast/stem cell growth factor receptor Kit (Humans)	Matched drug target
Vascular endothelial growth factor receptor 3 (Humans)	Matched drug target
Receptor-type tyrosine-protein kinase FLT3 (Humans)	Matched drug target
Angiopoietin-1 receptor (Humans)	Matched drug target
Platelet-derived growth factor receptor alpha (Humans)	Matched drug target
Platelet-derived growth factor receptor beta (Humans)	Matched drug target
Tyrosine-protein kinase receptor Tie-1 (Humans)	Matched drug target
Fumarate reductase flavoprotein subunit (Shewanella frigidimarina)	Matched drug target
Dihydrolipoyl dehydrogenase (Pseudomonas putida)	Matched drug target
Fumarate reductase flavoprotein subunit (Shewanella oneidensis (strain MR-1))	Matched drug target
Mitogen-activated protein kinase 15 (Humans)	Matched drug target
Tyrosine-protein kinase FRK (Humans)	Matched drug target
Insulin receptor (Humans)	Matched drug target
Insulin-like growth factor 1 receptor (Humans)	Matched drug target
Tyrosine-protein kinase ABL1 (Humans)	Matched drug target
Dihydrolipoyl dehydrogenase (Neisseria meningitidis)	Matched drug target
Tyrosine-protein kinase Lck (Humans)	Matched drug target
Tyrosine-protein kinase Lyn (Humans)	Matched drug target
Tyrosine-protein kinase HCK (Humans)	Matched drug target
Insulin receptor-related protein (Humans)	Matched drug target
Abelson tyrosine-protein kinase 2 (Humans)	Matched drug target
Tyrosine-protein kinase Fer (Humans)	Matched drug target
Tyrosine-protein kinase Srms (Humans)	Matched drug target
BDNF/NT-3 growth factors receptor (Humans)	Matched drug target
ALK tyrosine kinase receptor (Humans)	Matched drug target
High affinity nerve growth factor receptor (Humans)	Matched drug target
Tyrosine-protein kinase Mer (Humans)	Matched drug target
Proto-oncogene tyrosine-protein kinase ROS (Humans)	Matched drug target
Megakaryocyte-associated tyrosine-protein kinase (Humans)	Matched drug target
Cyclin-dependent kinase 2 (Humans)	Matched drug target
Phosphoribosylpyrophosphate synthetase (Plasmodium falciparum (isolate 3D7))	Matched drug target
Tyrosine-protein kinase receptor UFO (Humans)	Matched drug target
NT-3 growth factor receptor (Humans)	Matched drug target
Muscle, skeletal receptor tyrosine-protein kinase (Humans)	Matched drug target
Proto-oncogene tyrosine-protein kinase Src (Humans)	Matched drug target
Tyrosine-protein kinase receptor TYRO3 (Humans)	Matched drug target
Tyrosine-protein kinase Fyn (Humans)	Matched drug target
Tyrosine-protein kinase Blk (Humans)	Matched drug target
Leukocyte tyrosine kinase receptor (Humans)	Matched drug target
Mitogen-activated protein kinase 6 (Humans)	Matched drug target
Tyrosine-protein kinase Fes/Fps (Humans)	Matched drug target
Cyclin-dependent-like kinase 5 (Humans)	Matched drug target
Macrophage-stimulating protein receptor (Humans)	Matched drug target
Ephrin type-B receptor 1 (Humans)	Matched drug target
Ephrin type-B receptor 2 (Humans)	Matched drug target
Ephrin type-A receptor 2 (Humans)	Matched drug target
Tyrosine-protein kinase CSK (Humans)	Matched drug target
Epithelial discoidin domain-containing receptor 1 (Humans)	Matched drug target
Tyrosine-protein kinase Yes (Humans)	Matched drug target
Receptor tyrosine-protein kinase erbB-4 (Humans)	Matched drug target
Ephrin type-A receptor 3 (Humans)	Matched drug target
Cyclin-dependent kinase 1 (Humans)	Matched drug target
Tyrosine-protein kinase TXK (Humans)	Matched drug target
Cyclin-dependent kinase 7 (Humans)	Matched drug target
Tyrosine-protein kinase Fgr (Humans)	Matched drug target
Epidermal growth factor receptor (Humans)	Matched drug target
Tyrosine-protein kinase Tec (Humans)	Matched drug target
Focal adhesion kinase 1 (Humans)	Matched drug target
Discoidin domain-containing receptor 2 (Humans)	Matched drug target
Ephrin type-A receptor 7 (Humans)	Matched drug target
Mitogen-activated protein kinase 4 (Humans)	Matched drug target
Ephrin type-A receptor 4 (Humans)	Matched drug target
Ephrin type-A receptor 5 (Humans)	Matched drug target
Ephrin type-A receptor 8 (Humans)	Matched drug target
Serine/threonine-protein kinase ICK (Humans)	Matched drug target
Activated CDC42 kinase 1 (Humans)	Matched drug target
Ephrin type-B receptor 4 (Humans)	Matched drug target
Cyclin-dependent kinase-like 2 (Humans)	Matched drug target
Protein-tyrosine kinase 6 (Humans)	Matched drug target
Cyclin-dependent kinase 4 (Humans)	Matched drug target
Ephrin type-A receptor 6 (Humans)	Matched drug target
Cytoplasmic tyrosine-protein kinase BMX (Humans)	Matched drug target
Ephrin type-A receptor 1 (Humans)	Matched drug target
Receptor tyrosine-protein kinase erbB-2 (Humans)	Matched drug target
Cyclin-dependent kinase 6 (Humans)	Matched drug target
Tyrosine-protein kinase BTK (Humans)	Matched drug target
351Tyrosine-protein kinase JAK1 (Humans)	Matched drug target
Glycogen synthase kinase-3 alpha (Humans)	Matched drug target
Tyrosine-protein kinase JAK2 (Humans)	Matched drug target
Tyrosine-protein kinase ITK/TSK (Humans)	Matched drug target
Glutathione reductase, mitochondrial (Humans)	Matched drug target
Protein-tyrosine kinase 2-beta (Humans)	Matched drug target
Glycogen synthase kinase-3 beta (Humans)	Matched drug target
Cyclin-dependent kinase-like 1 (Humans)	Matched drug target
Tyrosine-protein kinase SYK (Humans)	Matched drug target
Tyrosine-protein kinase JAK3 (Humans)	Matched drug target
Tyrosine-protein kinase ZAP-70 (Humans)	Matched drug target
Cyclin-dependent kinase 17 (Humans)	Matched drug target
Cyclin-dependent kinase 16 (Humans)	Matched drug target
Receptor tyrosine-protein kinase erbB-3 (Humans)	Matched drug target
Non-receptor tyrosine-protein kinase TYK2 (Humans)	Matched drug target
Glutathione reductase (Escherichia coli (strain K12))	Matched drug target
Cyclin-dependent kinase 15 (Humans)	Matched drug target
Trypanothione reductase (Trypanosoma cruzi)	Matched drug target
Mitogen-activated protein kinase kinase kinase 13 (Humans)	Matched drug target
Serine/threonine-protein kinase Chk2 (Humans)	Matched drug target
Serine/threonine-protein kinase PRP4 homolog (Humans)	Matched drug target
Cyclin-dependent kinase 9 (Humans)	Matched drug target
Mitogen-activated protein kinase kinase kinase 10 (Humans)	Matched drug target
Homeodomain-interacting protein kinase 2 (Humans)	Matched drug target
Calcium-dependent protein kinase 4 (Plasmodium falciparum (isolate 3D7))	Matched drug target
Casein kinase 2, alpha subunit (Plasmodium falciparum (isolate 3D7))	Matched drug target
Homeodomain-interacting protein kinase 3 (Humans)	Matched drug target
Dual specificity tyrosine-phosphorylation-regulated kinase 1B (Humans)	Matched drug target
Mitogen-activated protein kinase kinase kinase 9 (Humans)	Matched drug target
Serine/threonine-protein kinase PAK 5 (Humans)	Matched drug target
Ephrin type-B receptor 6 (Humans)	Matched drug target
Mitogen-activated protein kinase kinase kinase 12 (Humans)	Matched drug target
Dual specificity tyrosine-phosphorylation-regulated kinase 1A (Humans)	Matched drug target
Mitogen-activated protein kinase kinase kinase MLT (Humans)	Matched drug target
L-aspartate oxidase (Escherichia coli (strain K12))	Matched drug target
Casein kinase II subunit alpha' (Humans)	Matched drug target
Serine/threonine-protein kinase PAK 2 (Humans)	Matched drug target
Serine/threonine-protein kinase PAK 6 (Humans)	Matched drug target
Mitogen-activated protein kinase kinase kinase 11 (Humans)	Matched drug target
Dual specificity protein kinase CLK1 (Humans)	Matched drug target
MAP/microtubule affinity-regulating kinase 3 (Humans)	Matched drug target
Serine/threonine-protein kinase D1 (Humans)	Matched drug target
Non-receptor tyrosine-protein kinase TNK1 (Humans)	Matched drug target
Serine/threonine-protein kinase 33 (Humans)	Matched drug target
MAP/microtubule affinity-regulating kinase 4 (Humans)	Matched drug target
Calcium/calmodulin-dependent protein kinase type II subunit gamma (Humans)	Matched drug target
Calcium/calmodulin-dependent protein kinase type II subunit delta (Humans)	Matched drug target
Dual specificity protein kinase CLK4 (Humans)	Matched drug target
Serine/threonine-protein kinase MARK2 (Humans)	Matched drug target
Serine/threonine-protein kinase PAK 1 (Humans)	Matched drug target
Serine/threonine-protein kinase PAK 3 (Humans)	Matched drug target
Ribosomal protein S6 kinase alpha-1 (Humans)	Matched drug target
Calcium/calmodulin-dependent protein kinase type II subunit beta (Humans)	Matched drug target
Serine/threonine-protein kinase MARK1 (Humans)	Matched drug target
Serine/threonine-protein kinase 36 (Humans)	Matched drug target
Rho-related GTP-binding protein RhoB (Humans)	Matched drug target
GTP-binding nuclear protein Ran (Plasmodium falciparum)	Matched drug target
GTPase Kras (Humans)	Matched drug target
Ras-related C3 botulinum toxin substrate 1 (Humans)	Matched drug target
Ras-related C3 botulinum toxin substrate 2 (Humans)	Matched drug target
Leucine-rich repeat serine/threonine-protein kinase 2 (Humans)	Matched drug target
ADP-ribosylation factor-like protein 2 (Humans)	Matched drug target
