# Supplementary material for: Toward novel treatment against filariasis: Insight into genome-wide co-evolutionary analysis of filarial nematodes and Wolbachia
Source: Front Microbiol. 2023 Mar 22;14:1052352. doi: 10.3389/fmicb.2023.1052352 (PMC10073474; doi:10.3389/fmicb.2023.1052352)
Supplement: Supplementary file 1 [file Presentation_1.zip › File S3/gene_drug_network.xlsx]

## Sheet: network table
Source node	Target node	Interaction type	E-value	Bit
AAW70716	NADH dehydrogenase [ubiquinone] iron-sulfur protein 2, mitochondrial (Humans)	Gene__known drug target	0	561.222
WBGene00222081	Mitogen-activated protein kinase 10 (Humans)	Gene__known drug target	0	590.497
WBGene00222081	Mitogen-activated protein kinase 8 (Humans)	Gene__known drug target	0	573.933
WBGene00222081	Mitogen-activated protein kinase 9 (Humans)	Gene__known drug target	0	579.711
WBGene00223114	40S ribosomal protein S2 (Humans)	Gene__known drug target	3.82243e-134	379.407
AAW71149	Dihydrolipoyl dehydrogenase, mitochondrial (Humans)	Gene__known drug target	5.28173e-134	394.815
WBGene00224796	Fibroblast growth factor receptor 1 (Humans)	Gene__known drug target	1.35847e-122	401.364
AAW71149	Dihydrolipoyl dehydrogenase (Pseudomonas fluorescens)	Gene__known drug target	4.42617e-109	330.102
AAW71149	Dihydrolipoyl dehydrogenase (Azotobacter vinelandii)	Gene__known drug target	5.83615e-107	324.709
WBGene00222081	Mitogen-activated protein kinase 11 (Humans)	Gene__known drug target	9.04822e-106	319.701
WBGene00222081	Mitogen-activated protein kinase 12 (Humans)	Gene__known drug target	1.18137e-104	317.005
WBGene00222081	Mitogen-activated protein kinase 14 (Humans)	Gene__known drug target	2.77514e-104	315.849
WBGene00222081	Mitogen-activated protein kinase 13 (Humans)	Gene__known drug target	9.35663e-103	311.997
WBGene00224796	Fibroblast growth factor receptor 3 (Humans)	Gene__known drug target	1.23705e-93	320.087
WBGene00224796	Fibroblast growth factor receptor 4 (Humans)	Gene__known drug target	1.29712e-90	311.227
WBGene00224796	Fibroblast growth factor receptor 2 (Humans)	Gene__known drug target	2.52332e-89	308.145
WBGene00222081	Mitogen-activated protein kinase 1 (Humans)	Gene__known drug target	1.17758e-80	254.988
WBGene00224796	Proto-oncogene tyrosine-protein kinase receptor Ret (Humans)	Gene__known drug target	3.15332e-79	284.263
WBGene00222081	Mitogen-activated protein kinase 3 (Humans)	Gene__known drug target	2.12915e-76	244.588
WBGene00224470	Fumarate reductase flavoprotein subunit (Shewanella frigidimarina (strain NCIMB 400))	Gene__known drug target	4.26814e-73	242.276
WBGene00222081	Mitogen-activated protein kinase 7 (Humans)	Gene__known drug target	2.44233e-71	241.891
WBGene00224796	Vascular endothelial growth factor receptor 2 (Humans)	Gene__known drug target	2.04046e-70	258.84
WBGene00224796	Vascular endothelial growth factor receptor 1 (Humans)	Gene__known drug target	4.21895e-70	257.684
WBGene00224796	Macrophage colony-stimulating factor 1 receptor (Humans)	Gene__known drug target	3.31698e-69	251.521
WBGene00224796	Mast/stem cell growth factor receptor Kit (Humans)	Gene__known drug target	2.07157e-68	249.2
WBGene00224796	Vascular endothelial growth factor receptor 3 (Humans)	Gene__known drug target	8.50124e-68	250.751
WBGene00224796	Receptor-type tyrosine-protein kinase FLT3 (Humans)	Gene__known drug target	1.02322e-67	247.284
WBGene00224796	Angiopoietin-1 receptor (Humans)	Gene__known drug target	1.07321e-67	248.825
WBGene00224796	Platelet-derived growth factor receptor alpha (Humans)	Gene__known drug target	6.32196e-67	246.128
WBGene00224796	Platelet-derived growth factor receptor beta (Humans)	Gene__known drug target	2.54997e-66	244.202
WBGene00224796	Tyrosine-protein kinase receptor Tie-1 (Humans)	Gene__known drug target	1.37076e-64	239.195
WBGene00224470	Fumarate reductase flavoprotein subunit (Shewanella frigidimarina)	Gene__known drug target	2.19052e-63	216.083
AAW71149	Dihydrolipoyl dehydrogenase (Pseudomonas putida)	Gene__known drug target	5.00145e-62	207.608
WBGene00224470	Fumarate reductase flavoprotein subunit (Shewanella oneidensis (strain MR-1))	Gene__known drug target	7.91055e-61	209.92
WBGene00222081	Mitogen-activated protein kinase 15 (Humans)	Gene__known drug target	3.65664e-58	201.06
WBGene00224796	Tyrosine-protein kinase FRK (Humans)	Gene__known drug target	3.73698e-57	205.682
WBGene00224796	Insulin receptor (Humans)	Gene__known drug target	5.62408e-57	216.083
WBGene00224796	Insulin-like growth factor 1 receptor (Humans)	Gene__known drug target	8.36155e-57	215.312
WBGene00224796	Tyrosine-protein kinase ABL1 (Humans)	Gene__known drug target	6.01359e-56	211.846
AAW71149	Dihydrolipoyl dehydrogenase (Neisseria meningitidis)	Gene__known drug target	5.12052e-55	191.815
WBGene00224796	Tyrosine-protein kinase Lck (Humans)	Gene__known drug target	9.00493e-55	198.749
WBGene00224796	Tyrosine-protein kinase Lyn (Humans)	Gene__known drug target	1.26131e-54	198.364
WBGene00224796	Tyrosine-protein kinase HCK (Humans)	Gene__known drug target	1.47147e-54	198.749
WBGene00224796	Insulin receptor-related protein (Humans)	Gene__known drug target	2.94894e-54	207.223
WBGene00224796	Abelson tyrosine-protein kinase 2 (Humans)	Gene__known drug target	4.35087e-54	206.068
WBGene00224796	Tyrosine-protein kinase Fer (Humans)	Gene__known drug target	1.01519e-53	202.216
WBGene00224796	Tyrosine-protein kinase Srms (Humans)	Gene__known drug target	1.81933e-52	191.43
WBGene00224796	BDNF/NT-3 growth factors receptor (Humans)	Gene__known drug target	1.42925e-50	192.2
WBGene00224796	ALK tyrosine kinase receptor (Humans)	Gene__known drug target	1.50541e-50	195.667
WBGene00224796	High affinity nerve growth factor receptor (Humans)	Gene__known drug target	3.59005e-50	190.66
WBGene00224796	Tyrosine-protein kinase Mer (Humans)	Gene__known drug target	3.01241e-49	189.889
WBGene00224796	Proto-oncogene tyrosine-protein kinase ROS (Humans)	Gene__known drug target	3.65448e-49	191.43
WBGene00224796	Megakaryocyte-associated tyrosine-protein kinase (Humans)	Gene__known drug target	1.06715e-48	181.03
WBGene00222081	Cyclin-dependent kinase 2 (Humans)	Gene__known drug target	1.13776e-48	169.088
WBGene00226447	Phosphoribosylpyrophosphate synthetase (Plasmodium falciparum (isolate 3D7))	Gene__known drug target	1.82427e-48	167.933
WBGene00224796	Tyrosine-protein kinase receptor UFO (Humans)	Gene__known drug target	1.94751e-48	186.422
WBGene00224796	NT-3 growth factor receptor (Humans)	Gene__known drug target	4.28613e-48	184.882
WBGene00224796	Muscle, skeletal receptor tyrosine-protein kinase (Humans)	Gene__known drug target	6.27088e-48	184.496
WBGene00224796	Proto-oncogene tyrosine-protein kinase Src (Humans)	Gene__known drug target	1.25554e-47	178.333
WBGene00224796	Tyrosine-protein kinase receptor TYRO3 (Humans)	Gene__known drug target	1.4362e-47	183.726
WBGene00224796	Tyrosine-protein kinase Fyn (Humans)	Gene__known drug target	6.00643e-47	176.407
WBGene00224796	Tyrosine-protein kinase Blk (Humans)	Gene__known drug target	9.0336e-47	175.252
WBGene00224796	Leukocyte tyrosine kinase receptor (Humans)	Gene__known drug target	1.70788e-46	180.259
WBGene00222081	Mitogen-activated protein kinase 6 (Humans)	Gene__known drug target	2.75751e-46	171.014
WBGene00224796	Tyrosine-protein kinase Fes/Fps (Humans)	Gene__known drug target	4.89338e-46	178.333
WBGene00222081	Cyclin-dependent-like kinase 5 (Humans)	Gene__known drug target	1.42339e-45	160.614
WBGene00224796	Macrophage-stimulating protein receptor (Humans)	Gene__known drug target	2.35168e-45	178.333
WBGene00224796	Ephrin type-B receptor 1 (Humans)	Gene__known drug target	9.36997e-45	175.252
WBGene00224796	Ephrin type-B receptor 2 (Humans)	Gene__known drug target	9.36997e-45	175.252
WBGene00224796	Ephrin type-A receptor 2 (Humans)	Gene__known drug target	1.00118e-44	175.252
WBGene00224796	Tyrosine-protein kinase CSK (Humans)	Gene__known drug target	1.20967e-44	167.548
WBGene00224796	Epithelial discoidin domain-containing receptor 1 (Humans)	Gene__known drug target	2.58006e-44	173.711
WBGene00224796	Tyrosine-protein kinase Yes (Humans)	Gene__known drug target	3.41386e-44	168.318
WBGene00224796	Receptor tyrosine-protein kinase erbB-4 (Humans)	Gene__known drug target	1.86135e-43	172.17
WBGene00224796	Ephrin type-A receptor 3 (Humans)	Gene__known drug target	2.01883e-43	171.014
WBGene00222081	Cyclin-dependent kinase 1 (Humans)	Gene__known drug target	1.6489e-42	152.525
WBGene00224796	Tyrosine-protein kinase TXK (Humans)	Gene__known drug target	3.02824e-42	162.155
WBGene00222081	Cyclin-dependent kinase 7 (Humans)	Gene__known drug target	3.24432e-42	152.91
WBGene00224796	Tyrosine-protein kinase Fgr (Humans)	Gene__known drug target	7.40878e-42	160.999
WBGene00224796	Epidermal growth factor receptor (Humans)	Gene__known drug target	8.01191e-42	166.777
WBGene00224796	Tyrosine-protein kinase Tec (Humans)	Gene__known drug target	8.27475e-42	162.925
WBGene00224796	Focal adhesion kinase 1 (Humans)	Gene__known drug target	8.96509e-42	166.007
WBGene00224796	Discoidin domain-containing receptor 2 (Humans)	Gene__known drug target	9.65828e-42	165.236
WBGene00224796	Ephrin type-B receptor 2 (Humans)	Gene__known drug target	1.03588e-41	166.007
WBGene00224796	Ephrin type-A receptor 7 (Humans)	Gene__known drug target	1.14399e-41	165.622
WBGene00222081	Mitogen-activated protein kinase 4 (Humans)	Gene__known drug target	1.3579e-41	155.992
WBGene00224796	Ephrin type-A receptor 4 (Humans)	Gene__known drug target	3.1204e-41	164.081
WBGene00224796	Ephrin type-A receptor 5 (Humans)	Gene__known drug target	4.0129e-41	164.081
WBGene00224796	Ephrin type-A receptor 8 (Humans)	Gene__known drug target	4.6427e-41	163.696
WBGene00222081	Serine/threonine-protein kinase ICK (Humans)	Gene__known drug target	4.83237e-41	155.221
WBGene00224796	Activated CDC42 kinase 1 (Humans)	Gene__known drug target	5.62759e-41	163.696
WBGene00224796	Ephrin type-B receptor 4 (Humans)	Gene__known drug target	1.29102e-40	162.155
WBGene00222081	Cyclin-dependent kinase-like 2 (Humans)	Gene__known drug target	1.91293e-40	151.369
WBGene00224796	Protein-tyrosine kinase 6 (Humans)	Gene__known drug target	3.01358e-40	154.451
WBGene00222081	Cyclin-dependent kinase 4 (Humans)	Gene__known drug target	3.54715e-40	146.362
WBGene00224796	Ephrin type-A receptor 6 (Humans)	Gene__known drug target	5.03084e-40	160.614
WBGene00224796	Cytoplasmic tyrosine-protein kinase BMX (Humans)	Gene__known drug target	6.32035e-40	157.532
WBGene00224796	Ephrin type-A receptor 1 (Humans)	Gene__known drug target	7.48935e-40	159.844
WBGene00224796	Receptor tyrosine-protein kinase erbB-2 (Humans)	Gene__known drug target	7.49796e-40	160.229
WBGene00222081	Cyclin-dependent kinase 6 (Humans)	Gene__known drug target	1.44785e-39	145.206
WBGene00224796	Tyrosine-protein kinase BTK (Humans)	Gene__known drug target	1.74034e-39	155.992
WBGene00224796	351Tyrosine-protein kinase JAK1 (Humans)	Gene__known drug target	3.66637e-39	157.918
WBGene00222081	Glycogen synthase kinase-3 alpha (Humans)	Gene__known drug target	6.11442e-39	147.132
WBGene00224796	Tyrosine-protein kinase JAK2 (Humans)	Gene__known drug target	7.23199e-39	157.147
WBGene00224796	Tyrosine-protein kinase ITK/TSK (Humans)	Gene__known drug target	2.58565e-38	152.14
AAW71149	Glutathione reductase, mitochondrial (Humans)	Gene__known drug target	2.62104e-38	144.821
WBGene00224796	Protein-tyrosine kinase 2-beta (Humans)	Gene__known drug target	1.57748e-37	152.525
WBGene00222081	Glycogen synthase kinase-3 beta (Humans)	Gene__known drug target	4.60082e-37	140.584
WBGene00222081	Cyclin-dependent kinase-like 1 (Humans)	Gene__known drug target	6.49566e-37	138.658
WBGene00224796	Tyrosine-protein kinase SYK (Humans)	Gene__known drug target	7.87586e-36	144.436
WBGene00224796	Tyrosine-protein kinase JAK3 (Humans)	Gene__known drug target	2.42994e-35	145.591
WBGene00224796	Tyrosine-protein kinase ZAP-70 (Humans)	Gene__known drug target	3.73887e-35	142.124
WBGene00222081	Cyclin-dependent kinase 17 (Humans)	Gene__known drug target	3.80202e-34	134.035
WBGene00222081	Cyclin-dependent kinase 16 (Humans)	Gene__known drug target	4.38291e-34	133.65
WBGene00224796	Receptor tyrosine-protein kinase erbB-3 (Humans)	Gene__known drug target	4.74407e-34	141.739
WBGene00224796	Non-receptor tyrosine-protein kinase TYK2 (Humans)	Gene__known drug target	1.71155e-33	139.428
AAW71149	Glutathione reductase (Escherichia coli (strain K12))	Gene__known drug target	1.71463e-33	130.183
WBGene00222081	Cyclin-dependent kinase 15 (Humans)	Gene__known drug target	5.70328e-32	126.331
AAW71149	Trypanothione reductase (Trypanosoma cruzi)	Gene__known drug target	6.45145e-30	120.553
WBGene00224796	Mitogen-activated protein kinase kinase kinase 13 (Humans)	Gene__known drug target	1.0714e-29	127.102
WBGene00222081	Serine/threonine-protein kinase Chk2 (Humans)	Gene__known drug target	1.82203e-29	120.553
WBGene00222081	Serine/threonine-protein kinase PRP4 homolog (Humans)	Gene__known drug target	3.48272e-28	117.857
WBGene00222081	Cyclin-dependent kinase 9 (Humans)	Gene__known drug target	4.4598e-28	114.005
WBGene00224796	Mitogen-activated protein kinase kinase kinase 10 (Humans)	Gene__known drug target	8.25333e-28	120.939
WBGene00222081	Homeodomain-interacting protein kinase 2 (Humans)	Gene__known drug target	1.0233e-27	116.701
WBGene00222081	Calcium-dependent protein kinase 4 (Plasmodium falciparum (isolate 3D7))	Gene__known drug target	2.11174e-27	114.39
WBGene00222081	Casein kinase 2, alpha subunit (Plasmodium falciparum (isolate 3D7))	Gene__known drug target	2.98612e-27	110.923
WBGene00222081	Homeodomain-interacting protein kinase 3 (Humans)	Gene__known drug target	7.72442e-27	114.005
WBGene00222081	Dual specificity tyrosine-phosphorylation-regulated kinase 1B (Humans)	Gene__known drug target	7.76013e-27	113.235
WBGene00224796	Mitogen-activated protein kinase kinase kinase 9 (Humans)	Gene__known drug target	2.73932e-26	115.931
WBGene00222081	Serine/threonine-protein kinase PAK 5 (Humans)	Gene__known drug target	7.4044e-26	107.842
WBGene00224796	Ephrin type-B receptor 6 (Humans)	Gene__known drug target	8.0497e-26	114.39
WBGene00224796	Mitogen-activated protein kinase kinase kinase 12 (Humans)	Gene__known drug target	1.10969e-25	113.62
WBGene00222081	Dual specificity tyrosine-phosphorylation-regulated kinase 1A (Humans)	Gene__known drug target	3.63132e-25	108.227
WBGene00224796	Mitogen-activated protein kinase kinase kinase MLT (Humans)	Gene__known drug target	3.68035e-25	111.694
WBGene00224470	L-aspartate oxidase (Escherichia coli (strain K12))	Gene__known drug target	4.96781e-25	107.457
WBGene00222081	Casein kinase II subunit alpha' (Humans)	Gene__known drug target	1.44141e-24	103.605
WBGene00222081	Serine/threonine-protein kinase PAK 2 (Humans)	Gene__known drug target	5.21718e-24	103.99
WBGene00222081	Serine/threonine-protein kinase PAK 6 (Humans)	Gene__known drug target	7.24866e-24	104.375
WBGene00224796	Mitogen-activated protein kinase kinase kinase 11 (Humans)	Gene__known drug target	8.29775e-24	107.457
WBGene00222081	Dual specificity protein kinase CLK1 (Humans)	Gene__known drug target	1.23497e-23	102.449
WBGene00222081	MAP/microtubule affinity-regulating kinase 3 (Humans)	Gene__known drug target	1.32079e-23	103.605
WBGene00222081	Serine/threonine-protein kinase D1 (Humans)	Gene__known drug target	1.34614e-23	103.605
WBGene00224796	Non-receptor tyrosine-protein kinase TNK1 (Humans)	Gene__known drug target	1.70568e-23	105.916
WBGene00222081	Serine/threonine-protein kinase 33 (Humans)	Gene__known drug target	2.265e-23	102.064
WBGene00222081	MAP/microtubule affinity-regulating kinase 4 (Humans)	Gene__known drug target	2.53111e-23	102.834
WBGene00222081	Calcium/calmodulin-dependent protein kinase type II subunit gamma (Humans)	Gene__known drug target	3.52396e-23	101.679
WBGene00222081	Calcium/calmodulin-dependent protein kinase type II subunit delta (Humans)	Gene__known drug target	3.70187e-23	101.293
WBGene00222081	Dual specificity protein kinase CLK4 (Humans)	Gene__known drug target	3.94552e-23	100.908
WBGene00222081	Serine/threonine-protein kinase MARK2 (Humans)	Gene__known drug target	4.01422e-23	102.064
WBGene00222081	Serine/threonine-protein kinase PAK 1 (Humans)	Gene__known drug target	4.93688e-23	101.293
WBGene00222081	Serine/threonine-protein kinase PAK 3 (Humans)	Gene__known drug target	7.68301e-23	100.523
WBGene00222081	Ribosomal protein S6 kinase alpha-1 (Humans)	Gene__known drug target	7.82504e-23	101.293
WBGene00222081	Calcium/calmodulin-dependent protein kinase type II subunit beta (Humans)	Gene__known drug target	8.94508e-23	100.908
WBGene00222081	Serine/threonine-protein kinase MARK1 (Humans)	Gene__known drug target	1.049e-22	100.908
WBGene00222081	Serine/threonine-protein kinase 36 (Humans)	Gene__known drug target	1.34405e-22	100.908
WBGene00224578	Rho-related GTP-binding protein RhoB (Humans)	Gene__known drug target	2.92701e-21	85.8853
WBGene00224578	GTP-binding nuclear protein Ran (Plasmodium falciparum)	Gene__known drug target	6.20419e-21	85.5001
WBGene00224578	GTPase Kras (Humans)	Gene__known drug target	1.19285e-20	83.9593
WBGene00224578	Ras-related C3 botulinum toxin substrate 1 (Humans)	Gene__known drug target	5.67428e-18	77.0258
WBGene00224578	Ras-related C3 botulinum toxin substrate 2 (Humans)	Gene__known drug target	3.02797e-17	75.0998
WBGene00224578	Leucine-rich repeat serine/threonine-protein kinase 2 (Humans)	Gene__known drug target	7.30442e-09	53.9138
WBGene00224578	ADP-ribosylation factor-like protein 2 (Humans)	Gene__known drug target	4.88855e-08	49.6766
351Tyrosine-protein kinase JAK1 (Humans)	Abrocitinib	Known drug target__drug
351Tyrosine-protein kinase JAK1 (Humans)	Baricitinib	Known drug target__drug
351Tyrosine-protein kinase JAK1 (Humans)	Fedratinib	Known drug target__drug
351Tyrosine-protein kinase JAK1 (Humans)	Filgotinib	Known drug target__drug
351Tyrosine-protein kinase JAK1 (Humans)	Fostamatinib	Known drug target__drug
351Tyrosine-protein kinase JAK1 (Humans)	Pralsetinib	Known drug target__drug
351Tyrosine-protein kinase JAK1 (Humans)	Ruxolitinib	Known drug target__drug
351Tyrosine-protein kinase JAK1 (Humans)	Tofacitinib	Known drug target__drug
351Tyrosine-protein kinase JAK1 (Humans)	Upadacitinib	Known drug target__drug
40S ribosomal protein S2 (Humans)	Copper	Known drug target__drug
AAW70634
AAW70865
Abelson tyrosine-protein kinase 2 (Humans)	Dasatinib	Known drug target__drug
Abelson tyrosine-protein kinase 2 (Humans)	Fostamatinib	Known drug target__drug
Activated CDC42 kinase 1 (Humans)	Entrectinib	Known drug target__drug
Activated CDC42 kinase 1 (Humans)	Fostamatinib	Known drug target__drug
ADP-ribosylation factor-like protein 2 (Humans)	Tagraxofusp	Known drug target__drug
ALK tyrosine kinase receptor (Humans)	Alectinib	Known drug target__drug
ALK tyrosine kinase receptor (Humans)	Brigatinib	Known drug target__drug
ALK tyrosine kinase receptor (Humans)	Ceritinib	Known drug target__drug
ALK tyrosine kinase receptor (Humans)	Crizotinib	Known drug target__drug
ALK tyrosine kinase receptor (Humans)	Fostamatinib	Known drug target__drug
ALK tyrosine kinase receptor (Humans)	Gilteritinib	Known drug target__drug
ALK tyrosine kinase receptor (Humans)	Lorlatinib	Known drug target__drug
Angiopoietin-1 receptor (Humans)	Ampicillin	Known drug target__drug
Angiopoietin-1 receptor (Humans)	Fostamatinib	Known drug target__drug
Angiopoietin-1 receptor (Humans)	Ponatinib	Known drug target__drug
Angiopoietin-1 receptor (Humans)	Regorafenib	Known drug target__drug
Angiopoietin-1 receptor (Humans)	Ripretinib	Known drug target__drug
Angiopoietin-1 receptor (Humans)	Tivozanib	Known drug target__drug
Angiopoietin-1 receptor (Humans)	Vandetanib	Known drug target__drug
BDNF/NT-3 growth factors receptor (Humans)	Amitriptyline	Known drug target__drug
BDNF/NT-3 growth factors receptor (Humans)	Entrectinib	Known drug target__drug
BDNF/NT-3 growth factors receptor (Humans)	Esketamine	Known drug target__drug
BDNF/NT-3 growth factors receptor (Humans)	Fostamatinib	Known drug target__drug
BDNF/NT-3 growth factors receptor (Humans)	Larotrectinib	Known drug target__drug
Calcium-dependent protein kinase 4 (Plasmodium falciparum (isolate 3D7))	Artenimol	Known drug target__drug
Calcium/calmodulin-dependent protein kinase type II subunit beta (Humans)	Fostamatinib	Known drug target__drug
Calcium/calmodulin-dependent protein kinase type II subunit delta (Humans)	Fostamatinib	Known drug target__drug
Calcium/calmodulin-dependent protein kinase type II subunit gamma (Humans)	Bosutinib	Known drug target__drug
Calcium/calmodulin-dependent protein kinase type II subunit gamma (Humans)	Fostamatinib	Known drug target__drug
Casein kinase 2, alpha subunit (Plasmodium falciparum (isolate 3D7))	Artenimol	Known drug target__drug
Casein kinase II subunit alpha' (Humans)	Fostamatinib	Known drug target__drug
Cyclin-dependent kinase 1 (Humans)	Fostamatinib	Known drug target__drug
Cyclin-dependent kinase 15 (Humans)	Fostamatinib	Known drug target__drug
Cyclin-dependent kinase 16 (Humans)	Fostamatinib	Known drug target__drug
Cyclin-dependent kinase 17 (Humans)	Fostamatinib	Known drug target__drug
Cyclin-dependent kinase 2 (Humans)	Bosutinib	Known drug target__drug
Cyclin-dependent kinase 2 (Humans)	Trilaciclib	Known drug target__drug
Cyclin-dependent kinase 4 (Humans)	Abemaciclib	Known drug target__drug
Cyclin-dependent kinase 4 (Humans)	Fostamatinib	Known drug target__drug
Cyclin-dependent kinase 4 (Humans)	Palbociclib	Known drug target__drug
Cyclin-dependent kinase 4 (Humans)	Ribociclib	Known drug target__drug
Cyclin-dependent kinase 4 (Humans)	Trilaciclib	Known drug target__drug
Cyclin-dependent kinase 6 (Humans)	Abemaciclib	Known drug target__drug
Cyclin-dependent kinase 6 (Humans)	Palbociclib	Known drug target__drug
Cyclin-dependent kinase 6 (Humans)	Ribociclib	Known drug target__drug
Cyclin-dependent kinase 6 (Humans)	Trilaciclib	Known drug target__drug
Cyclin-dependent kinase 7 (Humans)	Trilaciclib	Known drug target__drug
Cyclin-dependent kinase 9 (Humans)	Trilaciclib	Known drug target__drug
Cyclin-dependent kinase-like 1 (Humans)	Fostamatinib	Known drug target__drug
Cyclin-dependent kinase-like 2 (Humans)	Fostamatinib	Known drug target__drug
Cyclin-dependent-like kinase 5 (Humans)	Trilaciclib	Known drug target__drug
Cytoplasmic tyrosine-protein kinase BMX (Humans)	Fostamatinib	Known drug target__drug
Cytoplasmic tyrosine-protein kinase BMX (Humans)	Zanubrutinib	Known drug target__drug
Dihydrolipoyl dehydrogenase (Azotobacter vinelandii)	Flavin adenine dinucleotide	Known drug target__drug
Dihydrolipoyl dehydrogenase (Neisseria meningitidis)	Flavin adenine dinucleotide	Known drug target__drug
Dihydrolipoyl dehydrogenase (Pseudomonas fluorescens)	Flavin adenine dinucleotide	Known drug target__drug
Dihydrolipoyl dehydrogenase (Pseudomonas putida)	Flavin adenine dinucleotide	Known drug target__drug
Dihydrolipoyl dehydrogenase, mitochondrial (Humans)	Flavin adenine dinucleotide	Known drug target__drug
Dihydrolipoyl dehydrogenase, mitochondrial (Humans)	Glycine	Known drug target__drug
Dihydrolipoyl dehydrogenase, mitochondrial (Humans)	NADH	Known drug target__drug
Discoidin domain-containing receptor 2 (Humans)	Fostamatinib	Known drug target__drug
Discoidin domain-containing receptor 2 (Humans)	Imatinib	Known drug target__drug
Discoidin domain-containing receptor 2 (Humans)	Regorafenib	Known drug target__drug
Dual specificity protein kinase CLK1 (Humans)	Fostamatinib	Known drug target__drug
Dual specificity protein kinase CLK4 (Humans)	Fostamatinib	Known drug target__drug
Dual specificity tyrosine-phosphorylation-regulated kinase 1A (Humans)	Fostamatinib	Known drug target__drug
Dual specificity tyrosine-phosphorylation-regulated kinase 1B (Humans)	Fostamatinib	Known drug target__drug
Ephrin type-A receptor 1 (Humans)	Fostamatinib	Known drug target__drug
Ephrin type-A receptor 2 (Humans)	Dasatinib	Known drug target__drug
Ephrin type-A receptor 2 (Humans)	Fostamatinib	Known drug target__drug
Ephrin type-A receptor 2 (Humans)	Regorafenib	Known drug target__drug
Ephrin type-A receptor 3 (Humans)	Fostamatinib	Known drug target__drug
Ephrin type-A receptor 4 (Humans)	Fostamatinib	Known drug target__drug
Ephrin type-A receptor 5 (Humans)	Dasatinib	Known drug target__drug
Ephrin type-A receptor 5 (Humans)	Fostamatinib	Known drug target__drug
Ephrin type-A receptor 6 (Humans)	Fostamatinib	Known drug target__drug
Ephrin type-A receptor 7 (Humans)	Fostamatinib	Known drug target__drug
Ephrin type-A receptor 8 (Humans)	Fostamatinib	Known drug target__drug
Ephrin type-B receptor 1 (Humans)	Fostamatinib	Known drug target__drug
Ephrin type-B receptor 2 (Humans)	Chlortetracycline	Known drug target__drug
Ephrin type-B receptor 2 (Humans)	Fostamatinib	Known drug target__drug
Ephrin type-B receptor 4 (Humans)	Dasatinib	Known drug target__drug
Ephrin type-B receptor 4 (Humans)	Fostamatinib	Known drug target__drug
Ephrin type-B receptor 6 (Humans)	Fostamatinib	Known drug target__drug
Epidermal growth factor receptor (Humans)	Afatinib	Known drug target__drug
Epidermal growth factor receptor (Humans)	Amivantamab	Known drug target__drug
Epidermal growth factor receptor (Humans)	Brigatinib	Known drug target__drug
Epidermal growth factor receptor (Humans)	Cetuximab	Known drug target__drug
Epidermal growth factor receptor (Humans)	Dacomitinib	Known drug target__drug
Epidermal growth factor receptor (Humans)	Erlotinib	Known drug target__drug
Epidermal growth factor receptor (Humans)	Foreskin keratinocyte (neonatal)	Known drug target__drug
Epidermal growth factor receptor (Humans)	Fostamatinib	Known drug target__drug
Epidermal growth factor receptor (Humans)	Gefitinib	Known drug target__drug
Epidermal growth factor receptor (Humans)	Lapatinib	Known drug target__drug
Epidermal growth factor receptor (Humans)	Lidocaine	Known drug target__drug
Epidermal growth factor receptor (Humans)	Mobocertinib	Known drug target__drug
Epidermal growth factor receptor (Humans)	Necitumumab	Known drug target__drug
Epidermal growth factor receptor (Humans)	Neratinib	Known drug target__drug
Epidermal growth factor receptor (Humans)	Osimertinib	Known drug target__drug
Epidermal growth factor receptor (Humans)	Panitumumab	Known drug target__drug
Epidermal growth factor receptor (Humans)	Vandetanib	Known drug target__drug
Epidermal growth factor receptor (Humans)	Zanubrutinib	Known drug target__drug
Epithelial discoidin domain-containing receptor 1 (Humans)	Fostamatinib	Known drug target__drug
Epithelial discoidin domain-containing receptor 1 (Humans)	Imatinib	Known drug target__drug
Epithelial discoidin domain-containing receptor 1 (Humans)	Pralsetinib	Known drug target__drug
Fibroblast growth factor receptor 1 (Humans)	Erdafitinib	Known drug target__drug
Fibroblast growth factor receptor 1 (Humans)	Fostamatinib	Known drug target__drug
Fibroblast growth factor receptor 1 (Humans)	Heparin	Known drug target__drug
Fibroblast growth factor receptor 1 (Humans)	Lenvatinib	Known drug target__drug
Fibroblast growth factor receptor 1 (Humans)	Nintedanib	Known drug target__drug
Fibroblast growth factor receptor 1 (Humans)	Palifermin	Known drug target__drug
Fibroblast growth factor receptor 1 (Humans)	Pemigatinib	Known drug target__drug
Fibroblast growth factor receptor 1 (Humans)	Ponatinib	Known drug target__drug
Fibroblast growth factor receptor 1 (Humans)	Pralsetinib	Known drug target__drug
Fibroblast growth factor receptor 1 (Humans)	Regorafenib	Known drug target__drug
Fibroblast growth factor receptor 1 (Humans)	Selpercatinib	Known drug target__drug
Fibroblast growth factor receptor 1 (Humans)	Sorafenib	Known drug target__drug
Fibroblast growth factor receptor 1 (Humans)	Tivozanib	Known drug target__drug
Fibroblast growth factor receptor 2 (Humans)	Erdafitinib	Known drug target__drug
Fibroblast growth factor receptor 2 (Humans)	Foreskin fibroblast (neonatal)	Known drug target__drug
Fibroblast growth factor receptor 2 (Humans)	Foreskin keratinocyte (neonatal)	Known drug target__drug
Fibroblast growth factor receptor 2 (Humans)	Fostamatinib	Known drug target__drug
Fibroblast growth factor receptor 2 (Humans)	Heparin	Known drug target__drug
Fibroblast growth factor receptor 2 (Humans)	Infigratinib	Known drug target__drug
Fibroblast growth factor receptor 2 (Humans)	Lenvatinib	Known drug target__drug
Fibroblast growth factor receptor 2 (Humans)	Nintedanib	Known drug target__drug
Fibroblast growth factor receptor 2 (Humans)	Palifermin	Known drug target__drug
Fibroblast growth factor receptor 2 (Humans)	Pemigatinib	Known drug target__drug
Fibroblast growth factor receptor 2 (Humans)	Ponatinib	Known drug target__drug
Fibroblast growth factor receptor 2 (Humans)	Pralsetinib	Known drug target__drug
Fibroblast growth factor receptor 2 (Humans)	Regorafenib	Known drug target__drug
Fibroblast growth factor receptor 2 (Humans)	Selpercatinib	Known drug target__drug
Fibroblast growth factor receptor 3 (Humans)	Erdafitinib	Known drug target__drug
Fibroblast growth factor receptor 3 (Humans)	Fostamatinib	Known drug target__drug
Fibroblast growth factor receptor 3 (Humans)	Infigratinib	Known drug target__drug
Fibroblast growth factor receptor 3 (Humans)	Lenvatinib	Known drug target__drug
Fibroblast growth factor receptor 3 (Humans)	Nintedanib	Known drug target__drug
Fibroblast growth factor receptor 3 (Humans)	Pazopanib	Known drug target__drug
Fibroblast growth factor receptor 3 (Humans)	Pemigatinib	Known drug target__drug
Fibroblast growth factor receptor 3 (Humans)	Ponatinib	Known drug target__drug
Fibroblast growth factor receptor 3 (Humans)	Selpercatinib	Known drug target__drug
Fibroblast growth factor receptor 4 (Humans)	Erdafitinib	Known drug target__drug
Fibroblast growth factor receptor 4 (Humans)	Heparin	Known drug target__drug
Fibroblast growth factor receptor 4 (Humans)	Infigratinib	Known drug target__drug
Fibroblast growth factor receptor 4 (Humans)	Lenvatinib	Known drug target__drug
Fibroblast growth factor receptor 4 (Humans)	Pemigatinib	Known drug target__drug
Fibroblast growth factor receptor 4 (Humans)	Ponatinib	Known drug target__drug
Focal adhesion kinase 1 (Humans)	Fostamatinib	Known drug target__drug
Fumarate reductase flavoprotein subunit (Shewanella frigidimarina (strain NCIMB 400))	Flavin adenine dinucleotide	Known drug target__drug
Fumarate reductase flavoprotein subunit (Shewanella frigidimarina)	Flavin adenine dinucleotide	Known drug target__drug
Fumarate reductase flavoprotein subunit (Shewanella oneidensis (strain MR-1))	Albendazole	Known drug target__drug
Fumarate reductase flavoprotein subunit (Shewanella oneidensis (strain MR-1))	Flavin adenine dinucleotide	Known drug target__drug
Glutathione reductase (Escherichia coli (strain K12))	Flavin adenine dinucleotide	Known drug target__drug
Glutathione reductase (Escherichia coli (strain K12))	Nitrofural	Known drug target__drug
Glutathione reductase, mitochondrial (Humans)	Cannabidiol	Known drug target__drug
Glutathione reductase, mitochondrial (Humans)	Carmustine	Known drug target__drug
Glutathione reductase, mitochondrial (Humans)	Copper	Known drug target__drug
Glutathione reductase, mitochondrial (Humans)	Flavin adenine dinucleotide	Known drug target__drug
Glutathione reductase, mitochondrial (Humans)	Glutathione	Known drug target__drug
Glutathione reductase, mitochondrial (Humans)	Glutathione disulfide	Known drug target__drug
Glutathione reductase, mitochondrial (Humans)	NADH	Known drug target__drug
Glutathione reductase, mitochondrial (Humans)	Selenium	Known drug target__drug
Glutathione reductase, mitochondrial (Humans)	Thimerosal	Known drug target__drug
Glycogen synthase kinase-3 alpha (Humans)	Fostamatinib	Known drug target__drug
Glycogen synthase kinase-3 beta (Humans)	Fostamatinib	Known drug target__drug
Glycogen synthase kinase-3 beta (Humans)	Lithium carbonate	Known drug target__drug
Glycogen synthase kinase-3 beta (Humans)	Lithium citrate	Known drug target__drug
GTP-binding nuclear protein Ran ( Plasmodium falciparum)	Artenimol	Known drug target__drug
GTPase Kras (Humans)	Sotorasib	Known drug target__drug
High affinity nerve growth factor receptor (Humans)	Amitriptyline	Known drug target__drug
High affinity nerve growth factor receptor (Humans)	Cenegermin	Known drug target__drug
High affinity nerve growth factor receptor (Humans)	Entrectinib	Known drug target__drug
High affinity nerve growth factor receptor (Humans)	Fostamatinib	Known drug target__drug
High affinity nerve growth factor receptor (Humans)	Imatinib	Known drug target__drug
High affinity nerve growth factor receptor (Humans)	Larotrectinib	Known drug target__drug
High affinity nerve growth factor receptor (Humans)	Pralsetinib	Known drug target__drug
High affinity nerve growth factor receptor (Humans)	Regorafenib	Known drug target__drug
Homeodomain-interacting protein kinase 2 (Humans)	Fostamatinib	Known drug target__drug
Homeodomain-interacting protein kinase 3 (Humans)	Fostamatinib	Known drug target__drug
Insulin receptor (Humans)	Brigatinib	Known drug target__drug
Insulin receptor (Humans)	Chromic chloride	Known drug target__drug
Insulin receptor (Humans)	Fostamatinib	Known drug target__drug
Insulin receptor (Humans)	Insulin aspart	Known drug target__drug
Insulin receptor (Humans)	Insulin beef	Known drug target__drug
Insulin receptor (Humans)	Insulin degludec	Known drug target__drug
Insulin receptor (Humans)	Insulin detemir	Known drug target__drug
Insulin receptor (Humans)	Insulin glargine	Known drug target__drug
Insulin receptor (Humans)	Insulin glulisine	Known drug target__drug
Insulin receptor (Humans)	Insulin human	Known drug target__drug
Insulin receptor (Humans)	Insulin lispro	Known drug target__drug
Insulin receptor (Humans)	Insulin pork	Known drug target__drug
Insulin receptor (Humans)	Mecasermin	Known drug target__drug
Insulin receptor (Humans)	Mecasermin rinfabate	Known drug target__drug
Insulin receptor-related protein (Humans)	Fostamatinib	Known drug target__drug
Insulin-like growth factor 1 receptor (Humans)	Brigatinib	Known drug target__drug
Insulin-like growth factor 1 receptor (Humans)	Insulin aspart	Known drug target__drug
Insulin-like growth factor 1 receptor (Humans)	Insulin beef	Known drug target__drug
Insulin-like growth factor 1 receptor (Humans)	Insulin degludec	Known drug target__drug
Insulin-like growth factor 1 receptor (Humans)	Insulin detemir	Known drug target__drug
Insulin-like growth factor 1 receptor (Humans)	Insulin glargine	Known drug target__drug
Insulin-like growth factor 1 receptor (Humans)	Insulin glulisine	Known drug target__drug
Insulin-like growth factor 1 receptor (Humans)	Insulin human	Known drug target__drug
Insulin-like growth factor 1 receptor (Humans)	Insulin lispro	Known drug target__drug
Insulin-like growth factor 1 receptor (Humans)	Insulin pork	Known drug target__drug
Insulin-like growth factor 1 receptor (Humans)	Mecasermin	Known drug target__drug
Insulin-like growth factor 1 receptor (Humans)	Mecasermin rinfabate	Known drug target__drug
Insulin-like growth factor 1 receptor (Humans)	Nandrolone decanoate	Known drug target__drug
Insulin-like growth factor 1 receptor (Humans)	Somatrem	Known drug target__drug
Insulin-like growth factor 1 receptor (Humans)	Teprotumumab	Known drug target__drug
L-aspartate oxidase (Escherichia coli (strain K12))	Flavin adenine dinucleotide	Known drug target__drug
Leucine-rich repeat serine/threonine-protein kinase 2 (Humans)	Fostamatinib	Known drug target__drug
Leukocyte tyrosine kinase receptor (Humans)	Fostamatinib	Known drug target__drug
Macrophage colony-stimulating factor 1 receptor (Humans)	Erdafitinib	Known drug target__drug
Macrophage colony-stimulating factor 1 receptor (Humans)	Fostamatinib	Known drug target__drug
Macrophage colony-stimulating factor 1 receptor (Humans)	Imatinib	Known drug target__drug
Macrophage colony-stimulating factor 1 receptor (Humans)	Pexidartinib	Known drug target__drug
Macrophage colony-stimulating factor 1 receptor (Humans)	Sunitinib	Known drug target__drug
Macrophage-stimulating protein receptor (Humans)	Crizotinib	Known drug target__drug
Macrophage-stimulating protein receptor (Humans)	Fostamatinib	Known drug target__drug
MAP/microtubule affinity-regulating kinase 3 (Humans)	Fostamatinib	Known drug target__drug
MAP/microtubule affinity-regulating kinase 4 (Humans)	Fostamatinib	Known drug target__drug
Mast/stem cell growth factor receptor Kit (Humans)	Ancestim	Known drug target__drug
Mast/stem cell growth factor receptor Kit (Humans)	Avapritinib	Known drug target__drug
Mast/stem cell growth factor receptor Kit (Humans)	Dasatinib	Known drug target__drug
Mast/stem cell growth factor receptor Kit (Humans)	Erdafitinib	Known drug target__drug
Mast/stem cell growth factor receptor Kit (Humans)	Fostamatinib	Known drug target__drug
Mast/stem cell growth factor receptor Kit (Humans)	Imatinib	Known drug target__drug
Mast/stem cell growth factor receptor Kit (Humans)	Lenvatinib	Known drug target__drug
Mast/stem cell growth factor receptor Kit (Humans)	Midostaurin	Known drug target__drug
Mast/stem cell growth factor receptor Kit (Humans)	Nilotinib	Known drug target__drug
Mast/stem cell growth factor receptor Kit (Humans)	Pazopanib	Known drug target__drug
Mast/stem cell growth factor receptor Kit (Humans)	Pexidartinib	Known drug target__drug
Mast/stem cell growth factor receptor Kit (Humans)	Ponatinib	Known drug target__drug
Mast/stem cell growth factor receptor Kit (Humans)	Regorafenib	Known drug target__drug
Mast/stem cell growth factor receptor Kit (Humans)	Ripretinib	Known drug target__drug
Mast/stem cell growth factor receptor Kit (Humans)	Sorafenib	Known drug target__drug
Mast/stem cell growth factor receptor Kit (Humans)	Sunitinib	Known drug target__drug
Mast/stem cell growth factor receptor Kit (Humans)	Tivozanib	Known drug target__drug
Megakaryocyte-associated tyrosine-protein kinase (Humans)	Fostamatinib	Known drug target__drug
Mitogen-activated protein kinase 1 (Humans)	Acetylsalicylic acid	Known drug target__drug
Mitogen-activated protein kinase 1 (Humans)	Arsenic trioxide	Known drug target__drug
Mitogen-activated protein kinase 1 (Humans)	Minocycline	Known drug target__drug
Mitogen-activated protein kinase 1 (Humans)	Turpentine	Known drug target__drug
Mitogen-activated protein kinase 10 (Humans)	Fostamatinib	Known drug target__drug
Mitogen-activated protein kinase 10 (Humans)	Minocycline	Known drug target__drug
Mitogen-activated protein kinase 11 (Humans)	Minocycline	Known drug target__drug
Mitogen-activated protein kinase 11 (Humans)	Regorafenib	Known drug target__drug
Mitogen-activated protein kinase 12 (Humans)	Minocycline	Known drug target__drug
Mitogen-activated protein kinase 13 (Humans)	Fostamatinib	Known drug target__drug
Mitogen-activated protein kinase 13 (Humans)	Minocycline	Known drug target__drug
Mitogen-activated protein kinase 14 (Humans)	Dasatinib	Known drug target__drug
Mitogen-activated protein kinase 14 (Humans)	Fostamatinib	Known drug target__drug
Mitogen-activated protein kinase 14 (Humans)	Minocycline	Known drug target__drug
Mitogen-activated protein kinase 15 (Humans)	Acetylsalicylic acid	Known drug target__drug
Mitogen-activated protein kinase 15 (Humans)	Fostamatinib	Known drug target__drug
Mitogen-activated protein kinase 15 (Humans)	Minocycline	Known drug target__drug
Mitogen-activated protein kinase 3 (Humans)	Acetylsalicylic acid	Known drug target__drug
Mitogen-activated protein kinase 3 (Humans)	Arsenic trioxide	Known drug target__drug
Mitogen-activated protein kinase 3 (Humans)	Cholecystokinin	Known drug target__drug
Mitogen-activated protein kinase 3 (Humans)	Minocycline	Known drug target__drug
Mitogen-activated protein kinase 3 (Humans)	Sulindac	Known drug target__drug
Mitogen-activated protein kinase 4 (Humans)	Acetylsalicylic acid	Known drug target__drug
Mitogen-activated protein kinase 4 (Humans)	Fostamatinib	Known drug target__drug
Mitogen-activated protein kinase 4 (Humans)	Minocycline	Known drug target__drug
Mitogen-activated protein kinase 6 (Humans)	Acetylsalicylic acid	Known drug target__drug
Mitogen-activated protein kinase 6 (Humans)	Minocycline	Known drug target__drug
Mitogen-activated protein kinase 7 (Humans)	Acetylsalicylic acid	Known drug target__drug
Mitogen-activated protein kinase 7 (Humans)	Fostamatinib	Known drug target__drug
Mitogen-activated protein kinase 7 (Humans)	Minocycline	Known drug target__drug
Mitogen-activated protein kinase 8 (Humans)	Minocycline	Known drug target__drug
Mitogen-activated protein kinase 8 (Humans)	Tamoxifen	Known drug target__drug
Mitogen-activated protein kinase 9 (Humans)	Fostamatinib	Known drug target__drug
Mitogen-activated protein kinase 9 (Humans)	Minocycline	Known drug target__drug
Mitogen-activated protein kinase kinase kinase 10 (Humans)	Fostamatinib	Known drug target__drug
Mitogen-activated protein kinase kinase kinase 11 (Humans)	Fostamatinib	Known drug target__drug
Mitogen-activated protein kinase kinase kinase 12 (Humans)	Fostamatinib	Known drug target__drug
Mitogen-activated protein kinase kinase kinase 13 (Humans)	Fostamatinib	Known drug target__drug
Mitogen-activated protein kinase kinase kinase 9 (Humans)	Fostamatinib	Known drug target__drug
Mitogen-activated protein kinase kinase kinase MLT (Humans)	Dasatinib	Known drug target__drug
Mitogen-activated protein kinase kinase kinase MLT (Humans)	Fostamatinib	Known drug target__drug
Muscle, skeletal receptor tyrosine-protein kinase (Humans)	Fostamatinib	Known drug target__drug
NADH dehydrogenase [ubiquinone] iron-sulfur protein 2, mitochondrial (Humans)	Doxorubicin	Known drug target__drug
NADH dehydrogenase [ubiquinone] iron-sulfur protein 2, mitochondrial (Humans)	NADH	Known drug target__drug
Non-receptor tyrosine-protein kinase TNK1 (Humans)	Fostamatinib	Known drug target__drug
Non-receptor tyrosine-protein kinase TYK2 (Humans)	Abrocitinib	Known drug target__drug
Non-receptor tyrosine-protein kinase TYK2 (Humans)	Baricitinib	Known drug target__drug
Non-receptor tyrosine-protein kinase TYK2 (Humans)	Fostamatinib	Known drug target__drug
Non-receptor tyrosine-protein kinase TYK2 (Humans)	Ruxolitinib	Known drug target__drug
Non-receptor tyrosine-protein kinase TYK2 (Humans)	Tofacitinib	Known drug target__drug
NT-3 growth factor receptor (Humans)	Entrectinib	Known drug target__drug
NT-3 growth factor receptor (Humans)	Fostamatinib	Known drug target__drug
NT-3 growth factor receptor (Humans)	Larotrectinib	Known drug target__drug
NT-3 growth factor receptor (Humans)	Pralsetinib	Known drug target__drug
Phosphoribosylpyrophosphate synthetase (Plasmodium falciparum (isolate 3D7))	Artenimol	Known drug target__drug
Platelet-derived growth factor receptor alpha (Humans)	Becaplermin	Known drug target__drug
Platelet-derived growth factor receptor alpha (Humans)	Erdafitinib	Known drug target__drug
Platelet-derived growth factor receptor alpha (Humans)	Foreskin keratinocyte (neonatal)	Known drug target__drug
Platelet-derived growth factor receptor alpha (Humans)	Fostamatinib	Known drug target__drug
Platelet-derived growth factor receptor alpha (Humans)	Imatinib	Known drug target__drug
Platelet-derived growth factor receptor alpha (Humans)	Lenvatinib	Known drug target__drug
Platelet-derived growth factor receptor alpha (Humans)	Midostaurin	Known drug target__drug
Platelet-derived growth factor receptor alpha (Humans)	Nintedanib	Known drug target__drug
Platelet-derived growth factor receptor alpha (Humans)	Olaratumab	Known drug target__drug
Platelet-derived growth factor receptor alpha (Humans)	Pazopanib	Known drug target__drug
Platelet-derived growth factor receptor alpha (Humans)	Ponatinib	Known drug target__drug
Platelet-derived growth factor receptor alpha (Humans)	Regorafenib	Known drug target__drug
Platelet-derived growth factor receptor alpha (Humans)	Ripretinib	Known drug target__drug
Platelet-derived growth factor receptor alpha (Humans)	Sunitinib	Known drug target__drug
Platelet-derived growth factor receptor alpha (Humans)	Tivozanib	Known drug target__drug
Platelet-derived growth factor receptor beta (Humans)	Becaplermin	Known drug target__drug
Platelet-derived growth factor receptor beta (Humans)	Dasatinib	Known drug target__drug
Platelet-derived growth factor receptor beta (Humans)	Erdafitinib	Known drug target__drug
Platelet-derived growth factor receptor beta (Humans)	Foreskin fibroblast (neonatal)	Known drug target__drug
Platelet-derived growth factor receptor beta (Humans)	Fostamatinib	Known drug target__drug
Platelet-derived growth factor receptor beta (Humans)	Imatinib	Known drug target__drug
Platelet-derived growth factor receptor beta (Humans)	Midostaurin	Known drug target__drug
Platelet-derived growth factor receptor beta (Humans)	Nintedanib	Known drug target__drug
Platelet-derived growth factor receptor beta (Humans)	Pazopanib	Known drug target__drug
Platelet-derived growth factor receptor beta (Humans)	Pexidartinib	Known drug target__drug
Platelet-derived growth factor receptor beta (Humans)	Pralsetinib	Known drug target__drug
Platelet-derived growth factor receptor beta (Humans)	Regorafenib	Known drug target__drug
Platelet-derived growth factor receptor beta (Humans)	Ripretinib	Known drug target__drug
Platelet-derived growth factor receptor beta (Humans)	Sorafenib	Known drug target__drug
Platelet-derived growth factor receptor beta (Humans)	Sunitinib	Known drug target__drug
Platelet-derived growth factor receptor beta (Humans)	Tivozanib	Known drug target__drug
Protein-tyrosine kinase 2-beta (Humans)	Fostamatinib	Known drug target__drug
Protein-tyrosine kinase 2-beta (Humans)	Leflunomide	Known drug target__drug
Protein-tyrosine kinase 6 (Humans)	Fostamatinib	Known drug target__drug
Protein-tyrosine kinase 6 (Humans)	Tivozanib	Known drug target__drug
Protein-tyrosine kinase 6 (Humans)	Vandetanib	Known drug target__drug
Protein-tyrosine kinase 6 (Humans)	Zanubrutinib	Known drug target__drug
Proto-oncogene tyrosine-protein kinase receptor Ret (Humans)	Cabozantinib	Known drug target__drug
Proto-oncogene tyrosine-protein kinase receptor Ret (Humans)	Fostamatinib	Known drug target__drug
Proto-oncogene tyrosine-protein kinase receptor Ret (Humans)	Lenvatinib	Known drug target__drug
Proto-oncogene tyrosine-protein kinase receptor Ret (Humans)	Ponatinib	Known drug target__drug
Proto-oncogene tyrosine-protein kinase receptor Ret (Humans)	Pralsetinib	Known drug target__drug
Proto-oncogene tyrosine-protein kinase receptor Ret (Humans)	Regorafenib	Known drug target__drug
Proto-oncogene tyrosine-protein kinase receptor Ret (Humans)	Selpercatinib	Known drug target__drug
Proto-oncogene tyrosine-protein kinase receptor Ret (Humans)	Sorafenib	Known drug target__drug
Proto-oncogene tyrosine-protein kinase receptor Ret (Humans)	Vandetanib	Known drug target__drug
Proto-oncogene tyrosine-protein kinase ROS (Humans)	Crizotinib	Known drug target__drug
Proto-oncogene tyrosine-protein kinase ROS (Humans)	Entrectinib	Known drug target__drug
Proto-oncogene tyrosine-protein kinase ROS (Humans)	Fostamatinib	Known drug target__drug
Proto-oncogene tyrosine-protein kinase Src (Humans)	Bosutinib	Known drug target__drug
Proto-oncogene tyrosine-protein kinase Src (Humans)	Citric acid	Known drug target__drug
Proto-oncogene tyrosine-protein kinase Src (Humans)	Dasatinib	Known drug target__drug
Proto-oncogene tyrosine-protein kinase Src (Humans)	Fostamatinib	Known drug target__drug
Proto-oncogene tyrosine-protein kinase Src (Humans)	Nintedanib	Known drug target__drug
Proto-oncogene tyrosine-protein kinase Src (Humans)	Ponatinib	Known drug target__drug
Proto-oncogene tyrosine-protein kinase Src (Humans)	Tirbanibulin	Known drug target__drug
Ras-related C3 botulinum toxin substrate 1 (Humans)	Azathioprine	Known drug target__drug
Ras-related C3 botulinum toxin substrate 1 (Humans)	Dextromethorphan	Known drug target__drug
Ras-related C3 botulinum toxin substrate 2 (Humans)	Dextromethorphan	Known drug target__drug
Receptor tyrosine-protein kinase erbB-2 (Humans)	Afatinib	Known drug target__drug
Receptor tyrosine-protein kinase erbB-2 (Humans)	Brigatinib	Known drug target__drug
Receptor tyrosine-protein kinase erbB-2 (Humans)	Fostamatinib	Known drug target__drug
Receptor tyrosine-protein kinase erbB-2 (Humans)	Lapatinib	Known drug target__drug
Receptor tyrosine-protein kinase erbB-2 (Humans)	Margetuximab	Known drug target__drug
Receptor tyrosine-protein kinase erbB-2 (Humans)	Pertuzumab	Known drug target__drug
Receptor tyrosine-protein kinase erbB-2 (Humans)	Trastuzumab	Known drug target__drug
Receptor tyrosine-protein kinase erbB-2 (Humans)	Trastuzumab emtansine	Known drug target__drug
Receptor tyrosine-protein kinase erbB-2 (Humans)	Tucatinib	Known drug target__drug
Receptor tyrosine-protein kinase erbB-2 (Humans)	Zanubrutinib	Known drug target__drug
Receptor tyrosine-protein kinase erbB-3 (Humans)	Tucatinib	Known drug target__drug
Receptor tyrosine-protein kinase erbB-4 (Humans)	Afatinib	Known drug target__drug
Receptor tyrosine-protein kinase erbB-4 (Humans)	Brigatinib	Known drug target__drug
Receptor tyrosine-protein kinase erbB-4 (Humans)	Fostamatinib	Known drug target__drug
Receptor tyrosine-protein kinase erbB-4 (Humans)	Zanubrutinib	Known drug target__drug
Receptor-type tyrosine-protein kinase FLT3 (Humans)	Brigatinib	Known drug target__drug
Receptor-type tyrosine-protein kinase FLT3 (Humans)	Fedratinib	Known drug target__drug
Receptor-type tyrosine-protein kinase FLT3 (Humans)	Fostamatinib	Known drug target__drug
Receptor-type tyrosine-protein kinase FLT3 (Humans)	Gilteritinib	Known drug target__drug
Receptor-type tyrosine-protein kinase FLT3 (Humans)	Midostaurin	Known drug target__drug
Receptor-type tyrosine-protein kinase FLT3 (Humans)	Nintedanib	Known drug target__drug
Receptor-type tyrosine-protein kinase FLT3 (Humans)	Pacritinib	Known drug target__drug
Receptor-type tyrosine-protein kinase FLT3 (Humans)	Pexidartinib	Known drug target__drug
Receptor-type tyrosine-protein kinase FLT3 (Humans)	Ponatinib	Known drug target__drug
Receptor-type tyrosine-protein kinase FLT3 (Humans)	Pralsetinib	Known drug target__drug
Receptor-type tyrosine-protein kinase FLT3 (Humans)	Sorafenib	Known drug target__drug
Receptor-type tyrosine-protein kinase FLT3 (Humans)	Sunitinib	Known drug target__drug
Receptor-type tyrosine-protein kinase FLT3 (Humans)	Tivozanib	Known drug target__drug
Rho-related GTP-binding protein RhoB (Humans)	Botulinum toxin type A	Known drug target__drug
Ribosomal protein S6 kinase alpha-1 (Humans)	Fostamatinib	Known drug target__drug
Serine/threonine-protein kinase 33 (Humans)	Fostamatinib	Known drug target__drug
Serine/threonine-protein kinase 36 (Humans)	Fostamatinib	Known drug target__drug
Serine/threonine-protein kinase Chk2 (Humans)	Fostamatinib	Known drug target__drug
Serine/threonine-protein kinase D1 (Humans)	Fostamatinib	Known drug target__drug
Serine/threonine-protein kinase ICK (Humans)	Fostamatinib	Known drug target__drug
Serine/threonine-protein kinase MARK1 (Humans)	Fostamatinib	Known drug target__drug
Serine/threonine-protein kinase MARK2 (Humans)	Fostamatinib	Known drug target__drug
Serine/threonine-protein kinase PAK 1 (Humans)	Fostamatinib	Known drug target__drug
Serine/threonine-protein kinase PAK 2 (Humans)	Fostamatinib	Known drug target__drug
Serine/threonine-protein kinase PAK 3 (Humans)	Fostamatinib	Known drug target__drug
Serine/threonine-protein kinase PAK 5 (Humans)	Fostamatinib	Known drug target__drug
Serine/threonine-protein kinase PAK 6 (Humans)	Fostamatinib	Known drug target__drug
Serine/threonine-protein kinase PRP4 homolog (Humans)	Fostamatinib	Known drug target__drug
Trypanothione reductase (Trypanosoma cruzi)	Flavin adenine dinucleotide	Known drug target__drug
Tyrosine-protein kinase ABL1 (Humans)	Asciminib	Known drug target__drug
Tyrosine-protein kinase ABL1 (Humans)	Bosutinib	Known drug target__drug
Tyrosine-protein kinase ABL1 (Humans)	Brigatinib	Known drug target__drug
Tyrosine-protein kinase ABL1 (Humans)	Dasatinib	Known drug target__drug
Tyrosine-protein kinase ABL1 (Humans)	Fostamatinib	Known drug target__drug
Tyrosine-protein kinase ABL1 (Humans)	Imatinib	Known drug target__drug
Tyrosine-protein kinase ABL1 (Humans)	Magnesium gluconate	Known drug target__drug
Tyrosine-protein kinase ABL1 (Humans)	Nilotinib	Known drug target__drug
Tyrosine-protein kinase ABL1 (Humans)	Ponatinib	Known drug target__drug
Tyrosine-protein kinase ABL1 (Humans)	Regorafenib	Known drug target__drug
Tyrosine-protein kinase ABL1 (Humans)	Umbralisib	Known drug target__drug
Tyrosine-protein kinase Blk (Humans)	Fostamatinib	Known drug target__drug
Tyrosine-protein kinase Blk (Humans)	Zanubrutinib	Known drug target__drug
Tyrosine-protein kinase BTK (Humans)	Acalabrutinib	Known drug target__drug
Tyrosine-protein kinase BTK (Humans)	Dasatinib	Known drug target__drug
Tyrosine-protein kinase BTK (Humans)	Fostamatinib	Known drug target__drug
Tyrosine-protein kinase BTK (Humans)	Ibrutinib	Known drug target__drug
Tyrosine-protein kinase BTK (Humans)	Zanubrutinib	Known drug target__drug
Tyrosine-protein kinase CSK (Humans)	Dasatinib	Known drug target__drug
Tyrosine-protein kinase CSK (Humans)	Fostamatinib	Known drug target__drug
Tyrosine-protein kinase Fer (Humans)	Fostamatinib	Known drug target__drug
Tyrosine-protein kinase Fes/Fps (Humans)	Fostamatinib	Known drug target__drug
Tyrosine-protein kinase Fgr (Humans)	Dasatinib	Known drug target__drug
Tyrosine-protein kinase Fgr (Humans)	Fostamatinib	Known drug target__drug
Tyrosine-protein kinase Fgr (Humans)	Zanubrutinib	Known drug target__drug
Tyrosine-protein kinase FRK (Humans)	Dasatinib	Known drug target__drug
Tyrosine-protein kinase FRK (Humans)	Fostamatinib	Known drug target__drug
Tyrosine-protein kinase FRK (Humans)	Regorafenib	Known drug target__drug
Tyrosine-protein kinase FRK (Humans)	Zanubrutinib	Known drug target__drug
Tyrosine-protein kinase Fyn (Humans)	Dasatinib	Known drug target__drug
Tyrosine-protein kinase Fyn (Humans)	Fostamatinib	Known drug target__drug
Tyrosine-protein kinase HCK (Humans)	Bosutinib	Known drug target__drug
Tyrosine-protein kinase HCK (Humans)	Fostamatinib	Known drug target__drug
Tyrosine-protein kinase ITK/TSK (Humans)	Fostamatinib	Known drug target__drug
Tyrosine-protein kinase ITK/TSK (Humans)	Pazopanib	Known drug target__drug
Tyrosine-protein kinase ITK/TSK (Humans)	Zanubrutinib	Known drug target__drug
Tyrosine-protein kinase JAK2 (Humans)	Abrocitinib	Known drug target__drug
Tyrosine-protein kinase JAK2 (Humans)	Baricitinib	Known drug target__drug
Tyrosine-protein kinase JAK2 (Humans)	Entrectinib	Known drug target__drug
Tyrosine-protein kinase JAK2 (Humans)	Fedratinib	Known drug target__drug
Tyrosine-protein kinase JAK2 (Humans)	Fostamatinib	Known drug target__drug
Tyrosine-protein kinase JAK2 (Humans)	Pacritinib	Known drug target__drug
Tyrosine-protein kinase JAK2 (Humans)	Pralsetinib	Known drug target__drug
Tyrosine-protein kinase JAK2 (Humans)	Ruxolitinib	Known drug target__drug
Tyrosine-protein kinase JAK2 (Humans)	Tofacitinib	Known drug target__drug
Tyrosine-protein kinase JAK2 (Humans)	Zanubrutinib	Known drug target__drug
Tyrosine-protein kinase JAK3 (Humans)	Abrocitinib	Known drug target__drug
Tyrosine-protein kinase JAK3 (Humans)	Baricitinib	Known drug target__drug
Tyrosine-protein kinase JAK3 (Humans)	Fostamatinib	Known drug target__drug
Tyrosine-protein kinase JAK3 (Humans)	Ruxolitinib	Known drug target__drug
Tyrosine-protein kinase JAK3 (Humans)	Tofacitinib	Known drug target__drug
Tyrosine-protein kinase JAK3 (Humans)	Zanubrutinib	Known drug target__drug
Tyrosine-protein kinase Lck (Humans)	Dasatinib	Known drug target__drug
Tyrosine-protein kinase Lck (Humans)	Fostamatinib	Known drug target__drug
Tyrosine-protein kinase Lck (Humans)	Nintedanib	Known drug target__drug
Tyrosine-protein kinase Lck (Humans)	Ponatinib	Known drug target__drug
Tyrosine-protein kinase Lck (Humans)	Zanubrutinib	Known drug target__drug
Tyrosine-protein kinase Lyn (Humans)	Bosutinib	Known drug target__drug
Tyrosine-protein kinase Lyn (Humans)	Dasatinib	Known drug target__drug
Tyrosine-protein kinase Lyn (Humans)	Fostamatinib	Known drug target__drug
Tyrosine-protein kinase Lyn (Humans)	Nintedanib	Known drug target__drug
Tyrosine-protein kinase Lyn (Humans)	Ponatinib	Known drug target__drug
Tyrosine-protein kinase Mer (Humans)	Fostamatinib	Known drug target__drug
Tyrosine-protein kinase receptor Tie-1 (Humans)	Fostamatinib	Known drug target__drug
Tyrosine-protein kinase receptor TYRO3 (Humans)	Fostamatinib	Known drug target__drug
Tyrosine-protein kinase receptor UFO (Humans)	Fostamatinib	Known drug target__drug
Tyrosine-protein kinase receptor UFO (Humans)	Gilteritinib	Known drug target__drug
Tyrosine-protein kinase Srms (Humans)	Fostamatinib	Known drug target__drug
Tyrosine-protein kinase SYK (Humans)	Fostamatinib	Known drug target__drug
Tyrosine-protein kinase Tec (Humans)	Fostamatinib	Known drug target__drug
Tyrosine-protein kinase Tec (Humans)	Zanubrutinib	Known drug target__drug
Tyrosine-protein kinase TXK (Humans)	Fostamatinib	Known drug target__drug
Tyrosine-protein kinase TXK (Humans)	Zanubrutinib	Known drug target__drug
Tyrosine-protein kinase Yes (Humans)	Dasatinib	Known drug target__drug
Tyrosine-protein kinase Yes (Humans)	Fostamatinib	Known drug target__drug
Tyrosine-protein kinase ZAP-70 (Humans)	Fostamatinib	Known drug target__drug
Vascular endothelial growth factor receptor 1 (Humans)	Axitinib	Known drug target__drug
Vascular endothelial growth factor receptor 1 (Humans)	Foreskin fibroblast (neonatal)	Known drug target__drug
Vascular endothelial growth factor receptor 1 (Humans)	Fostamatinib	Known drug target__drug
Vascular endothelial growth factor receptor 1 (Humans)	Lenvatinib	Known drug target__drug
Vascular endothelial growth factor receptor 1 (Humans)	Nintedanib	Known drug target__drug
Vascular endothelial growth factor receptor 1 (Humans)	Pazopanib	Known drug target__drug
Vascular endothelial growth factor receptor 1 (Humans)	Regorafenib	Known drug target__drug
Vascular endothelial growth factor receptor 1 (Humans)	Selpercatinib	Known drug target__drug
Vascular endothelial growth factor receptor 1 (Humans)	Sorafenib	Known drug target__drug
Vascular endothelial growth factor receptor 1 (Humans)	Sunitinib	Known drug target__drug
Vascular endothelial growth factor receptor 1 (Humans)	Tivozanib	Known drug target__drug
Vascular endothelial growth factor receptor 2 (Humans)	Axitinib	Known drug target__drug
Vascular endothelial growth factor receptor 2 (Humans)	Cabozantinib	Known drug target__drug
Vascular endothelial growth factor receptor 2 (Humans)	Erdafitinib	Known drug target__drug
Vascular endothelial growth factor receptor 2 (Humans)	Fostamatinib	Known drug target__drug
Vascular endothelial growth factor receptor 2 (Humans)	Lenvatinib	Known drug target__drug
Vascular endothelial growth factor receptor 2 (Humans)	Midostaurin	Known drug target__drug
Vascular endothelial growth factor receptor 2 (Humans)	Nintedanib	Known drug target__drug
Vascular endothelial growth factor receptor 2 (Humans)	Pazopanib	Known drug target__drug
Vascular endothelial growth factor receptor 2 (Humans)	Ponatinib	Known drug target__drug
Vascular endothelial growth factor receptor 2 (Humans)	Pralsetinib	Known drug target__drug
Vascular endothelial growth factor receptor 2 (Humans)	Ramucirumab	Known drug target__drug
Vascular endothelial growth factor receptor 2 (Humans)	Regorafenib	Known drug target__drug
Vascular endothelial growth factor receptor 2 (Humans)	Ripretinib	Known drug target__drug
Vascular endothelial growth factor receptor 2 (Humans)	Sorafenib	Known drug target__drug
Vascular endothelial growth factor receptor 2 (Humans)	Sunitinib	Known drug target__drug
Vascular endothelial growth factor receptor 2 (Humans)	Tivozanib	Known drug target__drug
Vascular endothelial growth factor receptor 3 (Humans)	Axitinib	Known drug target__drug
Vascular endothelial growth factor receptor 3 (Humans)	Fostamatinib	Known drug target__drug
Vascular endothelial growth factor receptor 3 (Humans)	Lenvatinib	Known drug target__drug
Vascular endothelial growth factor receptor 3 (Humans)	Nintedanib	Known drug target__drug
Vascular endothelial growth factor receptor 3 (Humans)	Pazopanib	Known drug target__drug
Vascular endothelial growth factor receptor 3 (Humans)	Regorafenib	Known drug target__drug
Vascular endothelial growth factor receptor 3 (Humans)	Selpercatinib	Known drug target__drug
Vascular endothelial growth factor receptor 3 (Humans)	Sorafenib	Known drug target__drug
Vascular endothelial growth factor receptor 3 (Humans)	Sunitinib	Known drug target__drug
Vascular endothelial growth factor receptor 3 (Humans)	Tivozanib	Known drug target__drug
WBGene00222891
WBGene00223516
WBGene00223630
WBGene00223673
WBGene00224135
WBGene00224457
WBGene00226117
WBGene00226303
WBGene00226342
WBGene00229500
WBGene00230969
WBGene00231010
WBGene00233173
WBGene00234073

## Sheet: node table
Drug or gene ID	Node type	Drug status	Group ID	KEGG ID	KEGG name	KEGG description	Ensembl name	InterPro description
Artenimol	Drug	approved, experimental, investigational
Sotorasib	Drug	approved, investigational
Fostamatinib	Drug	approved, investigational
Tagraxofusp	Drug	approved, investigational
Flavin adenine dinucleotide	Drug	approved
Thimerosal	Drug	approved
Tamoxifen	Drug	approved
Regorafenib	Drug	approved
Bosutinib	Drug	approved
Lithium citrate	Drug	approved
Lithium carbonate	Drug	approved
Azathioprine	Drug	approved
Dextromethorphan	Drug	approved
Palifermin	Drug	approved
Nintedanib	Drug	approved
Pazopanib	Drug	approved
Foreskin fibroblast (neonatal)	Drug	approved
Foreskin keratinocyte (neonatal)	Drug	approved
Vandetanib	Drug	approved
Ripretinib	Drug	approved
Imatinib	Drug	approved
Insulin glargine	Drug	approved
Insulin pork	Drug	approved
Insulin detemir	Drug	approved
Insulin lispro	Drug	approved
Insulin aspart	Drug	approved
Insulin glulisine	Drug	approved
Insulin degludec	Drug	approved
Chromic chloride	Drug	approved
Mecasermin rinfabate	Drug	approved
Insulin beef	Drug	approved
Amitriptyline	Drug	approved
Ceritinib	Drug	approved
Afatinib	Drug	approved
Cetuximab	Drug	approved
Osimertinib	Drug	approved
Pertuzumab	Drug	approved
Ibrutinib	Drug	approved
Ruxolitinib	Drug	approved
Turpentine	Drug	approved, experimental
Glutathione disulfide	Drug	approved, experimental, investigational
Artenimol	Drug	approved, experimental, investigational
Nandrolone decanoate	Drug	approved, illicit
Fostamatinib	Drug	approved, investigationa
Doxorubicin	Drug	approved, investigational
Carmustine	Drug	approved, investigational
Copper	Drug	approved, investigational
Cannabidiol	Drug	approved, investigational
Fostamatinib	Drug	approved, investigational
Minocycline	Drug	approved, investigational
Dasatinib	Drug	approved, investigational
Arsenic trioxide	Drug	approved, investigational
Sulindac	Drug	approved, investigational
Cholecystokinin	Drug	approved, investigational
Trilaciclib	Drug	approved, investigational
Palbociclib	Drug	approved, investigational
Ribociclib	Drug	approved, investigational
Abemaciclib	Drug	approved, investigational
Botulinum toxin type A	Drug	approved, investigational
Ponatinib	Drug	approved, investigational
Sorafenib	Drug	approved, investigational
Lenvatinib	Drug	approved, investigational
Heparin	Drug	approved, investigational
Erdafitinib	Drug	approved, investigational
Pemigatinib	Drug	approved, investigational
Selpercatinib	Drug	approved, investigational
Pralsetinib	Drug	approved, investigational
Tivozanib	Drug	approved, investigational
Infigratinib	Drug	approved, investigational
Cabozantinib	Drug	approved, investigational
Sunitinib	Drug	approved, investigational
Midostaurin	Drug	approved, investigational
Axitinib	Drug	approved, investigational
Ramucirumab	Drug	approved, investigational
Pexidartinib	Drug	approved, investigational
Nilotinib	Drug	approved, investigational
Avapritinib	Drug	approved, investigational
Brigatinib	Drug	approved, investigational
Gilteritinib	Drug	approved, investigational
Fedratinib	Drug	approved, investigational
Pacritinib	Drug	approved, investigational
Becaplermin	Drug	approved, investigational
Olaratumab	Drug	approved, investigational
Zanubrutinib	Drug	approved, investigational
Insulin human	Drug	approved, investigational
Mecasermin	Drug	approved, investigational
Teprotumumab	Drug	approved, investigational
Magnesium gluconate	Drug	approved, investigational
Umbralisib	Drug	approved, investigational
Asciminib	Drug	approved, investigational
Larotrectinib	Drug	approved, investigational
Esketamine	Drug	approved, investigational
Entrectinib	Drug	approved, investigational
Crizotinib	Drug	approved, investigational
Alectinib	Drug	approved, investigational
Lorlatinib	Drug	approved, investigational
Cenegermin	Drug	approved, investigational
Tirbanibulin	Drug	approved, investigational
Gefitinib	Drug	approved, investigational
Erlotinib	Drug	approved, investigational
Lapatinib	Drug	approved, investigational
Panitumumab	Drug	approved, investigational
Necitumumab	Drug	approved, investigational
Neratinib	Drug	approved, investigational
Dacomitinib	Drug	approved, investigational
Amivantamab	Drug	approved, investigational
Mobocertinib	Drug	approved, investigational
Trastuzumab	Drug	approved, investigational
Trastuzumab emtansine	Drug	approved, investigational
Tucatinib	Drug	approved, investigational
Margetuximab	Drug	approved, investigational
Acalabrutinib	Drug	approved, investigational
Tofacitinib	Drug	approved, investigational
Baricitinib	Drug	approved, investigational
Upadacitinib	Drug	approved, investigational
Filgotinib	Drug	approved, investigational
Abrocitinib	Drug	approved, investigational
Leflunomide	Drug	approved, investigational
Glutathione	Drug	approved, investigational, nutraceutical
Selenium	Drug	approved, investigational, vet_approved
Nitrofural	Drug	approved, investigational, vet_approved
Chlortetracycline	Drug	approved, investigational, vet_approved
Ancestim	Drug	approved, investigational, withdrawn
Somatrem	Drug	approved, investigational, withdrawn
NADH	Drug	approved, nutraceutical
Glycine	Drug	approved, nutraceutical, vet_approved
Citric acid	Drug	approved, nutraceutical, vet_approved
Acetylsalicylic acid	Drug	approved, vet_approved
Albendazole	Drug	approved, vet_approved
Ampicillin	Drug	approved, vet_approved
Lidocaine	Drug	approved, vet_approved
AAW70634	Wolbachia gene		sym_ORTHOMCL522	K00133	asd	aspartate-semialdehyde dehydrogenase [EC:1.2.1.11]	Wbm0042	Aspartate-semialdehyde dehydrogenase
AAW70716	Wolbachia gene		sym_ORTHOMCL473	K00333	nuoD	NADH-quinone oxidoreductase subunit D [EC:7.1.1.2]	Wbm0125	NADH:ubiquinone oxidoreductase chain D
AAW70865	Wolbachia gene		sym_ORTHOMCL380	K02313	dnaA	chromosomal replication initiator protein	Wbm0276	ATPase involved in DNA replication initiation
AAW71149	Wolbachia gene		sym_ORTHOMCL175	K00382	DLD; lpd; pdhD	dihydrolipoamide dehydrogenase [EC:1.8.1.4]	Wbm0561	Dihydrolipoamide dehydrogenase E3 component
WBGene00222081	Nematode gene		host_ORTHOMCL4538	K04440	JNK	mitogen-activated protein kinase 8/9/10 (c-Jun N-terminal kinase) [EC:2.7.11.24]	Bma-jnk-1	Stress-activated protein kinase JNK
WBGene00222891	Nematode gene		host_ORTHOMCL4472				Bm2630	Cleft lip and palate associated transmembrane protein 1
WBGene00223114	Nematode gene		host_ORTHOMCL6762	K02981	RP-S2e; RPS2	small subunit ribosomal protein S2e	Bma-rps-2.1	40S ribosomal protein S2
WBGene00223516	Nematode gene		host_ORTHOMCL3044	K13148	CPSF3L; INTS11	integrator complex subunit 11 [EC:3.1.27.-]	Bma-ints-11	Integrator complex subunit 11
WBGene00223630	Nematode gene		host_ORTHOMCL4092	K08031	PAX6	paired box protein 6	Bma-vab-3	BMA-VAB-3
WBGene00223673	Nematode gene		host_ORTHOMCL2819	K24939	CWF19L1; DRN1	CWF19-like protein 1	Bma-cwf-19L1	Protein similar to CwfJ C-terminus 1 containing protein
WBGene00224135	Nematode gene		host_ORTHOMCL2210	K15732	CTDP1; FCP1	RNA polymerase II subunit A C-terminal domain phosphatase [EC:3.1.3.16]	Bma-fcp-1	RNA polymerase II subunit A C-terminal domain phosphatase
WBGene00224457	Nematode gene		host_ORTHOMCL4296	K15608	PAX2	paired box protein 2	Bma-npax-2	BMA-NPAX-2; Paired domain-containing protein
WBGene00224470	Nematode gene		host_ORTHOMCL5637				Bm4209	FAD_binding_2 domain-containing protein
WBGene00224578	Nematode gene		host_ORTHOMCL3197	K07877	RAB2A	Ras-related protein Rab-2A	Bma-unc-108	BMA-UNC-108
WBGene00224796	Nematode gene		host_ORTHOMCL4527				Bma-egl-15	BMA-EGL-15
WBGene00226117	Nematode gene		host_ORTHOMCL6121	K03120	TBP; tbp	transcription initiation factor TFIID TATA-box-binding protein	Bma-tbp-1	BMA-TBP-1
WBGene00226303	Nematode gene		host_ORTHOMCL4585	K11660	MTA	metastasis-associated protein MTA	Bma-lin-40	BMA-LIN-40
WBGene00226342	Nematode gene		host_ORTHOMCL2653	K03099	SOS	son of sevenless	Bma-sos-1	BMA-SOS-1
WBGene00226447	Nematode gene		host_ORTHOMCL2993				Bm6186	Bm6186
WBGene00229500	Nematode gene		host_ORTHOMCL2809	K02936	RP-L7Ae; RPL7A	large subunit ribosomal protein L7Ae	Bma-rpl-7A.3	60S ribosomal protein L7a
WBGene00230969	Nematode gene		host_ORTHOMCL2625				Bma-ztf-18.2	Bm10708
WBGene00231010	Nematode gene		host_ORTHOMCL3884	K11590	MBD2	methyl-CpG-binding domain protein 2	Bma-mbd-2	BMA-MBD-2; MBD3 protein
WBGene00233173	Nematode gene		host_ORTHOMCL6241	K10571	DET1	de-etiolated-1	Bm12912	Bm12912
WBGene00234073	Nematode gene		host_ORTHOMCL4840	K10843	ERCC3; XPB	DNA excision repair protein ERCC-3 [EC:5.6.2.4]	Bma-xpb-1	General transcription and DNA repair factor IIH helicase subunit XPB
NADH dehydrogenase [ubiquinone] iron-sulfur protein 2, mitochondrial (Humans)	Matched drug target
Mitogen-activated protein kinase 10 (Humans)	Matched drug target
Mitogen-activated protein kinase 8 (Humans)	Matched drug target
Mitogen-activated protein kinase 9 (Humans)	Matched drug target
40S ribosomal protein S2 (Humans)	Matched drug target
Dihydrolipoyl dehydrogenase, mitochondrial (Humans)	Matched drug target
Fibroblast growth factor receptor 1 (Humans)	Matched drug target
Dihydrolipoyl dehydrogenase (Pseudomonas fluorescens)	Matched drug target
Dihydrolipoyl dehydrogenase (Azotobacter vinelandii)	Matched drug target
Mitogen-activated protein kinase 11 (Humans)	Matched drug target
Mitogen-activated protein kinase 12 (Humans)	Matched drug target
Mitogen-activated protein kinase 14 (Humans)	Matched drug target
Mitogen-activated protein kinase 13 (Humans)	Matched drug target
Fibroblast growth factor receptor 3 (Humans)	Matched drug target
Fibroblast growth factor receptor 4 (Humans)	Matched drug target
Fibroblast growth factor receptor 2 (Humans)	Matched drug target
Mitogen-activated protein kinase 1 (Humans)	Matched drug target
Proto-oncogene tyrosine-protein kinase receptor Ret (Humans)	Matched drug target
Mitogen-activated protein kinase 3 (Humans)	Matched drug target
Fumarate reductase flavoprotein subunit (Shewanella frigidimarina (strain NCIMB 400))	Matched drug target
Mitogen-activated protein kinase 7 (Humans)	Matched drug target
Vascular endothelial growth factor receptor 2 (Humans)	Matched drug target
Vascular endothelial growth factor receptor 1 (Humans)	Matched drug target
Macrophage colony-stimulating factor 1 receptor (Humans)	Matched drug target
Mast/stem cell growth factor receptor Kit (Humans)	Matched drug target
Vascular endothelial growth factor receptor 3 (Humans)	Matched drug target
Receptor-type tyrosine-protein kinase FLT3 (Humans)	Matched drug target
Angiopoietin-1 receptor (Humans)	Matched drug target
Platelet-derived growth factor receptor alpha (Humans)	Matched drug target
Platelet-derived growth factor receptor beta (Humans)	Matched drug target
Tyrosine-protein kinase receptor Tie-1 (Humans)	Matched drug target
Fumarate reductase flavoprotein subunit (Shewanella frigidimarina)	Matched drug target
Dihydrolipoyl dehydrogenase (Pseudomonas putida)	Matched drug target
Fumarate reductase flavoprotein subunit (Shewanella oneidensis (strain MR-1))	Matched drug target
Mitogen-activated protein kinase 15 (Humans)	Matched drug target
Tyrosine-protein kinase FRK (Humans)	Matched drug target
Insulin receptor (Humans)	Matched drug target
Insulin-like growth factor 1 receptor (Humans)	Matched drug target
Tyrosine-protein kinase ABL1 (Humans)	Matched drug target
Dihydrolipoyl dehydrogenase (Neisseria meningitidis)	Matched drug target
Tyrosine-protein kinase Lck (Humans)	Matched drug target
Tyrosine-protein kinase Lyn (Humans)	Matched drug target
Tyrosine-protein kinase HCK (Humans)	Matched drug target
Insulin receptor-related protein (Humans)	Matched drug target
Abelson tyrosine-protein kinase 2 (Humans)	Matched drug target
Tyrosine-protein kinase Fer (Humans)	Matched drug target
Tyrosine-protein kinase Srms (Humans)	Matched drug target
BDNF/NT-3 growth factors receptor (Humans)	Matched drug target
ALK tyrosine kinase receptor (Humans)	Matched drug target
High affinity nerve growth factor receptor (Humans)	Matched drug target
Tyrosine-protein kinase Mer (Humans)	Matched drug target
Proto-oncogene tyrosine-protein kinase ROS (Humans)	Matched drug target
Megakaryocyte-associated tyrosine-protein kinase (Humans)	Matched drug target
Cyclin-dependent kinase 2 (Humans)	Matched drug target
Phosphoribosylpyrophosphate synthetase (Plasmodium falciparum (isolate 3D7))	Matched drug target
Tyrosine-protein kinase receptor UFO (Humans)	Matched drug target
NT-3 growth factor receptor (Humans)	Matched drug target
Muscle, skeletal receptor tyrosine-protein kinase (Humans)	Matched drug target
Proto-oncogene tyrosine-protein kinase Src (Humans)	Matched drug target
Tyrosine-protein kinase receptor TYRO3 (Humans)	Matched drug target
Tyrosine-protein kinase Fyn (Humans)	Matched drug target
Tyrosine-protein kinase Blk (Humans)	Matched drug target
Leukocyte tyrosine kinase receptor (Humans)	Matched drug target
Mitogen-activated protein kinase 6 (Humans)	Matched drug target
Tyrosine-protein kinase Fes/Fps (Humans)	Matched drug target
Cyclin-dependent-like kinase 5 (Humans)	Matched drug target
Macrophage-stimulating protein receptor (Humans)	Matched drug target
Ephrin type-B receptor 1 (Humans)	Matched drug target
Ephrin type-B receptor 2 (Humans)	Matched drug target
Ephrin type-A receptor 2 (Humans)	Matched drug target
Tyrosine-protein kinase CSK (Humans)	Matched drug target
Epithelial discoidin domain-containing receptor 1 (Humans)	Matched drug target
Tyrosine-protein kinase Yes (Humans)	Matched drug target
Receptor tyrosine-protein kinase erbB-4 (Humans)	Matched drug target
Ephrin type-A receptor 3 (Humans)	Matched drug target
Cyclin-dependent kinase 1 (Humans)	Matched drug target
Tyrosine-protein kinase TXK (Humans)	Matched drug target
Cyclin-dependent kinase 7 (Humans)	Matched drug target
Tyrosine-protein kinase Fgr (Humans)	Matched drug target
Epidermal growth factor receptor (Humans)	Matched drug target
Tyrosine-protein kinase Tec (Humans)	Matched drug target
Focal adhesion kinase 1 (Humans)	Matched drug target
Discoidin domain-containing receptor 2 (Humans)	Matched drug target
Ephrin type-A receptor 7 (Humans)	Matched drug target
Mitogen-activated protein kinase 4 (Humans)	Matched drug target
Ephrin type-A receptor 4 (Humans)	Matched drug target
Ephrin type-A receptor 5 (Humans)	Matched drug target
Ephrin type-A receptor 8 (Humans)	Matched drug target
Serine/threonine-protein kinase ICK (Humans)	Matched drug target
Activated CDC42 kinase 1 (Humans)	Matched drug target
Ephrin type-B receptor 4 (Humans)	Matched drug target
Cyclin-dependent kinase-like 2 (Humans)	Matched drug target
Protein-tyrosine kinase 6 (Humans)	Matched drug target
Cyclin-dependent kinase 4 (Humans)	Matched drug target
Ephrin type-A receptor 6 (Humans)	Matched drug target
Cytoplasmic tyrosine-protein kinase BMX (Humans)	Matched drug target
Ephrin type-A receptor 1 (Humans)	Matched drug target
Receptor tyrosine-protein kinase erbB-2 (Humans)	Matched drug target
Cyclin-dependent kinase 6 (Humans)	Matched drug target
Tyrosine-protein kinase BTK (Humans)	Matched drug target
351Tyrosine-protein kinase JAK1 (Humans)	Matched drug target
Glycogen synthase kinase-3 alpha (Humans)	Matched drug target
Tyrosine-protein kinase JAK2 (Humans)	Matched drug target
Tyrosine-protein kinase ITK/TSK (Humans)	Matched drug target
Glutathione reductase, mitochondrial (Humans)	Matched drug target
Protein-tyrosine kinase 2-beta (Humans)	Matched drug target
Glycogen synthase kinase-3 beta (Humans)	Matched drug target
Cyclin-dependent kinase-like 1 (Humans)	Matched drug target
Tyrosine-protein kinase SYK (Humans)	Matched drug target
Tyrosine-protein kinase JAK3 (Humans)	Matched drug target
Tyrosine-protein kinase ZAP-70 (Humans)	Matched drug target
Cyclin-dependent kinase 17 (Humans)	Matched drug target
Cyclin-dependent kinase 16 (Humans)	Matched drug target
Receptor tyrosine-protein kinase erbB-3 (Humans)	Matched drug target
Non-receptor tyrosine-protein kinase TYK2 (Humans)	Matched drug target
Glutathione reductase (Escherichia coli (strain K12))	Matched drug target
Cyclin-dependent kinase 15 (Humans)	Matched drug target
Trypanothione reductase (Trypanosoma cruzi)	Matched drug target
Mitogen-activated protein kinase kinase kinase 13 (Humans)	Matched drug target
Serine/threonine-protein kinase Chk2 (Humans)	Matched drug target
Serine/threonine-protein kinase PRP4 homolog (Humans)	Matched drug target
Cyclin-dependent kinase 9 (Humans)	Matched drug target
Mitogen-activated protein kinase kinase kinase 10 (Humans)	Matched drug target
Homeodomain-interacting protein kinase 2 (Humans)	Matched drug target
Calcium-dependent protein kinase 4 (Plasmodium falciparum (isolate 3D7))	Matched drug target
Casein kinase 2, alpha subunit (Plasmodium falciparum (isolate 3D7))	Matched drug target
Homeodomain-interacting protein kinase 3 (Humans)	Matched drug target
Dual specificity tyrosine-phosphorylation-regulated kinase 1B (Humans)	Matched drug target
Mitogen-activated protein kinase kinase kinase 9 (Humans)	Matched drug target
Serine/threonine-protein kinase PAK 5 (Humans)	Matched drug target
Ephrin type-B receptor 6 (Humans)	Matched drug target
Mitogen-activated protein kinase kinase kinase 12 (Humans)	Matched drug target
Dual specificity tyrosine-phosphorylation-regulated kinase 1A (Humans)	Matched drug target
Mitogen-activated protein kinase kinase kinase MLT (Humans)	Matched drug target
L-aspartate oxidase (Escherichia coli (strain K12))	Matched drug target
Casein kinase II subunit alpha' (Humans)	Matched drug target
Serine/threonine-protein kinase PAK 2 (Humans)	Matched drug target
Serine/threonine-protein kinase PAK 6 (Humans)	Matched drug target
Mitogen-activated protein kinase kinase kinase 11 (Humans)	Matched drug target
Dual specificity protein kinase CLK1 (Humans)	Matched drug target
MAP/microtubule affinity-regulating kinase 3 (Humans)	Matched drug target
Serine/threonine-protein kinase D1 (Humans)	Matched drug target
Non-receptor tyrosine-protein kinase TNK1 (Humans)	Matched drug target
Serine/threonine-protein kinase 33 (Humans)	Matched drug target
MAP/microtubule affinity-regulating kinase 4 (Humans)	Matched drug target
Calcium/calmodulin-dependent protein kinase type II subunit gamma (Humans)	Matched drug target
Calcium/calmodulin-dependent protein kinase type II subunit delta (Humans)	Matched drug target
Dual specificity protein kinase CLK4 (Humans)	Matched drug target
Serine/threonine-protein kinase MARK2 (Humans)	Matched drug target
Serine/threonine-protein kinase PAK 1 (Humans)	Matched drug target
Serine/threonine-protein kinase PAK 3 (Humans)	Matched drug target
Ribosomal protein S6 kinase alpha-1 (Humans)	Matched drug target
Calcium/calmodulin-dependent protein kinase type II subunit beta (Humans)	Matched drug target
Serine/threonine-protein kinase MARK1 (Humans)	Matched drug target
Serine/threonine-protein kinase 36 (Humans)	Matched drug target
Rho-related GTP-binding protein RhoB (Humans)	Matched drug target
GTP-binding nuclear protein Ran (Plasmodium falciparum)	Matched drug target
GTPase Kras (Humans)	Matched drug target
Ras-related C3 botulinum toxin substrate 1 (Humans)	Matched drug target
Ras-related C3 botulinum toxin substrate 2 (Humans)	Matched drug target
Leucine-rich repeat serine/threonine-protein kinase 2 (Humans)	Matched drug target
ADP-ribosylation factor-like protein 2 (Humans)	Matched drug target

## Sheet: Sheet2
Bm	Node type	Group ID	KEGG ID	KEGG name	KEGG description	Ensembl name	InterPro description
AAW70634	Wolbachia gene	sym_ORTHOMCL522	K00133	asd	aspartate-semialdehyde dehydrogenase [EC:1.2.1.11]	Wbm0042	Aspartate-semialdehyde dehydrogenase
AAW70716	Wolbachia gene	sym_ORTHOMCL473	K00333	nuoD	NADH-quinone oxidoreductase subunit D [EC:7.1.1.2]	Wbm0125	NADH:ubiquinone oxidoreductase chain D
AAW70865	Wolbachia gene	sym_ORTHOMCL380	K02313	dnaA	chromosomal replication initiator protein	Wbm0276	ATPase involved in DNA replication initiation
AAW71149	Wolbachia gene	sym_ORTHOMCL175	K00382	DLD; lpd; pdhD	dihydrolipoamide dehydrogenase [EC:1.8.1.4]	Wbm0561	Dihydrolipoamide dehydrogenase E3 component
WBGene00222081	Nematode gene	host_ORTHOMCL4538	K04440	JNK	mitogen-activated protein kinase 8/9/10 (c-Jun N-terminal kinase) [EC:2.7.11.24]	Bma-jnk-1	Stress-activated protein kinase JNK
WBGene00222891	Nematode gene	host_ORTHOMCL4472				Bm2630	Cleft lip and palate associated transmembrane protein 1
WBGene00223114	Nematode gene	host_ORTHOMCL6762	K02981	RP-S2e; RPS2	small subunit ribosomal protein S2e	Bma-rps-2.1	40S ribosomal protein S2
WBGene00223516	Nematode gene	host_ORTHOMCL3044	K13148	CPSF3L; INTS11	integrator complex subunit 11 [EC:3.1.27.-]	Bma-ints-11	Integrator complex subunit 11
WBGene00223630	Nematode gene	host_ORTHOMCL4092	K08031	PAX6	paired box protein 6	Bma-vab-3	BMA-VAB-3
WBGene00223673	Nematode gene	host_ORTHOMCL2819	K24939	CWF19L1; DRN1	CWF19-like protein 1	Bma-cwf-19L1	Protein similar to CwfJ C-terminus 1 containing protein
WBGene00224135	Nematode gene	host_ORTHOMCL2210	K15732	CTDP1; FCP1	RNA polymerase II subunit A C-terminal domain phosphatase [EC:3.1.3.16]	Bma-fcp-1	RNA polymerase II subunit A C-terminal domain phosphatase
WBGene00224457	Nematode gene	host_ORTHOMCL4296	K15608	PAX2	paired box protein 2	Bma-npax-2	BMA-NPAX-2; Paired domain-containing protein
WBGene00224470	Nematode gene	host_ORTHOMCL5637				Bm4209	FAD_binding_2 domain-containing protein
WBGene00224578	Nematode gene	host_ORTHOMCL3197	K07877	RAB2A	Ras-related protein Rab-2A	Bma-unc-108	BMA-UNC-108
WBGene00224796	Nematode gene	host_ORTHOMCL4527				Bma-egl-15	BMA-EGL-15
WBGene00226117	Nematode gene	host_ORTHOMCL6121	K03120	TBP; tbp	transcription initiation factor TFIID TATA-box-binding protein	Bma-tbp-1	BMA-TBP-1
WBGene00226303	Nematode gene	host_ORTHOMCL4585	K11660	MTA	metastasis-associated protein MTA	Bma-lin-40	BMA-LIN-40
WBGene00226342	Nematode gene	host_ORTHOMCL2653	K03099	SOS	son of sevenless	Bma-sos-1	BMA-SOS-1
WBGene00226447	Nematode gene	host_ORTHOMCL2993				Bm6186	Bm6186
WBGene00229500	Nematode gene	host_ORTHOMCL2809	K02936	RP-L7Ae; RPL7A	large subunit ribosomal protein L7Ae	Bma-rpl-7A.3	60S ribosomal protein L7a
WBGene00230969	Nematode gene	host_ORTHOMCL2625				Bma-ztf-18.2	Bm10708
WBGene00231010	Nematode gene	host_ORTHOMCL3884	K11590	MBD2	methyl-CpG-binding domain protein 2	Bma-mbd-2	BMA-MBD-2; MBD3 protein
WBGene00233173	Nematode gene	host_ORTHOMCL6241	K10571	DET1	de-etiolated-1	Bm12912	Bm12912
WBGene00234073	Nematode gene	host_ORTHOMCL4840	K10843	ERCC3; XPB	DNA excision repair protein ERCC-3 [EC:5.6.2.4]	Bma-xpb-1	General transcription and DNA repair factor IIH helicase subunit XPB
