# Supplementary material for: Toward novel treatment against filariasis: Insight into genome-wide co-evolutionary analysis of filarial nematodes and Wolbachia
Source: Front Microbiol. 2023 Mar 22;14:1052352. doi: 10.3389/fmicb.2023.1052352 (PMC10073474; doi:10.3389/fmicb.2023.1052352)
Supplement: Supplementary file 1 [file Presentation_1.zip › File S3/gene_drug_networktable.txt]

Source node	Target node	Interaction type	E-value	Bit
AAW70716	NADH dehydrogenase [ubiquinone] iron-sulfur protein 2, mitochondrial (Humans)	Gene__known drug target	0	561.222
WBGene00222081	Mitogen-activated protein kinase 10 (Humans)	Gene__known drug target	0	590.497
WBGene00222081	Mitogen-activated protein kinase 8 (Humans)	Gene__known drug target	0	573.933
WBGene00222081	Mitogen-activated protein kinase 9 (Humans)	Gene__known drug target	0	579.711
WBGene00223114	40S ribosomal protein S2 (Humans)	Gene__known drug target	3.82E-134	379.407
AAW71149	Dihydrolipoyl dehydrogenase, mitochondrial (Humans)	Gene__known drug target	5.28E-134	394.815
WBGene00224796	Fibroblast growth factor receptor 1 (Humans)	Gene__known drug target	1.36E-122	401.364
AAW71149	Dihydrolipoyl dehydrogenase (Pseudomonas fluorescens)	Gene__known drug target	4.43E-109	330.102
AAW71149	Dihydrolipoyl dehydrogenase (Azotobacter vinelandii)	Gene__known drug target	5.84E-107	324.709
WBGene00222081	Mitogen-activated protein kinase 11 (Humans)	Gene__known drug target	9.05E-106	319.701
WBGene00222081	Mitogen-activated protein kinase 12 (Humans)	Gene__known drug target	1.18E-104	317.005
WBGene00222081	Mitogen-activated protein kinase 14 (Humans)	Gene__known drug target	2.78E-104	315.849
WBGene00222081	Mitogen-activated protein kinase 13 (Humans)	Gene__known drug target	9.36E-103	311.997
WBGene00224796	Fibroblast growth factor receptor 3 (Humans)	Gene__known drug target	1.24E-93	320.087
WBGene00224796	Fibroblast growth factor receptor 4 (Humans)	Gene__known drug target	1.30E-90	311.227
WBGene00224796	Fibroblast growth factor receptor 2 (Humans)	Gene__known drug target	2.52E-89	308.145
WBGene00222081	Mitogen-activated protein kinase 1 (Humans)	Gene__known drug target	1.18E-80	254.988
WBGene00224796	Proto-oncogene tyrosine-protein kinase receptor Ret (Humans)	Gene__known drug target	3.15E-79	284.263
WBGene00222081	Mitogen-activated protein kinase 3 (Humans)	Gene__known drug target	2.13E-76	244.588
WBGene00224470	Fumarate reductase flavoprotein subunit (Shewanella frigidimarina (strain NCIMB 400))	Gene__known drug target	4.27E-73	242.276
WBGene00222081	Mitogen-activated protein kinase 7 (Humans)	Gene__known drug target	2.44E-71	241.891
WBGene00224796	Vascular endothelial growth factor receptor 2 (Humans)	Gene__known drug target	2.04E-70	258.84
WBGene00224796	Vascular endothelial growth factor receptor 1 (Humans)	Gene__known drug target	4.22E-70	257.684
WBGene00224796	Macrophage colony-stimulating factor 1 receptor (Humans)	Gene__known drug target	3.32E-69	251.521
WBGene00224796	Mast/stem cell growth factor receptor Kit (Humans)	Gene__known drug target	2.07E-68	249.2
WBGene00224796	Vascular endothelial growth factor receptor 3 (Humans)	Gene__known drug target	8.50E-68	250.751
WBGene00224796	Receptor-type tyrosine-protein kinase FLT3 (Humans)	Gene__known drug target	1.02E-67	247.284
WBGene00224796	Angiopoietin-1 receptor (Humans)	Gene__known drug target	1.07E-67	248.825
WBGene00224796	Platelet-derived growth factor receptor alpha (Humans)	Gene__known drug target	6.32E-67	246.128
WBGene00224796	Platelet-derived growth factor receptor beta (Humans)	Gene__known drug target	2.55E-66	244.202
WBGene00224796	Tyrosine-protein kinase receptor Tie-1 (Humans)	Gene__known drug target	1.37E-64	239.195
WBGene00224470	Fumarate reductase flavoprotein subunit (Shewanella frigidimarina)	Gene__known drug target	2.19E-63	216.083
AAW71149	Dihydrolipoyl dehydrogenase (Pseudomonas putida)	Gene__known drug target	5.00E-62	207.608
WBGene00224470	Fumarate reductase flavoprotein subunit (Shewanella oneidensis (strain MR-1))	Gene__known drug target	7.91E-61	209.92
WBGene00222081	Mitogen-activated protein kinase 15 (Humans)	Gene__known drug target	3.66E-58	201.06
WBGene00224796	Tyrosine-protein kinase FRK (Humans)	Gene__known drug target	3.74E-57	205.682
WBGene00224796	Insulin receptor (Humans)	Gene__known drug target	5.62E-57	216.083
WBGene00224796	Insulin-like growth factor 1 receptor (Humans)	Gene__known drug target	8.36E-57	215.312
WBGene00224796	Tyrosine-protein kinase ABL1 (Humans)	Gene__known drug target	6.01E-56	211.846
AAW71149	Dihydrolipoyl dehydrogenase (Neisseria meningitidis)	Gene__known drug target	5.12E-55	191.815
WBGene00224796	Tyrosine-protein kinase Lck (Humans)	Gene__known drug target	9.00E-55	198.749
WBGene00224796	Tyrosine-protein kinase Lyn (Humans)	Gene__known drug target	1.26E-54	198.364
WBGene00224796	Tyrosine-protein kinase HCK (Humans)	Gene__known drug target	1.47E-54	198.749
WBGene00224796	Insulin receptor-related protein (Humans)	Gene__known drug target	2.95E-54	207.223
WBGene00224796	Abelson tyrosine-protein kinase 2 (Humans)	Gene__known drug target	4.35E-54	206.068
WBGene00224796	Tyrosine-protein kinase Fer (Humans)	Gene__known drug target	1.02E-53	202.216
WBGene00224796	Tyrosine-protein kinase Srms (Humans)	Gene__known drug target	1.82E-52	191.43
WBGene00224796	BDNF/NT-3 growth factors receptor (Humans)	Gene__known drug target	1.43E-50	192.2
WBGene00224796	ALK tyrosine kinase receptor (Humans)	Gene__known drug target	1.51E-50	195.667
WBGene00224796	High affinity nerve growth factor receptor (Humans)	Gene__known drug target	3.59E-50	190.66
WBGene00224796	Tyrosine-protein kinase Mer (Humans)	Gene__known drug target	3.01E-49	189.889
WBGene00224796	Proto-oncogene tyrosine-protein kinase ROS (Humans)	Gene__known drug target	3.65E-49	191.43
WBGene00224796	Megakaryocyte-associated tyrosine-protein kinase (Humans)	Gene__known drug target	1.07E-48	181.03
WBGene00222081	Cyclin-dependent kinase 2 (Humans)	Gene__known drug target	1.14E-48	169.088
WBGene00226447	Phosphoribosylpyrophosphate synthetase (Plasmodium falciparum (isolate 3D7))	Gene__known drug target	1.82E-48	167.933
WBGene00224796	Tyrosine-protein kinase receptor UFO (Humans)	Gene__known drug target	1.95E-48	186.422
WBGene00224796	NT-3 growth factor receptor (Humans)	Gene__known drug target	4.29E-48	184.882
WBGene00224796	Muscle, skeletal receptor tyrosine-protein kinase (Humans)	Gene__known drug target	6.27E-48	184.496
WBGene00224796	Proto-oncogene tyrosine-protein kinase Src (Humans)	Gene__known drug target	1.26E-47	178.333
WBGene00224796	Tyrosine-protein kinase receptor TYRO3 (Humans)	Gene__known drug target	1.44E-47	183.726
WBGene00224796	Tyrosine-protein kinase Fyn (Humans)	Gene__known drug target	6.01E-47	176.407
WBGene00224796	Tyrosine-protein kinase Blk (Humans)	Gene__known drug target	9.03E-47	175.252
WBGene00224796	Leukocyte tyrosine kinase receptor (Humans)	Gene__known drug target	1.71E-46	180.259
WBGene00222081	Mitogen-activated protein kinase 6 (Humans)	Gene__known drug target	2.76E-46	171.014
WBGene00224796	Tyrosine-protein kinase Fes/Fps (Humans)	Gene__known drug target	4.89E-46	178.333
WBGene00222081	Cyclin-dependent-like kinase 5 (Humans)	Gene__known drug target	1.42E-45	160.614
WBGene00224796	Macrophage-stimulating protein receptor (Humans)	Gene__known drug target	2.35E-45	178.333
WBGene00224796	Ephrin type-B receptor 1 (Humans)	Gene__known drug target	9.37E-45	175.252
WBGene00224796	Ephrin type-B receptor 2 (Humans)	Gene__known drug target	9.37E-45	175.252
WBGene00224796	Ephrin type-A receptor 2 (Humans)	Gene__known drug target	1.00E-44	175.252
WBGene00224796	Tyrosine-protein kinase CSK (Humans)	Gene__known drug target	1.21E-44	167.548
WBGene00224796	Epithelial discoidin domain-containing receptor 1 (Humans)	Gene__known drug target	2.58E-44	173.711
WBGene00224796	Tyrosine-protein kinase Yes (Humans)	Gene__known drug target	3.41E-44	168.318
WBGene00224796	Receptor tyrosine-protein kinase erbB-4 (Humans)	Gene__known drug target	1.86E-43	172.17
WBGene00224796	Ephrin type-A receptor 3 (Humans)	Gene__known drug target	2.02E-43	171.014
WBGene00222081	Cyclin-dependent kinase 1 (Humans)	Gene__known drug target	1.65E-42	152.525
WBGene00224796	Tyrosine-protein kinase TXK (Humans)	Gene__known drug target	3.03E-42	162.155
WBGene00222081	Cyclin-dependent kinase 7 (Humans)	Gene__known drug target	3.24E-42	152.91
WBGene00224796	Tyrosine-protein kinase Fgr (Humans)	Gene__known drug target	7.41E-42	160.999
WBGene00224796	Epidermal growth factor receptor (Humans)	Gene__known drug target	8.01E-42	166.777
WBGene00224796	Tyrosine-protein kinase Tec (Humans)	Gene__known drug target	8.27E-42	162.925
WBGene00224796	Focal adhesion kinase 1 (Humans)	Gene__known drug target	8.97E-42	166.007
WBGene00224796	Discoidin domain-containing receptor 2 (Humans)	Gene__known drug target	9.66E-42	165.236
WBGene00224796	Ephrin type-B receptor 2 (Humans)	Gene__known drug target	1.04E-41	166.007
WBGene00224796	Ephrin type-A receptor 7 (Humans)	Gene__known drug target	1.14E-41	165.622
WBGene00222081	Mitogen-activated protein kinase 4 (Humans)	Gene__known drug target	1.36E-41	155.992
WBGene00224796	Ephrin type-A receptor 4 (Humans)	Gene__known drug target	3.12E-41	164.081
WBGene00224796	Ephrin type-A receptor 5 (Humans)	Gene__known drug target	4.01E-41	164.081
WBGene00224796	Ephrin type-A receptor 8 (Humans)	Gene__known drug target	4.64E-41	163.696
WBGene00222081	Serine/threonine-protein kinase ICK (Humans)	Gene__known drug target	4.83E-41	155.221
WBGene00224796	Activated CDC42 kinase 1 (Humans)	Gene__known drug target	5.63E-41	163.696
WBGene00224796	Ephrin type-B receptor 4 (Humans)	Gene__known drug target	1.29E-40	162.155
WBGene00222081	Cyclin-dependent kinase-like 2 (Humans)	Gene__known drug target	1.91E-40	151.369
WBGene00224796	Protein-tyrosine kinase 6 (Humans)	Gene__known drug target	3.01E-40	154.451
WBGene00222081	Cyclin-dependent kinase 4 (Humans)	Gene__known drug target	3.55E-40	146.362
WBGene00224796	Ephrin type-A receptor 6 (Humans)	Gene__known drug target	5.03E-40	160.614
WBGene00224796	Cytoplasmic tyrosine-protein kinase BMX (Humans)	Gene__known drug target	6.32E-40	157.532
WBGene00224796	Ephrin type-A receptor 1 (Humans)	Gene__known drug target	7.49E-40	159.844
WBGene00224796	Receptor tyrosine-protein kinase erbB-2 (Humans)	Gene__known drug target	7.50E-40	160.229
WBGene00222081	Cyclin-dependent kinase 6 (Humans)	Gene__known drug target	1.45E-39	145.206
WBGene00224796	Tyrosine-protein kinase BTK (Humans)	Gene__known drug target	1.74E-39	155.992
WBGene00224796	351Tyrosine-protein kinase JAK1 (Humans)	Gene__known drug target	3.67E-39	157.918
WBGene00222081	Glycogen synthase kinase-3 alpha (Humans)	Gene__known drug target	6.11E-39	147.132
WBGene00224796	Tyrosine-protein kinase JAK2 (Humans)	Gene__known drug target	7.23E-39	157.147
WBGene00224796	Tyrosine-protein kinase ITK/TSK (Humans)	Gene__known drug target	2.59E-38	152.14
AAW71149	Glutathione reductase, mitochondrial (Humans)	Gene__known drug target	2.62E-38	144.821
WBGene00224796	Protein-tyrosine kinase 2-beta (Humans)	Gene__known drug target	1.58E-37	152.525
WBGene00222081	Glycogen synthase kinase-3 beta (Humans)	Gene__known drug target	4.60E-37	140.584
WBGene00222081	Cyclin-dependent kinase-like 1 (Humans)	Gene__known drug target	6.50E-37	138.658
WBGene00224796	Tyrosine-protein kinase SYK (Humans)	Gene__known drug target	7.88E-36	144.436
WBGene00224796	Tyrosine-protein kinase JAK3 (Humans)	Gene__known drug target	2.43E-35	145.591
WBGene00224796	Tyrosine-protein kinase ZAP-70 (Humans)	Gene__known drug target	3.74E-35	142.124
WBGene00222081	Cyclin-dependent kinase 17 (Humans)	Gene__known drug target	3.80E-34	134.035
WBGene00222081	Cyclin-dependent kinase 16 (Humans)	Gene__known drug target	4.38E-34	133.65
WBGene00224796	Receptor tyrosine-protein kinase erbB-3 (Humans)	Gene__known drug target	4.74E-34	141.739
WBGene00224796	Non-receptor tyrosine-protein kinase TYK2 (Humans)	Gene__known drug target	1.71E-33	139.428
AAW71149	Glutathione reductase (Escherichia coli (strain K12))	Gene__known drug target	1.71E-33	130.183
WBGene00222081	Cyclin-dependent kinase 15 (Humans)	Gene__known drug target	5.70E-32	126.331
AAW71149	Trypanothione reductase (Trypanosoma cruzi)	Gene__known drug target	6.45E-30	120.553
WBGene00224796	Mitogen-activated protein kinase kinase kinase 13 (Humans)	Gene__known drug target	1.07E-29	127.102
WBGene00222081	Serine/threonine-protein kinase Chk2 (Humans)	Gene__known drug target	1.82E-29	120.553
WBGene00222081	Serine/threonine-protein kinase PRP4 homolog (Humans)	Gene__known drug target	3.48E-28	117.857
WBGene00222081	Cyclin-dependent kinase 9 (Humans)	Gene__known drug target	4.46E-28	114.005
WBGene00224796	Mitogen-activated protein kinase kinase kinase 10 (Humans)	Gene__known drug target	8.25E-28	120.939
WBGene00222081	Homeodomain-interacting protein kinase 2 (Humans)	Gene__known drug target	1.02E-27	116.701
WBGene00222081	Calcium-dependent protein kinase 4 (Plasmodium falciparum (isolate 3D7))	Gene__known drug target	2.11E-27	114.39
WBGene00222081	Casein kinase 2, alpha subunit (Plasmodium falciparum (isolate 3D7))	Gene__known drug target	2.99E-27	110.923
WBGene00222081	Homeodomain-interacting protein kinase 3 (Humans)	Gene__known drug target	7.72E-27	114.005
WBGene00222081	Dual specificity tyrosine-phosphorylation-regulated kinase 1B (Humans)	Gene__known drug target	7.76E-27	113.235
WBGene00224796	Mitogen-activated protein kinase kinase kinase 9 (Humans)	Gene__known drug target	2.74E-26	115.931
WBGene00222081	Serine/threonine-protein kinase PAK 5 (Humans)	Gene__known drug target	7.40E-26	107.842
WBGene00224796	Ephrin type-B receptor 6 (Humans)	Gene__known drug target	8.05E-26	114.39
WBGene00224796	Mitogen-activated protein kinase kinase kinase 12 (Humans)	Gene__known drug target	1.11E-25	113.62
WBGene00222081	Dual specificity tyrosine-phosphorylation-regulated kinase 1A (Humans)	Gene__known drug target	3.63E-25	108.227
WBGene00224796	Mitogen-activated protein kinase kinase kinase MLT (Humans)	Gene__known drug target	3.68E-25	111.694
WBGene00224470	L-aspartate oxidase (Escherichia coli (strain K12))	Gene__known drug target	4.97E-25	107.457
WBGene00222081	Casein kinase II subunit alpha' (Humans)	Gene__known drug target	1.44E-24	103.605
WBGene00222081	Serine/threonine-protein kinase PAK 2 (Humans)	Gene__known drug target	5.22E-24	103.99
WBGene00222081	Serine/threonine-protein kinase PAK 6 (Humans)	Gene__known drug target	7.25E-24	104.375
WBGene00224796	Mitogen-activated protein kinase kinase kinase 11 (Humans)	Gene__known drug target	8.30E-24	107.457
WBGene00222081	Dual specificity protein kinase CLK1 (Humans)	Gene__known drug target	1.23E-23	102.449
WBGene00222081	MAP/microtubule affinity-regulating kinase 3 (Humans)	Gene__known drug target	1.32E-23	103.605
WBGene00222081	Serine/threonine-protein kinase D1 (Humans)	Gene__known drug target	1.35E-23	103.605
WBGene00224796	Non-receptor tyrosine-protein kinase TNK1 (Humans)	Gene__known drug target	1.71E-23	105.916
WBGene00222081	Serine/threonine-protein kinase 33 (Humans)	Gene__known drug target	2.27E-23	102.064
WBGene00222081	MAP/microtubule affinity-regulating kinase 4 (Humans)	Gene__known drug target	2.53E-23	102.834
WBGene00222081	Calcium/calmodulin-dependent protein kinase type II subunit gamma (Humans)	Gene__known drug target	3.52E-23	101.679
WBGene00222081	Calcium/calmodulin-dependent protein kinase type II subunit delta (Humans)	Gene__known drug target	3.70E-23	101.293
WBGene00222081	Dual specificity protein kinase CLK4 (Humans)	Gene__known drug target	3.95E-23	100.908
WBGene00222081	Serine/threonine-protein kinase MARK2 (Humans)	Gene__known drug target	4.01E-23	102.064
WBGene00222081	Serine/threonine-protein kinase PAK 1 (Humans)	Gene__known drug target	4.94E-23	101.293
WBGene00222081	Serine/threonine-protein kinase PAK 3 (Humans)	Gene__known drug target	7.68E-23	100.523
WBGene00222081	Ribosomal protein S6 kinase alpha-1 (Humans)	Gene__known drug target	7.83E-23	101.293
WBGene00222081	Calcium/calmodulin-dependent protein kinase type II subunit beta (Humans)	Gene__known drug target	8.95E-23	100.908
WBGene00222081	Serine/threonine-protein kinase MARK1 (Humans)	Gene__known drug target	1.05E-22	100.908
WBGene00222081	Serine/threonine-protein kinase 36 (Humans)	Gene__known drug target	1.34E-22	100.908
WBGene00224578	Rho-related GTP-binding protein RhoB (Humans)	Gene__known drug target	2.93E-21	85.8853
WBGene00224578	GTP-binding nuclear protein Ran (Plasmodium falciparum)	Gene__known drug target	6.20E-21	85.5001
WBGene00224578	GTPase Kras (Humans)	Gene__known drug target	1.19E-20	83.9593
WBGene00224578	Ras-related C3 botulinum toxin substrate 1 (Humans)	Gene__known drug target	5.67E-18	77.0258
WBGene00224578	Ras-related C3 botulinum toxin substrate 2 (Humans)	Gene__known drug target	3.03E-17	75.0998
WBGene00224578	Leucine-rich repeat serine/threonine-protein kinase 2 (Humans)	Gene__known drug target	7.30E-09	53.9138
WBGene00224578	ADP-ribosylation factor-like protein 2 (Humans)	Gene__known drug target	4.89E-08	49.6766
351Tyrosine-protein kinase JAK1 (Humans)	Abrocitinib	Known drug target__drug
351Tyrosine-protein kinase JAK1 (Humans)	Baricitinib	Known drug target__drug
351Tyrosine-protein kinase JAK1 (Humans)	Fedratinib	Known drug target__drug
351Tyrosine-protein kinase JAK1 (Humans)	Filgotinib	Known drug target__drug
351Tyrosine-protein kinase JAK1 (Humans)	Fostamatinib	Known drug target__drug
351Tyrosine-protein kinase JAK1 (Humans)	Pralsetinib	Known drug target__drug
351Tyrosine-protein kinase JAK1 (Humans)	Ruxolitinib	Known drug target__drug
351Tyrosine-protein kinase JAK1 (Humans)	Tofacitinib	Known drug target__drug
351Tyrosine-protein kinase JAK1 (Humans)	Upadacitinib	Known drug target__drug
40S ribosomal protein S2 (Humans)	Copper	Known drug target__drug
AAW70634
AAW70865
Abelson tyrosine-protein kinase 2 (Humans)	Dasatinib	Known drug target__drug
Abelson tyrosine-protein kinase 2 (Humans)	Fostamatinib	Known drug target__drug
Activated CDC42 kinase 1 (Humans)	Entrectinib	Known drug target__drug
Activated CDC42 kinase 1 (Humans)	Fostamatinib	Known drug target__drug
ADP-ribosylation factor-like protein 2 (Humans)	Tagraxofusp	Known drug target__drug
ALK tyrosine kinase receptor (Humans)	Alectinib	Known drug target__drug
ALK tyrosine kinase receptor (Humans)	Brigatinib	Known drug target__drug
ALK tyrosine kinase receptor (Humans)	Ceritinib	Known drug target__drug
ALK tyrosine kinase receptor (Humans)	Crizotinib	Known drug target__drug
ALK tyrosine kinase receptor (Humans)	Fostamatinib	Known drug target__drug
ALK tyrosine kinase receptor (Humans)	Gilteritinib	Known drug target__drug
ALK tyrosine kinase receptor (Humans)	Lorlatinib	Known drug target__drug
Angiopoietin-1 receptor (Humans)	Ampicillin	Known drug target__drug
Angiopoietin-1 receptor (Humans)	Fostamatinib	Known drug target__drug
Angiopoietin-1 receptor (Humans)	Ponatinib	Known drug target__drug
Angiopoietin-1 receptor (Humans)	Regorafenib	Known drug target__drug
Angiopoietin-1 receptor (Humans)	Ripretinib	Known drug target__drug
Angiopoietin-1 receptor (Humans)	Tivozanib	Known drug target__drug
Angiopoietin-1 receptor (Humans)	Vandetanib	Known drug target__drug
BDNF/NT-3 growth factors receptor (Humans)	Amitriptyline	Known drug target__drug
BDNF/NT-3 growth factors receptor (Humans)	Entrectinib	Known drug target__drug
BDNF/NT-3 growth factors receptor (Humans)	Esketamine	Known drug target__drug
BDNF/NT-3 growth factors receptor (Humans)	Fostamatinib	Known drug target__drug
BDNF/NT-3 growth factors receptor (Humans)	Larotrectinib	Known drug target__drug
Calcium-dependent protein kinase 4 (Plasmodium falciparum (isolate 3D7))	Artenimol	Known drug target__drug
Calcium/calmodulin-dependent protein kinase type II subunit beta (Humans)	Fostamatinib	Known drug target__drug
Calcium/calmodulin-dependent protein kinase type II subunit delta (Humans)	Fostamatinib	Known drug target__drug
Calcium/calmodulin-dependent protein kinase type II subunit gamma (Humans)	Bosutinib	Known drug target__drug
Calcium/calmodulin-dependent protein kinase type II subunit gamma (Humans)	Fostamatinib	Known drug target__drug
Casein kinase 2, alpha subunit (Plasmodium falciparum (isolate 3D7))	Artenimol	Known drug target__drug
Casein kinase II subunit alpha' (Humans)	Fostamatinib	Known drug target__drug
Cyclin-dependent kinase 1 (Humans)	Fostamatinib	Known drug target__drug
Cyclin-dependent kinase 15 (Humans)	Fostamatinib	Known drug target__drug
Cyclin-dependent kinase 16 (Humans)	Fostamatinib	Known drug target__drug
Cyclin-dependent kinase 17 (Humans)	Fostamatinib	Known drug target__drug
Cyclin-dependent kinase 2 (Humans)	Bosutinib	Known drug target__drug
Cyclin-dependent kinase 2 (Humans)	Trilaciclib	Known drug target__drug
Cyclin-dependent kinase 4 (Humans)	Abemaciclib	Known drug target__drug
Cyclin-dependent kinase 4 (Humans)	Fostamatinib	Known drug target__drug
Cyclin-dependent kinase 4 (Humans)	Palbociclib	Known drug target__drug
Cyclin-dependent kinase 4 (Humans)	Ribociclib	Known drug target__drug
Cyclin-dependent kinase 4 (Humans)	Trilaciclib	Known drug target__drug
Cyclin-dependent kinase 6 (Humans)	Abemaciclib	Known drug target__drug
Cyclin-dependent kinase 6 (Humans)	Palbociclib	Known drug target__drug
Cyclin-dependent kinase 6 (Humans)	Ribociclib	Known drug target__drug
Cyclin-dependent kinase 6 (Humans)	Trilaciclib	Known drug target__drug
Cyclin-dependent kinase 7 (Humans)	Trilaciclib	Known drug target__drug
Cyclin-dependent kinase 9 (Humans)	Trilaciclib	Known drug target__drug
Cyclin-dependent kinase-like 1 (Humans)	Fostamatinib	Known drug target__drug
Cyclin-dependent kinase-like 2 (Humans)	Fostamatinib	Known drug target__drug
Cyclin-dependent-like kinase 5 (Humans)	Trilaciclib	Known drug target__drug
Cytoplasmic tyrosine-protein kinase BMX (Humans)	Fostamatinib	Known drug target__drug
Cytoplasmic tyrosine-protein kinase BMX (Humans)	Zanubrutinib	Known drug target__drug
Dihydrolipoyl dehydrogenase (Azotobacter vinelandii)	Flavin adenine dinucleotide	Known drug target__drug
Dihydrolipoyl dehydrogenase (Neisseria meningitidis)	Flavin adenine dinucleotide	Known drug target__drug
Dihydrolipoyl dehydrogenase (Pseudomonas fluorescens)	Flavin adenine dinucleotide	Known drug target__drug
Dihydrolipoyl dehydrogenase (Pseudomonas putida)	Flavin adenine dinucleotide	Known drug target__drug
Dihydrolipoyl dehydrogenase, mitochondrial (Humans)	Flavin adenine dinucleotide	Known drug target__drug
Dihydrolipoyl dehydrogenase, mitochondrial (Humans)	Glycine	Known drug target__drug
Dihydrolipoyl dehydrogenase, mitochondrial (Humans)	NADH	Known drug target__drug
Discoidin domain-containing receptor 2 (Humans)	Fostamatinib	Known drug target__drug
Discoidin domain-containing receptor 2 (Humans)	Imatinib	Known drug target__drug
Discoidin domain-containing receptor 2 (Humans)	Regorafenib	Known drug target__drug
Dual specificity protein kinase CLK1 (Humans)	Fostamatinib	Known drug target__drug
Dual specificity protein kinase CLK4 (Humans)	Fostamatinib	Known drug target__drug
Dual specificity tyrosine-phosphorylation-regulated kinase 1A (Humans)	Fostamatinib	Known drug target__drug
Dual specificity tyrosine-phosphorylation-regulated kinase 1B (Humans)	Fostamatinib	Known drug target__drug
Ephrin type-A receptor 1 (Humans)	Fostamatinib	Known drug target__drug
Ephrin type-A receptor 2 (Humans)	Dasatinib	Known drug target__drug
Ephrin type-A receptor 2 (Humans)	Fostamatinib	Known drug target__drug
Ephrin type-A receptor 2 (Humans)	Regorafenib	Known drug target__drug
Ephrin type-A receptor 3 (Humans)	Fostamatinib	Known drug target__drug
Ephrin type-A receptor 4 (Humans)	Fostamatinib	Known drug target__drug
Ephrin type-A receptor 5 (Humans)	Dasatinib	Known drug target__drug
Ephrin type-A receptor 5 (Humans)	Fostamatinib	Known drug target__drug
Ephrin type-A receptor 6 (Humans)	Fostamatinib	Known drug target__drug
Ephrin type-A receptor 7 (Humans)	Fostamatinib	Known drug target__drug
Ephrin type-A receptor 8 (Humans)	Fostamatinib	Known drug target__drug
Ephrin type-B receptor 1 (Humans)	Fostamatinib	Known drug target__drug
Ephrin type-B receptor 2 (Humans)	Chlortetracycline	Known drug target__drug
Ephrin type-B receptor 2 (Humans)	Fostamatinib	Known drug target__drug
Ephrin type-B receptor 4 (Humans)	Dasatinib	Known drug target__drug
Ephrin type-B receptor 4 (Humans)	Fostamatinib	Known drug target__drug
Ephrin type-B receptor 6 (Humans)	Fostamatinib	Known drug target__drug
Epidermal growth factor receptor (Humans)	Afatinib	Known drug target__drug
Epidermal growth factor receptor (Humans)	Amivantamab	Known drug target__drug
Epidermal growth factor receptor (Humans)	Brigatinib	Known drug target__drug
Epidermal growth factor receptor (Humans)	Cetuximab	Known drug target__drug
Epidermal growth factor receptor (Humans)	Dacomitinib	Known drug target__drug
Epidermal growth factor receptor (Humans)	Erlotinib	Known drug target__drug
Epidermal growth factor receptor (Humans)	Foreskin keratinocyte (neonatal)	Known drug target__drug
Epidermal growth factor receptor (Humans)	Fostamatinib	Known drug target__drug
Epidermal growth factor receptor (Humans)	Gefitinib	Known drug target__drug
Epidermal growth factor receptor (Humans)	Lapatinib	Known drug target__drug
Epidermal growth factor receptor (Humans)	Lidocaine	Known drug target__drug
Epidermal growth factor receptor (Humans)	Mobocertinib	Known drug target__drug
Epidermal growth factor receptor (Humans)	Necitumumab	Known drug target__drug
Epidermal growth factor receptor (Humans)	Neratinib	Known drug target__drug
Epidermal growth factor receptor (Humans)	Osimertinib	Known drug target__drug
Epidermal growth factor receptor (Humans)	Panitumumab	Known drug target__drug
Epidermal growth factor receptor (Humans)	Vandetanib	Known drug target__drug
Epidermal growth factor receptor (Humans)	Zanubrutinib	Known drug target__drug
Epithelial discoidin domain-containing receptor 1 (Humans)	Fostamatinib	Known drug target__drug
Epithelial discoidin domain-containing receptor 1 (Humans)	Imatinib	Known drug target__drug
Epithelial discoidin domain-containing receptor 1 (Humans)	Pralsetinib	Known drug target__drug
Fibroblast growth factor receptor 1 (Humans)	Erdafitinib	Known drug target__drug
Fibroblast growth factor receptor 1 (Humans)	Fostamatinib	Known drug target__drug
Fibroblast growth factor receptor 1 (Humans)	Heparin	Known drug target__drug
Fibroblast growth factor receptor 1 (Humans)	Lenvatinib	Known drug target__drug
Fibroblast growth factor receptor 1 (Humans)	Nintedanib	Known drug target__drug
Fibroblast growth factor receptor 1 (Humans)	Palifermin	Known drug target__drug
Fibroblast growth factor receptor 1 (Humans)	Pemigatinib	Known drug target__drug
Fibroblast growth factor receptor 1 (Humans)	Ponatinib	Known drug target__drug
Fibroblast growth factor receptor 1 (Humans)	Pralsetinib	Known drug target__drug
Fibroblast growth factor receptor 1 (Humans)	Regorafenib	Known drug target__drug
Fibroblast growth factor receptor 1 (Humans)	Selpercatinib	Known drug target__drug
Fibroblast growth factor receptor 1 (Humans)	Sorafenib	Known drug target__drug
Fibroblast growth factor receptor 1 (Humans)	Tivozanib	Known drug target__drug
Fibroblast growth factor receptor 2 (Humans)	Erdafitinib	Known drug target__drug
Fibroblast growth factor receptor 2 (Humans)	Foreskin fibroblast (neonatal)	Known drug target__drug
Fibroblast growth factor receptor 2 (Humans)	Foreskin keratinocyte (neonatal)	Known drug target__drug
Fibroblast growth factor receptor 2 (Humans)	Fostamatinib	Known drug target__drug
Fibroblast growth factor receptor 2 (Humans)	Heparin	Known drug target__drug
Fibroblast growth factor receptor 2 (Humans)	Infigratinib	Known drug target__drug
Fibroblast growth factor receptor 2 (Humans)	Lenvatinib	Known drug target__drug
Fibroblast growth factor receptor 2 (Humans)	Nintedanib	Known drug target__drug
Fibroblast growth factor receptor 2 (Humans)	Palifermin	Known drug target__drug
Fibroblast growth factor receptor 2 (Humans)	Pemigatinib	Known drug target__drug
Fibroblast growth factor receptor 2 (Humans)	Ponatinib	Known drug target__drug
Fibroblast growth factor receptor 2 (Humans)	Pralsetinib	Known drug target__drug
Fibroblast growth factor receptor 2 (Humans)	Regorafenib	Known drug target__drug
Fibroblast growth factor receptor 2 (Humans)	Selpercatinib	Known drug target__drug
Fibroblast growth factor receptor 3 (Humans)	Erdafitinib	Known drug target__drug
Fibroblast growth factor receptor 3 (Humans)	Fostamatinib	Known drug target__drug
Fibroblast growth factor receptor 3 (Humans)	Infigratinib	Known drug target__drug
Fibroblast growth factor receptor 3 (Humans)	Lenvatinib	Known drug target__drug
Fibroblast growth factor receptor 3 (Humans)	Nintedanib	Known drug target__drug
Fibroblast growth factor receptor 3 (Humans)	Pazopanib	Known drug target__drug
Fibroblast growth factor receptor 3 (Humans)	Pemigatinib	Known drug target__drug
Fibroblast growth factor receptor 3 (Humans)	Ponatinib	Known drug target__drug
Fibroblast growth factor receptor 3 (Humans)	Selpercatinib	Known drug target__drug
Fibroblast growth factor receptor 4 (Humans)	Erdafitinib	Known drug target__drug
Fibroblast growth factor receptor 4 (Humans)	Heparin	Known drug target__drug
Fibroblast growth factor receptor 4 (Humans)	Infigratinib	Known drug target__drug
Fibroblast growth factor receptor 4 (Humans)	Lenvatinib	Known drug target__drug
Fibroblast growth factor receptor 4 (Humans)	Pemigatinib	Known drug target__drug
Fibroblast growth factor receptor 4 (Humans)	Ponatinib	Known drug target__drug
Focal adhesion kinase 1 (Humans)	Fostamatinib	Known drug target__drug
Fumarate reductase flavoprotein subunit (Shewanella frigidimarina (strain NCIMB 400))	Flavin adenine dinucleotide	Known drug target__drug
Fumarate reductase flavoprotein subunit (Shewanella frigidimarina)	Flavin adenine dinucleotide	Known drug target__drug
Fumarate reductase flavoprotein subunit (Shewanella oneidensis (strain MR-1))	Albendazole	Known drug target__drug
Fumarate reductase flavoprotein subunit (Shewanella oneidensis (strain MR-1))	Flavin adenine dinucleotide	Known drug target__drug
Glutathione reductase (Escherichia coli (strain K12))	Flavin adenine dinucleotide	Known drug target__drug
Glutathione reductase (Escherichia coli (strain K12))	Nitrofural	Known drug target__drug
Glutathione reductase, mitochondrial (Humans)	Cannabidiol	Known drug target__drug
Glutathione reductase, mitochondrial (Humans)	Carmustine	Known drug target__drug
Glutathione reductase, mitochondrial (Humans)	Copper	Known drug target__drug
Glutathione reductase, mitochondrial (Humans)	Flavin adenine dinucleotide	Known drug target__drug
Glutathione reductase, mitochondrial (Humans)	Glutathione	Known drug target__drug
Glutathione reductase, mitochondrial (Humans)	Glutathione disulfide	Known drug target__drug
Glutathione reductase, mitochondrial (Humans)	NADH	Known drug target__drug
Glutathione reductase, mitochondrial (Humans)	Selenium	Known drug target__drug
Glutathione reductase, mitochondrial (Humans)	Thimerosal	Known drug target__drug
Glycogen synthase kinase-3 alpha (Humans)	Fostamatinib	Known drug target__drug
Glycogen synthase kinase-3 beta (Humans)	Fostamatinib	Known drug target__drug
Glycogen synthase kinase-3 beta (Humans)	Lithium carbonate	Known drug target__drug
Glycogen synthase kinase-3 beta (Humans)	Lithium citrate	Known drug target__drug
GTP-binding nuclear protein Ran (Plasmodium falciparum)	Artenimol	Known drug target__drug
GTPase Kras (Humans)	Sotorasib	Known drug target__drug
High affinity nerve growth factor receptor (Humans)	Amitriptyline	Known drug target__drug
High affinity nerve growth factor receptor (Humans)	Cenegermin	Known drug target__drug
High affinity nerve growth factor receptor (Humans)	Entrectinib	Known drug target__drug
High affinity nerve growth factor receptor (Humans)	Fostamatinib	Known drug target__drug
High affinity nerve growth factor receptor (Humans)	Imatinib	Known drug target__drug
High affinity nerve growth factor receptor (Humans)	Larotrectinib	Known drug target__drug
High affinity nerve growth factor receptor (Humans)	Pralsetinib	Known drug target__drug
High affinity nerve growth factor receptor (Humans)	Regorafenib	Known drug target__drug
Homeodomain-interacting protein kinase 2 (Humans)	Fostamatinib	Known drug target__drug
Homeodomain-interacting protein kinase 3 (Humans)	Fostamatinib	Known drug target__drug
Insulin receptor (Humans)	Brigatinib	Known drug target__drug
Insulin receptor (Humans)	Chromic chloride	Known drug target__drug
Insulin receptor (Humans)	Fostamatinib	Known drug target__drug
Insulin receptor (Humans)	Insulin aspart	Known drug target__drug
Insulin receptor (Humans)	Insulin beef	Known drug target__drug
Insulin receptor (Humans)	Insulin degludec	Known drug target__drug
Insulin receptor (Humans)	Insulin detemir	Known drug target__drug
Insulin receptor (Humans)	Insulin glargine	Known drug target__drug
Insulin receptor (Humans)	Insulin glulisine	Known drug target__drug
Insulin receptor (Humans)	Insulin human	Known drug target__drug
Insulin receptor (Humans)	Insulin lispro	Known drug target__drug
Insulin receptor (Humans)	Insulin pork	Known drug target__drug
Insulin receptor (Humans)	Mecasermin	Known drug target__drug
Insulin receptor (Humans)	Mecasermin rinfabate	Known drug target__drug
Insulin receptor-related protein (Humans)	Fostamatinib	Known drug target__drug
Insulin-like growth factor 1 receptor (Humans)	Brigatinib	Known drug target__drug
Insulin-like growth factor 1 receptor (Humans)	Insulin aspart	Known drug target__drug
Insulin-like growth factor 1 receptor (Humans)	Insulin beef	Known drug target__drug
Insulin-like growth factor 1 receptor (Humans)	Insulin degludec	Known drug target__drug
Insulin-like growth factor 1 receptor (Humans)	Insulin detemir	Known drug target__drug
Insulin-like growth factor 1 receptor (Humans)	Insulin glargine	Known drug target__drug
Insulin-like growth factor 1 receptor (Humans)	Insulin glulisine	Known drug target__drug
Insulin-like growth factor 1 receptor (Humans)	Insulin human	Known drug target__drug
Insulin-like growth factor 1 receptor (Humans)	Insulin lispro	Known drug target__drug
Insulin-like growth factor 1 receptor (Humans)	Insulin pork	Known drug target__drug
Insulin-like growth factor 1 receptor (Humans)	Mecasermin	Known drug target__drug
Insulin-like growth factor 1 receptor (Humans)	Mecasermin rinfabate	Known drug target__drug
Insulin-like growth factor 1 receptor (Humans)	Nandrolone decanoate	Known drug target__drug
Insulin-like growth factor 1 receptor (Humans)	Somatrem	Known drug target__drug
Insulin-like growth factor 1 receptor (Humans)	Teprotumumab	Known drug target__drug
L-aspartate oxidase (Escherichia coli (strain K12))	Flavin adenine dinucleotide	Known drug target__drug
Leucine-rich repeat serine/threonine-protein kinase 2 (Humans)	Fostamatinib	Known drug target__drug
Leukocyte tyrosine kinase receptor (Humans)	Fostamatinib	Known drug target__drug
Macrophage colony-stimulating factor 1 receptor (Humans)	Erdafitinib	Known drug target__drug
Macrophage colony-stimulating factor 1 receptor (Humans)	Fostamatinib	Known drug target__drug
Macrophage colony-stimulating factor 1 receptor (Humans)	Imatinib	Known drug target__drug
Macrophage colony-stimulating factor 1 receptor (Humans)	Pexidartinib	Known drug target__drug
Macrophage colony-stimulating factor 1 receptor (Humans)	Sunitinib	Known drug target__drug
Macrophage-stimulating protein receptor (Humans)	Crizotinib	Known drug target__drug
Macrophage-stimulating protein receptor (Humans)	Fostamatinib	Known drug target__drug
MAP/microtubule affinity-regulating kinase 3 (Humans)	Fostamatinib	Known drug target__drug
MAP/microtubule affinity-regulating kinase 4 (Humans)	Fostamatinib	Known drug target__drug
Mast/stem cell growth factor receptor Kit (Humans)	Ancestim	Known drug target__drug
Mast/stem cell growth factor receptor Kit (Humans)	Avapritinib	Known drug target__drug
Mast/stem cell growth factor receptor Kit (Humans)	Dasatinib	Known drug target__drug
Mast/stem cell growth factor receptor Kit (Humans)	Erdafitinib	Known drug target__drug
Mast/stem cell growth factor receptor Kit (Humans)	Fostamatinib	Known drug target__drug
Mast/stem cell growth factor receptor Kit (Humans)	Imatinib	Known drug target__drug
Mast/stem cell growth factor receptor Kit (Humans)	Lenvatinib	Known drug target__drug
Mast/stem cell growth factor receptor Kit (Humans)	Midostaurin	Known drug target__drug
Mast/stem cell growth factor receptor Kit (Humans)	Nilotinib	Known drug target__drug
Mast/stem cell growth factor receptor Kit (Humans)	Pazopanib	Known drug target__drug
Mast/stem cell growth factor receptor Kit (Humans)	Pexidartinib	Known drug target__drug
Mast/stem cell growth factor receptor Kit (Humans)	Ponatinib	Known drug target__drug
Mast/stem cell growth factor receptor Kit (Humans)	Regorafenib	Known drug target__drug
Mast/stem cell growth factor receptor Kit (Humans)	Ripretinib	Known drug target__drug
Mast/stem cell growth factor receptor Kit (Humans)	Sorafenib	Known drug target__drug
Mast/stem cell growth factor receptor Kit (Humans)	Sunitinib	Known drug target__drug
Mast/stem cell growth factor receptor Kit (Humans)	Tivozanib	Known drug target__drug
Megakaryocyte-associated tyrosine-protein kinase (Humans)	Fostamatinib	Known drug target__drug
Mitogen-activated protein kinase 1 (Humans)	Acetylsalicylic acid	Known drug target__drug
Mitogen-activated protein kinase 1 (Humans)	Arsenic trioxide	Known drug target__drug
Mitogen-activated protein kinase 1 (Humans)	Minocycline	Known drug target__drug
Mitogen-activated protein kinase 1 (Humans)	Turpentine	Known drug target__drug
Mitogen-activated protein kinase 10 (Humans)	Fostamatinib	Known drug target__drug
Mitogen-activated protein kinase 10 (Humans)	Minocycline	Known drug target__drug
Mitogen-activated protein kinase 11 (Humans)	Minocycline	Known drug target__drug
Mitogen-activated protein kinase 11 (Humans)	Regorafenib	Known drug target__drug
Mitogen-activated protein kinase 12 (Humans)	Minocycline	Known drug target__drug
Mitogen-activated protein kinase 13 (Humans)	Fostamatinib	Known drug target__drug
Mitogen-activated protein kinase 13 (Humans)	Minocycline	Known drug target__drug
Mitogen-activated protein kinase 14 (Humans)	Dasatinib	Known drug target__drug
Mitogen-activated protein kinase 14 (Humans)	Fostamatinib	Known drug target__drug
Mitogen-activated protein kinase 14 (Humans)	Minocycline	Known drug target__drug
Mitogen-activated protein kinase 15 (Humans)	Acetylsalicylic acid	Known drug target__drug
Mitogen-activated protein kinase 15 (Humans)	Fostamatinib	Known drug target__drug
Mitogen-activated protein kinase 15 (Humans)	Minocycline	Known drug target__drug
Mitogen-activated protein kinase 3 (Humans)	Acetylsalicylic acid	Known drug target__drug
Mitogen-activated protein kinase 3 (Humans)	Arsenic trioxide	Known drug target__drug
Mitogen-activated protein kinase 3 (Humans)	Cholecystokinin	Known drug target__drug
Mitogen-activated protein kinase 3 (Humans)	Minocycline	Known drug target__drug
Mitogen-activated protein kinase 3 (Humans)	Sulindac	Known drug target__drug
Mitogen-activated protein kinase 4 (Humans)	Acetylsalicylic acid	Known drug target__drug
Mitogen-activated protein kinase 4 (Humans)	Fostamatinib	Known drug target__drug
Mitogen-activated protein kinase 4 (Humans)	Minocycline	Known drug target__drug
Mitogen-activated protein kinase 6 (Humans)	Acetylsalicylic acid	Known drug target__drug
Mitogen-activated protein kinase 6 (Humans)	Minocycline	Known drug target__drug
Mitogen-activated protein kinase 7 (Humans)	Acetylsalicylic acid	Known drug target__drug
Mitogen-activated protein kinase 7 (Humans)	Fostamatinib	Known drug target__drug
Mitogen-activated protein kinase 7 (Humans)	Minocycline	Known drug target__drug
Mitogen-activated protein kinase 8 (Humans)	Minocycline	Known drug target__drug
Mitogen-activated protein kinase 8 (Humans)	Tamoxifen	Known drug target__drug
Mitogen-activated protein kinase 9 (Humans)	Fostamatinib	Known drug target__drug
Mitogen-activated protein kinase 9 (Humans)	Minocycline	Known drug target__drug
Mitogen-activated protein kinase kinase kinase 10 (Humans)	Fostamatinib	Known drug target__drug
Mitogen-activated protein kinase kinase kinase 11 (Humans)	Fostamatinib	Known drug target__drug
Mitogen-activated protein kinase kinase kinase 12 (Humans)	Fostamatinib	Known drug target__drug
Mitogen-activated protein kinase kinase kinase 13 (Humans)	Fostamatinib	Known drug target__drug
Mitogen-activated protein kinase kinase kinase 9 (Humans)	Fostamatinib	Known drug target__drug
Mitogen-activated protein kinase kinase kinase MLT (Humans)	Dasatinib	Known drug target__drug
Mitogen-activated protein kinase kinase kinase MLT (Humans)	Fostamatinib	Known drug target__drug
Muscle, skeletal receptor tyrosine-protein kinase (Humans)	Fostamatinib	Known drug target__drug
NADH dehydrogenase [ubiquinone] iron-sulfur protein 2, mitochondrial (Humans)	Doxorubicin	Known drug target__drug
NADH dehydrogenase [ubiquinone] iron-sulfur protein 2, mitochondrial (Humans)	NADH	Known drug target__drug
Non-receptor tyrosine-protein kinase TNK1 (Humans)	Fostamatinib	Known drug target__drug
Non-receptor tyrosine-protein kinase TYK2 (Humans)	Abrocitinib	Known drug target__drug
Non-receptor tyrosine-protein kinase TYK2 (Humans)	Baricitinib	Known drug target__drug
Non-receptor tyrosine-protein kinase TYK2 (Humans)	Fostamatinib	Known drug target__drug
Non-receptor tyrosine-protein kinase TYK2 (Humans)	Ruxolitinib	Known drug target__drug
Non-receptor tyrosine-protein kinase TYK2 (Humans)	Tofacitinib	Known drug target__drug
NT-3 growth factor receptor (Humans)	Entrectinib	Known drug target__drug
NT-3 growth factor receptor (Humans)	Fostamatinib	Known drug target__drug
NT-3 growth factor receptor (Humans)	Larotrectinib	Known drug target__drug
NT-3 growth factor receptor (Humans)	Pralsetinib	Known drug target__drug
Phosphoribosylpyrophosphate synthetase (Plasmodium falciparum (isolate 3D7))	Artenimol	Known drug target__drug
Platelet-derived growth factor receptor alpha (Humans)	Becaplermin	Known drug target__drug
Platelet-derived growth factor receptor alpha (Humans)	Erdafitinib	Known drug target__drug
Platelet-derived growth factor receptor alpha (Humans)	Foreskin keratinocyte (neonatal)	Known drug target__drug
Platelet-derived growth factor receptor alpha (Humans)	Fostamatinib	Known drug target__drug
Platelet-derived growth factor receptor alpha (Humans)	Imatinib	Known drug target__drug
Platelet-derived growth factor receptor alpha (Humans)	Lenvatinib	Known drug target__drug
Platelet-derived growth factor receptor alpha (Humans)	Midostaurin	Known drug target__drug
Platelet-derived growth factor receptor alpha (Humans)	Nintedanib	Known drug target__drug
Platelet-derived growth factor receptor alpha (Humans)	Olaratumab	Known drug target__drug
Platelet-derived growth factor receptor alpha (Humans)	Pazopanib	Known drug target__drug
Platelet-derived growth factor receptor alpha (Humans)	Ponatinib	Known drug target__drug
Platelet-derived growth factor receptor alpha (Humans)	Regorafenib	Known drug target__drug
Platelet-derived growth factor receptor alpha (Humans)	Ripretinib	Known drug target__drug
Platelet-derived growth factor receptor alpha (Humans)	Sunitinib	Known drug target__drug
Platelet-derived growth factor receptor alpha (Humans)	Tivozanib	Known drug target__drug
Platelet-derived growth factor receptor beta (Humans)	Becaplermin	Known drug target__drug
Platelet-derived growth factor receptor beta (Humans)	Dasatinib	Known drug target__drug
Platelet-derived growth factor receptor beta (Humans)	Erdafitinib	Known drug target__drug
Platelet-derived growth factor receptor beta (Humans)	Foreskin fibroblast (neonatal)	Known drug target__drug
Platelet-derived growth factor receptor beta (Humans)	Fostamatinib	Known drug target__drug
Platelet-derived growth factor receptor beta (Humans)	Imatinib	Known drug target__drug
Platelet-derived growth factor receptor beta (Humans)	Midostaurin	Known drug target__drug
Platelet-derived growth factor receptor beta (Humans)	Nintedanib	Known drug target__drug
Platelet-derived growth factor receptor beta (Humans)	Pazopanib	Known drug target__drug
Platelet-derived growth factor receptor beta (Humans)	Pexidartinib	Known drug target__drug
Platelet-derived growth factor receptor beta (Humans)	Pralsetinib	Known drug target__drug
Platelet-derived growth factor receptor beta (Humans)	Regorafenib	Known drug target__drug
Platelet-derived growth factor receptor beta (Humans)	Ripretinib	Known drug target__drug
Platelet-derived growth factor receptor beta (Humans)	Sorafenib	Known drug target__drug
Platelet-derived growth factor receptor beta (Humans)	Sunitinib	Known drug target__drug
Platelet-derived growth factor receptor beta (Humans)	Tivozanib	Known drug target__drug
Protein-tyrosine kinase 2-beta (Humans)	Fostamatinib	Known drug target__drug
Protein-tyrosine kinase 2-beta (Humans)	Leflunomide	Known drug target__drug
Protein-tyrosine kinase 6 (Humans)	Fostamatinib	Known drug target__drug
Protein-tyrosine kinase 6 (Humans)	Tivozanib	Known drug target__drug
Protein-tyrosine kinase 6 (Humans)	Vandetanib	Known drug target__drug
Protein-tyrosine kinase 6 (Humans)	Zanubrutinib	Known drug target__drug
Proto-oncogene tyrosine-protein kinase receptor Ret (Humans)	Cabozantinib	Known drug target__drug
Proto-oncogene tyrosine-protein kinase receptor Ret (Humans)	Fostamatinib	Known drug target__drug
Proto-oncogene tyrosine-protein kinase receptor Ret (Humans)	Lenvatinib	Known drug target__drug
Proto-oncogene tyrosine-protein kinase receptor Ret (Humans)	Ponatinib	Known drug target__drug
Proto-oncogene tyrosine-protein kinase receptor Ret (Humans)	Pralsetinib	Known drug target__drug
Proto-oncogene tyrosine-protein kinase receptor Ret (Humans)	Regorafenib	Known drug target__drug
Proto-oncogene tyrosine-protein kinase receptor Ret (Humans)	Selpercatinib	Known drug target__drug
Proto-oncogene tyrosine-protein kinase receptor Ret (Humans)	Sorafenib	Known drug target__drug
Proto-oncogene tyrosine-protein kinase receptor Ret (Humans)	Vandetanib	Known drug target__drug
Proto-oncogene tyrosine-protein kinase ROS (Humans)	Crizotinib	Known drug target__drug
Proto-oncogene tyrosine-protein kinase ROS (Humans)	Entrectinib	Known drug target__drug
Proto-oncogene tyrosine-protein kinase ROS (Humans)	Fostamatinib	Known drug target__drug
Proto-oncogene tyrosine-protein kinase Src (Humans)	Bosutinib	Known drug target__drug
Proto-oncogene tyrosine-protein kinase Src (Humans)	Citric acid	Known drug target__drug
Proto-oncogene tyrosine-protein kinase Src (Humans)	Dasatinib	Known drug target__drug
Proto-oncogene tyrosine-protein kinase Src (Humans)	Fostamatinib	Known drug target__drug
Proto-oncogene tyrosine-protein kinase Src (Humans)	Nintedanib	Known drug target__drug
Proto-oncogene tyrosine-protein kinase Src (Humans)	Ponatinib	Known drug target__drug
Proto-oncogene tyrosine-protein kinase Src (Humans)	Tirbanibulin	Known drug target__drug
Ras-related C3 botulinum toxin substrate 1 (Humans)	Azathioprine	Known drug target__drug
Ras-related C3 botulinum toxin substrate 1 (Humans)	Dextromethorphan	Known drug target__drug
Ras-related C3 botulinum toxin substrate 2 (Humans)	Dextromethorphan	Known drug target__drug
Receptor tyrosine-protein kinase erbB-2 (Humans)	Afatinib	Known drug target__drug
Receptor tyrosine-protein kinase erbB-2 (Humans)	Brigatinib	Known drug target__drug
Receptor tyrosine-protein kinase erbB-2 (Humans)	Fostamatinib	Known drug target__drug
Receptor tyrosine-protein kinase erbB-2 (Humans)	Lapatinib	Known drug target__drug
Receptor tyrosine-protein kinase erbB-2 (Humans)	Margetuximab	Known drug target__drug
Receptor tyrosine-protein kinase erbB-2 (Humans)	Pertuzumab	Known drug target__drug
Receptor tyrosine-protein kinase erbB-2 (Humans)	Trastuzumab	Known drug target__drug
Receptor tyrosine-protein kinase erbB-2 (Humans)	Trastuzumab emtansine	Known drug target__drug
Receptor tyrosine-protein kinase erbB-2 (Humans)	Tucatinib	Known drug target__drug
Receptor tyrosine-protein kinase erbB-2 (Humans)	Zanubrutinib	Known drug target__drug
Receptor tyrosine-protein kinase erbB-3 (Humans)	Tucatinib	Known drug target__drug
Receptor tyrosine-protein kinase erbB-4 (Humans)	Afatinib	Known drug target__drug
Receptor tyrosine-protein kinase erbB-4 (Humans)	Brigatinib	Known drug target__drug
Receptor tyrosine-protein kinase erbB-4 (Humans)	Fostamatinib	Known drug target__drug
Receptor tyrosine-protein kinase erbB-4 (Humans)	Zanubrutinib	Known drug target__drug
Receptor-type tyrosine-protein kinase FLT3 (Humans)	Brigatinib	Known drug target__drug
Receptor-type tyrosine-protein kinase FLT3 (Humans)	Fedratinib	Known drug target__drug
Receptor-type tyrosine-protein kinase FLT3 (Humans)	Fostamatinib	Known drug target__drug
Receptor-type tyrosine-protein kinase FLT3 (Humans)	Gilteritinib	Known drug target__drug
Receptor-type tyrosine-protein kinase FLT3 (Humans)	Midostaurin	Known drug target__drug
Receptor-type tyrosine-protein kinase FLT3 (Humans)	Nintedanib	Known drug target__drug
Receptor-type tyrosine-protein kinase FLT3 (Humans)	Pacritinib	Known drug target__drug
Receptor-type tyrosine-protein kinase FLT3 (Humans)	Pexidartinib	Known drug target__drug
Receptor-type tyrosine-protein kinase FLT3 (Humans)	Ponatinib	Known drug target__drug
Receptor-type tyrosine-protein kinase FLT3 (Humans)	Pralsetinib	Known drug target__drug
Receptor-type tyrosine-protein kinase FLT3 (Humans)	Sorafenib	Known drug target__drug
Receptor-type tyrosine-protein kinase FLT3 (Humans)	Sunitinib	Known drug target__drug
Receptor-type tyrosine-protein kinase FLT3 (Humans)	Tivozanib	Known drug target__drug
Rho-related GTP-binding protein RhoB (Humans)	Botulinum toxin type A	Known drug target__drug
Ribosomal protein S6 kinase alpha-1 (Humans)	Fostamatinib	Known drug target__drug
Serine/threonine-protein kinase 33 (Humans)	Fostamatinib	Known drug target__drug
Serine/threonine-protein kinase 36 (Humans)	Fostamatinib	Known drug target__drug
Serine/threonine-protein kinase Chk2 (Humans)	Fostamatinib	Known drug target__drug
Serine/threonine-protein kinase D1 (Humans)	Fostamatinib	Known drug target__drug
Serine/threonine-protein kinase ICK (Humans)	Fostamatinib	Known drug target__drug
Serine/threonine-protein kinase MARK1 (Humans)	Fostamatinib	Known drug target__drug
Serine/threonine-protein kinase MARK2 (Humans)	Fostamatinib	Known drug target__drug
Serine/threonine-protein kinase PAK 1 (Humans)	Fostamatinib	Known drug target__drug
Serine/threonine-protein kinase PAK 2 (Humans)	Fostamatinib	Known drug target__drug
Serine/threonine-protein kinase PAK 3 (Humans)	Fostamatinib	Known drug target__drug
Serine/threonine-protein kinase PAK 5 (Humans)	Fostamatinib	Known drug target__drug
Serine/threonine-protein kinase PAK 6 (Humans)	Fostamatinib	Known drug target__drug
Serine/threonine-protein kinase PRP4 homolog (Humans)	Fostamatinib	Known drug target__drug
Trypanothione reductase (Trypanosoma cruzi)	Flavin adenine dinucleotide	Known drug target__drug
Tyrosine-protein kinase ABL1 (Humans)	Asciminib	Known drug target__drug
Tyrosine-protein kinase ABL1 (Humans)	Bosutinib	Known drug target__drug
Tyrosine-protein kinase ABL1 (Humans)	Brigatinib	Known drug target__drug
Tyrosine-protein kinase ABL1 (Humans)	Dasatinib	Known drug target__drug
Tyrosine-protein kinase ABL1 (Humans)	Fostamatinib	Known drug target__drug
Tyrosine-protein kinase ABL1 (Humans)	Imatinib	Known drug target__drug
Tyrosine-protein kinase ABL1 (Humans)	Magnesium gluconate	Known drug target__drug
Tyrosine-protein kinase ABL1 (Humans)	Nilotinib	Known drug target__drug
Tyrosine-protein kinase ABL1 (Humans)	Ponatinib	Known drug target__drug
Tyrosine-protein kinase ABL1 (Humans)	Regorafenib	Known drug target__drug
Tyrosine-protein kinase ABL1 (Humans)	Umbralisib	Known drug target__drug
Tyrosine-protein kinase Blk (Humans)	Fostamatinib	Known drug target__drug
Tyrosine-protein kinase Blk (Humans)	Zanubrutinib	Known drug target__drug
Tyrosine-protein kinase BTK (Humans)	Acalabrutinib	Known drug target__drug
Tyrosine-protein kinase BTK (Humans)	Dasatinib	Known drug target__drug
Tyrosine-protein kinase BTK (Humans)	Fostamatinib	Known drug target__drug
Tyrosine-protein kinase BTK (Humans)	Ibrutinib	Known drug target__drug
Tyrosine-protein kinase BTK (Humans)	Zanubrutinib	Known drug target__drug
Tyrosine-protein kinase CSK (Humans)	Dasatinib	Known drug target__drug
Tyrosine-protein kinase CSK (Humans)	Fostamatinib	Known drug target__drug
Tyrosine-protein kinase Fer (Humans)	Fostamatinib	Known drug target__drug
Tyrosine-protein kinase Fes/Fps (Humans)	Fostamatinib	Known drug target__drug
Tyrosine-protein kinase Fgr (Humans)	Dasatinib	Known drug target__drug
Tyrosine-protein kinase Fgr (Humans)	Fostamatinib	Known drug target__drug
Tyrosine-protein kinase Fgr (Humans)	Zanubrutinib	Known drug target__drug
Tyrosine-protein kinase FRK (Humans)	Dasatinib	Known drug target__drug
Tyrosine-protein kinase FRK (Humans)	Fostamatinib	Known drug target__drug
Tyrosine-protein kinase FRK (Humans)	Regorafenib	Known drug target__drug
Tyrosine-protein kinase FRK (Humans)	Zanubrutinib	Known drug target__drug
Tyrosine-protein kinase Fyn (Humans)	Dasatinib	Known drug target__drug
Tyrosine-protein kinase Fyn (Humans)	Fostamatinib	Known drug target__drug
Tyrosine-protein kinase HCK (Humans)	Bosutinib	Known drug target__drug
Tyrosine-protein kinase HCK (Humans)	Fostamatinib	Known drug target__drug
Tyrosine-protein kinase ITK/TSK (Humans)	Fostamatinib	Known drug target__drug
Tyrosine-protein kinase ITK/TSK (Humans)	Pazopanib	Known drug target__drug
Tyrosine-protein kinase ITK/TSK (Humans)	Zanubrutinib	Known drug target__drug
Tyrosine-protein kinase JAK2 (Humans)	Abrocitinib	Known drug target__drug
Tyrosine-protein kinase JAK2 (Humans)	Baricitinib	Known drug target__drug
Tyrosine-protein kinase JAK2 (Humans)	Entrectinib	Known drug target__drug
Tyrosine-protein kinase JAK2 (Humans)	Fedratinib	Known drug target__drug
Tyrosine-protein kinase JAK2 (Humans)	Fostamatinib	Known drug target__drug
Tyrosine-protein kinase JAK2 (Humans)	Pacritinib	Known drug target__drug
Tyrosine-protein kinase JAK2 (Humans)	Pralsetinib	Known drug target__drug
Tyrosine-protein kinase JAK2 (Humans)	Ruxolitinib	Known drug target__drug
Tyrosine-protein kinase JAK2 (Humans)	Tofacitinib	Known drug target__drug
Tyrosine-protein kinase JAK2 (Humans)	Zanubrutinib	Known drug target__drug
Tyrosine-protein kinase JAK3 (Humans)	Abrocitinib	Known drug target__drug
Tyrosine-protein kinase JAK3 (Humans)	Baricitinib	Known drug target__drug
Tyrosine-protein kinase JAK3 (Humans)	Fostamatinib	Known drug target__drug
Tyrosine-protein kinase JAK3 (Humans)	Ruxolitinib	Known drug target__drug
Tyrosine-protein kinase JAK3 (Humans)	Tofacitinib	Known drug target__drug
Tyrosine-protein kinase JAK3 (Humans)	Zanubrutinib	Known drug target__drug
Tyrosine-protein kinase Lck (Humans)	Dasatinib	Known drug target__drug
Tyrosine-protein kinase Lck (Humans)	Fostamatinib	Known drug target__drug
Tyrosine-protein kinase Lck (Humans)	Nintedanib	Known drug target__drug
Tyrosine-protein kinase Lck (Humans)	Ponatinib	Known drug target__drug
Tyrosine-protein kinase Lck (Humans)	Zanubrutinib	Known drug target__drug
Tyrosine-protein kinase Lyn (Humans)	Bosutinib	Known drug target__drug
Tyrosine-protein kinase Lyn (Humans)	Dasatinib	Known drug target__drug
Tyrosine-protein kinase Lyn (Humans)	Fostamatinib	Known drug target__drug
Tyrosine-protein kinase Lyn (Humans)	Nintedanib	Known drug target__drug
Tyrosine-protein kinase Lyn (Humans)	Ponatinib	Known drug target__drug
Tyrosine-protein kinase Mer (Humans)	Fostamatinib	Known drug target__drug
Tyrosine-protein kinase receptor Tie-1 (Humans)	Fostamatinib	Known drug target__drug
Tyrosine-protein kinase receptor TYRO3 (Humans)	Fostamatinib	Known drug target__drug
Tyrosine-protein kinase receptor UFO (Humans)	Fostamatinib	Known drug target__drug
Tyrosine-protein kinase receptor UFO (Humans)	Gilteritinib	Known drug target__drug
Tyrosine-protein kinase Srms (Humans)	Fostamatinib	Known drug target__drug
Tyrosine-protein kinase SYK (Humans)	Fostamatinib	Known drug target__drug
Tyrosine-protein kinase Tec (Humans)	Fostamatinib	Known drug target__drug
Tyrosine-protein kinase Tec (Humans)	Zanubrutinib	Known drug target__drug
Tyrosine-protein kinase TXK (Humans)	Fostamatinib	Known drug target__drug
Tyrosine-protein kinase TXK (Humans)	Zanubrutinib	Known drug target__drug
Tyrosine-protein kinase Yes (Humans)	Dasatinib	Known drug target__drug
Tyrosine-protein kinase Yes (Humans)	Fostamatinib	Known drug target__drug
Tyrosine-protein kinase ZAP-70 (Humans)	Fostamatinib	Known drug target__drug
Vascular endothelial growth factor receptor 1 (Humans)	Axitinib	Known drug target__drug
Vascular endothelial growth factor receptor 1 (Humans)	Foreskin fibroblast (neonatal)	Known drug target__drug
Vascular endothelial growth factor receptor 1 (Humans)	Fostamatinib	Known drug target__drug
Vascular endothelial growth factor receptor 1 (Humans)	Lenvatinib	Known drug target__drug
Vascular endothelial growth factor receptor 1 (Humans)	Nintedanib	Known drug target__drug
Vascular endothelial growth factor receptor 1 (Humans)	Pazopanib	Known drug target__drug
Vascular endothelial growth factor receptor 1 (Humans)	Regorafenib	Known drug target__drug
Vascular endothelial growth factor receptor 1 (Humans)	Selpercatinib	Known drug target__drug
Vascular endothelial growth factor receptor 1 (Humans)	Sorafenib	Known drug target__drug
Vascular endothelial growth factor receptor 1 (Humans)	Sunitinib	Known drug target__drug
Vascular endothelial growth factor receptor 1 (Humans)	Tivozanib	Known drug target__drug
Vascular endothelial growth factor receptor 2 (Humans)	Axitinib	Known drug target__drug
Vascular endothelial growth factor receptor 2 (Humans)	Cabozantinib	Known drug target__drug
Vascular endothelial growth factor receptor 2 (Humans)	Erdafitinib	Known drug target__drug
Vascular endothelial growth factor receptor 2 (Humans)	Fostamatinib	Known drug target__drug
Vascular endothelial growth factor receptor 2 (Humans)	Lenvatinib	Known drug target__drug
Vascular endothelial growth factor receptor 2 (Humans)	Midostaurin	Known drug target__drug
Vascular endothelial growth factor receptor 2 (Humans)	Nintedanib	Known drug target__drug
Vascular endothelial growth factor receptor 2 (Humans)	Pazopanib	Known drug target__drug
Vascular endothelial growth factor receptor 2 (Humans)	Ponatinib	Known drug target__drug
Vascular endothelial growth factor receptor 2 (Humans)	Pralsetinib	Known drug target__drug
Vascular endothelial growth factor receptor 2 (Humans)	Ramucirumab	Known drug target__drug
Vascular endothelial growth factor receptor 2 (Humans)	Regorafenib	Known drug target__drug
Vascular endothelial growth factor receptor 2 (Humans)	Ripretinib	Known drug target__drug
Vascular endothelial growth factor receptor 2 (Humans)	Sorafenib	Known drug target__drug
Vascular endothelial growth factor receptor 2 (Humans)	Sunitinib	Known drug target__drug
Vascular endothelial growth factor receptor 2 (Humans)	Tivozanib	Known drug target__drug
Vascular endothelial growth factor receptor 3 (Humans)	Axitinib	Known drug target__drug
Vascular endothelial growth factor receptor 3 (Humans)	Fostamatinib	Known drug target__drug
Vascular endothelial growth factor receptor 3 (Humans)	Lenvatinib	Known drug target__drug
Vascular endothelial growth factor receptor 3 (Humans)	Nintedanib	Known drug target__drug
Vascular endothelial growth factor receptor 3 (Humans)	Pazopanib	Known drug target__drug
Vascular endothelial growth factor receptor 3 (Humans)	Regorafenib	Known drug target__drug
Vascular endothelial growth factor receptor 3 (Humans)	Selpercatinib	Known drug target__drug
Vascular endothelial growth factor receptor 3 (Humans)	Sorafenib	Known drug target__drug
Vascular endothelial growth factor receptor 3 (Humans)	Sunitinib	Known drug target__drug
Vascular endothelial growth factor receptor 3 (Humans)	Tivozanib	Known drug target__drug
WBGene00222891
WBGene00223516
WBGene00223630
WBGene00223673
WBGene00224135
WBGene00224457
WBGene00226117
WBGene00226303
WBGene00226342
WBGene00229500
WBGene00230969
WBGene00231010
WBGene00233173
WBGene00234073
