# Supplementary material for: Toward novel treatment against filariasis: Insight into genome-wide co-evolutionary analysis of filarial nematodes and Wolbachia
Source: Front Microbiol. 2023 Mar 22;14:1052352. doi: 10.3389/fmicb.2023.1052352 (PMC10073474; doi:10.3389/fmicb.2023.1052352)
Supplement: Supplementary file 1 [file Presentation_1.zip › Table S1 topGO_Bmgenes.csv]

	type	GO.ID	Term	Annotated	Significant	Expected	topGO	Gene ID
1	BP	GO:0030163	protein catabolic process	107	38	23.95	0.00053	WBGene00222007;WBGene00222330;WBGene00222406;WBGene00222511;WBGene00222744;WBGene00222768;WBGene00223424;WBGene00223651;WBGene00223805;WBGene00223962;WBGene00224096;WBGene00224308;WBGene00224380;WBGene00224493;WBGene00224759;WBGene00224920;WBGene00225111;WBGene00225177;WBGene00225371;WBGene00225589;WBGene00225865;WBGene00226111;WBGene00226664;WBGene00227057;WBGene00227824;WBGene00233927;WBGene002…
2	BP	GO:0046777	protein autophosphorylation	7	6	1.57	0.0007	WBGene00222298;WBGene00224059;WBGene00224493;WBGene00225117;WBGene00225803;WBGene00227200
3	BP	GO:0000398	mRNA splicing; via spliceosome	60	22	13.43	0.00074	WBGene00221267;WBGene00223250;WBGene00223444;WBGene00223481;WBGene00224002;WBGene00224756;WBGene00225078;WBGene00225131;WBGene00225342;WBGene00225932;WBGene00225970;WBGene00227419;WBGene00227581;WBGene00227796;WBGene00229285;WBGene00233951;WBGene00233996;WBGene00234170;WBGene00234173;WBGene00234174;WBGene00234176;WBGene00234217
4	BP	GO:0016570	histone modification	55	22	12.31	0.00123	WBGene00220679;WBGene00221954;WBGene00222074;WBGene00222770;WBGene00223071;WBGene00223210;WBGene00223297;WBGene00223544;WBGene00224204;WBGene00225475;WBGene00225588;WBGene00225646;WBGene00226777;WBGene00226902;WBGene00227499;WBGene00228809;WBGene00230269;WBGene00230644;WBGene00230743;WBGene00230770;WBGene00231167;WBGene00234214
5	BP	GO:0016573	histone acetylation	18	10	4.03	0.00223	WBGene00220679;WBGene00223071;WBGene00223544;WBGene00225588;WBGene00227499;WBGene00228809;WBGene00230269;WBGene00230644;WBGene00230743;WBGene00234214
6	BP	GO:0048513	animal organ development	139	49	31.12	0.00253	WBGene00221982;WBGene00222111;WBGene00222188;WBGene00222380;WBGene00222466;WBGene00222596;WBGene00222732;WBGene00222975;WBGene00223076;WBGene00223250;WBGene00223271;WBGene00223482;WBGene00223627;WBGene00223877;WBGene00223923;WBGene00223935;WBGene00224199;WBGene00224204;WBGene00224308;WBGene00224380;WBGene00224441;WBGene00224644;WBGene00225080;WBGene00225235;WBGene00225354;WBGene00225368;WBGene002…
7	BP	GO:0043085	positive regulation of catalytic activity	73	16	16.34	0.00254	WBGene00222139;WBGene00222298;WBGene00222447;WBGene00223391;WBGene00224546;WBGene00225132;WBGene00226217;WBGene00226349;WBGene00226501;WBGene00226941;WBGene00227005;WBGene00227118;WBGene00227339;WBGene00227906;WBGene00234109;WBGene00234940
8	BP	GO:0065001	specification of axis polarity	6	5	1.34	0.00273	WBGene00223522;WBGene00226289;WBGene00226361;WBGene00226476;WBGene00227305
9	BP	GO:0044093	positive regulation of molecular function	79	21	17.69	0.00273	WBGene00222139;WBGene00222298;WBGene00222447;WBGene00223391;WBGene00224546;WBGene00225117;WBGene00225132;WBGene00225153;WBGene00226217;WBGene00226349;WBGene00226501;WBGene00226587;WBGene00226941;WBGene00227005;WBGene00227118;WBGene00227145;WBGene00227339;WBGene00227906;WBGene00228225;WBGene00234109;WBGene00234940
10	BP	GO:0008544	epidermis development	11	7	2.46	0.00387	WBGene00222419;WBGene00222441;WBGene00222689;WBGene00225045;WBGene00226056;WBGene00226380;WBGene00268958
11	BP	GO:0009792	embryo development ending in birth or egg hatching	130	42	29.1	0.00526	WBGene00222018;WBGene00222569;WBGene00222650;WBGene00222694;WBGene00222732;WBGene00223250;WBGene00223482;WBGene00223601;WBGene00223706;WBGene00223877;WBGene00224125;WBGene00224490;WBGene00224493;WBGene00224604;WBGene00225045;WBGene00225371;WBGene00225571;WBGene00225600;WBGene00225776;WBGene00225897;WBGene00226012;WBGene00226063;WBGene00226342;WBGene00226349;WBGene00226361;WBGene00226422;WBGene002…
12	BP	GO:0001708	cell fate specification	49	19	10.97	0.00593	WBGene00222419;WBGene00222441;WBGene00223413;WBGene00224199;WBGene00224441;WBGene00225080;WBGene00225235;WBGene00225368;WBGene00225559;WBGene00225644;WBGene00226063;WBGene00226293;WBGene00226361;WBGene00226476;WBGene00227305;WBGene00227499;WBGene00228011;WBGene00228809;WBGene00233946
13	BP	GO:1905488	positive regulation of anterior/posterior axon guidance	7	5	1.57	0.00778	WBGene00221982;WBGene00222188;WBGene00224644;WBGene00225235;WBGene00226493
14	BP	GO:0006357	regulation of transcription by RNA polymerase II	108	37	24.18	0.01005	WBGene00221973;WBGene00222298;WBGene00222441;WBGene00222656;WBGene00222768;WBGene00222922;WBGene00223217;WBGene00223283;WBGene00223630;WBGene00223651;WBGene00223740;WBGene00224065;WBGene00224135;WBGene00224204;WBGene00224431;WBGene00224441;WBGene00224551;WBGene00225080;WBGene00225117;WBGene00225158;WBGene00225368;WBGene00225563;WBGene00225644;WBGene00225851;WBGene00225947;WBGene00226063;WBGene002…
15	BP	GO:0022607	cellular component assembly	249	78	55.74	0.01014	WBGene00221267;WBGene00222018;WBGene00222024;WBGene00222319;WBGene00222334;WBGene00222539;WBGene00222596;WBGene00222663;WBGene00222686;WBGene00222694;WBGene00222732;WBGene00222778;WBGene00222835;WBGene00222980;WBGene00223076;WBGene00223290;WBGene00223444;WBGene00223481;WBGene00223544;WBGene00223582;WBGene00223627;WBGene00223793;WBGene00223854;WBGene00224384;WBGene00224493;WBGene00224578;WBGene002…
16	BP	GO:0031346	positive regulation of cell projection organization	11	6	2.46	0.01024	WBGene00222569;WBGene00223942;WBGene00224290;WBGene00225299;WBGene00226369;WBGene00231855
17	BP	GO:1904951	positive regulation of establishment of protein localization	12	5	2.69	0.01119	WBGene00222732;WBGene00223271;WBGene00225299;WBGene00225726;WBGene00226233
18	BP	GO:0031124	mRNA 3'-end processing	8	4	1.79	0.0112	WBGene00223503;WBGene00224021;WBGene00224713;WBGene00234237
19	BP	GO:0071426	obsolete ribonucleoprotein complex export from nucleus	11	4	2.46	0.01122	WBGene00222500;WBGene00223113;WBGene00226725;WBGene00230648
20	BP	GO:0000281	mitotic cytokinesis	10	6	2.24	0.01127	WBGene00223248;WBGene00224493;WBGene00226006;WBGene00229457;WBGene00229566;WBGene00233949
21	BP	GO:0008654	phospholipid biosynthetic process	63	14	14.1	0.0115	WBGene00222018;WBGene00223271;WBGene00223813;WBGene00223930;WBGene00224624;WBGene00224865;WBGene00225435;WBGene00225881;WBGene00226233;WBGene00226843;WBGene00234095;WBGene00234168;WBGene00234251;WBGene00234256
22	BP	GO:0048599	oocyte development	22	10	4.93	0.01307	WBGene00222419;WBGene00224204;WBGene00224308;WBGene00224490;WBGene00224493;WBGene00225354;WBGene00225504;WBGene00226349;WBGene00233948;WBGene00234214
23	BP	GO:1905485	positive regulation of motor neuron migration	8	5	1.79	0.01694	WBGene00225235;WBGene00226361;WBGene00226493;WBGene00227305;WBGene00228011
24	BP	GO:1904936	interneuron migration	8	5	1.79	0.01694	WBGene00225235;WBGene00226361;WBGene00226493;WBGene00227305;WBGene00228011
25	BP	GO:1903356	positive regulation of distal tip cell migration	8	5	1.79	0.01694	WBGene00222732;WBGene00223076;WBGene00224738;WBGene00226493;WBGene00226778
26	BP	GO:0007369	gastrulation	33	10	7.39	0.01698	WBGene00222569;WBGene00224125;WBGene00224199;WBGene00224204;WBGene00225080;WBGene00225128;WBGene00225644;WBGene00226289;WBGene00226476;WBGene00227297
27	BP	GO:0033365	protein localization to organelle	77	23	17.24	0.01992	WBGene00221973;WBGene00222178;WBGene00222380;WBGene00222768;WBGene00223076;WBGene00223793;WBGene00224918;WBGene00225299;WBGene00225553;WBGene00226694;WBGene00226696;WBGene00226963;WBGene00227479;WBGene00228809;WBGene00229016;WBGene00231448;WBGene00233949;WBGene00233977;WBGene00234024;WBGene00234179;WBGene00234197;WBGene00234301;WBGene00235010
28	BP	GO:0040026	positive regulation of vulval development	20	9	4.48	0.02052	WBGene00222380;WBGene00223877;WBGene00223923;WBGene00224199;WBGene00224204;WBGene00226342;WBGene00227030;WBGene00227093;WBGene00234200
29	BP	GO:0018105	peptidyl-serine phosphorylation	14	7	3.13	0.02129	WBGene00221966;WBGene00221973;WBGene00223482;WBGene00224308;WBGene00224493;WBGene00225726;WBGene00226476
30	BP	GO:0045138	nematode male tail tip morphogenesis	40	15	8.95	0.02145	WBGene00222419;WBGene00222768;WBGene00223630;WBGene00224199;WBGene00225045;WBGene00225644;WBGene00226111;WBGene00226293;WBGene00227012;WBGene00227192;WBGene00227200;WBGene00227305;WBGene00227773;WBGene00228011;WBGene00233946
31	BP	GO:0009948	anterior/posterior axis specification	13	7	2.91	0.02522	WBGene00223522;WBGene00224490;WBGene00224493;WBGene00225589;WBGene00226289;WBGene00226361;WBGene00227305
32	BP	GO:0050769	positive regulation of neurogenesis	6	4	1.34	0.02535	WBGene00222569;WBGene00223942;WBGene00224290;WBGene00226369
33	BP	GO:0040034	regulation of development; heterochronic	6	4	1.34	0.02535	WBGene00222419;WBGene00223413;WBGene00225080;WBGene00226415
34	BP	GO:1903361	protein localization to basolateral plasma membrane	6	4	1.34	0.02535	WBGene00222151;WBGene00222380;WBGene00227093;WBGene00227345
35	BP	GO:0042659	regulation of cell fate specification	22	8	4.93	0.03115	WBGene00223413;WBGene00224199;WBGene00225080;WBGene00225559;WBGene00225644;WBGene00227305;WBGene00227499;WBGene00228809
36	BP	GO:0008340	determination of adult lifespan	101	31	22.61	0.0315	WBGene00220679;WBGene00221973;WBGene00222018;WBGene00222178;WBGene00222319;WBGene00222356;WBGene00222513;WBGene00223881;WBGene00224191;WBGene00224308;WBGene00224872;WBGene00224918;WBGene00225153;WBGene00225177;WBGene00225299;WBGene00225371;WBGene00225577;WBGene00225726;WBGene00225897;WBGene00225972;WBGene00226100;WBGene00226111;WBGene00226464;WBGene00226694;WBGene00227030;WBGene00227200;WBGene002…
37	BP	GO:0040024	dauer larval development	52	16	11.64	0.03264	WBGene00220679;WBGene00222018;WBGene00222178;WBGene00222768;WBGene00223793;WBGene00224959;WBGene00225076;WBGene00225153;WBGene00225371;WBGene00225726;WBGene00226111;WBGene00226415;WBGene00226464;WBGene00226990;WBGene00227200;WBGene00231855
38	BP	GO:0048522	positive regulation of cellular process	292	94	65.37	0.03427	WBGene00221169;WBGene00221973;WBGene00221982;WBGene00222023;WBGene00222188;WBGene00222298;WBGene00222419;WBGene00222441;WBGene00222447;WBGene00222569;WBGene00222596;WBGene00222732;WBGene00222768;WBGene00222989;WBGene00223076;WBGene00223283;WBGene00223627;WBGene00223630;WBGene00223651;WBGene00223805;WBGene00223819;WBGene00223935;WBGene00223942;WBGene00223962;WBGene00224065;WBGene00224125;WBGene002…
39	BP	GO:0043043	peptide biosynthetic process	256	65	57.31	0.03663	WBGene00221989;WBGene00222026;WBGene00222061;WBGene00222214;WBGene00222319;WBGene00222356;WBGene00222370;WBGene00222419;WBGene00222459;WBGene00222539;WBGene00222622;WBGene00222694;WBGene00222740;WBGene00223114;WBGene00223338;WBGene00223932;WBGene00224150;WBGene00224156;WBGene00224191;WBGene00224324;WBGene00224675;WBGene00224751;WBGene00224838;WBGene00224882;WBGene00225193;WBGene00225406;WBGene002…
40	BP	GO:0007292	female gamete generation	51	19	11.42	0.03668	WBGene00222111;WBGene00222419;WBGene00222596;WBGene00222732;WBGene00223076;WBGene00224204;WBGene00224308;WBGene00224490;WBGene00224493;WBGene00225354;WBGene00225504;WBGene00226342;WBGene00226349;WBGene00227139;WBGene00233948;WBGene00233949;WBGene00234200;WBGene00234214;WBGene00255501
41	BP	GO:0033564	anterior/posterior axon guidance	11	8	2.46	0.0369	WBGene00221982;WBGene00222188;WBGene00223645;WBGene00224644;WBGene00225235;WBGene00226361;WBGene00226493;WBGene00227305
42	BP	GO:1903827	positive regulation of protein localization	21	8	4.7	0.03714	WBGene00221973;WBGene00222732;WBGene00224189;WBGene00224918;WBGene00225299;WBGene00227030;WBGene00233986;WBGene00234179
43	BP	GO:0010466	negative regulation of peptidase activity	33	10	7.39	0.03722	WBGene00221974;WBGene00223596;WBGene00224025;WBGene00224257;WBGene00224380;WBGene00225045;WBGene00225734;WBGene00225926;WBGene00225927;WBGene00230305
44	BP	GO:0009156	ribonucleoside monophosphate biosynthetic process	12	5	2.69	0.03725	WBGene00223706;WBGene00225897;WBGene00226670;WBGene00234099;WBGene00269340
45	BP	GO:0000245	spliceosomal complex assembly	9	4	2.01	0.03729	WBGene00221267;WBGene00223444;WBGene00223481;WBGene00225932
46	BP	GO:0006260	DNA replication	55	16	12.31	0.04241	WBGene00220655;WBGene00222785;WBGene00223801;WBGene00223981;WBGene00224423;WBGene00224854;WBGene00226417;WBGene00226562;WBGene00227765;WBGene00228600;WBGene00230122;WBGene00232297;WBGene00233995;WBGene00234057;WBGene00234212;WBGene00234235
47	BP	GO:0006457	protein folding	51	17	11.42	0.04737	WBGene00224925;WBGene00225116;WBGene00225715;WBGene00225835;WBGene00225839;WBGene00227341;WBGene00229870;WBGene00231051;WBGene00233964;WBGene00233966;WBGene00233967;WBGene00233968;WBGene00233969;WBGene00233970;WBGene00234041;WBGene00234140;WBGene00234165
48	BP	GO:0010720	positive regulation of cell development	13	8	2.91	0.04834	WBGene00222419;WBGene00222569;WBGene00223942;WBGene00224204;WBGene00224290;WBGene00224490;WBGene00225504;WBGene00226369
49	BP	GO:0051346	negative regulation of hydrolase activity	40	14	8.95	0.04834	WBGene00221974;WBGene00222108;WBGene00223596;WBGene00224025;WBGene00224257;WBGene00224380;WBGene00225045;WBGene00225237;WBGene00225577;WBGene00225734;WBGene00225926;WBGene00225927;WBGene00229289;WBGene00230305
50	BP	GO:0045936	negative regulation of phosphate metabolic process	18	6	4.03	0.04887	WBGene00223271;WBGene00225237;WBGene00226078;WBGene00226233;WBGene00227635;WBGene00229289
51	MF	GO:0051082	unfolded protein binding	29	13	6.27	0.0043	WBGene00224925;WBGene00225116;WBGene00225835;WBGene00225839;WBGene00229870;WBGene00231051;WBGene00233964;WBGene00233966;WBGene00233967;WBGene00233968;WBGene00233969;WBGene00233970;WBGene00234165
52	MF	GO:0016772	transferase activity; transferring phosphorus-containing groups	457	93	98.77	0.0103	WBGene00220433;WBGene00220854;WBGene00221016;WBGene00221838;WBGene00221966;WBGene00221973;WBGene00222018;WBGene00222081;WBGene00222298;WBGene00222351;WBGene00222361;WBGene00222592;WBGene00222732;WBGene00222768;WBGene00222938;WBGene00223349;WBGene00223482;WBGene00223706;WBGene00223813;WBGene00223930;WBGene00223957;WBGene00223965;WBGene00224059;WBGene00224125;WBGene00224280;WBGene00224290;WBGene002…
53	MF	GO:0019899	enzyme binding	88	31	19.02	0.0107	WBGene00222023;WBGene00222111;WBGene00222241;WBGene00222447;WBGene00223074;WBGene00223338;WBGene00223413;WBGene00223962;WBGene00224096;WBGene00224189;WBGene00224199;WBGene00224204;WBGene00224290;WBGene00224622;WBGene00225177;WBGene00225235;WBGene00225354;WBGene00225563;WBGene00226289;WBGene00226417;WBGene00226493;WBGene00226502;WBGene00226755;WBGene00226941;WBGene00227127;WBGene00227145;WBGene002…
54	MF	GO:0004707	MAP kinase activity	8	5	1.73	0.0145	WBGene00221973;WBGene00222081;WBGene00224290;WBGene00224308;WBGene00226476
55	MF	GO:0016780	phosphotransferase activity; for other substituted phosphate groups	11	6	2.38	0.017	WBGene00223813;WBGene00223930;WBGene00224624;WBGene00226843;WBGene00227203;WBGene00234256
56	MF	GO:0005102	signaling receptor binding	55	15	11.89	0.0175	WBGene00222058;WBGene00222241;WBGene00222466;WBGene00222732;WBGene00223076;WBGene00224738;WBGene00224977;WBGene00225235;WBGene00225299;WBGene00225589;WBGene00226361;WBGene00226493;WBGene00227093;WBGene00227305;WBGene00228011
57	MF	GO:0004683	calmodulin-dependent protein kinase activity	6	4	1.3	0.0224	WBGene00224280;WBGene00225117;WBGene00225268;WBGene00226969
58	MF	GO:0015932	nucleobase-containing compound transmembrane transporter activity	14	5	3.03	0.0224	WBGene00222209;WBGene00223139;WBGene00224138;WBGene00224635;WBGene00225202
59	MF	GO:0005525	GTP binding	150	43	32.42	0.0238	WBGene00222689;WBGene00223181;WBGene00223271;WBGene00223293;WBGene00224578;WBGene00224608;WBGene00224919;WBGene00224992;WBGene00225194;WBGene00225201;WBGene00225299;WBGene00225504;WBGene00225597;WBGene00225892;WBGene00226012;WBGene00226090;WBGene00226233;WBGene00226479;WBGene00226509;WBGene00226553;WBGene00226684;WBGene00226821;WBGene00227030;WBGene00227062;WBGene00227170;WBGene00227212;WBGene002…
60	MF	GO:0004722	protein serine/threonine phosphatase activity	15	7	3.24	0.027	WBGene00222178;WBGene00223831;WBGene00224135;WBGene00225076;WBGene00225563;WBGene00227077;WBGene00227860
61	MF	GO:0004298	threonine-type endopeptidase activity	15	7	3.24	0.027	WBGene00233927;WBGene00233928;WBGene00233930;WBGene00233933;WBGene00233934;WBGene00233936;WBGene00233938
62	MF	GO:0004402	histone acetyltransferase activity	12	6	2.59	0.0279	WBGene00225588;WBGene00228809;WBGene00230269;WBGene00230644;WBGene00230743;WBGene00234214
63	MF	GO:0003700	DNA-binding transcription factor activity	143	40	30.91	0.0304	WBGene00222499;WBGene00222620;WBGene00222650;WBGene00222828;WBGene00223083;WBGene00223283;WBGene00223401;WBGene00223518;WBGene00223763;WBGene00223836;WBGene00223876;WBGene00223991;WBGene00224065;WBGene00224160;WBGene00224495;WBGene00224515;WBGene00224815;WBGene00225158;WBGene00225644;WBGene00225944;WBGene00226063;WBGene00226082;WBGene00226117;WBGene00226293;WBGene00226451;WBGene00226489;WBGene002…
64	MF	GO:0019787	ubiquitin-like protein transferase activity	53	16	11.45	0.0336	WBGene00221217;WBGene00222511;WBGene00222684;WBGene00222835;WBGene00225177;WBGene00225475;WBGene00225865;WBGene00226687;WBGene00226714;WBGene00227057;WBGene00227784;WBGene00227907;WBGene00231234;WBGene00233951;WBGene00233985;WBGene00233986
65	MF	GO:0030414	peptidase inhibitor activity	33	9	7.13	0.0338	WBGene00221974;WBGene00223596;WBGene00224025;WBGene00224257;WBGene00224380;WBGene00225045;WBGene00225734;WBGene00225926;WBGene00225927
66	MF	GO:0045182	translation regulator activity	45	15	9.73	0.043	WBGene00222061;WBGene00222419;WBGene00222539;WBGene00222694;WBGene00222740;WBGene00224675;WBGene00225193;WBGene00225462;WBGene00225564;WBGene00226784;WBGene00227388;WBGene00229343;WBGene00234168;WBGene00234286;WBGene00234297
67	MF	GO:0003678	DNA helicase activity	7	4	1.51	0.0433	WBGene00224423;WBGene00227765;WBGene00234185;WBGene00234227
68	MF	GO:0030234	enzyme regulator activity	138	39	29.83	0.0435	WBGene00221974;WBGene00222139;WBGene00222744;WBGene00223391;WBGene00223596;WBGene00223819;WBGene00223877;WBGene00223923;WBGene00224025;WBGene00224033;WBGene00224257;WBGene00224380;WBGene00224546;WBGene00224679;WBGene00225045;WBGene00225237;WBGene00225538;WBGene00225734;WBGene00225926;WBGene00225927;WBGene00226056;WBGene00226217;WBGene00226342;WBGene00226417;WBGene00226501;WBGene00226616;WBGene002…
69	MF	GO:0003735	structural constituent of ribosome	132	37	28.53	0.047	WBGene00221989;WBGene00222026;WBGene00222214;WBGene00222356;WBGene00222459;WBGene00222622;WBGene00222764;WBGene00223114;WBGene00223932;WBGene00224156;WBGene00224191;WBGene00224751;WBGene00224838;WBGene00225610;WBGene00225630;WBGene00225895;WBGene00225936;WBGene00226511;WBGene00226706;WBGene00226908;WBGene00227455;WBGene00227627;WBGene00227883;WBGene00233147;WBGene00233981;WBGene00233982;WBGene002…
70	MF	GO:0003924	GTPase activity	112	32	24.21	0.0486	WBGene00222689;WBGene00223181;WBGene00223271;WBGene00223293;WBGene00224578;WBGene00224608;WBGene00224919;WBGene00224992;WBGene00225194;WBGene00225201;WBGene00225299;WBGene00225504;WBGene00225597;WBGene00225892;WBGene00226012;WBGene00226233;WBGene00226553;WBGene00226684;WBGene00226821;WBGene00227030;WBGene00227212;WBGene00228452;WBGene00228545;WBGene00230083;WBGene00230158;WBGene00231055;WBGene002…
71	CC	GO:0005938	cell cortex	43	17	9.08	0.0021	WBGene00222117;WBGene00222151;WBGene00222712;WBGene00222980;WBGene00223271;WBGene00223482;WBGene00223485;WBGene00224493;WBGene00225258;WBGene00225776;WBGene00226078;WBGene00226289;WBGene00226476;WBGene00227187;WBGene00227304;WBGene00228545;WBGene00233976
72	CC	GO:0032991	protein-containing complex	808	218	170.65	0.0064	WBGene00220749;WBGene00220768;WBGene00221169;WBGene00221322;WBGene00221954;WBGene00221966;WBGene00222018;WBGene00222151;WBGene00222246;WBGene00222319;WBGene00222356;WBGene00222377;WBGene00222419;WBGene00222500;WBGene00222539;WBGene00222609;WBGene00222620;WBGene00222625;WBGene00222663;WBGene00222694;WBGene00222712;WBGene00222732;WBGene00222744;WBGene00222749;WBGene00222764;WBGene00222768;WBGene002…
73	CC	GO:0015934	large ribosomal subunit	13	7	2.75	0.0095	WBGene00222356;WBGene00223932;WBGene00226706;WBGene00227455;WBGene00233147;WBGene00234159;WBGene00234202
74	CC	GO:0016020	membrane	2732	497	577	0.013	WBGene00220598;WBGene00220621;WBGene00220652;WBGene00220750;WBGene00220794;WBGene00221117;WBGene00221284;WBGene00221322;WBGene00221361;WBGene00221448;WBGene00221646;WBGene00221647;WBGene00221713;WBGene00221784;WBGene00221853;WBGene00221952;WBGene00221982;WBGene00221992;WBGene00222007;WBGene00222012;WBGene00222013;WBGene00222014;WBGene00222018;WBGene00222055;WBGene00222064;WBGene00222072;WBGene002…
75	CC	GO:0015629	actin cytoskeleton	50	14	10.56	0.0152	WBGene00222151;WBGene00222980;WBGene00223248;WBGene00223482;WBGene00225128;WBGene00225258;WBGene00226006;WBGene00226422;WBGene00227021;WBGene00227297;WBGene00227801;WBGene00228794;WBGene00234119;WBGene00234284
76	CC	GO:0005681	spliceosomal complex	24	10	5.07	0.0181	WBGene00223444;WBGene00224002;WBGene00225970;WBGene00226435;WBGene00227419;WBGene00227796;WBGene00230688;WBGene00234170;WBGene00234173;WBGene00234176
77	CC	GO:0046540	U4/U6 x U5 tri-snRNP complex	6	4	1.27	0.0206	WBGene00225342;WBGene00234170;WBGene00234176;WBGene00234217
78	CC	GO:0000785	chromatin	45	10	9.5	0.0207	WBGene00223698;WBGene00224125;WBGene00224204;WBGene00224651;WBGene00225559;WBGene00228411;WBGene00231081;WBGene00233212;WBGene00234185;WBGene00234227
79	CC	GO:0000922	spindle pole	12	6	2.53	0.025	WBGene00223799;WBGene00224264;WBGene00224490;WBGene00227417;WBGene00228850;WBGene00230740
80	CC	GO:0055120	striated muscle dense body	22	9	4.65	0.0279	WBGene00222511;WBGene00222732;WBGene00223059;WBGene00223076;WBGene00223627;WBGene00225782;WBGene00226154;WBGene00227868;WBGene00269199
81	CC	GO:0005829	cytosol	59	19	12.46	0.0305	WBGene00221973;WBGene00222356;WBGene00222361;WBGene00223482;WBGene00223723;WBGene00224189;WBGene00224415;WBGene00224751;WBGene00225177;WBGene00225201;WBGene00225356;WBGene00225597;WBGene00225839;WBGene00227145;WBGene00227899;WBGene00233964;WBGene00234251;WBGene00234290;WBGene00234340
82	CC	GO:0030133	transport vesicle	27	9	5.7	0.0315	WBGene00222380;WBGene00223095;WBGene00223271;WBGene00224298;WBGene00226301;WBGene00227170;WBGene00227647;WBGene00228612;WBGene00234065
83	CC	GO:0005815	microtubule organizing center	39	11	8.24	0.0316	WBGene00223793;WBGene00224264;WBGene00224493;WBGene00225776;WBGene00226694;WBGene00227187;WBGene00227417;WBGene00228850;WBGene00230740;WBGene00231855;WBGene00233949
84	CC	GO:0009925	basal plasma membrane	10	4	2.11	0.0317	WBGene00222732;WBGene00223627;WBGene00226154;WBGene00227093
85	CC	GO:0005839	proteasome core complex	14	7	2.96	0.0398	WBGene00233927;WBGene00233928;WBGene00233930;WBGene00233933;WBGene00233934;WBGene00233936;WBGene00233938
86	CC	GO:0005912	adherens junction	7	4	1.48	0.0401	WBGene00222732;WBGene00223627;WBGene00224977;WBGene00227093
87	CC	GO:0045335	phagocytic vesicle	10	5	2.11	0.0406	WBGene00222191;WBGene00224578;WBGene00224738;WBGene00225201;WBGene00225804
88	CC	GO:0030136	clathrin-coated vesicle	8	5	1.69	0.0444	WBGene00222380;WBGene00222778;WBGene00225804;WBGene00234049;WBGene00234065
89	CC	GO:0099568	cytoplasmic region	18	3	3.8	0.0448	WBGene00222151;WBGene00223271;WBGene00226553
