# Supplementary material for: Toward novel treatment against filariasis: Insight into genome-wide co-evolutionary analysis of filarial nematodes and Wolbachia
Source: Front Microbiol. 2023 Mar 22;14:1052352. doi: 10.3389/fmicb.2023.1052352 (PMC10073474; doi:10.3389/fmicb.2023.1052352)
Supplement: Supplementary file 1 [file Presentation_1.zip › Table S2 topGO_wBmgenes.csv]

	type	GO.ID	Term	Annotated	Significant	Expected	topGO	Gene ID
1	BP	GO:0009089	lysine biosynthetic process via diaminopimelate	7	7	4.16	0.025	AAW70634;AAW70768;AAW70801;AAW71029;AAW71037;AAW71106;AAW71156
2	BP	GO:0006633	fatty acid biosynthetic process	10	9	5.94	0.041	AAW70644;AAW70670;AAW70892;AAW70899;AAW71058;AAW71202;AAW71203;AAW71256;AAW71326
3	MF	GO:0016627	oxidoreductase activity; acting on the CH-CH group of donors	8	8	4.59	0.011	AAW70690;AAW70768;AAW71036;AAW71050;AAW71058;AAW71073;AAW71074;AAW71297
4	MF	GO:0020037	heme binding	7	7	4.02	0.02	AAW70714;AAW70875;AAW70896;AAW71073;AAW71207;AAW71222;AAW71362
5	MF	GO:0008237	metallopeptidase activity	13	12	7.46	0.033	AAW70647;AAW70703;AAW70741;AAW70744;AAW70812;AAW70900;AAW71045;AAW71189;AAW71200;AAW71218;AAW71294;AAW71315
6	MF	GO:0016836	hydro-lyase activity	6	6	3.44	0.035	AAW70644;AAW70710;AAW70801;AAW70961;AAW71092;AAW71316
