# Supplementary material for: Toward novel treatment against filariasis: Insight into genome-wide co-evolutionary analysis of filarial nematodes and Wolbachia
Source: Front Microbiol. 2023 Mar 22;14:1052352. doi: 10.3389/fmicb.2023.1052352 (PMC10073474; doi:10.3389/fmicb.2023.1052352)
Supplement: Supplementary file 1 [file Presentation_1.zip › Table S3 top1top5_network1_node.csv]

Bm	Bp	Di	hostORsym	hostORsymTop1Top5	how.many.edges	KEGGdesp	KEGGID	KEGGname	Ls	name	Oo	Ov	selected	shared name	Top1	Top5	Wb
WBGene00233919	BPAG_0001355301	nDi.2.2.2.g07292	host	host	5	Ras-related protein Rab-1A	K07874	RAB1A	nLs.2.1.2.g05272	host_ORTHOMCL2566	OOCN_0000692201	WBGene00243412	false	host_ORTHOMCL2566			maker-PairedContig_1460-snap-gene-0.7
WBGene00233976	BPAG_0000881401	nDi.2.2.2.g09174	host	host	6	serine/threonine-protein phosphatase 6 catalytic subunit [EC:3.1.3.16]	K15498	PPP6C	nLs.2.1.2.g05639	host_ORTHOMCL4598	OOCN_0001169901	WBGene00244692	false	host_ORTHOMCL4598			maker-PairedContig_1609-snap-gene-0.3
WBGene00234159	BPAG_0001357201	nDi.2.2.2.g09707	host	host	4	large subunit ribosomal protein L27Ae	K02900	RP-L27Ae; RPL27A	nLs.2.1.2.g08895	host_ORTHOMCL2559	OOCN_0000991501	WBGene00238248	false	host_ORTHOMCL2559			maker-PairedContig_5330-snap-gene-0.6
WBGene00226303	BPAG_0000884001	nDi.2.2.2.g07220	host	hostTop1	39	metastasis-associated protein MTA	K11660	MTA	nLs.2.1.2.g05824	host_ORTHOMCL4585	OOCN_0000077001	WBGene00249034	false	host_ORTHOMCL4585	true	true	maker-PairedContig_5569-snap-gene-0.27
WBGene00222740	BPAG_0001358201	nDi.2.2.2.g02929	host	host	2	cytoplasmic polyadenylation element-binding protein	K02602	CPEB; ORB	nLs.2.1.2.g06143	host_ORTHOMCL2554	OOCN_0000659101	WBGene00247762	false	host_ORTHOMCL2554			maker-PairedContig_456-snap-gene-0.12
WBGene00227803	BPAG_0001360201	nDi.2.2.2.g07223	host	host	3	exportin-1	K14290	XPO1; CRM1	nLs.2.1.2.g05827	host_ORTHOMCL2548	OOCN_0000084301	WBGene00249031	false	host_ORTHOMCL2548			maker-PairedContig_5569-snap-gene-0.29
WBGene00225970	BPAG_0000885101	nDi.2.2.2.g07702	host	host	5	protein CWC15	K12863	CWC15	nLs.2.1.2.g02973	host_ORTHOMCL4578	OOCN_0000559101	WBGene00248954	false	host_ORTHOMCL4578			maker-PairedContig_1613-snap-gene-0.22
WBGene00225977	BPAG_0001361001	nDi.2.2.2.g04295	host	host	2	trafficking protein particle complex subunit 2	K20301	TRAPPC2; TRS20	nLs.2.1.2.g05268	host_ORTHOMCL2543	OOCN_0000788801	WBGene00246045	false	host_ORTHOMCL2543			maker-PairedContig_1935-snap-gene-0.8
WBGene00223075	BPAG_0000885301	nDi.2.2.2.g07703	host	host	1	protein FAM50	K13119	FAM50; XAP5	nLs.2.1.2.g02974	host_ORTHOMCL4577	OOCN_0000559201	WBGene00248956	false	host_ORTHOMCL4577			maker-PairedContig_1613-snap-gene-0.27
WBGene00225288	BPAG_0000888001	nDi.2.2.2.g05304	host	hostTop5	38				nLs.2.1.2.g00258	host_ORTHOMCL4569	OOCN_0000757501	WBGene00240667	false	host_ORTHOMCL4569		true	maker-PairedContig_2095-snap-gene-1.24
WBGene00227356	BPAG_0000888801	nDi.2.2.2.g05297	host	host	3	squid	K03102	SQD	nLs.2.1.2.g00266	host_ORTHOMCL4565	OOCN_0000837401	WBGene00240678	false	host_ORTHOMCL4565			maker-PairedContig_2095-snap-gene-1.31
WBGene00234176	BPAG_0000888901	nDi.2.2.2.g05296	host	host	1	U6 snRNA-associated Sm-like protein LSm8	K12627	LSM8	nLs.2.1.2.g00267	host_ORTHOMCL4564	OOCN_0000307801	WBGene00240679	false	host_ORTHOMCL4564			maker-PairedContig_2095-snap-gene-1.32
AAW71293	wbrugiapahangi_00248	fig|82301.12.peg.597	sym	sym	4	F-type H+-transporting ATPase subunit gamma	K02115	ATPF1G; atpG	fig|80850.7.peg.49	sym_ORTHOMCL75	CCF77994	WP_025264286.1	false	sym_ORTHOMCL75			WP_088414563.1
WBGene00227647	BPAG_0000889601	nDi.2.2.2.g09212	host	host	1	MFS transporter; DHA1 family; solute carrier family 18 (vesicular acetylcholine transporter); member 3	K14636	SLC18A3; VACHT	nLs.2.1.2.g00273	host_ORTHOMCL4559	OOCN_0000473001	WBGene00240688	false	host_ORTHOMCL4559			maker-PairedContig_1823-snap-gene-0.11
WBGene00222178	BPAG_0000889801	nDi.2.2.2.g09266	host	host	6	serine/threonine-protein phosphatase 2B catalytic subunit [EC:3.1.3.16]	K04348	PPP3C; CNA	nLs.2.1.2.g00275	host_ORTHOMCL4557	OOCN_0000472801	WBGene00240691	false	host_ORTHOMCL4557			maker-PairedContig_1823-snap-gene-1.12
WBGene00227541	BPAG_0001363101	nDi.2.2.2.g01810	host	host	2	phosphoinositide-3-kinase regulatory subunit alpha/beta/delta	K02649	PIK3R1_2_3	nLs.2.1.2.g06616	host_ORTHOMCL2533	OOCN_0000860101	WBGene00241206	false	host_ORTHOMCL2533			maker-PairedContig_1435-snap-gene-0.8
WBGene00227880	BPAG_0000892801	nDi.2.2.2.g02635	host	host	1				nLs.2.1.2.g09249	host_ORTHOMCL4551	OOCN_0000007601	WBGene00242106	false	host_ORTHOMCL4551			maker-PairedContig_1245-snap-gene-3.26
WBGene00224308	BPAG_0001363901	nDi.2.2.2.g09329	host	host	2	mitogen-activated protein kinase 1/3 [EC:2.7.11.24]	K04371	ERK; MAPK1_3	nLs.2.1.2.g05298	host_ORTHOMCL2529	OOCN_0000824401	WBGene00245909	false	host_ORTHOMCL2529			maker-PairedContig_2158-snap-gene-1.9
WBGene00226755	BPAG_0000893601	nDi.2.2.2.g02627	host	host	1	myotubularin-related protein 9	K18084	MTMR9	nLs.2.1.2.g01609	host_ORTHOMCL4546	OOCN_0000529701	WBGene00242096	false	host_ORTHOMCL4546			maker-PairedContig_1245-snap-gene-2.11
WBGene00234001	BPAG_0001366101	nDi.2.2.2.g04309	host	host	2	FK506-binding protein 1 [EC:5.2.1.8]	K09568	FKBP1	nLs.2.1.2.g02776	host_ORTHOMCL2518	OOCN_0000517401	WBGene00237691	false	host_ORTHOMCL2518			maker-PairedContig_202-snap-gene-0.11
WBGene00222081	BPAG_0000895001	nDi.2.2.2.g02615	host	hostTop1	39	mitogen-activated protein kinase 8/9/10 (c-Jun N-terminal kinase) [EC:2.7.11.24]	K04440	JNK	nLs.2.1.2.g01621	host_ORTHOMCL4538	OOCN_0000992101	WBGene00242081	false	host_ORTHOMCL4538	true	true	maker-PairedContig_1245-snap-gene-1.15
WBGene00225597	BPAG_0000895501	nDi.2.2.2.g02614	host	host	3	guanine nucleotide-binding protein G(o) subunit alpha	K04534	GNAO; G-ALPHA-O	nLs.2.1.2.g09147	host_ORTHOMCL4537	OOCN_0000917801	WBGene00242080	false	host_ORTHOMCL4537			maker-PairedContig_1245-snap-gene-1.14
WBGene00233986	BPAG_0000896501	nDi.2.2.2.g02604	host	host	5	ubiquitin-conjugating enzyme E2 I	K10577	UBE2I; UBC9	nLs.2.1.2.g03352	host_ORTHOMCL4531	OOCN_0000737701	WBGene00242065	false	host_ORTHOMCL4531			maker-PairedContig_310-snap-gene-1.23
WBGene00222520	BPAG_0000897401	nDi.2.2.2.g02596	host	host	3	innexin	K22037	inx; zpg; ogre; shakB	nLs.2.1.2.g09221	host_ORTHOMCL4528	OOCN_0000611301	WBGene00242057	false	host_ORTHOMCL4528			maker-PairedContig_310-snap-gene-1.27
WBGene00224796	BPAG_0000897801	nDi.2.2.2.g02593	host	hostTop1	41				nLs.2.1.2.g06349	host_ORTHOMCL4527	OOCN_0000610901	WBGene00242054	false	host_ORTHOMCL4527	true	true	maker-PairedContig_310-snap-gene-1.20
WBGene00225573	BPAG_0000899401	nDi.2.2.2.g00043	host	host	4	protein mago nashi	K12877	MAGOH	nLs.2.1.2.g00202	host_ORTHOMCL4522	OOCN_0000569001	WBGene00245468	false	host_ORTHOMCL4522			maker-PairedContig_206-snap-gene-2.32
WBGene00226472	BPAG_0001371101	nDi.2.2.2.g08110	host	host	1	DNA repair and recombination protein RAD54 and RAD54-like protein [EC:5.6.2.-]	K10875	RAD54L; RAD54	nLs.2.1.2.g02907	host_ORTHOMCL2497	OOCN_0000514201	WBGene00248637	false	host_ORTHOMCL2497			maker-PairedContig_46-snap-gene-0.3
WBGene00226012	BPAG_0000900301	nDi.2.2.2.g04249	host	hostTop5	38	dynamin 1-like protein [EC:3.6.5.5]	K17065	DNM1L	nLs.2.1.2.g07078	host_ORTHOMCL4516	OOCN_0000574901	WBGene00241004	false	host_ORTHOMCL4516		true	maker-PairedContig_208-snap-gene-1.13
WBGene00225117	BPAG_0000900901	nDi.2.2.2.g04243	host	host	4	calcium/calmodulin-dependent protein kinase I [EC:2.7.11.17]	K08794	CAMK1	nLs.2.1.2.g08062	host_ORTHOMCL4511	OOCN_0000870501	WBGene00241010	false	host_ORTHOMCL4511			maker-PairedContig_208-snap-gene-0.6
WBGene00221992	BPAG_0000901201	nDi.2.2.2.g05108	host	host	5	netrin receptor unc-5	K07521	UNC5	nLs.2.1.2.g06608	host_ORTHOMCL4509	OOCN_0001148701	WBGene00241016	false	host_ORTHOMCL4509			maker-PairedContig_1827-snap-gene-0.10
WBGene00226310	BPAG_0001373401	nDi.2.2.2.g03699	host	hostTop5	36	kelch-like protein 18	K10455	KLHL18	nLs.2.1.2.g06553	host_ORTHOMCL2485	OOCN_0000582001	WBGene00244928	false	host_ORTHOMCL2485		true	maker-PairedContig_2543-snap-gene-0.8
WBGene00227307	BPAG_0001377101	nDi.2.2.2.g06185	host	host	1	polo-like kinase 1 [EC:2.7.11.21]	K06631	PLK1	nLs.2.1.2.g09119	host_ORTHOMCL2472	OOCN_0000681101	WBGene00243182	false	host_ORTHOMCL2472			maker-PairedContig_186-snap-gene-0.3
WBGene00226757	BPAG_0000904501	nDi.2.2.2.g03737	host	host	2	WD repeat-containing protein 26	K22382	WDR26	nLs.2.1.2.g06256	host_ORTHOMCL4493	OOCN_0000599301	WBGene00242164	false	host_ORTHOMCL4493			maker-PairedContig_3533-snap-gene-5.28
WBGene00222891	BPAG_0000909301	nDi.2.2.2.g01099	host	hostTop1	40				nLs.2.1.2.g08804	host_ORTHOMCL4472	OOCN_0001074501	WBGene00242212	false	host_ORTHOMCL4472	true	true	maker-PairedContig_3533-snap-gene-0.7
WBGene00229360	BPAG_0000909601	nDi.2.2.2.g06821	host	host	2				nLs.2.1.2.g08655	host_ORTHOMCL4471	OOCN_0000049001	WBGene00246428	false	host_ORTHOMCL4471			maker-PairedContig_2062-snap-gene-0.5
WBGene00234281	BPAG_0001380801	nDi.2.2.2.g08409	host	host	3	ribosome biogenesis protein NSA2	K14842	NSA2	nLs.2.1.2.g01138	host_ORTHOMCL2457	OOCN_0001097501	WBGene00248720	false	host_ORTHOMCL2457			maker-PairedContig_4260-snap-gene-0.3
WBGene00227417	BPAG_0000909701	nDi.2.2.2.g06822	host	host	3	doublecortin-like kinase 1/2 [EC:2.7.11.1]	K08805	DCLK1_2	nLs.2.1.2.g09466	host_ORTHOMCL4470	OOCN_0000798901	WBGene00246429	false	host_ORTHOMCL4470			maker-PairedContig_2062-snap-gene-0.6
WBGene00234017	BPAG_0001381601	nDi.2.2.2.g05253	host	host	5	26S proteasome regulatory subunit T6	K03066	PSMC5; RPT6	nLs.2.1.2.g05947	host_ORTHOMCL2454	OOCN_0000970701	WBGene00244784	false	host_ORTHOMCL2454			maker-PairedContig_2359-snap-gene-1.10
WBGene00226666	BPAG_0000909901	nDi.2.2.2.g07601	host	host	4	transcription initiation factor TFIID subunit 2	K03128	TAF2	nLs.2.1.2.g08807	host_ORTHOMCL4469	OOCN_0000798601	WBGene00246432	false	host_ORTHOMCL4469			maker-PairedContig_2062-snap-gene-1.19
WBGene00226078	BPAG_0001381701	nDi.2.2.2.g05254	host	host	5				nLs.2.1.2.g08898	host_ORTHOMCL2453	OOCN_0000970601	WBGene00244785	false	host_ORTHOMCL2453			maker-PairedContig_2359-snap-gene-1.7
WBGene00223951	BPAG_0000914001	nDi.2.2.2.g02476	host	hostTop5	38	RNA-binding protein 15	K13190	RBM15	nLs.2.1.2.g05540	host_ORTHOMCL4460	OOCN_0000640501	WBGene00241702	false	host_ORTHOMCL4460		true	maker-PairedContig_1908-snap-gene-0.15
WBGene00222686	BPAG_0000915001	nDi.2.2.2.g02468	host	host	2	template-activating factor I	K11290	SET; TAF1; I2PP2A	nLs.2.1.2.g01622	host_ORTHOMCL4454	OOCN_0000686301	WBGene00241712	false	host_ORTHOMCL4454			maker-PairedContig_1689-snap-gene-0.16
WBGene00234044	BPAG_0000003901	nDi.2.2.2.g08405	host	host	6	small subunit ribosomal protein S15e	K02958	RP-S15e; RPS15	nLs.2.1.2.g00457	host_ORTHOMCL6861	OOCN_0000863001	WBGene00237941	false	host_ORTHOMCL6861			maker-PairedContig_926-snap-gene-0.17
WBGene00225116	BPAG_0000918801	nDi.2.2.2.g03483	host	host	3	ATP-dependent Clp protease ATP-binding subunit ClpX	K03544	clpX; CLPX	nLs.2.1.2.g05028	host_ORTHOMCL4441	OOCN_0001159901	WBGene00237119	false	host_ORTHOMCL4441			maker-PairedContig_975-snap-gene-0.9
WBGene00234264	BPAG_0000004001	nDi.2.2.2.g08404	host	host	1	V-type H+-transporting ATPase subunit d	K02146	ATPeV0D; ATP6D	nLs.2.1.2.g00456	host_ORTHOMCL6860	OOCN_0000862901	WBGene00237942	false	host_ORTHOMCL6860			maker-PairedContig_926-snap-gene-0.12
WBGene00225932	BPAG_0001386801	nDi.2.2.2.g06056	host	host	3	splicing factor 3B subunit 1	K12828	SF3B1; SAP155	nLs.2.1.2.g02201	host_ORTHOMCL2432	OOCN_0000945401	WBGene00246238	false	host_ORTHOMCL2432			maker-PairedContig_1749-snap-gene-0.6
WBGene00227388	BPAG_0000005501	nDi.2.2.2.g05569	host	host	2	translation initiation factor 3 subunit I	K03246	EIF3I	nLs.2.1.2.g00440	host_ORTHOMCL6852	OOCN_0001074401	WBGene00237959	false	host_ORTHOMCL6852			maker-PairedContig_5528-snap-gene-1.22
WBGene00227539	BPAG_0000919501	nDi.2.2.2.g04487	host	host	3	myotubularin-related protein 1/2 [EC:3.1.3.64 3.1.3.95]	K18081	MTMR1_2	nLs.2.1.2.g06879	host_ORTHOMCL4436	OOCN_0000483801	WBGene00237216	false	host_ORTHOMCL4436			maker-PairedContig_5373-snap-gene-0.11
WBGene00225706	BPAG_0000006101	nDi.2.2.2.g04706	host	host	1	neuroligin	K07378	NLGN	nLs.2.1.2.g01212	host_ORTHOMCL6847	OOCN_0000436801	WBGene00239645	false	host_ORTHOMCL6847			maker-PairedContig_2077-snap-gene-0.2
WBGene00224668	BPAG_0001390701	nDi.2.2.2.g01317	host	host	1	terminal nucleotidyltransferase 5C [EC:2.7.7.19]	K23034	TENT5C; FAM46C	nLs.2.1.2.g06635	host_ORTHOMCL2422	OOCN_0000554301	WBGene00237432	false	host_ORTHOMCL2422			maker-PairedContig_6061-snap-gene-0.6
WBGene00225947	BPAG_0000009901	nDi.2.2.2.g03209	host	host	1	mediator of RNA polymerase II transcription subunit 10	K15151	MED10; NUT2	nLs.2.1.2.g04708	host_ORTHOMCL6841	OOCN_0000861101	WBGene00247084	false	host_ORTHOMCL6841			maker-PairedContig_528-snap-gene-0.4
WBGene00221989	BPAG_0000010001	nDi.2.2.2.g03207	host	host	2	large subunit ribosomal protein L47	K17428	MRPL47; NCM1	nLs.2.1.2.g04709	host_ORTHOMCL6840	OOCN_0000860901	WBGene00247082	false	host_ORTHOMCL6840			maker-PairedContig_5830-snap-gene-0.6
WBGene00224137	BPAG_0000920101	nDi.2.2.2.g04481	host	host	3	phospholipid-translocating ATPase [EC:7.6.2.1]	K01530	E7.6.2.1	nLs.2.1.2.g06364	host_ORTHOMCL4431	OOCN_0000484401	WBGene00237222	false	host_ORTHOMCL4431			maker-PairedContig_1885-snap-gene-0.20
WBGene00227433	BPAG_0001392801	nDi.2.2.2.g07929	host	host	1	peptidylprolyl isomerase domain and WD repeat-containing protein 1 [EC:5.2.1.8]	K12736	PPWD1	nLs.2.1.2.g04463	host_ORTHOMCL2415	OOCN_0000088901	WBGene00248309	false	host_ORTHOMCL2415			maker-PairedContig_3910-snap-gene-0.9
WBGene00225501	BPAG_0000014401	nDi.2.2.2.g05052	host	host	2	[histone H3]-lysine27 N-trimethyltransferase EZH2 [EC:2.1.1.356]	K11430	EZH2	nLs.2.1.2.g02634	host_ORTHOMCL6816	OOCN_0000882901	WBGene00243741	false	host_ORTHOMCL6816			maker-PairedContig_8-snap-gene-0.8
WBGene00223601	BPAG_0000923001	nDi.2.2.2.g00176	host	host	3	guanine nucleotide-binding protein G(I)/G(S)/G(T) subunit beta-1	K04536	GNB1	nLs.2.1.2.g01444	host_ORTHOMCL4421	OOCN_0000445101	WBGene00247453	false	host_ORTHOMCL4421			maker-PairedContig_1331-snap-gene-2.11
WBGene00223071	BPAG_0000923301	nDi.2.2.2.g00179	host	host	1	transformation/transcription domain-associated protein	K08874	TRRAP	nLs.2.1.2.g01442	host_ORTHOMCL4419	OOCN_0000445301	WBGene00247456	false	host_ORTHOMCL4419			maker-PairedContig_1331-snap-gene-3.17
WBGene00227793	BPAG_0000018501	nDi.2.2.2.g00895	host	host	2				nLs.2.1.2.g02894	host_ORTHOMCL6795	OOCN_0000416501	WBGene00241453	false	host_ORTHOMCL6795			maker-PairedContig_1198-snap-gene-4.20
WBGene00223773	BPAG_0000923901	nDi.2.2.2.g00186	host	host	1	one cut domain; family member 1 (hepatocyte nuclear factor 6)	K08026	ONECUT1; HNF6	nLs.2.1.2.g01435	host_ORTHOMCL4415	OOCN_0000012801	WBGene00247461	false	host_ORTHOMCL4415			maker-PairedContig_1331-snap-gene-3.25
WBGene00223232	BPAG_0000925001	nDi.2.2.2.g00198	host	host	2	trafficking protein particle complex subunit 13	K20310	TRAPPC13	nLs.2.1.2.g00106	host_ORTHOMCL4407	OOCN_0000504901	WBGene00247474	false	host_ORTHOMCL4407			maker-PairedContig_833-snap-gene-3.24
WBGene00225080	BPAG_0000020301	nDi.2.2.2.g00959	host	host	6				nLs.2.1.2.g02074	host_ORTHOMCL6786	OOCN_0000374501	WBGene00239850	false	host_ORTHOMCL6786			maker-PairedContig_1815-snap-gene-0.5
WBGene00227076	BPAG_0000021601	nDi.2.2.2.g00676	host	host	3				nLs.2.1.2.g04141	host_ORTHOMCL6778	OOCN_0000023301	WBGene00245146	false	host_ORTHOMCL6778			maker-PairedContig_1144-snap-gene-5.36
WBGene00234286	BPAG_0000931701	nDi.2.2.2.g02655	host	host	5	translation initiation factor 6	K03264	EIF6	nLs.2.1.2.g00334	host_ORTHOMCL4391	OOCN_0000498001	WBGene00237858	false	host_ORTHOMCL4391			maker-PairedContig_1259-snap-gene-1.16
WBGene00225600	BPAG_0000932101	nDi.2.2.2.g02650	host	hostTop5	38	AP-3 complex subunit beta	K12397	AP3B	nLs.2.1.2.g00339	host_ORTHOMCL4388	OOCN_0000001301	WBGene00237853	false	host_ORTHOMCL4388		true	maker-PairedContig_1259-snap-gene-1.14
WBGene00225354	BPAG_0001395901	nDi.2.2.2.g03664	host	host	1				nLs.2.1.2.g01350	host_ORTHOMCL2403	OOCN_0000544601	WBGene00241142	false	host_ORTHOMCL2403			maker-PairedContig_1407-snap-gene-0.11
WBGene00225572	BPAG_0001396301	nDi.2.2.2.g03669	host	host	4				nLs.2.1.2.g01347	host_ORTHOMCL2401	OOCN_0000544301	WBGene00241139	false	host_ORTHOMCL2401			maker-PairedContig_1407-snap-gene-0.14
WBGene00227899	BPAG_0000935401	nDi.2.2.2.g00389	host	host	1	vacuolar protein sorting-associated protein 29	K18467	VPS29	nLs.2.1.2.g02504	host_ORTHOMCL4370	OOCN_0000096801	WBGene00245023	false	host_ORTHOMCL4370			maker-PairedContig_3631-snap-gene-0.15
WBGene00233985	BPAG_0000935701	nDi.2.2.2.g00391	host	host	1	ubiquitin-conjugating enzyme E2 F [EC:2.3.2.34]	K10687	UBE2F	nLs.2.1.2.g02508	host_ORTHOMCL4368	OOCN_0000897201	WBGene00245020	false	host_ORTHOMCL4368			maker-PairedContig_3631-snap-gene-0.27
WBGene00223114	BPAG_0000024101	nDi.2.2.2.g02821	host	hostTop1	39	small subunit ribosomal protein S2e	K02981	RP-S2e; RPS2	nLs.2.1.2.g03135	host_ORTHOMCL6762	OOCN_0000371801	WBGene00241781	false	host_ORTHOMCL6762	true	true	maker-PairedContig_1271-snap-gene-0.28
WBGene00227242	BPAG_0000936101	nDi.2.2.2.g00395	host	host	3	proteasome activator subunit 3 (PA28 gamma)	K06698	PSME3	nLs.2.1.2.g02513	host_ORTHOMCL4364	OOCN_0000897601	WBGene00245016	false	host_ORTHOMCL4364			maker-PairedContig_3631-snap-gene-0.19
WBGene00226944	BPAG_0000936401	nDi.2.2.2.g00397	host	host	4	tyrosine-protein phosphatase non-receptor type 9 [EC:3.1.3.48]	K18038	PTPN9; MEG2	nLs.2.1.2.g09602	host_ORTHOMCL4362	OOCN_0000067101	WBGene00245012	false	host_ORTHOMCL4362			maker-PairedContig_3631-snap-gene-0.29
WBGene00227170	BPAG_0000025401	nDi.2.2.2.g02832	host	host	5	ADP-ribosylation factor-like protein 8	K07955	ARL8	nLs.2.1.2.g03791	host_ORTHOMCL6755	OOCN_0000570701	WBGene00241797	false	host_ORTHOMCL6755			maker-PairedContig_212-snap-gene-1.20
WBGene00224514	BPAG_0000025601	nDi.2.2.2.g02835	host	host	3	DENN domain-containing protein 4	K20163	DENND4	nLs.2.1.2.g03789	host_ORTHOMCL6753	OOCN_0000956501	WBGene00241801	false	host_ORTHOMCL6753			maker-PairedContig_212-snap-gene-0.8
WBGene00226476	BPAG_0000936801	nDi.2.2.2.g00401	host	host	2	nemo like kinase [EC:2.7.11.24]	K04468	NLK	nLs.2.1.2.g03284	host_ORTHOMCL4359	OOCN_0000807101	WBGene00245006	false	host_ORTHOMCL4359			maker-PairedContig_4556-snap-gene-0.12
WBGene00222689	BPAG_0000026101	nDi.2.2.2.g02838	host	host	3	Ras-related protein Rap-1A	K04353	RAP1A	nLs.2.1.2.g09954	host_ORTHOMCL6750	OOCN_0000504001	WBGene00241806	false	host_ORTHOMCL6750			maker-PairedContig_212-snap-gene-0.12
WBGene00225153	BPAG_0000939901	nDi.2.2.2.g10334	host	host	3	N-alpha-acetyltransferase 10/11 [EC:2.3.1.255]	K20791	NAA10_11; ARD1_2	nLs.2.1.2.g02879	host_ORTHOMCL4346	OOCN_0000084101	WBGene00242964	false	host_ORTHOMCL4346			maker-PairedContig_4750-snap-gene-0.1
AAW71177	wbrugiapahangi_01058	fig|82301.12.peg.567	sym	sym	4	formamidopyrimidine-DNA glycosylase [EC:3.2.2.23 4.2.99.18]	K10563	mutM; fpg	fig|80850.7.peg.963	sym_ORTHOMCL155	CCF78016	WP_025264299.1	false	sym_ORTHOMCL155			WP_088414025.1
WBGene00233990	BPAG_0001404101	nDi.2.2.2.g07020	host	host	4	elongation factor Tu	K02358	tuf; TUFM	nLs.2.1.2.g01375	host_ORTHOMCL2372	OOCN_0000132701	WBGene00246145	false	host_ORTHOMCL2372			maker-PairedContig_2883-snap-gene-0.9
WBGene00225268	BPAG_0000028201	nDi.2.2.2.g04848	host	host	5	calcium/calmodulin-dependent protein kinase (CaM kinase) II [EC:2.7.11.17]	K04515	CAMK2	nLs.2.1.2.g05424	host_ORTHOMCL6737	OOCN_0001061401	WBGene00241264	false	host_ORTHOMCL6737			maker-PairedContig_411-snap-gene-1.27
WBGene00223541	BPAG_0000943701	nDi.2.2.2.g03698	host	host	3				nLs.2.1.2.g02099	host_ORTHOMCL4328	OOCN_0000581901	WBGene00244931	false	host_ORTHOMCL4328			maker-PairedContig_5197-snap-gene-0.17
WBGene00227103	BPAG_0000944801	nDi.2.2.2.g04542	host	host	2	MAGUK p55 subfamily member 3/7	K24049	MPP3_7	nLs.2.1.2.g02108	host_ORTHOMCL4323	OOCN_0000830401	WBGene00244946	false	host_ORTHOMCL4323			maker-PairedContig_5874-snap-gene-0.6
WBGene00226111	BPAG_0000030401	nDi.2.2.2.g00790	host	host	3	beclin	K08334	BECN; VPS30; ATG6	nLs.2.1.2.g04272	host_ORTHOMCL6730	OOCN_0000383401	WBGene00241346	false	host_ORTHOMCL6730			maker-PairedContig_1909-snap-gene-1.15
WBGene00233918	BPAG_0000030501	nDi.2.2.2.g00792	host	host	3	GTP-binding protein SAR1 [EC:3.6.5.-]	K07953	SAR1	nLs.2.1.2.g04273	host_ORTHOMCL6729	OOCN_0000383501	WBGene00241347	false	host_ORTHOMCL6729			maker-PairedContig_1909-snap-gene-1.19
WBGene00222785	BPAG_0000947201	nDi.2.2.2.g07477	host	host	2	FACT complex subunit SSRP1/POB3	K09272	SSRP1; POB3	nLs.2.1.2.g07238	host_ORTHOMCL4311	OOCN_0001078101	WBGene00244511	false	host_ORTHOMCL4311			maker-PairedContig_5996-snap-gene-2.14
WBGene00222109	BPAG_0000032101	nDi.2.2.2.g09256	host	host	3	OTU domain-containing protein 5 [EC:3.4.19.12]	K12655	OTUD5; DUBA	nLs.2.1.2.g00718	host_ORTHOMCL6721	OOCN_0000990901	WBGene00240833	false	host_ORTHOMCL6721			maker-PairedContig_2067-snap-gene-0.10
WBGene00234046	BPAG_0000947601	nDi.2.2.2.g07483	host	host	4	ATP-binding cassette; subfamily F; member 2	K06185	ABCF2	nLs.2.1.2.g04944	host_ORTHOMCL4308	OOCN_0000815401	WBGene00244516	false	host_ORTHOMCL4308			maker-PairedContig_5996-snap-gene-2.12
WBGene00228612	BPAG_0001405901	nDi.2.2.2.g04046	host	host	2	protein transport protein SEC23	K14006	SEC23	nLs.2.1.2.g03469	host_ORTHOMCL2363	OOCN_0000528201	WBGene00243420	false	host_ORTHOMCL2363			maker-PairedContig_53-snap-gene-0.15
WBGene00225588	BPAG_0000947801	nDi.2.2.2.g08803	host	host	4	E1A/CREB-binding protein [EC:2.3.1.48]	K04498	EP300; CREBBP; KAT3	nLs.2.1.2.g04943	host_ORTHOMCL4307	OOCN_0000864401	WBGene00244519	false	host_ORTHOMCL4307			maker-PairedContig_5996-snap-gene-3.5
WBGene00222117	BPAG_0000948401	nDi.2.2.2.g06025	host	host	4	chimaerin	K20630	CHN1_2; ARHGAP2_3	nLs.2.1.2.g05088	host_ORTHOMCL4305	OOCN_0001119501	WBGene00244526	false	host_ORTHOMCL4305			maker-PairedContig_5996-snap-gene-4.22
WBGene00233975	BPAG_0000948901	nDi.2.2.2.g06030	host	host	6	serine/threonine-protein phosphatase 4 catalytic subunit [EC:3.1.3.16]	K15423	PPP4C	nLs.2.1.2.g00477	host_ORTHOMCL4302	OOCN_0001063701	WBGene00244530	false	host_ORTHOMCL4302			maker-PairedContig_5996-snap-gene-4.31
WBGene00225299	BPAG_0000034601	nDi.2.2.2.g07258	host	host	3	guanine nucleotide-binding protein G(q) subunit alpha	K04634	GNAQ	nLs.2.1.2.g06557	host_ORTHOMCL6709	OOCN_0000078401	WBGene00236884	false	host_ORTHOMCL6709			maker-PairedContig_4301-snap-gene-1.33
WBGene00234309	BPAG_0000950601	nDi.2.2.2.g00916	host	host	2	ER membrane protein complex subunit 4	K23565	EMC4; TMEM85	nLs.2.1.2.g04164	host_ORTHOMCL4297	OOCN_0001044801	WBGene00239902	false	host_ORTHOMCL4297			maker-PairedContig_1285-snap-gene-0.5
WBGene00225532	BPAG_0000036201	nDi.2.2.2.g01179	host	host	1	innexin	K22037	inx; zpg; ogre; shakB	nLs.2.1.2.g09085	host_ORTHOMCL6703	OOCN_0000520601	WBGene00242542	false	host_ORTHOMCL6703			maker-PairedContig_2864-snap-gene-0.12
WBGene00224457	BPAG_0000951001	nDi.2.2.2.g00913	host	hostTop1	41	paired box protein 2	K15608	PAX2	nLs.2.1.2.g06387	host_ORTHOMCL4296	OOCN_0000680601	WBGene00239907	false	host_ORTHOMCL4296	true	true	maker-PairedContig_6244-snap-gene-0.7
WBGene00225194	BPAG_0000036401	nDi.2.2.2.g01182	host	host	2	mitochondrial Rho GTPase 1 [EC:3.6.5.-]	K07870	RHOT1; ARHT1	nLs.2.1.2.g07208	host_ORTHOMCL6701	OOCN_0000520301	WBGene00242546	false	host_ORTHOMCL6701			maker-PairedContig_2864-snap-gene-1.10
WBGene00231904	BPAG_0001410101	nDi.2.2.2.g01287	host	host	2	nicotinic acetylcholine receptor; invertebrate	K05312	CHRNN	nLs.2.1.2.g00384	host_ORTHOMCL2347	OOCN_0000092401	WBGene00244055	false	host_ORTHOMCL2347			maker-PairedContig_3453-snap-gene-0.5
WBGene00227254	BPAG_0000039801	nDi.2.2.2.g04261	host	host	1				nLs.2.1.2.g05525	host_ORTHOMCL6683	OOCN_0000625301	WBGene00240993	false	host_ORTHOMCL6683			maker-PairedContig_208-snap-gene-2.42
WBGene00222989	BPAG_0000044201	nDi.2.2.2.g07502	host	host	1	adiponectin receptor	K07297	ADIPOR	nLs.2.1.2.g05350	host_ORTHOMCL6662	OOCN_0000082701	WBGene00241059	false	host_ORTHOMCL6662			maker-PairedContig_4297-snap-gene-0.16
WBGene00224622	BPAG_0001411101	nDi.2.2.2.g06272	host	host	1	transcription initiation factor TFIIE subunit beta	K03137	TFIIE2; GTF2E2; TFA2	nLs.2.1.2.g05591	host_ORTHOMCL2340	OOCN_0000782801	WBGene00246645	false	host_ORTHOMCL2340			maker-PairedContig_295-snap-gene-3.15
WBGene00225804	BPAG_0000046601	nDi.2.2.2.g06907	host	host	4	epsin	K12471	EPN	nLs.2.1.2.g03413	host_ORTHOMCL6653	OOCN_0000875301	WBGene00241049	false	host_ORTHOMCL6653			maker-PairedContig_372-snap-gene-2.20
WBGene00233913	BPAG_0001412501	nDi.2.2.2.g05399	host	host	1	structural maintenance of chromosome 1	K06636	SMC1	nLs.2.1.2.g02651	host_ORTHOMCL2335	OOCN_0000907601	WBGene00246291	false	host_ORTHOMCL2335			maker-PairedContig_1765-snap-gene-0.9
WBGene00226468	BPAG_0001413201	nDi.2.2.2.g04643	host	host	3	pumilio RNA-binding family	K17943	PUM	nLs.2.1.2.g02136	host_ORTHOMCL2333	OOCN_0001017601	WBGene00239031	false	host_ORTHOMCL2333			maker-PairedContig_2361-snap-gene-0.10
WBGene00222401	BPAG_0000047401	nDi.2.2.2.g01025	host	host	6	exonuclease 3'-5' domain-containing protein 1	K18740	EXD1; EGL	nLs.2.1.2.g03719	host_ORTHOMCL6647	OOCN_0000537401	WBGene00241519	false	host_ORTHOMCL6647			maker-PairedContig_745-snap-gene-0.17
WBGene00222539	BPAG_0000048801	nDi.2.2.2.g05015	host	host	4	translation initiation factor 3 subunit L	K15029	EIF3L	nLs.2.1.2.g06137	host_ORTHOMCL6642	OOCN_0000961701	WBGene00247046	false	host_ORTHOMCL6642			maker-PairedContig_297-snap-gene-2.31
WBGene00234150	BPAG_0000048901	nDi.2.2.2.g05016	host	host	2				nLs.2.1.2.g08694	host_ORTHOMCL6641	OOCN_0000961601	WBGene00247045	false	host_ORTHOMCL6641			maker-PairedContig_297-snap-gene-2.32
WBGene00227889	BPAG_0000049301	nDi.2.2.2.g05020	host	host	2	transcription elongation regulator 1	K12824	TCERG1; CA150	nLs.2.1.2.g06711	host_ORTHOMCL6639	OOCN_0000664101	WBGene00247040	false	host_ORTHOMCL6639			maker-PairedContig_297-snap-gene-2.34
WBGene00233970	BPAG_0000960201	nDi.2.2.2.g07133	host	host	3	T-complex protein 1 subunit gamma	K09495	CCT3; TRIC5	nLs.2.1.2.g04258	host_ORTHOMCL4250	OOCN_0000005901	WBGene00247970	false	host_ORTHOMCL4250			maker-PairedContig_3599-snap-gene-1.15
WBGene00222201	BPAG_0000049801	nDi.2.2.2.g10757	host	host	2				nLs.2.1.2.g07834	host_ORTHOMCL6635	OOCN_0000115301	WBGene00247035	false	host_ORTHOMCL6635			maker-PairedContig_297-snap-gene-2.29
WBGene00234024	BPAG_0001414501	nDi.2.2.2.g00706	host	host	3	signal recognition particle subunit SRP54 [EC:3.6.5.4]	K03106	SRP54; ffh	nLs.2.1.2.g05510	host_ORTHOMCL2326	OOCN_0000797101	WBGene00244139	false	host_ORTHOMCL2326			maker-PairedContig_4023-snap-gene-8.21
WBGene00233927	BPAG_0000961901	nDi.2.2.2.g07558	host	host	5	20S proteasome subunit beta 2 [EC:3.4.25.1]	K02739	PSMB7	nLs.2.1.2.g00856	host_ORTHOMCL4244	OOCN_0001114001	WBGene00240318	false	host_ORTHOMCL4244			maker-PairedContig_1513-snap-gene-0.13
WBGene00234102	BPAG_0000050501	nDi.2.2.2.g06289	host	host	4	protein transport protein SEC61 subunit alpha	K10956	SEC61A	nLs.2.1.2.g02833	host_ORTHOMCL6628	OOCN_0000422101	WBGene00241570	false	host_ORTHOMCL6628			maker-PairedContig_740-snap-gene-0.23
WBGene00225568	BPAG_0000965301	nDi.2.2.2.g02453	host	host	2				nLs.2.1.2.g01634	host_ORTHOMCL4232	OOCN_0000449701	WBGene00241725	false	host_ORTHOMCL4232			maker-PairedContig_1014-snap-gene-3.23
WBGene00224431	BPAG_0001417101	nDi.2.2.2.g06778	host	host	2	mediator of RNA polymerase II transcription subunit 12	K15162	MED12	nLs.2.1.2.g02758	host_ORTHOMCL2316	OOCN_0000590001	WBGene00240570	false	host_ORTHOMCL2316			maker-PairedContig_6306-snap-gene-0.14
WBGene00234136	BPAG_0000053301	nDi.2.2.2.g05617	host	host	2	transcription initiation factor TFIIB	K03124	TFIIB; GTF2B; SUA7; tfb	nLs.2.1.2.g01577	host_ORTHOMCL6615	OOCN_0000516501	WBGene00243613	false	host_ORTHOMCL6615			maker-PairedContig_1303-snap-gene-4.14
WBGene00225454	BPAG_0000058101	nDi.2.2.2.g04995	host	host	4	MAX dimerization protein	K09114	MXD; MAD	nLs.2.1.2.g08650	host_ORTHOMCL6603	OOCN_0000728801	WBGene00240603	false	host_ORTHOMCL6603			maker-PairedContig_771-snap-gene-0.18
WBGene00224959	BPAG_0000058801	nDi.2.2.2.g05004	host	host	2	3-phosphoinositide dependent protein kinase-1 [EC:2.7.11.1]	K06276	PDPK1	nLs.2.1.2.g09725	host_ORTHOMCL6600	OOCN_0000943501	WBGene00240591	false	host_ORTHOMCL6600			maker-PairedContig_1063-snap-gene-0.10
WBGene00234112	BPAG_0000059101	nDi.2.2.2.g00072	host	host	3	26S proteasome regulatory subunit N6	K03036	PSMD11; RPN6	nLs.2.1.2.g00225	host_ORTHOMCL6598	OOCN_0000006601	WBGene00245502	false	host_ORTHOMCL6598			maker-PairedContig_1433-snap-gene-1.21
WBGene00225156	BPAG_0000971001	nDi.2.2.2.g06325	host	host	1	mitogen-activated protein kinase kinase 7 [EC:2.7.12.2]	K04431	MAP2K7; MKK7	nLs.2.1.2.g03664	host_ORTHOMCL4204	OOCN_0000148301	WBGene00240232	false	host_ORTHOMCL4204			maker-PairedContig_423-snap-gene-1.23
WBGene00222151	BPAG_0001418701	nDi.2.2.2.g01340	host	host	4	radixin	K05762	RDX	nLs.2.1.2.g02211	host_ORTHOMCL2306	OOCN_0000500401	WBGene00237463	false	host_ORTHOMCL2306			maker-PairedContig_5086-snap-gene-0.9
WBGene00228225	BPAG_0000061401	nDi.2.2.2.g03719	host	host	1	beta-adrenergic-receptor kinase [EC:2.7.11.15]	K00910	ADRBK; GRK	nLs.2.1.2.g01645	host_ORTHOMCL6593	OOCN_0000791801	WBGene00244905	false	host_ORTHOMCL6593			maker-PairedContig_1788-snap-gene-0.8
AAW70783	wbrugiapahangi_00570	fig|82301.12.peg.734	sym	sym	12	nucleoside triphosphate pyrophosphatase [EC:3.6.1.-]	K06287	yhdE	fig|80850.7.peg.76	sym_ORTHOMCL432	CCF78303	WP_014869088.1	false	sym_ORTHOMCL432			WP_088415472.1
WBGene00268712	BPAG_0001420901	nDi.2.2.2.g06733	host	host	1	calmodulin	K02183	CALM	nLs.2.1.2.g09686	host_ORTHOMCL2299	OOCN_0000975601	WBGene00246593	false	host_ORTHOMCL2299			maker-PairedContig_5052-snap-gene-0.8
WBGene00222980	BPAG_0000064601	nDi.2.2.2.g04573	host	host	2	neurabin	K17551	PPP1R9	nLs.2.1.2.g01427	host_ORTHOMCL6574	OOCN_0000042101	WBGene00238329	false	host_ORTHOMCL6574			maker-PairedContig_2091-snap-gene-1.14
WBGene00222941	BPAG_0001422301	nDi.2.2.2.g08423	host	host	1	nicotinic acetylcholine receptor; invertebrate	K05312	CHRNN	nLs.2.1.2.g08923	host_ORTHOMCL2296	OOCN_0000263901	WBGene00238252	false	host_ORTHOMCL2296			maker-PairedContig_2033-snap-gene-0.2
WBGene00226154	BPAG_0000973901	nDi.2.2.2.g02299	host	hostTop5	37	parvin	K06275	PARV	nLs.2.1.2.g08640	host_ORTHOMCL4189	OOCN_0000399801	WBGene00241881	false	host_ORTHOMCL4189		true	maker-PairedContig_4689-snap-gene-2.11
WBGene00223956	BPAG_0000065801	nDi.2.2.2.g04870	host	host	2	UDPglucose 6-dehydrogenase [EC:1.1.1.22]	K00012	UGDH; ugd	nLs.2.1.2.g03206	host_ORTHOMCL6566	OOCN_0001207101	WBGene00238318	false	host_ORTHOMCL6566			maker-PairedContig_2091-snap-gene-0.8
WBGene00226775	BPAG_0000974101	nDi.2.2.2.g02296	host	host	1	transmembrane 9 superfamily member 3	K17087	TM9SF3	nLs.2.1.2.g08644	host_ORTHOMCL4188	OOCN_0000399601	WBGene00241878	false	host_ORTHOMCL4188			maker-PairedContig_4689-snap-gene-2.12
WBGene00225799	BPAG_0000974901	nDi.2.2.2.g02289	host	host	2	folliculin-interacting protein 2	K20401	FNIP2	nLs.2.1.2.g04390	host_ORTHOMCL4184	OOCN_0000637001	WBGene00241871	false	host_ORTHOMCL4184			maker-PairedContig_4689-snap-gene-3.9
WBGene00232840	BPAG_0001426201	nDi.2.2.2.g05244	host	host	6	transcription elongation factor SPT6	K11292	SUPT6H; SPT6	nLs.2.1.2.g05955	host_ORTHOMCL2283	OOCN_0000997001	WBGene00244774	false	host_ORTHOMCL2283			maker-PairedContig_1026-snap-gene-0.17
WBGene00225371	BPAG_0000975101	nDi.2.2.2.g02286	host	host	3	ubiquitin-like modifier-activating enzyme ATG7	K08337	ATG7	nLs.2.1.2.g04388	host_ORTHOMCL4182	OOCN_0000636801	WBGene00241869	false	host_ORTHOMCL4182			maker-PairedContig_4689-snap-gene-3.11
WBGene00224018	BPAG_0000068901	nDi.2.2.2.g01793	host	host	3	TBC1 domain family member 2	K20360	TBC1D22; GYP1	nLs.2.1.2.g07999	host_ORTHOMCL6554	OOCN_0000604801	WBGene00241191	false	host_ORTHOMCL6554			maker-PairedContig_811-snap-gene-0.25
WBGene00223706	BPAG_0000976101	nDi.2.2.2.g02272	host	host	5	uridine kinase [EC:2.7.1.48]	K00876	udk; UCK	nLs.2.1.2.g04011	host_ORTHOMCL4176	OOCN_0000484601	WBGene00241857	false	host_ORTHOMCL4176			maker-PairedContig_4689-snap-gene-4.16
WBGene00229930	BPAG_0000069101	nDi.2.2.2.g01790	host	host	2	ubiquitin thioesterase ZRANB1 [EC:3.4.19.12]	K11862	ZRANB1; TRABID	nLs.2.1.2.g04314	host_ORTHOMCL6553	OOCN_0000605101	WBGene00241189	false	host_ORTHOMCL6553			maker-PairedContig_811-snap-gene-0.23
WBGene00223346	BPAG_0000977601	nDi.2.2.2.g04743	host	host	2	TBC1 domain family member 15	K20168	TBC1D15	nLs.2.1.2.g03109	host_ORTHOMCL4166	OOCN_0001017501	WBGene00246740	false	host_ORTHOMCL4166			maker-PairedContig_4389-snap-gene-0.14
WBGene00226562	BPAG_0000978401	nDi.2.2.2.g04751	host	host	1	DNA replication licensing factor MCM2 [EC:5.6.2.3]	K02540	MCM2	nLs.2.1.2.g06425	host_ORTHOMCL4160	OOCN_0000069901	WBGene00246732	false	host_ORTHOMCL4160			maker-PairedContig_4389-snap-gene-1.17
WBGene00223932	BPAG_0000978701	nDi.2.2.2.g08435	host	host	5	large subunit ribosomal protein L26e	K02898	RP-L26e; RPL26	nLs.2.1.2.g06421	host_ORTHOMCL4157	OOCN_0000172601	WBGene00246726	false	host_ORTHOMCL4157			maker-PairedContig_4389-snap-gene-2.12
WBGene00234284	BPAG_0000979201	nDi.2.2.2.g07398	host	host	2	capping protein (actin filament) muscle Z-line; beta	K10365	CAPZB	nLs.2.1.2.g08672	host_ORTHOMCL4155	OOCN_0000060601	WBGene00246720	false	host_ORTHOMCL4155			maker-PairedContig_4389-snap-gene-2.18
WBGene00222018	BPAG_0000979301	nDi.2.2.2.g07397	host	host	1	phosphatidylinositol-4;5-bisphosphate 3-kinase catalytic subunit alpha/beta/delta [EC:2.7.1.153]	K00922	PIK3CA_B_D	nLs.2.1.2.g08671	host_ORTHOMCL4154	OOCN_0000146701	WBGene00246718	false	host_ORTHOMCL4154			maker-PairedContig_4389-snap-gene-3.12
WBGene00223935	BPAG_0001429001	nDi.2.2.2.g01215	host	host	1	NCK-associated protein 1	K05750	NCKAP1; NAP125	nLs.2.1.2.g08850	host_ORTHOMCL2272	OOCN_0000723601	WBGene00242588	false	host_ORTHOMCL2272			maker-PairedContig_1225-snap-gene-0.7
WBGene00227744	BPAG_0001432701	nDi.2.2.2.g03514	host	host	1	MFS transporter; ACS family; solute carrier family 17 (sodium-dependent inorganic phosphate cotransporter); member 6/7/8	K12302	SLC17A6_7_8	nLs.2.1.2.g01907	host_ORTHOMCL2267	OOCN_0000423901	WBGene00246446	false	host_ORTHOMCL2267			maker-PairedContig_345-snap-gene-0.17
WBGene00228794	BPAG_0000074701	nDi.2.2.2.g07074	host	host	7	myosin XVIII	K10362	MYO18	nLs.2.1.2.g05864	host_ORTHOMCL6526	OOCN_0000490701	WBGene00240876	false	host_ORTHOMCL6526			maker-PairedContig_115-snap-gene-0.22
WBGene00227021	BPAG_0000980901	nDi.2.2.2.g06701	host	host	1	centractin	K16575	ACTR1; ARP1	nLs.2.1.2.g09847	host_ORTHOMCL4145	OOCN_0001215601	WBGene00246703	false	host_ORTHOMCL4145			maker-PairedContig_4389-snap-gene-4.28
WBGene00224409	BPAG_0000077001	nDi.2.2.2.g01906	host	host	2	casein kinase 1; epsilon [EC:2.7.11.1]	K08960	CSNK1E	nLs.2.1.2.g08999	host_ORTHOMCL6518	OOCN_0000489101	WBGene00241303	false	host_ORTHOMCL6518			maker-PairedContig_762-snap-gene-0.19
WBGene00223485	BPAG_0001437301	nDi.2.2.2.g07659	host	hostTop5	36	exocyst complex component 3	K06110	EXOC3; SEC6	nLs.2.1.2.g04965	host_ORTHOMCL2252	OOCN_0001088401	WBGene00248294	false	host_ORTHOMCL2252		true	maker-PairedContig_5656-snap-gene-0.2
WBGene00224650	BPAG_0001438501	nDi.2.2.2.g05831	host	host	2	E3 ubiquitin-protein ligase MARCH6 [EC:2.3.2.27]	K10661	MARCH6; DOA10	nLs.2.1.2.g03554	host_ORTHOMCL2250	OOCN_0000757201	WBGene00238350	false	host_ORTHOMCL2250			maker-PairedContig_2379-snap-gene-1.22
WBGene00234294	BPAG_0000078401	nDi.2.2.2.g10640	host	host	5	charged multivesicular body protein 1	K12197	CHMP1; VPS46; DID2	nLs.2.1.2.g03332	host_ORTHOMCL6511	OOCN_0000558801	WBGene00236910	false	host_ORTHOMCL6511			maker-PairedContig_156-snap-gene-0.5
WBGene00223052	BPAG_0001441001	nDi.2.2.2.g04527	host	host	1				nLs.2.1.2.g07571	host_ORTHOMCL2242	OOCN_0000535601	WBGene00242310	false	host_ORTHOMCL2242			maker-PairedContig_3885-snap-gene-0.5
WBGene00224759	BPAG_0000079001	nDi.2.2.2.g09152	host	host	3	26S proteasome regulatory subunit T5	K03065	PSMC3; RPT5	nLs.2.1.2.g03338	host_ORTHOMCL6507	OOCN_0000558301	WBGene00236904	false	host_ORTHOMCL6507			maker-PairedContig_5961-snap-gene-0.27
WBGene00222893	BPAG_0000987701	nDi.2.2.2.g02333	host	host	3				nLs.2.1.2.g01588	host_ORTHOMCL4113	OOCN_0000977101	WBGene00241976	false	host_ORTHOMCL4113			maker-PairedContig_1382-snap-gene-1.21
WBGene00224220	BPAG_0000987801	nDi.2.2.2.g02331	host	host	3	calsequestrin 1	K23468	CASQ1	nLs.2.1.2.g01590	host_ORTHOMCL4112	OOCN_0000672101	WBGene00241978	false	host_ORTHOMCL4112			maker-PairedContig_1382-snap-gene-0.6
AAW71221	wbrugiapahangi_00353	fig|82301.12.peg.646	sym	symTop5	126	[pyruvate; water dikinase]-phosphate phosphotransferase / [pyruvate; water dikinase] kinase [EC:2.7.4.28 2.7.11.33]	K09773	ppsR	fig|80850.7.peg.308	sym_ORTHOMCL125	CCF78366	WP_014869151.1	false	sym_ORTHOMCL125		true	WP_088415370.1
WBGene00224795	BPAG_0000988601	nDi.2.2.2.g02323	host	host	2	LIM domain-binding protein 2	K24143	LDB2	nLs.2.1.2.g01594	host_ORTHOMCL4110	OOCN_0000672701	WBGene00241988	false	host_ORTHOMCL4110			maker-PairedContig_1382-snap-gene-0.7
WBGene00269199	BPAG_0001442501	nDi.2.2.2.g07093	host	host	2	profilin	K05759	PFN	nLs.2.1.2.g08540	host_ORTHOMCL2238	OOCN_0000561801	WBGene00239401	false	host_ORTHOMCL2238			maker-PairedContig_5597-snap-gene-0.17
WBGene00226289	BPAG_0000081701	nDi.2.2.2.g02400	host	host	1	partitioning defective protein 6	K06093	PARD6	nLs.2.1.2.g02248	host_ORTHOMCL6490	OOCN_0000040801	WBGene00237745	false	host_ORTHOMCL6490			maker-PairedContig_1260-snap-gene-4.26
WBGene00227173	BPAG_0000991101	nDi.2.2.2.g01771	host	host	2	epidermal growth factor receptor kinase substrate 8	K17277	EPS8	nLs.2.1.2.g04340	host_ORTHOMCL4099	OOCN_0000005401	WBGene00241170	false	host_ORTHOMCL4099			maker-PairedContig_261-snap-gene-2.19
WBGene00223025	BPAG_0000081901	nDi.2.2.2.g02402	host	host	3	acetylornithine deacetylase [EC:3.5.1.16]	K01438	argE	nLs.2.1.2.g02250	host_ORTHOMCL6488	OOCN_0000040601	WBGene00237743	false	host_ORTHOMCL6488			maker-PairedContig_1260-snap-gene-4.24
WBGene00224604	BPAG_0000082201	nDi.2.2.2.g02405	host	host	2				nLs.2.1.2.g00581	host_ORTHOMCL6486	OOCN_0000565601	WBGene00237739	false	host_ORTHOMCL6486			maker-PairedContig_1260-snap-gene-3.21
WBGene00225376	BPAG_0001445301	nDi.2.2.2.g06103	host	host	4	cereblon	K11793	CRBN	nLs.2.1.2.g08106	host_ORTHOMCL2233	OOCN_0001096801	WBGene00238163	false	host_ORTHOMCL2233			maker-PairedContig_2960-snap-gene-0.16
WBGene00222837	BPAG_0000992701	nDi.2.2.2.g01751	host	host	2	RING finger protein unkempt	K23048	UNK	nLs.2.1.2.g01358	host_ORTHOMCL4095	OOCN_0000585801	WBGene00241152	false	host_ORTHOMCL4095			maker-PairedContig_1781-snap-gene-0.12
WBGene00221973	BPAG_0000083101	nDi.2.2.2.g07523	host	hostTop5	36	p38 MAP kinase [EC:2.7.11.24]	K04441	P38	nLs.2.1.2.g05477	host_ORTHOMCL6481	OOCN_0000110001	WBGene00240969	false	host_ORTHOMCL6481		true	maker-PairedContig_1198-snap-gene-1.19
WBGene00225342	BPAG_0000085801	nDi.2.2.2.g08065	host	host	3	U4/U6 small nuclear ribonucleoprotein PRP3	K12843	PRPF3; PRP3	nLs.2.1.2.g00480	host_ORTHOMCL6472	OOCN_0000795801	WBGene00244495	false	host_ORTHOMCL6472			maker-PairedContig_4327-snap-gene-0.12
WBGene00223630	BPAG_0000993901	nDi.2.2.2.g03676	host	hostTop1	39	paired box protein 6	K08031	PAX6	nLs.2.1.2.g01340	host_ORTHOMCL4092	OOCN_0000839701	WBGene00241130	false	host_ORTHOMCL4092	true	true	maker-PairedContig_1327-snap-gene-0.10
WBGene00222459	BPAG_0000085901	nDi.2.2.2.g08064	host	host	1	large subunit ribosomal protein L21e	K02889	RP-L21e; RPL21	nLs.2.1.2.g00481	host_ORTHOMCL6471	OOCN_0000795901	WBGene00244494	false	host_ORTHOMCL6471			maker-PairedContig_4327-snap-gene-0.13
WBGene00225715	BPAG_0001451501	nDi.2.2.2.g09275	host	host	2	peptidyl-prolyl isomerase H (cyclophilin H) [EC:5.2.1.8]	K09567	PPIH; CYPH	nLs.2.1.2.g09652	host_ORTHOMCL2219	OOCN_0000869601	WBGene00247033	false	host_ORTHOMCL2219			snap_masked-PairedContig_295-processed-gene-0.1
WBGene00234318	BPAG_0000086101	nDi.2.2.2.g08062	host	host	6	bud site selection protein 31	K12873	BUD31; G10	nLs.2.1.2.g00483	host_ORTHOMCL6469	OOCN_0000796101	WBGene00244492	false	host_ORTHOMCL6469			maker-PairedContig_4327-snap-gene-0.11
WBGene00234064	BPAG_0001454701	nDi.2.2.2.g02170	host	host	3	coatomer subunit beta	K17301	COPB1; SEC26	nLs.2.1.2.g00004	host_ORTHOMCL2217	OOCN_0000869101	WBGene00247104	false	host_ORTHOMCL2217			maker-PairedContig_128-snap-gene-0.15
WBGene00224905	BPAG_0000086601	nDi.2.2.2.g07086	host	hostTop5	37	fumarate hydratase; class II [EC:4.2.1.2]	K01679	E4.2.1.2B; fumC; FH	nLs.2.1.2.g00489	host_ORTHOMCL6467	OOCN_0000214001	WBGene00244487	false	host_ORTHOMCL6467		true	snap_masked-PairedContig_5965-processed-gene-0.5
WBGene00233964	BPAG_0000086701	nDi.2.2.2.g07085	host	host	2	T-complex protein 1 subunit epsilon	K09497	CCT5	nLs.2.1.2.g00490	host_ORTHOMCL6466	OOCN_0000948101	WBGene00244486	false	host_ORTHOMCL6466			maker-PairedContig_5965-snap-gene-0.10
WBGene00234140	BPAG_0000088101	nDi.2.2.2.g07014	host	host	3	chaperonin GroES	K04078	groES; HSPE1	nLs.2.1.2.g01368	host_ORTHOMCL6463	OOCN_0001205501	WBGene00246139	false	host_ORTHOMCL6463			maker-PairedContig_363-snap-gene-0.5
AAW70634	wbrugiapahangi_01108	fig|82301.12.peg.72	sym	symTop1	263	aspartate-semialdehyde dehydrogenase [EC:1.2.1.11]	K00133	asd	fig|80850.7.peg.718	sym_ORTHOMCL522	CCF78077	WP_025264362.1	false	sym_ORTHOMCL522	true	true	WP_088414462.1
WBGene00224657	BPAG_0000996401	nDi.2.2.2.g07126	host	host	6	cGMP-dependent protein kinase 1 [EC:2.7.11.12]	K07376	PRKG1	nLs.2.1.2.g09734	host_ORTHOMCL4083	OOCN_0000611801	WBGene00241109	false	host_ORTHOMCL4083			maker-PairedContig_460-snap-gene-0.6
AAW71225	wbrugiapahangi_00347	fig|82301.12.peg.384	sym	sym	48				fig|80850.7.peg.319	sym_ORTHOMCL122	CCF77960	WP_014868745.1	false	sym_ORTHOMCL122			WP_088415382.1
WBGene00226938	BPAG_0001456601	nDi.2.2.2.g08175	host	host	3	AP-3 complex subunit sigma	K12399	AP3S	nLs.2.1.2.g06998	host_ORTHOMCL2215	OOCN_0000701801	WBGene00248515	false	host_ORTHOMCL2215			maker-PairedContig_791-snap-gene-0.22
WBGene00234089	BPAG_0000998501	nDi.2.2.2.g00986	host	host	3	vacuolar protein sorting-associated protein 45	K12479	VPS45	nLs.2.1.2.g05150	host_ORTHOMCL4074	OOCN_0000003601	WBGene00239819	false	host_ORTHOMCL4074			maker-PairedContig_520-snap-gene-0.8
WBGene00222620	BPAG_0000089201	nDi.2.2.2.g01364	host	host	4	aryl hydrocarbon receptor nuclear translocator	K09097	ARNT	nLs.2.1.2.g03389	host_ORTHOMCL6457	OOCN_0000022101	WBGene00237491	false	host_ORTHOMCL6457			maker-PairedContig_5086-snap-gene-4.12
WBGene00233212	BPAG_0000089501	nDi.2.2.2.g01359	host	host	4	histone H2A	K11251	H2A	nLs.2.1.2.g04477	host_ORTHOMCL6455	OOCN_0000885801	WBGene00237485	false	host_ORTHOMCL6455			maker-PairedContig_5086-snap-gene-3.13
AAW71282	wbrugiapahangi_00268	fig|82301.12.peg.365	sym	sym	16				fig|80850.7.peg.19	sym_ORTHOMCL82	CCF77945	WP_014868730.1	false	sym_ORTHOMCL82			WP_088414535.1
AAW71283	wbrugiapahangi_00267	fig|82301.12.peg.366	sym	sym	58	ribonucleoside-diphosphate reductase alpha chain [EC:1.17.4.1]	K00525	E1.17.4.1A; nrdA; nrdE	fig|80850.7.peg.18	sym_ORTHOMCL81	CCF77946	WP_081730861.1	false	sym_ORTHOMCL81			WP_088414537.1
WBGene00226262	BPAG_0000090801	nDi.2.2.2.g01801	host	host	2				nLs.2.1.2.g09213	host_ORTHOMCL6450	OOCN_0000730501	WBGene00241199	false	host_ORTHOMCL6450			maker-PairedContig_1032-snap-gene-0.24
WBGene00227773	BPAG_0001003001	nDi.2.2.2.g01493	host	hostTop5	36	protein lin-9	K21773	LIN9	nLs.2.1.2.g05056	host_ORTHOMCL4055	OOCN_0000058201	WBGene00245652	false	host_ORTHOMCL4055		true	maker-PairedContig_2986-snap-gene-4.34
WBGene00227671	BPAG_0000090901	nDi.2.2.2.g01800	host	host	2	CCR4-NOT transcription complex subunit 6 [EC:3.1.13.4]	K12603	CNOT6; CCR4	nLs.2.1.2.g09214	host_ORTHOMCL6449	OOCN_0000730601	WBGene00241198	false	host_ORTHOMCL6449			maker-PairedContig_1032-snap-gene-0.18
AAW71292	wbrugiapahangi_00249	fig|82301.12.peg.801	sym	sym	58	aspartyl-tRNA(Asn)/glutamyl-tRNA(Gln) amidotransferase subunit B [EC:6.3.5.6 6.3.5.7]	K02434	gatB; PET112	fig|80850.7.peg.6	sym_ORTHOMCL76	CCF78419	WP_025264141.1	false	sym_ORTHOMCL76			WP_088414561.1
AAW71309	wbrugiapahangi_00219	fig|82301.12.peg.146	sym	sym	58	glutamate--cysteine ligase [EC:6.3.2.2]	K01919	gshA	fig|80850.7.peg.1024	sym_ORTHOMCL64	CCF78255	WP_025264020.1	false	sym_ORTHOMCL64			WP_088414181.1
WBGene00226218	BPAG_0000091401	nDi.2.2.2.g01796	host	host	2				nLs.2.1.2.g08689	host_ORTHOMCL6447	OOCN_0000988901	WBGene00241193	false	host_ORTHOMCL6447			maker-PairedContig_1032-snap-gene-0.15
WBGene00228959	BPAG_0001004401	nDi.2.2.2.g02952	host	host	4	ubiquitin-conjugating enzyme E2 G1 [EC:2.3.2.23]	K10575	UBE2G1; UBC7	nLs.2.1.2.g02487	host_ORTHOMCL4047	OOCN_0000428401	WBGene00247782	false	host_ORTHOMCL4047			maker-PairedContig_459-snap-gene-0.33
AAW70617	wbrugiapahangi_01129	fig|82301.12.peg.672	sym	sym	58	dGTPase [EC:3.1.5.1]	K01129	dgt	fig|80850.7.peg.800	sym_ORTHOMCL531	CCF78350	WP_014869135.1	false	sym_ORTHOMCL531			WP_088415323.1
WBGene00224318	BPAG_0000091701	nDi.2.2.2.g04207	host	host	4	DNA-directed RNA polymerase II subunit RPB4	K03012	RPB4; POLR2D	nLs.2.1.2.g09379	host_ORTHOMCL6446	OOCN_0000437501	WBGene00246518	false	host_ORTHOMCL6446			maker-PairedContig_127-snap-gene-0.4
WBGene00223793	BPAG_0001005001	nDi.2.2.2.g01042	host	host	6	intraflagellar transport protein 122	K19656	IFT122	nLs.2.1.2.g06603	host_ORTHOMCL4045	OOCN_0000477701	WBGene00241505	false	host_ORTHOMCL4045			maker-PairedContig_3872-snap-gene-2.20
WBGene00224546	BPAG_0000092301	nDi.2.2.2.g09076	host	host	1	RAP1 GTPase activating protein 1	K17700	RAP1GAP; RAPGAP	nLs.2.1.2.g08978	host_ORTHOMCL6444	OOCN_0000047901	WBGene00247190	false	host_ORTHOMCL6444			maker-PairedContig_126-snap-gene-0.10
AAW70664	wbrugiapahangi_00086	fig|82301.12.peg.96	sym	sym	58	flavin prenyltransferase [EC:2.5.1.129]	K03186	ubiX; bsdB; PAD1	fig|80850.7.peg.629	sym_ORTHOMCL506	CCF78057	WP_025264342.1	false	sym_ORTHOMCL506			WP_088415021.1
AAW70703	wbrugiapahangi_00136	fig|82301.12.peg.601	sym	sym	58	methionyl aminopeptidase [EC:3.4.11.18]	K01265	map	fig|80850.7.peg.348	sym_ORTHOMCL484	CCF77991	WP_081730869.1	false	sym_ORTHOMCL484			WP_088415432.1
WBGene00224493	BPAG_0001005401	nDi.2.2.2.g01048	host	host	2	dual specificity tyrosine-phosphorylation-regulated kinase 2/3/4 [EC:2.7.12.1]	K18669	DYRK2_3_4	nLs.2.1.2.g05285	host_ORTHOMCL4041	OOCN_0000911601	WBGene00241496	false	host_ORTHOMCL4041			maker-PairedContig_3872-snap-gene-1.10
WBGene00234214	BPAG_0000092801	nDi.2.2.2.g06132	host	host	2	elongator complex protein 3 (tRNA uridine(34) acetyltransferase) [EC:2.3.1.-]	K07739	ELP3; KAT9	nLs.2.1.2.g05802	host_ORTHOMCL6442	OOCN_0000931201	WBGene00240495	false	host_ORTHOMCL6442			maker-PairedContig_4678-snap-gene-0.2
AAW70741	wbrugiapahangi_00440	fig|82301.12.peg.413	sym	sym	58	cell division protease FtsH [EC:3.4.24.-]	K03798	ftsH; hflB	fig|80850.7.peg.767	sym_ORTHOMCL460	CCF78204	WP_014868989.1	false	sym_ORTHOMCL460			WP_088414815.1
AAW70745	wbrugiapahangi_00444	fig|82301.12.peg.409	sym	sym	7	rod shape-determining protein MreB and related proteins	K03569	mreB	fig|80850.7.peg.763	sym_ORTHOMCL456	CCF78208	WP_014868993.1	false	sym_ORTHOMCL456			WP_088414807.1
WBGene00227483	BPAG_0001005601	nDi.2.2.2.g04969	host	host	2	plastin-3	K17336	PLS3	nLs.2.1.2.g03003	host_ORTHOMCL4040	OOCN_0000812101	WBGene00241081	false	host_ORTHOMCL4040			maker-PairedContig_3872-snap-gene-1.9
WBGene00229896	BPAG_0001005801	nDi.2.2.2.g04967	host	host	1	serine/arginine-rich splicing factor 1	K12890	SRSF1; SFRS1; ASF; SF2	nLs.2.1.2.g03002	host_ORTHOMCL4039	OOCN_0001051101	WBGene00241079	false	host_ORTHOMCL4039			maker-PairedContig_3872-snap-gene-1.7
AAW70746	wbrugiapahangi_00445	fig|82301.12.peg.408	sym	sym	58	tRNA-uridine 2-sulfurtransferase [EC:2.8.1.13]	K00566	mnmA; trmU	fig|80850.7.peg.758	sym_ORTHOMCL455	CCF78209	WP_025263988.1	false	sym_ORTHOMCL455			WP_088414928.1
AAW70793	wbrugiapahangi_00587	fig|82301.12.peg.834	sym	sym	58	demethylmenaquinone methyltransferase / 2-methoxy-6-polyprenyl-1;4-benzoquinol methylase [EC:2.1.1.163 2.1.1.201]	K03183	ubiE	fig|80850.7.peg.86	sym_ORTHOMCL427	CCF78391	WP_014869176.1	false	sym_ORTHOMCL427			WP_088414904.1
AAW71343	wbrugiapahangi_00166	fig|82301.12.peg.107	sym	sym	58	fused signal recognition particle receptor	K03110	ftsY	fig|80850.7.peg.691	sym_ORTHOMCL42	CCF78050	WP_014868835.1	false	sym_ORTHOMCL42			WP_088414879.1
AAW70898	wbrugiapahangi_00659	fig|82301.12.peg.843	sym	sym	58	membrane fusion protein; type I secretion system	K12537	hasE; prtE; rsaE; prsE; eexE	fig|80850.7.peg.835	sym_ORTHOMCL354	CCF78384	WP_029784310.1	false	sym_ORTHOMCL354			WP_088414139.1
WBGene00232354	BPAG_0000095001	nDi.2.2.2.g09702	host	host	5	brefeldin A-inhibited guanine nucleotide-exchange protein	K18442	ARFGEF; BIG	nLs.2.1.2.g04691	host_ORTHOMCL6430	OOCN_0000776201	WBGene00236866	false	host_ORTHOMCL6430			maker-PairedContig_1270-snap-gene-0.26
AAW70899	wbrugiapahangi_00660	fig|82301.12.peg.842	sym	sym	58	3-oxoacyl-[acyl-carrier protein] reductase [EC:1.1.1.100]	K00059	fabG; OAR1	fig|80850.7.peg.836	sym_ORTHOMCL353	CCF78385	WP_025264118.1	false	sym_ORTHOMCL353			WP_088414107.1
AAW70902	wbrugiapahangi_00664	fig|82301.12.peg.838	sym	sym	58	transcription elongation factor GreA	K03624	greA	fig|80850.7.peg.840	sym_ORTHOMCL351	CCF78388	WP_014869173.1	false	sym_ORTHOMCL351			WP_088414099.1
AAW70908	wbrugiapahangi_00670	fig|82301.12.peg.245	sym	sym	58	small subunit ribosomal protein S11	K02948	RP-S11; MRPS11; rpsK	fig|80850.7.peg.846	sym_ORTHOMCL347	CCF78499	WP_025264195.1	false	sym_ORTHOMCL347			WP_088414087.1
WBGene00233951	BPAG_0000096301	nDi.2.2.2.g07808	host	host	4	pre-mRNA-processing factor 19 [EC:2.3.2.27]	K10599	PRPF19; PRP19	nLs.2.1.2.g08028	host_ORTHOMCL6424	OOCN_0000842801	WBGene00245768	false	host_ORTHOMCL6424			maker-PairedContig_1665-snap-gene-0.24
AAW70914	wbrugiapahangi_00676	fig|82301.12.peg.251	sym	sym	58	large subunit ribosomal protein L18	K02881	RP-L18; MRPL18; rplR	fig|80850.7.peg.852	sym_ORTHOMCL341	CCF78506	WP_025264200.1	false	sym_ORTHOMCL341			WP_088414075.1
WBGene00234129	BPAG_0000096601	nDi.2.2.2.g01351	host	host	2	cysteine desulfurase [EC:2.8.1.7]	K04487	iscS; NFS1	nLs.2.1.2.g04471	host_ORTHOMCL6423	OOCN_0000926501	WBGene00237478	false	host_ORTHOMCL6423			maker-PairedContig_5086-snap-gene-2.21
WBGene00234097	BPAG_0001012001	nDi.2.2.2.g09371	host	host	1	V-type H+-transporting ATPase subunit B	K02147	ATPeV1B; ATP6B	nLs.2.1.2.g08611	host_ORTHOMCL4015	OOCN_0001091001	WBGene00246342	false	host_ORTHOMCL4015			maker-PairedContig_77-snap-gene-1.25
WBGene00221966	BPAG_0000096701	nDi.2.2.2.g01350	host	hostTop5	34	casein kinase II subunit alpha [EC:2.7.11.1]	K03097	CSNK2A	nLs.2.1.2.g04470	host_ORTHOMCL6422	OOCN_0000926601	WBGene00237477	false	host_ORTHOMCL6422		true	maker-PairedContig_5086-snap-gene-2.26
AAW70930	wbrugiapahangi_00692	fig|82301.12.peg.267	sym	sym	58	large subunit ribosomal protein L3	K02906	RP-L3; MRPL3; rplC	fig|80850.7.peg.868	sym_ORTHOMCL330	CCF78522	WP_014869307.1	false	sym_ORTHOMCL330			WP_088414051.1
AAW70944	wbrugiapahangi_00714	fig|82301.12.peg.441	sym	sym	58	acetylglutamate kinase [EC:2.7.2.8]	K00930	argB	fig|80850.7.peg.897	sym_ORTHOMCL321	CCF78183	WP_025263968.1	false	sym_ORTHOMCL321			WP_088414597.1
AAW70970	wbrugiapahangi_00749	fig|82301.12.peg.187	sym	sym	58				fig|80850.7.peg.603	sym_ORTHOMCL303	CCF78459	WP_025264159.1	false	sym_ORTHOMCL303			WP_088414217.1
AAW71036	wbrugiapahangi_00847	fig|82301.12.peg.457	sym	sym	58	succinate dehydrogenase flavoprotein subunit [EC:1.3.5.1]	K00239	sdhA; frdA	fig|80850.7.peg.500	sym_ORTHOMCL253	CCF78172	WP_025263958.1	false	sym_ORTHOMCL253			WP_088415258.1
AAW71048	wbrugiapahangi_00865	fig|82301.12.peg.328	sym	sym	58	F-type H+-transporting ATPase subunit a	K02108	ATPF0A; atpB	fig|80850.7.peg.488	sym_ORTHOMCL245	CCF77918	WP_014868703.1	false	sym_ORTHOMCL245			WP_088415450.1
AAW71053	wbrugiapahangi_00872	fig|82301.12.peg.512	sym	sym	58	phosphoribosylamine---glycine ligase [EC:6.3.4.13]	K01945	purD	fig|80850.7.peg.482	sym_ORTHOMCL241	CCF78139	WP_025263931.1	false	sym_ORTHOMCL241			WP_088415460.1
AAW71073	wbrugiapahangi_00907	fig|82301.12.peg.233	sym	sym	58	succinate dehydrogenase membrane anchor subunit	K00242	sdhD; frdD	fig|80850.7.peg.100	sym_ORTHOMCL230	CCF78489	WP_025264186.1	false	sym_ORTHOMCL230			WP_088414998.1
WBGene00222342	BPAG_0001014701	nDi.2.2.2.g08178	host	host	1				nLs.2.1.2.g04512	host_ORTHOMCL4002	OOCN_0000707801	WBGene00246493	false	host_ORTHOMCL4002			maker-PairedContig_1790-snap-gene-1.16
AAW71116	wbrugiapahangi_00967	fig|82301.12.peg.641	sym	sym	15	transcription termination factor Rho	K03628	rho	fig|80850.7.peg.561	sym_ORTHOMCL202	CCF78369	WP_014869154.1	false	sym_ORTHOMCL202			WP_088414673.1
AAW71385	wbrugiapahangi_00068	fig|82301.12.peg.391	sym	sym	58	type IV secretion system protein VirB4 [EC:7.4.2.8]	K03199	virB4; lvhB4	fig|80850.7.peg.421	sym_ORTHOMCL19	CCF77966	WP_025264267.1	false	sym_ORTHOMCL19			WP_088414785.1
AAW71140	wbrugiapahangi_01012	fig|82301.12.peg.763	sym	sym	58	ATP-dependent Clp protease ATP-binding subunit ClpX	K03544	clpX; CLPX	fig|80850.7.peg.923	sym_ORTHOMCL181	CCF78451	WP_014869236.1	false	sym_ORTHOMCL181			WP_088413963.1
WBGene00225865	BPAG_0001015501	nDi.2.2.2.g07541	host	host	2	ubiquitin conjugation factor E4 B [EC:2.3.2.27]	K10597	UBE4B; UFD2	nLs.2.1.2.g05915	host_ORTHOMCL3999	OOCN_0000751901	WBGene00247064	false	host_ORTHOMCL3999			maker-PairedContig_1790-snap-gene-1.24
AAW71156	wbrugiapahangi_01028	fig|82301.12.peg.287	sym	sym	58	succinyl-diaminopimelate desuccinylase [EC:3.5.1.18]	K01439	dapE	fig|80850.7.peg.935	sym_ORTHOMCL172	CCF78532	WP_025264213.1	false	sym_ORTHOMCL172			WP_088413987.1
AAW71172	wbrugiapahangi_01052	fig|82301.12.peg.308	sym	sym	58	3-demethoxyubiquinol 3-hydroxylase [EC:1.14.99.60]	K06134	COQ7	fig|80850.7.peg.958	sym_ORTHOMCL159	CCF77903	WP_029784318.1	false	sym_ORTHOMCL159			WP_088414015.1
AAW71392	wbrugiapahangi_00007	fig|82301.12.peg.219	sym	symTop5	166	undecaprenyl diphosphate synthase [EC:2.5.1.31]	K00806	uppS	fig|80850.7.peg.126	sym_ORTHOMCL15	CCF78475	WP_014869260.1	false	sym_ORTHOMCL15		true	WP_088414514.1
AAW71186	wbrugiapahangi_00405	fig|82301.12.peg.432	sym	sym	58				fig|80850.7.peg.1012	sym_ORTHOMCL148	CCF78190	WP_025263975.1	false	sym_ORTHOMCL148			WP_088415158.1
AAW71199	wbrugiapahangi_00382	fig|82301.12.peg.667	sym	sym	58	tRNA uridine 5-carboxymethylaminomethyl modification enzyme	K03495	gidA; mnmG; MTO1	fig|80850.7.peg.475	sym_ORTHOMCL139	CCF78351	WP_014869136.1	false	sym_ORTHOMCL139			WP_088415414.1
WBGene00225577	BPAG_0001021901	nDi.2.2.2.g08553	host	host	1	stress-induced-phosphoprotein 1	K09553	STIP1	nLs.2.1.2.g07454	host_ORTHOMCL3978	OOCN_0000534201	WBGene00243153	false	host_ORTHOMCL3978			maker-PairedContig_4559-snap-gene-0.10
WBGene00225158	BPAG_0000103001	nDi.2.2.2.g05496	host	hostTop5	37	recombining binding protein suppressor of hairless	K06053	RBPSUH; RBPJK	nLs.2.1.2.g01496	host_ORTHOMCL6390	OOCN_0000633101	WBGene00242124	false	host_ORTHOMCL6390		true	maker-PairedContig_776-snap-gene-0.26
AAW71201	wbrugiapahangi_00380	fig|82301.12.peg.665	sym	sym	58				fig|80850.7.peg.473	sym_ORTHOMCL137	CCF78353	WP_025264092.1	false	sym_ORTHOMCL137			WP_088415334.1
AAW71207	wbrugiapahangi_00374	fig|82301.12.peg.661	sym	sym	58	cytochrome c-type biogenesis protein CcmE	K02197	ccmE	fig|80850.7.peg.466	sym_ORTHOMCL134	CCF78356	WP_014869141.1	false	sym_ORTHOMCL134			WP_088415344.1
AAW71244	wbrugiapahangi_00323	fig|82301.12.peg.271	sym	sym	58	methionyl-tRNA formyltransferase [EC:2.1.2.9]	K00604	MTFMT; fmt	fig|80850.7.peg.341	sym_ORTHOMCL107	CCF78527	WP_025264208.1	false	sym_ORTHOMCL107			WP_088415238.1
AAW71245	wbrugiapahangi_00322	fig|82301.12.peg.272	sym	sym	58	large subunit ribosomal protein L20	K02887	RP-L20; MRPL20; rplT	fig|80850.7.peg.342	sym_ORTHOMCL106	CCF78528	WP_014869313.1	false	sym_ORTHOMCL106			WP_088415236.1
AAW71250	wbrugiapahangi_00313	fig|82301.12.peg.746	sym	sym	58				fig|80850.7.peg.132	sym_ORTHOMCL104	CCF78294	WP_014869079.1	false	sym_ORTHOMCL104			WP_088415196.1
WBGene00224135	BPAG_0001458301	nDi.2.2.2.g05540	host	hostTop1	39	RNA polymerase II subunit A C-terminal domain phosphatase [EC:3.1.3.16]	K15732	CTDP1; FCP1	nLs.2.1.2.g08982	host_ORTHOMCL2210	OOCN_0000936801	WBGene00248686	false	host_ORTHOMCL2210	true	true	maker-PairedContig_1161-snap-gene-0.16
WBGene00225694	BPAG_0001024701	nDi.2.2.2.g03319	host	host	2	Derlin-2/3	K13989	DERL2_3	nLs.2.1.2.g00619	host_ORTHOMCL3964	OOCN_0001083501	WBGene00246087	false	host_ORTHOMCL3964			maker-PairedContig_4679-snap-gene-0.18
WBGene00222500	BPAG_0001025001	nDi.2.2.2.g03316	host	hostTop5	38	THO complex subunit 2	K12879	THOC2	nLs.2.1.2.g00616	host_ORTHOMCL3961	OOCN_0000938901	WBGene00246090	false	host_ORTHOMCL3961		true	maker-PairedContig_4679-snap-gene-0.25
WBGene00234173	BPAG_0000105001	nDi.2.2.2.g03396	host	host	4	small nuclear ribonucleoprotein G	K11099	SNRPG; SMG	nLs.2.1.2.g09144	host_ORTHOMCL6377	OOCN_0000111301	WBGene00239302	false	host_ORTHOMCL6377			maker-PairedContig_3321-snap-gene-0.5
WBGene00224918	BPAG_0001025601	nDi.2.2.2.g03311	host	host	3				nLs.2.1.2.g02344	host_ORTHOMCL3957	OOCN_0000038201	WBGene00246099	false	host_ORTHOMCL3957			maker-PairedContig_3559-snap-gene-0.7
WBGene00234040	BPAG_0000106001	nDi.2.2.2.g06098	host	host	2	large subunit ribosomal protein L32e	K02912	RP-L32e; RPL32	nLs.2.1.2.g04695	host_ORTHOMCL6371	OOCN_0000033301	WBGene00238167	false	host_ORTHOMCL6371			maker-PairedContig_2530-snap-gene-0.22
WBGene00223981	BPAG_0000106401	nDi.2.2.2.g06094	host	hostTop5	36	GINS complex subunit 2	K10733	GINS2; PSF2	nLs.2.1.2.g04699	host_ORTHOMCL6368	OOCN_0001223201	WBGene00238172	false	host_ORTHOMCL6368		true	maker-PairedContig_2530-snap-gene-0.19
WBGene00233996	BPAG_0001027301	nDi.2.2.2.g08129	host	host	3	pre-mRNA-processing factor 6	K12855	PRPF6; PRP6	nLs.2.1.2.g00807	host_ORTHOMCL3948	OOCN_0001232401	WBGene00240207	false	host_ORTHOMCL3948			maker-PairedContig_786-snap-gene-0.19
WBGene00234316	BPAG_0000107801	nDi.2.2.2.g02133	host	host	3	U4/U6 small nuclear ribonucleoprotein SNU13	K12845	SNU13; NHP2L	nLs.2.1.2.g00039	host_ORTHOMCL6363	OOCN_0000983701	WBGene00247140	false	host_ORTHOMCL6363			maker-PairedContig_3860-snap-gene-0.17
WBGene00230688	BPAG_0000108101	nDi.2.2.2.g02136	host	host	1	tuftelin-interacting protein 11	K13103	TFIP11	nLs.2.1.2.g00035	host_ORTHOMCL6362	OOCN_0000963101	WBGene00247137	false	host_ORTHOMCL6362			maker-PairedContig_3860-snap-gene-0.18
WBGene00224189	BPAG_0000109801	nDi.2.2.2.g05733	host	host	1	ubiquitin-conjugating enzyme E2 variant	K10704	UBE2V	nLs.2.1.2.g04177	host_ORTHOMCL6355	OOCN_0000709901	WBGene00238304	false	host_ORTHOMCL6355			snap_masked-PairedContig_4176-processed-gene-0.5
WBGene00222551	BPAG_0001030601	nDi.2.2.2.g03607	host	host	3				nLs.2.1.2.g09997	host_ORTHOMCL3933	OOCN_0000867001	WBGene00242036	false	host_ORTHOMCL3933			maker-PairedContig_407-snap-gene-2.34
WBGene00226684	BPAG_0001031801	nDi.2.2.2.g03621	host	host	2	GTP-binding protein 1	K24887	GTPBP1	nLs.2.1.2.g01954	host_ORTHOMCL3926	OOCN_0000838901	WBGene00242022	false	host_ORTHOMCL3926			maker-PairedContig_407-snap-gene-1.12
WBGene00224506	BPAG_0000113001	nDi.2.2.2.g01206	host	host	5				nLs.2.1.2.g03707	host_ORTHOMCL6339	OOCN_0000469701	WBGene00242579	false	host_ORTHOMCL6339			maker-PairedContig_2864-snap-gene-3.35
WBGene00225258	BPAG_0001032901	nDi.2.2.2.g04452	host	host	2	spectrin beta	K06115	SPTB	nLs.2.1.2.g02593	host_ORTHOMCL3921	OOCN_0000476101	WBGene00243506	false	host_ORTHOMCL3921			maker-PairedContig_2819-snap-gene-3.30
WBGene00222541	BPAG_0001034301	nDi.2.2.2.g05587	host	host	2	dynein cytoplasmic 1 intermediate chain	K10415	DYNC1I; DNCI	nLs.2.1.2.g06668	host_ORTHOMCL3915	OOCN_0000523201	WBGene00243524	false	host_ORTHOMCL3915			maker-PairedContig_2819-snap-gene-0.11
WBGene00225892	BPAG_0000113101	nDi.2.2.2.g01207	host	host	3	guanine nucleotide-binding protein G(i) subunit alpha	K04630	GNAI	nLs.2.1.2.g03708	host_ORTHOMCL6338	OOCN_0000469601	WBGene00242581	false	host_ORTHOMCL6338			maker-PairedContig_2864-snap-gene-3.36
AAW70716	wbrugiapahangi_00119	fig|82301.12.peg.572	sym	symTop1	314	NADH-quinone oxidoreductase subunit D [EC:7.1.1.2]	K00333	nuoD	fig|80850.7.peg.403	sym_ORTHOMCL473	CCF78013	WP_025264298.1	false	sym_ORTHOMCL473	true	true	WP_088414805.1
AAW70865	wbrugiapahangi_00537	fig|82301.12.peg.190	sym	symTop1	181	chromosomal replication initiator protein	K02313	dnaA	fig|80850.7.peg.57	sym_ORTHOMCL380	CCF78463	WP_025264162.1	false	sym_ORTHOMCL380	true	true	WP_088415184.1
AAW71071	wbrugiapahangi_00902	fig|82301.12.peg.230	sym	symTop5	83	lipoprotein-releasing system permease protein	K09808	lolC_E	fig|80850.7.peg.198	sym_ORTHOMCL232	CCF78487	WP_025264184.1	false	sym_ORTHOMCL232		true	WP_088414992.1
AAW71149	wbrugiapahangi_01021	fig|82301.12.peg.294	sym	symTop1	297	dihydrolipoamide dehydrogenase [EC:1.8.1.4]	K00382	DLD; lpd; pdhD	fig|80850.7.peg.911	sym_ORTHOMCL175	CCF77888	WP_025264216.1	false	sym_ORTHOMCL175	true	true	WP_088413977.1
WBGene00222778	BPAG_0001460501	nDi.2.2.2.g07746	host	host	4	phosphatidylinositol-binding clathrin assembly protein	K20044	PICALM	nLs.2.1.2.g01105	host_ORTHOMCL2202	OOCN_0000035401	WBGene00236948	false	host_ORTHOMCL2202			maker-PairedContig_1293-snap-gene-0.5
WBGene00227425	BPAG_0001039101	nDi.2.2.2.g05211	host	host	4	F-type H+-transporting ATPase subunit c	K02128	ATPeF0C; ATP5G; ATP9	nLs.2.1.2.g04793	host_ORTHOMCL3898	OOCN_0000846501	WBGene00244464	false	host_ORTHOMCL3898			maker-PairedContig_600-snap-gene-0.25
WBGene00223698	BPAG_0000115101	nDi.2.2.2.g02860	host	host	2	cohesin complex subunit SA-1/2	K06671	STAG1_2; SCC3; IRR1	nLs.2.1.2.g00641	host_ORTHOMCL6321	OOCN_0000818801	WBGene00243786	false	host_ORTHOMCL6321			maker-PairedContig_1498-snap-gene-1.11
WBGene00227308	BPAG_0000115901	nDi.2.2.2.g09773	host	host	2	DnaJ homolog subfamily C member 8	K09528	DNAJC8	nLs.2.1.2.g07274	host_ORTHOMCL6317	OOCN_0000945701	WBGene00238150	false	host_ORTHOMCL6317			maker-PairedContig_2960-snap-gene-1.17
WBGene00223828	BPAG_0001040201	nDi.2.2.2.g05840	host	host	3	splicing factor; proline- and glutamine-rich	K13219	SFPQ; PSF	nLs.2.1.2.g00966	host_ORTHOMCL3893	OOCN_0000095001	WBGene00244475	false	host_ORTHOMCL3893			maker-PairedContig_600-snap-gene-0.36
WBGene00231010	BPAG_0001042201	nDi.2.2.2.g06535	host	hostTop1	39	methyl-CpG-binding domain protein 2	K11590	MBD2	nLs.2.1.2.g08756	host_ORTHOMCL3884	OOCN_0000924301	WBGene00238410	false	host_ORTHOMCL3884	true	true	maker-PairedContig_2960-snap-gene-5.22
WBGene00221956	BPAG_0000117901	nDi.2.2.2.g05035	host	host	3	DnaJ homolog subfamily B member 12	K09518	DNAJB12	nLs.2.1.2.g07809	host_ORTHOMCL6310	OOCN_0000506101	WBGene00242448	false	host_ORTHOMCL6310			maker-PairedContig_3826-snap-gene-0.14
WBGene00234093	BPAG_0000118101	nDi.2.2.2.g05033	host	host	1	dihydrolipoamide dehydrogenase [EC:1.8.1.4]	K00382	DLD; lpd; pdhD	nLs.2.1.2.g07807	host_ORTHOMCL6308	OOCN_0000506301	WBGene00242446	false	host_ORTHOMCL6308			maker-PairedContig_3826-snap-gene-0.13
WBGene00225201	BPAG_0001044001	nDi.2.2.2.g08445	host	host	5	Ras-related protein Rab-14	K07881	RAB14	nLs.2.1.2.g09218	host_ORTHOMCL3879	OOCN_0000876101	WBGene00240060	false	host_ORTHOMCL3879			maker-PairedContig_1368-snap-gene-1.18
WBGene00227325	BPAG_0000119001	nDi.2.2.2.g05969	host	host	5	N6-L-threonylcarbamoyladenine synthase [EC:2.3.1.234]	K01409	OSGEP; KAE1; QRI7	nLs.2.1.2.g03262	host_ORTHOMCL6302	OOCN_0000012001	WBGene00244807	false	host_ORTHOMCL6302			maker-PairedContig_134-snap-gene-0.19
WBGene00222330	BPAG_0001044301	nDi.2.2.2.g08449	host	host	2	ubiquitin carboxyl-terminal hydrolase L5 [EC:3.4.19.12]	K05610	UCHL5; UCH37	nLs.2.1.2.g05000	host_ORTHOMCL3877	OOCN_0001131001	WBGene00240065	false	host_ORTHOMCL3877			maker-PairedContig_1368-snap-gene-2.19
WBGene00223297	BPAG_0001045401	nDi.2.2.2.g09025	host	host	3	lysine-specific demethylase 6A [EC:1.14.11.68]	K11447	UTX; KDM6A	nLs.2.1.2.g06955	host_ORTHOMCL3871	OOCN_0000789701	WBGene00240082	false	host_ORTHOMCL3871			maker-PairedContig_1368-snap-gene-2.33
WBGene00233938	BPAG_0000120701	nDi.2.2.2.g05557	host	host	5	20S proteasome subunit beta 7 [EC:3.4.25.1]	K02736	PSMB4	nLs.2.1.2.g02784	host_ORTHOMCL6292	OOCN_0000081401	WBGene00237971	false	host_ORTHOMCL6292			maker-PairedContig_5864-snap-gene-2.29
WBGene00226934	BPAG_0000123001	nDi.2.2.2.g04319	host	host	4	regulator of nonsense transcripts 1 [EC:3.6.4.13 5.6.2.3]	K14326	UPF1; RENT1	nLs.2.1.2.g04831	host_ORTHOMCL6280	OOCN_0000474601	WBGene00237708	false	host_ORTHOMCL6280			maker-PairedContig_1260-snap-gene-0.10
WBGene00233992	BPAG_0000123501	nDi.2.2.2.g04325	host	host	3	translation initiation factor 2 subunit 3	K03242	EIF2S3	nLs.2.1.2.g02670	host_ORTHOMCL6276	OOCN_0000474101	WBGene00237713	false	host_ORTHOMCL6276			maker-PairedContig_1260-snap-gene-1.24
WBGene00227873	BPAG_0001049201	nDi.2.2.2.g00335	host	host	4	PAT complex subunit CCDC47	K24962	CCDC47	nLs.2.1.2.g00497	host_ORTHOMCL3857	OOCN_0000580301	WBGene00245096	false	host_ORTHOMCL3857			maker-PairedContig_122-snap-gene-3.20
WBGene00225680	BPAG_0001049901	nDi.2.2.2.g00327	host	host	2	pre-mRNA cleavage complex 2 protein Pcf11	K14400	PCF11	nLs.2.1.2.g00504	host_ORTHOMCL3852	OOCN_0000460801	WBGene00245086	false	host_ORTHOMCL3852			maker-PairedContig_122-snap-gene-3.12
WBGene00255501	BPAG_0001050901	nDi.2.2.2.g00319	host	host	1	kinesin family member 5	K10396	KIF5	nLs.2.1.2.g00513	host_ORTHOMCL3848	OOCN_0000460001	WBGene00245078	false	host_ORTHOMCL3848			snap_masked-PairedContig_122-processed-gene-2.5
WBGene00224588	BPAG_0000126201	nDi.2.2.2.g05453	host	host	2	AP-3 complex subunit mu	K12398	AP3M	nLs.2.1.2.g05984	host_ORTHOMCL6262	OOCN_0001132501	WBGene00240284	false	host_ORTHOMCL6262			snap_masked-PairedContig_1384-processed-gene-0.21
WBGene00223627	BPAG_0000127301	nDi.2.2.2.g05444	host	host	2	LIM and senescent cell antigen-like-containing domain protein 1/2	K23354	LIMS1_2; PINCH1_2	nLs.2.1.2.g05979	host_ORTHOMCL6259	OOCN_0001129101	WBGene00240293	false	host_ORTHOMCL6259			maker-PairedContig_1384-snap-gene-0.26
WBGene00230949	BPAG_0001052301	nDi.2.2.2.g00305	host	hostTop5	38				nLs.2.1.2.g04030	host_ORTHOMCL3840	OOCN_0000521201	WBGene00245063	false	host_ORTHOMCL3840		true	maker-PairedContig_122-snap-gene-0.17
WBGene00222714	BPAG_0000128101	nDi.2.2.2.g04371	host	hostTop5	37	B-cell CLL/lymphoma 7 protein	K25605	BCL7	nLs.2.1.2.g04124	host_ORTHOMCL6257	OOCN_0000137601	WBGene00246228	false	host_ORTHOMCL6257		true	maker-PairedContig_1181-snap-gene-1.35
WBGene00223522	BPAG_0001052501	nDi.2.2.2.g00303	host	host	5	anaphase-promoting complex subunit 8	K03355	APC8; CDC23	nLs.2.1.2.g04028	host_ORTHOMCL3838	OOCN_0000521001	WBGene00245061	false	host_ORTHOMCL3838			maker-PairedContig_122-snap-gene-0.15
WBGene00224125	BPAG_0001053101	nDi.2.2.2.g03949	host	host	5	DNA-directed RNA polymerase II subunit RPB1 [EC:2.7.7.6]	K03006	RPB1; POLR2A	nLs.2.1.2.g04158	host_ORTHOMCL3835	OOCN_0000829901	WBGene00239543	false	host_ORTHOMCL3835			maker-PairedContig_3247-snap-gene-0.1
WBGene00224415	BPAG_0000130001	nDi.2.2.2.g02204	host	host	4	inositol-hexakisphosphate/diphosphoinositol-pentakisphosphate 1-kinase [EC:2.7.4.24]	K13024	PPIP5K; VIP	nLs.2.1.2.g07948	host_ORTHOMCL6247	OOCN_0000076801	WBGene00237586	false	host_ORTHOMCL6247			maker-PairedContig_235-snap-gene-0.24
WBGene00226496	BPAG_0000130401	nDi.2.2.2.g02201	host	host	1	small nuclear ribonucleoprotein B and B'	K11086	SNRPB; SMB	nLs.2.1.2.g08601	host_ORTHOMCL6245	OOCN_0000696101	WBGene00237581	false	host_ORTHOMCL6245			maker-PairedContig_235-snap-gene-0.27
WBGene00233936	BPAG_0000130501	nDi.2.2.2.g02200	host	host	3	20S proteasome subunit alpha 4 [EC:3.4.25.1]	K02731	PSMA7	nLs.2.1.2.g08602	host_ORTHOMCL6244	OOCN_0000696001	WBGene00237580	false	host_ORTHOMCL6244			maker-PairedContig_235-snap-gene-0.29
WBGene00233173	BPAG_0000130901	nDi.2.2.2.g04424	host	hostTop1	39	de-etiolated-1	K10571	DET1	nLs.2.1.2.g08959	host_ORTHOMCL6241	OOCN_0000539101	WBGene00237642	false	host_ORTHOMCL6241	true	true	maker-PairedContig_358-snap-gene-0.25
WBGene00269340	BPAG_0001059001	nDi.2.2.2.g09236	host	host	2	ribose-phosphate pyrophosphokinase [EC:2.7.6.1]	K00948	PRPS; prsA	nLs.2.1.2.g06214	host_ORTHOMCL3817	OOCN_0000156201	WBGene00246269	false	host_ORTHOMCL3817			maker-PairedContig_1723-snap-gene-0.6
WBGene00225726	BPAG_0000134501	nDi.2.2.2.g01959	host	host	1	5'-AMP-activated protein kinase; catalytic alpha subunit [EC:2.7.11.11]	K07198	PRKAA; AMPK	nLs.2.1.2.g00564	host_ORTHOMCL6230	OOCN_0000761001	WBGene00237306	false	host_ORTHOMCL6230			maker-PairedContig_877-snap-gene-0.13
WBGene00227093	BPAG_0000136401	nDi.2.2.2.g02945	host	host	2	protein lin-7	K19931	LIN7	nLs.2.1.2.g02480	host_ORTHOMCL6225	OOCN_0000429001	WBGene00247777	false	host_ORTHOMCL6225			maker-PairedContig_459-snap-gene-0.28
WBGene00229165	BPAG_0001065701	nDi.2.2.2.g08095	host	host	3				nLs.2.1.2.g04509	host_ORTHOMCL3801	OOCN_0000683801	WBGene00247001	false	host_ORTHOMCL3801			maker-PairedContig_1687-snap-gene-0.4
WBGene00223424	BPAG_0001065901	nDi.2.2.2.g08097	host	host	2	ubiquitin carboxyl-terminal hydrolase 19 [EC:3.4.19.12]	K11847	USP19	nLs.2.1.2.g04507	host_ORTHOMCL3799	OOCN_0000683601	WBGene00246999	false	host_ORTHOMCL3799			maker-PairedContig_1687-snap-gene-0.3
WBGene00234049	BPAG_0000137401	nDi.2.2.2.g07231	host	host	3	AP-2 complex subunit sigma-1	K11827	AP2S1	nLs.2.1.2.g09252	host_ORTHOMCL6222	OOCN_0000393601	WBGene00242624	false	host_ORTHOMCL6222			maker-PairedContig_1158-snap-gene-0.6
WBGene00230921	BPAG_0000138601	nDi.2.2.2.g06201	host	host	2				nLs.2.1.2.g07333	host_ORTHOMCL6218	OOCN_0001073601	WBGene00246412	false	host_ORTHOMCL6218			maker-PairedContig_2112-snap-gene-0.4
WBGene00228620	BPAG_0001070701	nDi.2.2.2.g02531	host	host	2	H/ACA ribonucleoprotein complex subunit 4 [EC:5.4.99.-]	K11131	DKC1; NOLA4; CBF5	nLs.2.1.2.g04884	host_ORTHOMCL3780	OOCN_0000448001	WBGene00245375	false	host_ORTHOMCL3780			maker-PairedContig_1940-snap-gene-1.18
WBGene00226507	BPAG_0000141001	nDi.2.2.2.g02845	host	host	6	GATA-binding protein 2	K17894	GATA2	nLs.2.1.2.g08039	host_ORTHOMCL6209	OOCN_0000002701	WBGene00241813	false	host_ORTHOMCL6209			maker-PairedContig_245-snap-gene-0.16
WBGene00224992	BPAG_0001070801	nDi.2.2.2.g02532	host	host	6	GTP-binding nuclear protein Ran	K07936	RAN	nLs.2.1.2.g04883	host_ORTHOMCL3779	OOCN_0000447901	WBGene00245374	false	host_ORTHOMCL3779			snap_masked-PairedContig_1940-processed-gene-1.7
WBGene00233948	BPAG_0000141201	nDi.2.2.2.g02844	host	host	1	coatomer subunit beta'	K17302	COPB2; SEC27	nLs.2.1.2.g05276	host_ORTHOMCL6208	OOCN_0000504501	WBGene00241811	false	host_ORTHOMCL6208			maker-PairedContig_245-snap-gene-0.12
WBGene00234157	BPAG_0001074901	nDi.2.2.2.g03296	host	host	1	small subunit ribosomal protein S11e	K02949	RP-S11e; RPS11	nLs.2.1.2.g01282	host_ORTHOMCL3760	OOCN_0000432701	WBGene00239616	false	host_ORTHOMCL3760			maker-PairedContig_834-snap-gene-0.10
WBGene00224079	BPAG_0001076101	nDi.2.2.2.g03309	host	host	2	endophilin-B1	K11248	SH3GLB1	nLs.2.1.2.g02532	host_ORTHOMCL3755	OOCN_0000018301	WBGene00239628	false	host_ORTHOMCL3755			maker-PairedContig_239-snap-gene-0.6
WBGene00233967	BPAG_0001077001	nDi.2.2.2.g05128	host	host	2	T-complex protein 1 subunit eta	K09499	CCT7	nLs.2.1.2.g05961	host_ORTHOMCL3754	OOCN_0000964401	WBGene00243200	false	host_ORTHOMCL3754			maker-PairedContig_199-snap-gene-0.30
WBGene00234032	BPAG_0001077901	nDi.2.2.2.g05119	host	host	2	large subunit ribosomal protein L18Ae	K02882	RP-L18Ae; RPL18A	nLs.2.1.2.g08492	host_ORTHOMCL3747	OOCN_0000439601	WBGene00243210	false	host_ORTHOMCL3747			maker-PairedContig_199-snap-gene-0.23
WBGene00231872	BPAG_0000149001	nDi.2.2.2.g10931	host	host	2	homeobox protein Nkx-2.4	K09344	NKX2-4	nLs.2.1.2.g08110	host_ORTHOMCL6177	OOCN_0000464701	WBGene00242822	false	host_ORTHOMCL6177			maker-PairedContig_1401-snap-gene-0.2
WBGene00227200	BPAG_0001079501	nDi.2.2.2.g00359	host	host	5	serine/threonine-protein kinase ULK2 [EC:2.7.11.1]	K08269	ULK2; ATG1	nLs.2.1.2.g03636	host_ORTHOMCL3738	OOCN_0000747201	WBGene00245050	false	host_ORTHOMCL3738			maker-PairedContig_122-snap-gene-6.22
WBGene00224608	BPAG_0001080301	nDi.2.2.2.g00350	host	host	6	Ras homolog enriched in brain	K07208	RHEB	nLs.2.1.2.g03626	host_ORTHOMCL3732	OOCN_0000850101	WBGene00245121	false	host_ORTHOMCL3732			maker-PairedContig_122-snap-gene-6.26
WBGene00223482	BPAG_0000155501	nDi.2.2.2.g03883	host	host	3	atypical protein kinase C iota type [EC:2.7.11.13]	K06069	PRKCI	nLs.2.1.2.g09294	host_ORTHOMCL6158	OOCN_0000895101	WBGene00246560	false	host_ORTHOMCL6158			maker-PairedContig_2615-snap-gene-0.6
WBGene00226969	BPAG_0001081601	nDi.2.2.2.g00341	host	host	2	phosphorylase kinase gamma subunit [EC:2.7.11.19]	K00871	PHKG	nLs.2.1.2.g05444	host_ORTHOMCL3726	OOCN_0001092801	WBGene00245104	false	host_ORTHOMCL3726			maker-PairedContig_122-snap-gene-4.13
WBGene00226970	BPAG_0001081801	nDi.2.2.2.g00340	host	host	1	N-alpha-acetyltransferase 15/16; NatA auxiliary subunit	K20792	NAA15_16	nLs.2.1.2.g05443	host_ORTHOMCL3725	OOCN_0000919701	WBGene00245103	false	host_ORTHOMCL3725			maker-PairedContig_122-snap-gene-4.12
WBGene00225235	BPAG_0000157101	nDi.2.2.2.g03148	host	host	1	wingless-type MMTV integration site family; member 4	K00408	WNT4	nLs.2.1.2.g03684	host_ORTHOMCL6147	OOCN_0000857901	WBGene00247735	false	host_ORTHOMCL6147			maker-PairedContig_2624-snap-gene-0.8
WBGene00222356	BPAG_0001083801	nDi.2.2.2.g07591	host	host	3	large subunit ribosomal protein L19e	K02885	RP-L19e; RPL19	nLs.2.1.2.g03502	host_ORTHOMCL3716	OOCN_0000627401	WBGene00239471	false	host_ORTHOMCL3716			maker-PairedContig_5954-snap-gene-0.7
WBGene00227655	BPAG_0001085001	nDi.2.2.2.g08874	host	host	1	serine/threonine-protein phosphatase PP1 catalytic subunit [EC:3.1.3.16]	K06269	PPP1C	nLs.2.1.2.g08022	host_ORTHOMCL3712	OOCN_0000062001	WBGene00239459	false	host_ORTHOMCL3712			maker-PairedContig_1768-snap-gene-0.6
WBGene00226479	BPAG_0001085401	nDi.2.2.2.g01265	host	host	5	EH domain-containing protein 1	K12483	EHD1	nLs.2.1.2.g04960	host_ORTHOMCL3709	OOCN_0000843901	WBGene00244022	false	host_ORTHOMCL3709			maker-PairedContig_1848-snap-gene-0.3
WBGene00222886	BPAG_0000161201	nDi.2.2.2.g07852	host	host	3	U4/U6 small nuclear ribonucleoprotein PRP4	K12662	PRPF4; PRP4	nLs.2.1.2.g06643	host_ORTHOMCL6126	OOCN_0001076601	WBGene00238403	false	host_ORTHOMCL6126			maker-PairedContig_2091-snap-gene-6.12
WBGene00228847	BPAG_0001085601	nDi.2.2.2.g01266	host	host	1	innexin	K22037	inx; zpg; ogre; shakB	nLs.2.1.2.g04961	host_ORTHOMCL3708	OOCN_0000307401	WBGene00244024	false	host_ORTHOMCL3708			maker-PairedContig_1848-snap-gene-0.2
WBGene00223858	BPAG_0001086801	nDi.2.2.2.g01277	host	hostTop5	35	phosphopantothenoylcysteine decarboxylase [EC:4.1.1.36]	K01598	PPCDC; coaC	nLs.2.1.2.g00388	host_ORTHOMCL3703	OOCN_0000955201	WBGene00244041	false	host_ORTHOMCL3703		true	maker-PairedContig_5299-snap-gene-0.27
WBGene00226117	BPAG_0000162101	nDi.2.2.2.g01504	host	hostTop1	42	transcription initiation factor TFIID TATA-box-binding protein	K03120	TBP; tbp	nLs.2.1.2.g02336	host_ORTHOMCL6121	OOCN_0000404301	WBGene00245666	false	host_ORTHOMCL6121	true	true	maker-PairedContig_1024-snap-gene-0.6
WBGene00223207	BPAG_0001092601	nDi.2.2.2.g06838	host	host	4				nLs.2.1.2.g02730	host_ORTHOMCL3677	OOCN_0000548401	WBGene00240033	false	host_ORTHOMCL3677			maker-PairedContig_1341-snap-gene-0.19
WBGene00222656	BPAG_0000166801	nDi.2.2.2.g09001	host	host	1	transcriptional repressor p66	K23194	GATAD2	nLs.2.1.2.g01244	host_ORTHOMCL6105	OOCN_0000931801	WBGene00236849	false	host_ORTHOMCL6105			maker-PairedContig_2081-snap-gene-0.19
WBGene00224083	BPAG_0000167701	nDi.2.2.2.g03119	host	host	2	gremlin	K23318	GREM	nLs.2.1.2.g01011	host_ORTHOMCL6102	OOCN_0000443001	WBGene00243456	false	host_ORTHOMCL6102			maker-PairedContig_53-snap-gene-3.22
WBGene00227696	BPAG_0000171701	nDi.2.2.2.g01055	host	host	3				nLs.2.1.2.g05950	host_ORTHOMCL6091	OOCN_0000552801	WBGene00241490	false	host_ORTHOMCL6091			maker-PairedContig_266-snap-gene-0.22
WBGene00222694	BPAG_0000172801	nDi.2.2.2.g07947	host	host	2	translation initiation factor 3 subunit A	K03254	EIF3A	nLs.2.1.2.g01165	host_ORTHOMCL6086	OOCN_0000908901	WBGene00246192	false	host_ORTHOMCL6086			maker-PairedContig_3503-snap-gene-0.6
WBGene00226365	BPAG_0000173301	nDi.2.2.2.g02313	host	host	1				nLs.2.1.2.g06546	host_ORTHOMCL6083	OOCN_0000401701	WBGene00241898	false	host_ORTHOMCL6083			maker-PairedContig_4689-snap-gene-0.7
WBGene00226885	BPAG_0001095301	nDi.2.2.2.g06449	host	hostTop5	37	poly(U)-binding-splicing factor PUF60	K12838	PUF60	nLs.2.1.2.g01475	host_ORTHOMCL3660	OOCN_0000492901	WBGene00242662	false	host_ORTHOMCL3660		true	maker-PairedContig_4258-snap-gene-1.22
WBGene00225081	BPAG_0001098101	nDi.2.2.2.g07158	host	host	5	COMPASS component SWD3	K14963	WDR5; SWD3; CPS30	nLs.2.1.2.g03667	host_ORTHOMCL3644	OOCN_0000177401	WBGene00240130	false	host_ORTHOMCL3644			maker-PairedContig_4170-snap-gene-0.8
WBGene00224379	BPAG_0001098401	nDi.2.2.2.g07155	host	host	1	coatomer subunit epsilon	K17268	COPE	nLs.2.1.2.g07344	host_ORTHOMCL3642	OOCN_0000943901	WBGene00240133	false	host_ORTHOMCL3642			maker-PairedContig_2710-snap-gene-0.2
WBGene00224713	BPAG_0001098901	nDi.2.2.2.g09984	host	host	4	cleavage stimulation factor subunit 2	K14407	CSTF2; RNA15	nLs.2.1.2.g02769	host_ORTHOMCL3640	OOCN_0001141601	WBGene00240138	false	host_ORTHOMCL3640			maker-PairedContig_260-snap-gene-0.9
WBGene00227048	BPAG_0000184301	nDi.2.2.2.g04914	host	host	1	Ran-binding protein 9/10	K23334	RANBP9_10; RANBPM	nLs.2.1.2.g05787	host_ORTHOMCL6039	OOCN_0000974501	WBGene00238096	false	host_ORTHOMCL6039			maker-PairedContig_431-snap-gene-0.12
WBGene00225027	BPAG_0001100801	nDi.2.2.2.g08922	host	host	4	splicing factor 3B subunit 3	K12830	SF3B3; SAP130; RSE1	nLs.2.1.2.g07725	host_ORTHOMCL3631	OOCN_0000061101	WBGene00248623	false	host_ORTHOMCL3631			maker-PairedContig_3834-snap-gene-0.2
WBGene00234217	BPAG_0000186101	nDi.2.2.2.g04385	host	host	5	U4/U6 small nuclear ribonucleoprotein PRP31	K12844	PRPF31	nLs.2.1.2.g02611	host_ORTHOMCL6032	OOCN_0001002501	WBGene00244112	false	host_ORTHOMCL6032			maker-PairedContig_593-snap-gene-0.10
WBGene00223076	BPAG_0000188301	nDi.2.2.2.g00759	host	host	1	kindlin 2	K17083	FERMT2; KIND2	nLs.2.1.2.g03439	host_ORTHOMCL6019	OOCN_0000208801	WBGene00243942	false	host_ORTHOMCL6019			maker-PairedContig_322-snap-gene-1.30
WBGene00225644	BPAG_0000189101	nDi.2.2.2.g04365	host	host	2	mothers against decapentaplegic homolog 1	K04676	SMAD1	nLs.2.1.2.g04119	host_ORTHOMCL6015	OOCN_0000186501	WBGene00246233	false	host_ORTHOMCL6015			maker-PairedContig_1181-snap-gene-1.38
WBGene00230123	BPAG_0001102901	nDi.2.2.2.g09752	host	host	2				nLs.2.1.2.g01328	host_ORTHOMCL3614	OOCN_0001196701	WBGene00246002	false	host_ORTHOMCL3614			maker-PairedContig_2058-snap-gene-0.6
WBGene00234149	BPAG_0000190201	nDi.2.2.2.g07740	host	host	2	large subunit ribosomal protein L15e	K02877	RP-L15e; RPL15	nLs.2.1.2.g08487	host_ORTHOMCL6009	OOCN_0001150801	WBGene00246398	false	host_ORTHOMCL6009			maker-PairedContig_1541-snap-gene-0.6
WBGene00222712	BPAG_0000191701	nDi.2.2.2.g01738	host	host	2	exocyst complex component 6	K19985	EXOC6; SEC15	nLs.2.1.2.g07714	host_ORTHOMCL6005	OOCN_0001016801	WBGene00242341	false	host_ORTHOMCL6005			maker-PairedContig_6212-snap-gene-0.9
WBGene00233953	BPAG_0000194501	nDi.2.2.2.g05890	host	host	4	coatomer subunit alpha	K05236	COPA; RET1	nLs.2.1.2.g03466	host_ORTHOMCL5994	OOCN_0000118801	WBGene00248476	false	host_ORTHOMCL5994			maker-PairedContig_750-snap-gene-0.5
WBGene00227824	BPAG_0000196401	nDi.2.2.2.g04614	host	host	1	cullin 5	K10612	CUL5	nLs.2.1.2.g06694	host_ORTHOMCL5986	OOCN_0000543401	WBGene00243305	false	host_ORTHOMCL5986			maker-PairedContig_5993-snap-gene-2.27
WBGene00234301	BPAG_0000197101	nDi.2.2.2.g06641	host	host	4	ESCRT-I complex subunit VPS28	K12184	VPS28	nLs.2.1.2.g03655	host_ORTHOMCL5981	OOCN_0000912701	WBGene00248729	false	host_ORTHOMCL5981			maker-PairedContig_2149-snap-gene-0.14
WBGene00225132	BPAG_0001109201	nDi.2.2.2.g03938	host	host	1	striatin 1/3/4	K17608	STRN1_3_4	nLs.2.1.2.g02297	host_ORTHOMCL3585	OOCN_0000041101	WBGene00243563	false	host_ORTHOMCL3585			maker-PairedContig_845-snap-gene-1.12
WBGene00233143	BPAG_0000199301	nDi.2.2.2.g02387	host	host	1				nLs.2.1.2.g02236	host_ORTHOMCL5975	OOCN_0000804701	WBGene00237763	false	host_ORTHOMCL5975			maker-PairedContig_1261-snap-gene-4.45
WBGene00226630	BPAG_0000199601	nDi.2.2.2.g02384	host	host	5	vacuolar protein-sorting-associated protein 4	K12196	VPS4	nLs.2.1.2.g08401	host_ORTHOMCL5972	OOCN_0000446701	WBGene00237766	false	host_ORTHOMCL5972			maker-PairedContig_1261-snap-gene-4.38
WBGene00223283	BPAG_0001111001	nDi.2.2.2.g03920	host	host	1	serum response factor	K04378	SRF	nLs.2.1.2.g09548	host_ORTHOMCL3578	OOCN_0000945901	WBGene00243571	false	host_ORTHOMCL3578			maker-PairedContig_846-snap-gene-0.30
WBGene00225559	BPAG_0001112701	nDi.2.2.2.g01442	host	host	7	histone H2A	K11251	H2A	nLs.2.1.2.g04548	host_ORTHOMCL3570	OOCN_0000495901	WBGene00241605	false	host_ORTHOMCL3570			maker-PairedContig_270-snap-gene-1.21
WBGene00226871	BPAG_0000206401	nDi.2.2.2.g08759	host	host	1				nLs.2.1.2.g08769	host_ORTHOMCL5949	OOCN_0000877501	WBGene00246404	false	host_ORTHOMCL5949			maker-PairedContig_1779-snap-gene-0.3
WBGene00223293	BPAG_0000206701	nDi.2.2.2.g02770	host	host	1	optic atrophy protein 1 [EC:3.6.5.5]	K17079	OPA1	nLs.2.1.2.g06703	host_ORTHOMCL5946	OOCN_0000943201	WBGene00248145	false	host_ORTHOMCL5946			maker-PairedContig_3281-snap-gene-1.12
WBGene00226233	BPAG_0000213501	nDi.2.2.2.g02411	host	host	5	Ras-related protein Rab-10	K07903	RAB10	nLs.2.1.2.g00586	host_ORTHOMCL5921	OOCN_0000565001	WBGene00237732	false	host_ORTHOMCL5921			maker-PairedContig_1260-snap-gene-3.18
WBGene00226907	BPAG_0000218301	nDi.2.2.2.g06684	host	host	2				nLs.2.1.2.g04045	host_ORTHOMCL5906	OOCN_0001031401	WBGene00246774	false	host_ORTHOMCL5906			maker-PairedContig_2377-snap-gene-6.24
WBGene00222447	BPAG_0001119701	nDi.2.2.2.g00254	host	host	1	programmed cell death protein 10	K18269	PDCD10	nLs.2.1.2.g00421	host_ORTHOMCL3543	OOCN_0001100101	WBGene00247528	false	host_ORTHOMCL3543			maker-PairedContig_905-snap-gene-1.18
WBGene00222214	BPAG_0000219501	nDi.2.2.2.g04853	host	host	2	large subunit ribosomal protein L14e	K02875	RP-L14e; RPL14	nLs.2.1.2.g08440	host_ORTHOMCL5901	OOCN_0000771301	WBGene00237166	false	host_ORTHOMCL5901			maker-PairedContig_2111-snap-gene-0.8
WBGene00234099	BPAG_0000220101	nDi.2.2.2.g00767	host	host	3	adenylosuccinate synthase [EC:6.3.4.4]	K01939	purA; ADSS	nLs.2.1.2.g03420	host_ORTHOMCL5898	OOCN_0001251901	WBGene00243935	false	host_ORTHOMCL5898			maker-PairedContig_322-snap-gene-1.36
WBGene00233981	BPAG_0000223101	nDi.2.2.2.g03095	host	host	4	large subunit ribosomal protein L37Ae	K02921	RP-L37Ae; RPL37A	nLs.2.1.2.g00992	host_ORTHOMCL5893	OOCN_0000500901	WBGene00243484	false	host_ORTHOMCL5893			maker-PairedContig_729-snap-gene-0.10
WBGene00232890	BPAG_0000223601	nDi.2.2.2.g06216	host	host	4	transcription initiation factor TFIID subunit 6	K03131	TAF6	nLs.2.1.2.g05839	host_ORTHOMCL5890	OOCN_0000858501	WBGene00238984	false	host_ORTHOMCL5890			maker-PairedContig_357-snap-gene-0.22
WBGene00222466	BPAG_0001125101	nDi.2.2.2.g05071	host	host	1	growth factor receptor-bound protein 2	K04364	GRB2	nLs.2.1.2.g06431	host_ORTHOMCL3519	OOCN_0000496901	WBGene00241919	false	host_ORTHOMCL3519			maker-PairedContig_1064-snap-gene-0.6
WBGene00224867	BPAG_0001125401	nDi.2.2.2.g05073	host	host	3				nLs.2.1.2.g06429	host_ORTHOMCL3517	OOCN_0000497201	WBGene00241916	false	host_ORTHOMCL3517			maker-PairedContig_1064-snap-gene-0.8
WBGene00231855	BPAG_0000226501	nDi.2.2.2.g03585	host	host	2	kinesin family member 17	K20198	KIF17	nLs.2.1.2.g04752	host_ORTHOMCL5879	OOCN_0000856801	WBGene00242420	false	host_ORTHOMCL5879			maker-PairedContig_4218-snap-gene-0.5
WBGene00235059	BPAG_0001125801	nDi.2.2.2.g05078	host	host	2				nLs.2.1.2.g05858	host_ORTHOMCL3514	OOCN_0000497601	WBGene00241910	false	host_ORTHOMCL3514			maker-PairedContig_1064-snap-gene-1.21
WBGene00234057	BPAG_0000230201	nDi.2.2.2.g07066	host	hostTop5	36	DNA polymerase delta subunit 1 [EC:2.7.7.7]	K02327	POLD1	nLs.2.1.2.g08057	host_ORTHOMCL5868	OOCN_0000938601	WBGene00238032	false	host_ORTHOMCL5868		true	maker-PairedContig_5605-snap-gene-0.7
WBGene00223788	BPAG_0000234001	nDi.2.2.2.g01195	host	host	4	innexin	K22037	inx; zpg; ogre; shakB	nLs.2.1.2.g04444	host_ORTHOMCL5858	OOCN_0000853501	WBGene00242562	false	host_ORTHOMCL5858			maker-PairedContig_2864-snap-gene-2.16
WBGene00227297	BPAG_0001129201	nDi.2.2.2.g09163	host	host	1	actin-related protein 3	K18584	ACTR3; ARP3	nLs.2.1.2.g07687	host_ORTHOMCL3498	OOCN_0000042501	WBGene00236811	false	host_ORTHOMCL3498			snap_masked-PairedContig_3594-processed-gene-0.0
WBGene00223285	BPAG_0001130001	nDi.2.2.2.g08270	host	host	1	pre-mRNA-splicing factor CDC5/CEF1	K12860	CDC5L; CDC5; CEF1	nLs.2.1.2.g07266	host_ORTHOMCL3493	OOCN_0000105001	WBGene00236819	false	host_ORTHOMCL3493			maker-PairedContig_3594-snap-gene-1.15
WBGene00233969	BPAG_0000238101	nDi.2.2.2.g07709	host	host	3	T-complex protein 1 subunit beta	K09494	CCT2	nLs.2.1.2.g05364	host_ORTHOMCL5841	OOCN_0000988601	WBGene00248177	false	host_ORTHOMCL5841			maker-PairedContig_1493-snap-gene-0.10
WBGene00230918	BPAG_0000238901	nDi.2.2.2.g08629	host	hostTop5	34	nucleoredoxin [EC:1.8.1.8]	K17609	NXN	nLs.2.1.2.g08761	host_ORTHOMCL5834	OOCN_0001154001	WBGene00246411	false	host_ORTHOMCL5834		true	maker-PairedContig_1805-snap-gene-0.8
WBGene00223447	BPAG_0001132601	nDi.2.2.2.g05858	host	host	1				nLs.2.1.2.g07171	host_ORTHOMCL3484	OOCN_0000526301	WBGene00237669	false	host_ORTHOMCL3484			maker-PairedContig_2051-snap-gene-0.13
WBGene00234065	BPAG_0001132901	nDi.2.2.2.g04408	host	host	4	AP-1 complex subunit gamma-1	K12391	AP1G1	nLs.2.1.2.g07168	host_ORTHOMCL3482	OOCN_0000526001	WBGene00237664	false	host_ORTHOMCL3482			maker-PairedContig_2051-snap-gene-0.10
WBGene00226738	BPAG_0001135501	nDi.2.2.2.g07766	host	host	1	ATP-binding cassette; sub-family E; member 1	K06174	ABCE1; Rli1	nLs.2.1.2.g03176	host_ORTHOMCL3470	OOCN_0000995401	WBGene00245972	false	host_ORTHOMCL3470			maker-PairedContig_4835-snap-gene-0.6
WBGene00225255	BPAG_0000243801	nDi.2.2.2.g00368	host	host	1	MFS transporter; ACS family; solute carrier family 17 (sodium-dependent inorganic phosphate cotransporter); member 9	K12303	SLC17A9	nLs.2.1.2.g08210	host_ORTHOMCL5823	OOCN_0000857301	WBGene00245040	false	host_ORTHOMCL5823			maker-PairedContig_1157-snap-gene-0.13
WBGene00234317	BPAG_0001137001	nDi.2.2.2.g08850	host	host	2	DNA-directed RNA polymerases I; II; and III subunit RPABC3	K03016	RPABC3; RPB8; POLR2H	nLs.2.1.2.g07934	host_ORTHOMCL3464	OOCN_0000067901	WBGene00245959	false	host_ORTHOMCL3464			snap_masked-PairedContig_3489-processed-gene-0.0
WBGene00227319	BPAG_0000245101	nDi.2.2.2.g05242	host	host	3	ubiquitin-conjugating enzyme E2 R [EC:2.3.2.23]	K02207	UBE2R; UBC3; CDC34	nLs.2.1.2.g02515	host_ORTHOMCL5817	OOCN_0000900201	WBGene00238503	false	host_ORTHOMCL5817			maker-PairedContig_862-snap-gene-0.7
WBGene00223966	BPAG_0000245901	nDi.2.2.2.g06660	host	host	1				nLs.2.1.2.g06962	host_ORTHOMCL5815	OOCN_0001110201	WBGene00238466	false	host_ORTHOMCL5815			maker-PairedContig_5731-snap-gene-0.4
WBGene00225941	BPAG_0000246601	nDi.2.2.2.g01615	host	host	3	nicotinic acetylcholine receptor; invertebrate	K05312	CHRNN	nLs.2.1.2.g01889	host_ORTHOMCL5813	OOCN_0000826401	WBGene00237404	false	host_ORTHOMCL5813			maker-PairedContig_1054-snap-gene-0.15
WBGene00227448	BPAG_0001141801	nDi.2.2.2.g05160	host	host	2	threonylcarbamoyladenosine tRNA methylthiotransferase CDKAL1 [EC:2.8.4.5]	K15865	CDKAL1	nLs.2.1.2.g05571	host_ORTHOMCL3444	OOCN_0000940401	WBGene00255444	false	host_ORTHOMCL3444			maker-PairedContig_597-snap-gene-0.17
WBGene00233995	BPAG_0000255001	nDi.2.2.2.g03526	host	host	2	DNA replication licensing factor MCM5 [EC:5.6.2.3]	K02209	MCM5; CDC46	nLs.2.1.2.g03941	host_ORTHOMCL5788	OOCN_0000020201	WBGene00246467	false	host_ORTHOMCL5788			maker-PairedContig_4562-snap-gene-0.5
WBGene00225128	BPAG_0001144101	nDi.2.2.2.g09472	host	host	5	actin-related protein 2	K17260	ACTR2; ARP2	nLs.2.1.2.g06479	host_ORTHOMCL3434	OOCN_0000661001	WBGene00242851	false	host_ORTHOMCL3434			maker-PairedContig_4761-snap-gene-0.5
WBGene00222592	BPAG_0001145701	nDi.2.2.2.g06979	host	host	1	serine/threonine-protein kinase TNNI3K [EC:2.7.11.1]	K17535	TNNI3K	nLs.2.1.2.g07862	host_ORTHOMCL3428	OOCN_0000937601	WBGene00246023	false	host_ORTHOMCL3428			maker-PairedContig_3059-snap-gene-0.11
WBGene00226077	BPAG_0001145801	nDi.2.2.2.g06980	host	host	2				nLs.2.1.2.g07861	host_ORTHOMCL3427	OOCN_0000981801	WBGene00246018	false	host_ORTHOMCL3427			maker-PairedContig_3059-snap-gene-0.10
WBGene00231470	BPAG_0000262901	nDi.2.2.2.g06105	host	host	1	DNA-directed RNA polymerase I subunit RPA2 [EC:2.7.7.6]	K03002	RPA2; POLR1B	nLs.2.1.2.g08108	host_ORTHOMCL5766	OOCN_0000087201	WBGene00238161	false	host_ORTHOMCL5766			maker-PairedContig_2960-snap-gene-0.12
WBGene00222663	BPAG_0001146701	nDi.2.2.2.g00056	host	host	2	CCR4-NOT transcription complex subunit 9	K12606	RCD1; CNOT9; CAF40	nLs.2.1.2.g00210	host_ORTHOMCL3424	OOCN_0000061401	WBGene00245481	false	host_ORTHOMCL3424			maker-PairedContig_206-snap-gene-2.21
WBGene00225193	BPAG_0001146801	nDi.2.2.2.g00057	host	host	2	translation initiation factor 3 subunit M	K15030	EIF3M	nLs.2.1.2.g00211	host_ORTHOMCL3423	OOCN_0000049401	WBGene00245482	false	host_ORTHOMCL3423			maker-PairedContig_206-snap-gene-2.20
WBGene00231047	BPAG_0001147401	nDi.2.2.2.g06582	host	host	6	speckle-type POZ protein	K10523	SPOP	nLs.2.1.2.g08865	host_ORTHOMCL3420	OOCN_0000847001	WBGene00244869	false	host_ORTHOMCL3420			maker-PairedContig_206-snap-gene-1.17
WBGene00223831	BPAG_0000264501	nDi.2.2.2.g07903	host	host	1	protein phosphatase 1B [EC:3.1.3.16]	K04461	PPM1B; PP2CB	nLs.2.1.2.g06992	host_ORTHOMCL5758	OOCN_0001028801	WBGene00244220	false	host_ORTHOMCL5758			maker-PairedContig_1488-snap-gene-0.15
WBGene00226626	BPAG_0000265401	nDi.2.2.2.g04850	host	host	1	Ase1/PRC1/MAP65 family protein	K16732	PRC1; ASE1; MAP65	nLs.2.1.2.g09391	host_ORTHOMCL5756	OOCN_0000793101	WBGene00237164	false	host_ORTHOMCL5756			maker-PairedContig_2111-snap-gene-0.9
WBGene00227139	BPAG_0001148101	nDi.2.2.2.g08228	host	host	3	CCR4-NOT transcription complex subunit 7/8	K12581	CNOT7_8; CAF1; POP2	nLs.2.1.2.g04112	host_ORTHOMCL3413	OOCN_0000851401	WBGene00244877	false	host_ORTHOMCL3413			maker-PairedContig_206-snap-gene-0.7
WBGene00227419	BPAG_0000267201	nDi.2.2.2.g08825	host	host	6	intron-binding protein aquarius	K12874	AQR	nLs.2.1.2.g05777	host_ORTHOMCL5751	OOCN_0000900301	WBGene00243163	false	host_ORTHOMCL5751			maker-PairedContig_1338-snap-gene-1.12
WBGene00222744	BPAG_0001148901	nDi.2.2.2.g07309	host	host	2	26S proteasome regulatory subunit N3	K03033	PSMD3; RPN3	nLs.2.1.2.g07058	host_ORTHOMCL3409	OOCN_0000973501	WBGene00245772	false	host_ORTHOMCL3409			maker-PairedContig_2047-snap-gene-1.31
WBGene00225738	BPAG_0000267701	nDi.2.2.2.g02914	host	host	3	phosphatidylinositol phospholipase C; gamma-1 [EC:3.1.4.11]	K01116	PLCG1	nLs.2.1.2.g00672	host_ORTHOMCL5749	OOCN_0000475501	WBGene00247636	false	host_ORTHOMCL5749			maker-PairedContig_756-snap-gene-1.9
WBGene00227581	BPAG_0000267901	nDi.2.2.2.g02686	host	host	5	splicing factor U2AF 35 kDa subunit	K12836	U2AF1	nLs.2.1.2.g03892	host_ORTHOMCL5748	OOCN_0000675501	WBGene00237112	false	host_ORTHOMCL5748			maker-PairedContig_1360-snap-gene-0.8
WBGene00234287	BPAG_0000274001	nDi.2.2.2.g04715	host	host	1	ER membrane protein complex subunit 3	K23564	EMC3; TMEM111	nLs.2.1.2.g02943	host_ORTHOMCL5723	OOCN_0000570301	WBGene00237020	false	host_ORTHOMCL5723			maker-PairedContig_3686-snap-gene-0.16
WBGene00223495	BPAG_0001149701	nDi.2.2.2.g05965	host	host	1				nLs.2.1.2.g09055	host_ORTHOMCL3403	OOCN_0000091901	WBGene00245780	false	host_ORTHOMCL3403			maker-PairedContig_2047-snap-gene-1.26
WBGene00223577	BPAG_0000276001	nDi.2.2.2.g05135	host	host	2	NEDD8-activating enzyme E1 [EC:6.2.1.64]	K10686	UBA3; UBE1C	nLs.2.1.2.g00829	host_ORTHOMCL5717	OOCN_0000046701	WBGene00248249	false	host_ORTHOMCL5717			maker-PairedContig_3562-snap-gene-0.34
WBGene00225803	BPAG_0001152401	nDi.2.2.2.g01900	host	hostTop5	38	dual specificity tyrosine-phosphorylation-regulated kinase 1 [EC:2.7.12.1]	K08825	DYRK1	nLs.2.1.2.g07194	host_ORTHOMCL3389	OOCN_0000488501	WBGene00241313	false	host_ORTHOMCL3389		true	maker-PairedContig_1909-snap-gene-3.20
WBGene00234227	BPAG_0000280501	nDi.2.2.2.g05877	host	host	5	RuvB-like protein 2 [EC:5.6.2.3]	K11338	RUVBL2; RVB2; INO80J	nLs.2.1.2.g04284	host_ORTHOMCL5706	OOCN_0000743601	WBGene00239211	false	host_ORTHOMCL5706			maker-PairedContig_883-snap-gene-0.27
WBGene00223991	BPAG_0001154201	nDi.2.2.2.g04122	host	host	4	pre-B-cell leukemia transcription factor 1	K09355	PBX1	nLs.2.1.2.g08386	host_ORTHOMCL3382	OOCN_0000134201	WBGene00245730	false	host_ORTHOMCL3382			maker-PairedContig_318-snap-gene-0.10
WBGene00227112	BPAG_0001156001	nDi.2.2.2.g01117	host	host	1	RNA-binding protein 23/39	K13091	RBM23_39	nLs.2.1.2.g03608	host_ORTHOMCL3371	OOCN_0001024001	WBGene00242241	false	host_ORTHOMCL3371			maker-PairedContig_2307-snap-gene-1.24
WBGene00223398	BPAG_0001157101	nDi.2.2.2.g01105	host	host	1	3-hydroxyacyl-CoA dehydrogenase / 3-hydroxy-2-methylbutyryl-CoA dehydrogenase [EC:1.1.1.35 1.1.1.178]	K08683	HSD17B10	nLs.2.1.2.g08151	host_ORTHOMCL3363	OOCN_0000646001	WBGene00242228	false	host_ORTHOMCL3363			maker-PairedContig_2307-snap-gene-3.32
WBGene00228545	BPAG_0000283701	nDi.2.2.2.g10121	host	host	2	guanine nucleotide-binding protein G(o) subunit alpha	K04534	GNAO; G-ALPHA-O	nLs.2.1.2.g05323	host_ORTHOMCL5694	OOCN_0000966601	WBGene00248472	false	host_ORTHOMCL5694			maker-PairedContig_2070-snap-gene-0.2
WBGene00224150	BPAG_0001157901	nDi.2.2.2.g09027	host	host	3	glutamate--cysteine ligase catalytic subunit [EC:6.3.2.2]	K11204	GCLC	nLs.2.1.2.g03775	host_ORTHOMCL3360	OOCN_0000727901	WBGene00247210	false	host_ORTHOMCL3360			maker-PairedContig_3644-snap-gene-0.10
AAW71058	wbrugiapahangi_00881	fig|82301.12.peg.556	sym	sym	5	enoyl-[acyl-carrier protein] reductase I [EC:1.3.1.9 1.3.1.10]	K00208	fabI	fig|80850.7.peg.385	sym_ORTHOMCL239	CCF78025	WP_014868810.1	false	sym_ORTHOMCL239			WP_088414739.1
WBGene00223001	BPAG_0001158601	nDi.2.2.2.g05710	host	host	2				nLs.2.1.2.g09071	host_ORTHOMCL3358	OOCN_0000106601	WBGene00247231	false	host_ORTHOMCL3358			maker-PairedContig_123-snap-gene-1.22
WBGene00233982	BPAG_0000287401	nDi.2.2.2.g07175	host	host	6	small subunit ribosomal protein S14e	K02955	RP-S14e; RPS14	nLs.2.1.2.g03563	host_ORTHOMCL5680	OOCN_0000827701	WBGene00244737	false	host_ORTHOMCL5680			maker-PairedContig_5931-snap-gene-0.12
WBGene00235061	BPAG_0000287601	nDi.2.2.2.g07177	host	host	1	large subunit ribosomal protein L36e	K02920	RP-L36e; RPL36	nLs.2.1.2.g03561	host_ORTHOMCL5678	OOCN_0000827501	WBGene00244735	false	host_ORTHOMCL5678			maker-PairedContig_5931-snap-gene-0.16
WBGene00233578	BPAG_0001162601	nDi.2.2.2.g07800	host	host	1	2;3-bisphosphoglycerate-independent phosphoglycerate mutase [EC:5.4.2.12]	K15633	gpmI	nLs.2.1.2.g06394	host_ORTHOMCL3342	OOCN_0000801901	WBGene00240550	false	host_ORTHOMCL3342			maker-PairedContig_249-snap-gene-0.4
WBGene00224191	BPAG_0000294101	nDi.2.2.2.g07695	host	host	4	small subunit ribosomal protein S26e	K02976	RP-S26e; RPS26	nLs.2.1.2.g08126	host_ORTHOMCL5660	OOCN_0000678401	WBGene00237200	false	host_ORTHOMCL5660			maker-PairedContig_1362-snap-gene-0.18
WBGene00224356	BPAG_0000294901	nDi.2.2.2.g07642	host	host	2	TAR DNA-binding protein 43	K23600	TARDBP; TDP43	nLs.2.1.2.g04580	host_ORTHOMCL5658	OOCN_0000755101	WBGene00248647	false	host_ORTHOMCL5658			maker-PairedContig_153-snap-gene-0.13
WBGene00222646	BPAG_0001164301	nDi.2.2.2.g07762	host	host	2	NADH dehydrogenase (ubiquinone) 1 beta subcomplex subunit 5	K03961	NDUFB5	nLs.2.1.2.g06964	host_ORTHOMCL3336	OOCN_0001085201	WBGene00248219	false	host_ORTHOMCL3336			maker-PairedContig_1008-snap-gene-0.14
WBGene00226123	BPAG_0001166401	nDi.2.2.2.g09685	host	host	4	vacuolar protein sorting-associated protein 26A/B	K18466	VPS26A_B	nLs.2.1.2.g06544	host_ORTHOMCL3330	OOCN_0000846201	WBGene00240809	false	host_ORTHOMCL3330			maker-PairedContig_1150-snap-gene-1.11
WBGene00224470	BPAG_0000300701	nDi.2.2.2.g03989	host	hostTop1	42				nLs.2.1.2.g00522	host_ORTHOMCL5637	OOCN_0000995101	WBGene00239360	false	host_ORTHOMCL5637	true	true	maker-PairedContig_1682-snap-gene-0.6
WBGene00226844	BPAG_0000302201	nDi.2.2.2.g08742	host	host	2	charged multivesicular body protein 2A	K12191	CHMP2A	nLs.2.1.2.g06126	host_ORTHOMCL5630	OOCN_0000458201	WBGene00247938	false	host_ORTHOMCL5630			maker-PairedContig_5379-snap-gene-2.23
WBGene00228809	BPAG_0000303001	nDi.2.2.2.g03523	host	host	5	histone acetyltransferase HTATIP [EC:2.3.1.48]	K11304	TIP60; KAT5; ESA1	nLs.2.1.2.g03944	host_ORTHOMCL5628	OOCN_0001014901	WBGene00246463	false	host_ORTHOMCL5628			maker-PairedContig_5574-snap-gene-0.4
WBGene00226079	BPAG_0000303901	nDi.2.2.2.g03520	host	host	3	glycylpeptide N-tetradecanoyltransferase [EC:2.3.1.97]	K00671	NMT	nLs.2.1.2.g03947	host_ORTHOMCL5626	OOCN_0000623601	WBGene00246458	false	host_ORTHOMCL5626			maker-PairedContig_5712-snap-gene-0.7
WBGene00226875	BPAG_0000304301	nDi.2.2.2.g02691	host	host	3	mannose-1-phosphate guanylyltransferase [EC:2.7.7.13]	K00966	GMPP	nLs.2.1.2.g07740	host_ORTHOMCL5624	OOCN_0000736401	WBGene00237105	false	host_ORTHOMCL5624			maker-PairedContig_1120-snap-gene-0.8
WBGene00223210	BPAG_0001172401	nDi.2.2.2.g08787	host	host	3	RNA polymerase II-associated factor 1	K15174	PAF1	nLs.2.1.2.g07464	host_ORTHOMCL3308	OOCN_0001023801	WBGene00244292	false	host_ORTHOMCL3308			maker-PairedContig_5561-snap-gene-0.6
WBGene00226502	BPAG_0000307201	nDi.2.2.2.g08481	host	host	2	cell division cycle protein 37	K09554	CDC37	nLs.2.1.2.g00836	host_ORTHOMCL5616	OOCN_0000630901	WBGene00248258	false	host_ORTHOMCL5616			maker-PairedContig_3562-snap-gene-0.39
WBGene00223962	BPAG_0000313701	nDi.2.2.2.g08280	host	host	2	26S proteasome regulatory subunit T2	K03062	PSMC1; RPT2	nLs.2.1.2.g05012	host_ORTHOMCL5597	OOCN_0000109401	WBGene00243441	false	host_ORTHOMCL5597			maker-PairedContig_53-snap-gene-2.10
WBGene00233928	BPAG_0001176801	nDi.2.2.2.g05800	host	host	2	20S proteasome subunit beta 1 [EC:3.4.25.1]	K02738	PSMB6	nLs.2.1.2.g00659	host_ORTHOMCL3286	OOCN_0001119201	WBGene00243664	false	host_ORTHOMCL3286			maker-PairedContig_138-snap-gene-0.13
WBGene00234170	BPAG_0000314801	nDi.2.2.2.g08426	host	hostTop5	37	small nuclear ribonucleoprotein E	K11097	SNRPE; SME	nLs.2.1.2.g07348	host_ORTHOMCL5593	OOCN_0000663101	WBGene00244651	false	host_ORTHOMCL5593		true	maker-PairedContig_4129-snap-gene-0.11
WBGene00234095	BPAG_0000314901	nDi.2.2.2.g08425	host	host	3	GPI-anchor transamidase subunit K	K05290	PIGK	nLs.2.1.2.g07347	host_ORTHOMCL5592	OOCN_0000663201	WBGene00244652	false	host_ORTHOMCL5592			maker-PairedContig_4129-snap-gene-0.12
WBGene00234225	BPAG_0001179001	nDi.2.2.2.g05621	host	host	2	6-phosphogluconate dehydrogenase [EC:1.1.1.44 1.1.1.343]	K00033	PGD; gnd; gntZ	nLs.2.1.2.g08115	host_ORTHOMCL3276	OOCN_0000406501	WBGene00243540	false	host_ORTHOMCL3276			maker-PairedContig_6229-snap-gene-1.33
WBGene00225462	BPAG_0000316701	nDi.2.2.2.g01876	host	host	5	translation initiation factor 4E	K03259	EIF4E	nLs.2.1.2.g02696	host_ORTHOMCL5585	OOCN_0000707101	WBGene00239181	false	host_ORTHOMCL5585			maker-PairedContig_5840-snap-gene-0.10
WBGene00233279	BPAG_0001180701	nDi.2.2.2.g01299	host	host	2				nLs.2.1.2.g00373	host_ORTHOMCL3271	OOCN_0001095601	WBGene00244068	false	host_ORTHOMCL3271			maker-PairedContig_5054-snap-gene-0.2
WBGene00225275	BPAG_0000319901	nDi.2.2.2.g02869	host	host	1	growth hormone-inducible transmembrane protein	K21890	GHITM; DERP2; TMBIM5	nLs.2.1.2.g00647	host_ORTHOMCL5577	OOCN_0000121601	WBGene00243778	false	host_ORTHOMCL5577			maker-PairedContig_1498-snap-gene-0.16
WBGene00225589	BPAG_0001184001	nDi.2.2.2.g05952	host	host	2	ubiquitin carboxyl-terminal hydrolase 12/46 [EC:3.4.19.12]	K11842	USP12_46	nLs.2.1.2.g02815	host_ORTHOMCL3255	OOCN_0000522601	WBGene00245826	false	host_ORTHOMCL3255			maker-PairedContig_810-snap-gene-0.27
WBGene00234297	BPAG_0000331601	nDi.2.2.2.g05137	host	host	2	translation initiation factor 5A	K03263	EIF5A	nLs.2.1.2.g00826	host_ORTHOMCL5553	OOCN_0000222201	WBGene00248246	false	host_ORTHOMCL5553			maker-PairedContig_3562-snap-gene-0.45
WBGene00234256	BPAG_0000335101	nDi.2.2.2.g01163	host	host	1	choline/ethanolamine phosphotransferase [EC:2.7.8.1 2.7.8.2]	K13644	CEPT1	nLs.2.1.2.g08591	host_ORTHOMCL5547	OOCN_0000055101	WBGene00242295	false	host_ORTHOMCL5547			maker-PairedContig_947-snap-gene-0.9
WBGene00225835	BPAG_0000336701	nDi.2.2.2.g05337	host	host	2	DnaJ homolog subfamily A member 2	K09503	DNAJA2	nLs.2.1.2.g01562	host_ORTHOMCL5544	OOCN_0000487601	WBGene00237252	false	host_ORTHOMCL5544			maker-PairedContig_5325-snap-gene-0.13
WBGene00229603	BPAG_0000336901	nDi.2.2.2.g08985	host	hostTop5	36	mitogen-activated protein kinase kinase kinase 9 [EC:2.7.11.25]	K04417	MAP3K9; MLK1	nLs.2.1.2.g03042	host_ORTHOMCL5543	OOCN_0000661701	WBGene00248900	false	host_ORTHOMCL5543		true	maker-PairedContig_4510-snap-gene-0.16
WBGene00227187	BPAG_0000341201	nDi.2.2.2.g02048	host	host	3	microtubule-associated protein; RP/EB family	K10436	MAPRE	nLs.2.1.2.g01194	host_ORTHOMCL5529	OOCN_0000222401	WBGene00243863	false	host_ORTHOMCL5529			maker-PairedContig_4684-snap-gene-1.22
WBGene00230025	BPAG_0001187601	nDi.2.2.2.g08572	host	host	1				nLs.2.1.2.g08213	host_ORTHOMCL3234	OOCN_0000039101	WBGene00238051	false	host_ORTHOMCL3234			maker-PairedContig_5952-snap-gene-0.19
WBGene00229579	BPAG_0001189001	nDi.2.2.2.g08807	host	host	3				nLs.2.1.2.g07664	host_ORTHOMCL3228	OOCN_0000803901	WBGene00242826	false	host_ORTHOMCL3228			maker-PairedContig_3315-snap-gene-0.2
WBGene00222406	BPAG_0001191101	nDi.2.2.2.g01516	host	host	2	26S proteasome regulatory subunit T2	K03062	PSMC1; RPT2	nLs.2.1.2.g02327	host_ORTHOMCL3220	OOCN_0000405201	WBGene00245675	false	host_ORTHOMCL3220			maker-PairedContig_2158-snap-gene-2.36
WBGene00234116	BPAG_0001191201	nDi.2.2.2.g01517	host	host	4	malate dehydrogenase [EC:1.1.1.37]	K00026	MDH2	nLs.2.1.2.g02326	host_ORTHOMCL3219	OOCN_0000568401	WBGene00245677	false	host_ORTHOMCL3219			maker-PairedContig_2158-snap-gene-2.35
WBGene00233933	BPAG_0000360601	nDi.2.2.2.g02172	host	host	1	20S proteasome subunit beta 3 [EC:3.4.25.1]	K02735	PSMB3	nLs.2.1.2.g00002	host_ORTHOMCL5493	OOCN_0000868901	WBGene00247102	false	host_ORTHOMCL5493			maker-PairedContig_128-snap-gene-0.12
WBGene00226464	BPAG_0000362801	nDi.2.2.2.g01159	host	host	1	mitogen-activated protein kinase 7 [EC:2.7.11.24]	K04464	MAPK7	nLs.2.1.2.g09910	host_ORTHOMCL5488	OOCN_0000055001	WBGene00242293	false	host_ORTHOMCL5488			maker-PairedContig_947-snap-gene-0.10
WBGene00226293	BPAG_0000366801	nDi.2.2.2.g09029	host	host	1	T-box protein 20	K10185	TBX20	nLs.2.1.2.g03773	host_ORTHOMCL5477	OOCN_0000728201	WBGene00247213	false	host_ORTHOMCL5477			maker-PairedContig_3644-snap-gene-0.9
WBGene00224578	BPAG_0001196901	nDi.2.2.2.g09908	host	hostTop1	39	Ras-related protein Rab-2A	K07877	RAB2A	nLs.2.1.2.g00607	host_ORTHOMCL3197	OOCN_0000670701	WBGene00237917	false	host_ORTHOMCL3197	true	true	maker-PairedContig_926-snap-gene-3.14
WBGene00227339	BPAG_0000372301	nDi.2.2.2.g06220	host	host	2	serine/threonine-protein phosphatase 2A activator	K17605	PPP2R4; PTPA	nLs.2.1.2.g05843	host_ORTHOMCL5467	OOCN_0001051201	WBGene00238991	false	host_ORTHOMCL5467			maker-PairedContig_357-snap-gene-0.18
WBGene00233968	BPAG_0001198501	nDi.2.2.2.g04939	host	host	2	T-complex protein 1 subunit theta	K09500	CCT8	nLs.2.1.2.g00466	host_ORTHOMCL3189	OOCN_0000906001	WBGene00237930	false	host_ORTHOMCL3189			maker-PairedContig_926-snap-gene-1.21
WBGene00223593	BPAG_0001199301	nDi.2.2.2.g07950	host	host	4	transcription factor SPN1	K17498	SPN1; IWS1	nLs.2.1.2.g08684	host_ORTHOMCL3186	OOCN_0000888401	WBGene00240046	false	host_ORTHOMCL3186			maker-PairedContig_100-snap-gene-1.13
WBGene00223280	BPAG_0000377701	nDi.2.2.2.g09818	host	host	1	pre-mRNA-splicing factor 38A	K12849	PRPF38A	nLs.2.1.2.g03993	host_ORTHOMCL5454	OOCN_0001053601	WBGene00246971	false	host_ORTHOMCL5454			snap_masked-PairedContig_1691-processed-gene-0.4
WBGene00268958	BPAG_0000385201	nDi.2.2.2.g05184	host	host	2	Ras-related protein Rap-2C	K07839	RAP2C	nLs.2.1.2.g04220	host_ORTHOMCL5437	OOCN_0000466601	WBGene00248932	false	host_ORTHOMCL5437			maker-PairedContig_381-snap-gene-0.26
WBGene00226415	BPAG_0001204201	nDi.2.2.2.g02124	host	host	4	zinc finger protein 362/384	K23480	ZNF362_384; LIN-29	nLs.2.1.2.g00047	host_ORTHOMCL3174	OOCN_0001003401	WBGene00247150	false	host_ORTHOMCL3174			maker-PairedContig_774-snap-gene-2.22
WBGene00234248	BPAG_0001205001	nDi.2.2.2.g06464	host	host	3	ethanolamine-phosphate cytidylyltransferase [EC:2.7.7.14]	K00967	PCYT2	nLs.2.1.2.g07592	host_ORTHOMCL3171	OOCN_0000155701	WBGene00242299	false	host_ORTHOMCL3171			maker-PairedContig_1451-snap-gene-0.1
WBGene00228625	BPAG_0000389601	nDi.2.2.2.g08927	host	host	2	Delta3;5-Delta2;4-dienoyl-CoA isomerase [EC:5.3.3.21]	K12663	ECH1	nLs.2.1.2.g07431	host_ORTHOMCL5428	OOCN_0000880101	WBGene00248400	false	host_ORTHOMCL5428			maker-PairedContig_169-snap-gene-0.13
WBGene00228776	BPAG_0001210101	nDi.2.2.2.g07588	host	host	1	POU domain transcription factor; class 4	K09366	POU4F; BRN3	nLs.2.1.2.g09830	host_ORTHOMCL3156	OOCN_0001171401	WBGene00244854	false	host_ORTHOMCL3156			maker-PairedContig_1052-snap-gene-3.27
WBGene00222361	BPAG_0000396601	nDi.2.2.2.g03269	host	host	2	diacylglycerol kinase (ATP) [EC:2.7.1.107]	K00901	dgkA; DGK	nLs.2.1.2.g06054	host_ORTHOMCL5411	OOCN_0000914101	WBGene00239592	false	host_ORTHOMCL5411			maker-PairedContig_88-snap-gene-0.3
WBGene00234068	BPAG_0000399001	nDi.2.2.2.g04134	host	host	2	coatomer subunit gamma	K17267	COPG	nLs.2.1.2.g04968	host_ORTHOMCL5408	OOCN_0000120101	WBGene00248289	false	host_ORTHOMCL5408			maker-PairedContig_5656-snap-gene-1.9
WBGene00225671	BPAG_0001211001	nDi.2.2.2.g08341	host	host	1				nLs.2.1.2.g05031	host_ORTHOMCL3151	OOCN_0000674101	WBGene00244433	false	host_ORTHOMCL3151			maker-PairedContig_1394-snap-gene-0.13
WBGene00228026	BPAG_0000401001	nDi.2.2.2.g01867	host	host	2				nLs.2.1.2.g07200	host_ORTHOMCL5403	OOCN_0000607001	WBGene00239172	false	host_ORTHOMCL5403			maker-PairedContig_4967-snap-gene-0.7
WBGene00233946	BPAG_0000403001	nDi.2.2.2.g07051	host	host	3	histone-binding protein RBBP4	K10752	RBBP4; HAT2; CAF1; MIS16	nLs.2.1.2.g07402	host_ORTHOMCL5398	OOCN_0000608101	WBGene00243033	false	host_ORTHOMCL5398			maker-PairedContig_724-snap-gene-3.17
WBGene00222319	BPAG_0001212701	nDi.2.2.2.g07117	host	host	1	ATP-dependent RNA helicase DDX6/DHH1 [EC:3.6.4.13]	K12614	DDX6; RCK; DHH1	nLs.2.1.2.g06208	host_ORTHOMCL3144	OOCN_0000873401	WBGene00244748	false	host_ORTHOMCL3144			maker-PairedContig_1052-snap-gene-2.10
WBGene00221140	BPAG_0001214101	nDi.2.2.2.g07817	host	host	4				nLs.2.1.2.g07179	host_ORTHOMCL3138	OOCN_0000972401	WBGene00244766	false	host_ORTHOMCL3138			maker-PairedContig_1052-snap-gene-0.9
WBGene00227796	BPAG_0001214201	nDi.2.2.2.g07818	host	host	1	U4/U6.U5 tri-snRNP component SNU23	K12848	SNU23	nLs.2.1.2.g07178	host_ORTHOMCL3137	OOCN_0000972301	WBGene00244767	false	host_ORTHOMCL3137			maker-PairedContig_1052-snap-gene-0.13
WBGene00224355	BPAG_0000419501	nDi.2.2.2.g03167	host	host	3	TAR DNA-binding protein 43	K23600	TARDBP; TDP43	nLs.2.1.2.g02622	host_ORTHOMCL5372	OOCN_0000668201	WBGene00247751	false	host_ORTHOMCL5372			maker-PairedContig_1738-snap-gene-0.15
WBGene00227795	BPAG_0001214301	nDi.2.2.2.g07819	host	host	1	oligosaccharyltransferase complex subunit gamma	K12669	OST3; OST6	nLs.2.1.2.g07177	host_ORTHOMCL3136	OOCN_0000972201	WBGene00244768	false	host_ORTHOMCL3136			maker-PairedContig_1052-snap-gene-0.12
WBGene00221853	BPAG_0001214701	nDi.2.2.2.g11087	host	host	2				nLs.2.1.2.g07856	host_ORTHOMCL3134	OOCN_0000813701	WBGene00242690	false	host_ORTHOMCL3134			maker-PairedContig_3313-snap-gene-0.6
WBGene00225972	BPAG_0000425301	nDi.2.2.2.g08169	host	host	3	NADH dehydrogenase (ubiquinone) Fe-S protein 3 [EC:7.1.1.2]	K03936	NDUFS3	nLs.2.1.2.g07004	host_ORTHOMCL5359	OOCN_0001069701	WBGene00248507	false	host_ORTHOMCL5359			maker-PairedContig_791-snap-gene-0.20
WBGene00223805	BPAG_0001217101	nDi.2.2.2.g04196	host	host	6	26S proteasome regulatory subunit T4	K03064	PSMC6; RPT4	nLs.2.1.2.g05454	host_ORTHOMCL3119	OOCN_0000592601	WBGene00246506	false	host_ORTHOMCL3119			maker-PairedContig_5606-snap-gene-0.29
WBGene00234270	BPAG_0000434501	nDi.2.2.2.g07268	host	host	4	ribosome production factor 2	K14847	RPF2	nLs.2.1.2.g06573	host_ORTHOMCL5343	OOCN_0000850501	WBGene00236918	false	host_ORTHOMCL5343			maker-PairedContig_1701-snap-gene-0.14
WBGene00222094	BPAG_0001218201	nDi.2.2.2.g03584	host	host	5	cysteine-rich protein 1	K24412	CRIP1; CRP1	nLs.2.1.2.g08498	host_ORTHOMCL3112	OOCN_0000948901	WBGene00242419	false	host_ORTHOMCL3112			maker-PairedContig_1013-snap-gene-0.5
WBGene00223393	BPAG_0000437301	nDi.2.2.2.g05691	host	host	4	ATP-dependent RNA helicase DDX23/PRP28 [EC:3.6.4.13]	K12858	DDX23; PRP28	nLs.2.1.2.g09083	host_ORTHOMCL5336	OOCN_0000524701	WBGene00244331	false	host_ORTHOMCL5336			snap_masked-PairedContig_3523-processed-gene-0.9
WBGene00228011	BPAG_0000442901	nDi.2.2.2.g03464	host	host	3	wingless-type MMTV integration site family; member 7	K00572	WNT7	nLs.2.1.2.g04361	host_ORTHOMCL5331	OOCN_0000782501	WBGene00237143	false	host_ORTHOMCL5331			maker-PairedContig_4038-snap-gene-0.22
WBGene00225959	BPAG_0000445601	nDi.2.2.2.g03503	host	host	2	solute carrier family 25; member 33/36	K15116	SLC25A33_36; RIM2	nLs.2.1.2.g06513	host_ORTHOMCL5328	OOCN_0000634001	WBGene00247827	false	host_ORTHOMCL5328			maker-PairedContig_5894-snap-gene-1.26
WBGene00234202	BPAG_0000447801	nDi.2.2.2.g01291	host	host	5	large subunit ribosomal protein L8e	K02938	RP-L8e; RPL8	nLs.2.1.2.g00380	host_ORTHOMCL5325	OOCN_0001065601	WBGene00244061	false	host_ORTHOMCL5325			maker-PairedContig_529-snap-gene-0.7
WBGene00226553	BPAG_0001219601	nDi.2.2.2.g02253	host	hostTop5	37	Ras-related protein Rab-28	K07915	RAB28	nLs.2.1.2.g08504	host_ORTHOMCL3105	OOCN_0000456801	WBGene00241840	false	host_ORTHOMCL3105		true	maker-PairedContig_4689-snap-gene-5.29
WBGene00222315	BPAG_0000454701	nDi.2.2.2.g07342	host	host	3	chloride channel 3/4/5	K05012	CLCN3_4_5	nLs.2.1.2.g08842	host_ORTHOMCL5315	OOCN_0000786001	WBGene00246914	false	host_ORTHOMCL5315			maker-PairedContig_541-snap-gene-0.5
WBGene00223876	BPAG_0001219701	nDi.2.2.2.g02252	host	host	2	forkhead box protein P2/4	K09409	FOXP2_4	nLs.2.1.2.g08505	host_ORTHOMCL3104	OOCN_0000456901	WBGene00241839	false	host_ORTHOMCL3104			maker-PairedContig_4689-snap-gene-5.30
WBGene00222380	BPAG_0001220401	nDi.2.2.2.g05552	host	host	4	amyloid beta A4 precursor protein-binding family A member 1	K04531	APBA1; X11	nLs.2.1.2.g01098	host_ORTHOMCL3103	OOCN_0000822701	WBGene00236960	false	host_ORTHOMCL3103			maker-PairedContig_3671-snap-gene-1.18
WBGene00229344	BPAG_0000455901	nDi.2.2.2.g09316	host	host	2	lactoylglutathione lyase [EC:4.4.1.5]	K01759	GLO1; gloA	nLs.2.1.2.g00796	host_ORTHOMCL5313	OOCN_0000129901	WBGene00248345	false	host_ORTHOMCL5313			maker-PairedContig_1546-snap-gene-0.4
WBGene00224423	BPAG_0000456001	nDi.2.2.2.g04658	host	host	1	twinkle protein [EC:5.6.2.3]	K17680	PEO1	nLs.2.1.2.g02125	host_ORTHOMCL5312	OOCN_0000268301	WBGene00239019	false	host_ORTHOMCL5312			maker-PairedContig_1197-snap-gene-0.4
WBGene00227499	BPAG_0001221701	nDi.2.2.2.g09916	host	host	3	DNA methyltransferase 1-associated protein 1	K11324	DMAP1; SWC4; EAF2	nLs.2.1.2.g07396	host_ORTHOMCL3097	OOCN_0000957101	WBGene00238203	false	host_ORTHOMCL3097			maker-PairedContig_2091-snap-gene-4.12
WBGene00226006	BPAG_0000471101	nDi.2.2.2.g06338	host	host	6	myosin light chain 6	K12751	MYL6	nLs.2.1.2.g03328	host_ORTHOMCL5292	OOCN_0000548101	WBGene00244357	false	host_ORTHOMCL5292			maker-PairedContig_1223-snap-gene-0.13
WBGene00224345	BPAG_0000472101	nDi.2.2.2.g01842	host	host	4	arginine and glutamate-rich protein 1	K13173	ARGLU1	nLs.2.1.2.g00750	host_ORTHOMCL5291	OOCN_0000195101	WBGene00239139	false	host_ORTHOMCL5291			maker-PairedContig_2311-snap-gene-0.3
WBGene00234169	BPAG_0000479801	nDi.2.2.2.g05342	host	host	2	V-type H+-transporting ATPase subunit G	K02152	ATPeV1G; ATP6G	nLs.2.1.2.g01567	host_ORTHOMCL5286	OOCN_0000488001	WBGene00237248	false	host_ORTHOMCL5286			maker-PairedContig_517-snap-gene-0.13
WBGene00223965	BPAG_0001223001	nDi.2.2.2.g06173	host	host	1	inositol-hexakisphosphate 5-kinase [EC:2.7.4.21]	K07756	IP6K; IHPK	nLs.2.1.2.g06845	host_ORTHOMCL3088	OOCN_0000017501	WBGene00238186	false	host_ORTHOMCL3088			maker-PairedContig_2091-snap-gene-5.20
WBGene00225475	BPAG_0001224701	nDi.2.2.2.g06877	host	host	1	E3 ubiquitin-protein ligase BRE1 [EC:2.3.2.27]	K10696	BRE1	nLs.2.1.2.g05388	host_ORTHOMCL3080	OOCN_0000597201	WBGene00245930	false	host_ORTHOMCL3080			maker-PairedContig_1222-snap-gene-0.4
WBGene00223405	BPAG_0000488501	nDi.2.2.2.g01839	host	host	2	collagen type IV alpha	K06237	COL4A	nLs.2.1.2.g00753	host_ORTHOMCL5276	OOCN_0000969801	WBGene00239136	false	host_ORTHOMCL5276			maker-PairedContig_1967-snap-gene-0.8
WBGene00223250	BPAG_0001227401	nDi.2.2.2.g05546	host	host	4	WD40 repeat-containing protein SMU1	K13111	SMU1	nLs.2.1.2.g04298	host_ORTHOMCL3071	OOCN_0000469201	WBGene00236968	false	host_ORTHOMCL3071			maker-PairedContig_3671-snap-gene-0.11
WBGene00222790	BPAG_0000503501	nDi.2.2.2.g10046	host	host	1	NADH dehydrogenase (ubiquinone) 1 alpha subcomplex subunit 5	K03949	NDUFA5	nLs.2.1.2.g00781	host_ORTHOMCL5257	OOCN_0000172201	WBGene00248092	false	host_ORTHOMCL5257			maker-PairedContig_1286-snap-gene-0.17
WBGene00234162	BPAG_0000505601	nDi.2.2.2.g03387	host	host	3	small subunit ribosomal protein S16e	K02960	RP-S16e; RPS16	nLs.2.1.2.g00552	host_ORTHOMCL5254	OOCN_0000659001	WBGene00239315	false	host_ORTHOMCL5254			maker-PairedContig_2755-snap-gene-0.5
WBGene00224919	BPAG_0000511701	nDi.2.2.2.g05182	host	host	3	peptide chain release factor subunit 3	K03267	ERF3; GSPT	nLs.2.1.2.g04222	host_ORTHOMCL5248	OOCN_0000466801	WBGene00248930	false	host_ORTHOMCL5248			snap_masked-PairedContig_381-processed-gene-0.15
WBGene00222261	BPAG_0000512401	nDi.2.2.2.g07341	host	host	4	snRNA-activating protein complex subunit 1	K15208	SNAPC1	nLs.2.1.2.g08841	host_ORTHOMCL5247	OOCN_0000785901	WBGene00246913	false	host_ORTHOMCL5247			maker-PairedContig_541-snap-gene-0.6
WBGene00234181	BPAG_0001232401	nDi.2.2.2.g04880	host	host	5	lysyl-tRNA synthetase; class II [EC:6.1.1.6]	K04567	KARS; lysS	nLs.2.1.2.g04529	host_ORTHOMCL3048	OOCN_0001076201	WBGene00239378	false	host_ORTHOMCL3048			maker-PairedContig_1679-snap-gene-0.25
WBGene00222698	BPAG_0001232501	nDi.2.2.2.g04881	host	host	2	nuclear mRNA export protein PCID2/THP1	K23801	PCID2; THP1	nLs.2.1.2.g04530	host_ORTHOMCL3047	OOCN_0001076301	WBGene00239379	false	host_ORTHOMCL3047			maker-PairedContig_1679-snap-gene-0.16
WBGene00225452	BPAG_0000514701	nDi.2.2.2.g01818	host	host	4	WD repeat-containing protein 44	K20241	WDR44; RAB11BP	nLs.2.1.2.g00774	host_ORTHOMCL5242	OOCN_0000821801	WBGene00239115	false	host_ORTHOMCL5242			maker-PairedContig_4283-snap-gene-0.9
WBGene00223877	BPAG_0001233201	nDi.2.2.2.g09578	host	host	1	serine/threonine-protein phosphatase 2A regulatory subunit B	K04354	PPP2R2	nLs.2.1.2.g06020	host_ORTHOMCL3045	OOCN_0001045101	WBGene00248708	false	host_ORTHOMCL3045			maker-PairedContig_5196-snap-gene-0.4
WBGene00223516	BPAG_0001233501	nDi.2.2.2.g09698	host	hostTop1	39	integrator complex subunit 11 [EC:3.1.27.-]	K13148	CPSF3L; INTS11	nLs.2.1.2.g02113	host_ORTHOMCL3044	OOCN_0000938101	WBGene00248700	false	host_ORTHOMCL3044	true	true	maker-PairedContig_31-snap-gene-0.6
WBGene00227764	BPAG_0000530301	nDi.2.2.2.g09317	host	host	2				nLs.2.1.2.g00795	host_ORTHOMCL5222	OOCN_0000130001	WBGene00248344	false	host_ORTHOMCL5222			maker-PairedContig_1546-snap-gene-0.6
WBGene00225936	BPAG_0000530401	nDi.2.2.2.g05535	host	host	4	small subunit ribosomal protein S17e	K02962	RP-S17e; RPS17	nLs.2.1.2.g08200	host_ORTHOMCL5221	OOCN_0000651101	WBGene00248680	false	host_ORTHOMCL5221			maker-PairedContig_1161-snap-gene-0.18
WBGene00225003	BPAG_0000531801	nDi.2.2.2.g06655	host	host	2	protein phosphatase 1 regulatory subunit 16A	K17458	PPP1R16A; MYPT3	nLs.2.1.2.g07440	host_ORTHOMCL5218	OOCN_0001098701	WBGene00238458	false	host_ORTHOMCL5218			maker-PairedContig_3959-snap-gene-0.8
WBGene00225646	BPAG_0001236601	nDi.2.2.2.g07607	host	host	1	lysine-specific histone demethylase 1B [EC:1.-.-.-]	K19413	KDM1B; AOF1; LSD2	nLs.2.1.2.g03215	host_ORTHOMCL3033	OOCN_0000507001	WBGene00239943	false	host_ORTHOMCL3033			maker-PairedContig_362-snap-gene-1.14
WBGene00226571	BPAG_0000535901	nDi.2.2.2.g04506	host	host	1	SAGA-associated factor 29	K11364	SGF29	nLs.2.1.2.g08941	host_ORTHOMCL5216	OOCN_0000677301	WBGene00239094	false	host_ORTHOMCL5216			maker-PairedContig_5420-snap-gene-0.7
WBGene00226417	BPAG_0000536201	nDi.2.2.2.g06019	host	host	2	proliferating cell nuclear antigen	K04802	PCNA	nLs.2.1.2.g00852	host_ORTHOMCL5215	OOCN_0000610101	WBGene00248278	false	host_ORTHOMCL5215			maker-PairedContig_1579-snap-gene-0.17
WBGene00223722	BPAG_0000544201	nDi.2.2.2.g05874	host	host	2				nLs.2.1.2.g08012	host_ORTHOMCL5207	OOCN_0000034701	WBGene00239215	false	host_ORTHOMCL5207			maker-PairedContig_883-snap-gene-0.25
WBGene00220891	BPAG_0001239001	nDi.2.2.2.g10246	host	host	5				nLs.2.1.2.g08084	host_ORTHOMCL3021	OOCN_0000933001	WBGene00240795	false	host_ORTHOMCL3021			maker-PairedContig_1095-snap-gene-0.15
WBGene00225504	BPAG_0001241601	nDi.2.2.2.g02380	host	host	2	guanine nucleotide-binding protein G(s) subunit alpha	K04632	GNAS	nLs.2.1.2.g02094	host_ORTHOMCL3016	OOCN_0000446401	WBGene00237770	false	host_ORTHOMCL3016			maker-PairedContig_1261-snap-gene-4.42
WBGene00223850	BPAG_0001242401	nDi.2.2.2.g02372	host	hostTop5	38				nLs.2.1.2.g02087	host_ORTHOMCL3012	OOCN_0000445601	WBGene00237779	false	host_ORTHOMCL3012		true	maker-PairedContig_1261-snap-gene-4.31
WBGene00228135	BPAG_0001242801	nDi.2.2.2.g11051	host	host	4	zinc finger protein ZIC 4	K09225	ZIC4	nLs.2.1.2.g02824	host_ORTHOMCL3011	OOCN_0001195901	WBGene00239980	false	host_ORTHOMCL3011			maker-PairedContig_855-snap-gene-0.5
WBGene00231980	BPAG_0001242901	nDi.2.2.2.g09628	host	hostTop5	34	neuroligin	K07378	NLGN	nLs.2.1.2.g02826	host_ORTHOMCL3010	OOCN_0001152001	WBGene00239978	false	host_ORTHOMCL3010		true	maker-PairedContig_855-snap-gene-0.7
WBGene00222207	BPAG_0001243401	nDi.2.2.2.g09153	host	host	4				nLs.2.1.2.g06706	host_ORTHOMCL3006	OOCN_0000109101	WBGene00239970	false	host_ORTHOMCL3006			maker-PairedContig_1202-snap-gene-0.11
WBGene00225895	BPAG_0001245301	nDi.2.2.2.g09157	host	hostTop5	38	small subunit ribosomal protein S24e	K02974	RP-S24e; RPS24	nLs.2.1.2.g05102	host_ORTHOMCL3001	OOCN_0000934301	WBGene00248448	false	host_ORTHOMCL3001		true	maker-PairedContig_4468-snap-gene-0.25
WBGene00224537	BPAG_0001245401	nDi.2.2.2.g09158	host	host	3				nLs.2.1.2.g05103	host_ORTHOMCL3000	OOCN_0000934201	WBGene00248449	false	host_ORTHOMCL3000			maker-PairedContig_4468-snap-gene-0.17
WBGene00229180	BPAG_0000600101	nDi.2.2.2.g05533	host	host	2				nLs.2.1.2.g09304	host_ORTHOMCL5145	OOCN_0000650901	WBGene00248678	false	host_ORTHOMCL5145			maker-PairedContig_1161-snap-gene-0.27
WBGene00234085	BPAG_0001247501	nDi.2.2.2.g01135	host	host	4	succinyl-CoA synthetase alpha subunit [EC:6.2.1.4 6.2.1.5]	K01899	LSC1	nLs.2.1.2.g08767	host_ORTHOMCL2994	OOCN_0000828801	WBGene00242260	false	host_ORTHOMCL2994			maker-PairedContig_5808-snap-gene-0.6
WBGene00226447	BPAG_0001247901	nDi.2.2.2.g01131	host	hostTop1	39				nLs.2.1.2.g04853	host_ORTHOMCL2993	OOCN_0000615901	WBGene00242256	false	host_ORTHOMCL2993	true	true	maker-PairedContig_2307-snap-gene-0.8
WBGene00224977	BPAG_0001249001	nDi.2.2.2.g03639	host	host	4				nLs.2.1.2.g02664	host_ORTHOMCL2985	OOCN_0000429901	WBGene00242523	false	host_ORTHOMCL2985			maker-PairedContig_3228-snap-gene-1.6
WBGene00234340	BPAG_0000650801	nDi.2.2.2.g05341	host	host	2	ubiquitin-like protein 5	K13113	UBL5; HUB1	nLs.2.1.2.g01566	host_ORTHOMCL5107	OOCN_0000487901	WBGene00237249	false	host_ORTHOMCL5107			maker-PairedContig_517-snap-gene-0.14
AAW70647	wbrugiapahangi_00149	fig|82301.12.peg.55	sym	sym	5	regulator of sigma E protease [EC:3.4.24.-]	K11749	rseP	fig|80850.7.peg.998	sym_ORTHOMCL512	CCF78089	WP_025264370.1	false	sym_ORTHOMCL512			WP_088414238.1
WBGene00230020	BPAG_0001249701	nDi.2.2.2.g07630	host	host	3	NADH dehydrogenase [ubiquinone] 1 alpha subcomplex assembly factor 5 [EC:2.1.1.-]	K18162	NDUFAF5	nLs.2.1.2.g08656	host_ORTHOMCL2980	OOCN_0000038801	WBGene00246603	false	host_ORTHOMCL2980			maker-PairedContig_1576-snap-gene-0.11
WBGene00225875	BPAG_0000660401	nDi.2.2.2.g08101	host	host	2	cytochrome c heme-lyase [EC:4.4.1.17]	K01764	HCCS	nLs.2.1.2.g10167	host_ORTHOMCL5102	OOCN_0000094501	WBGene00248366	false	host_ORTHOMCL5102			maker-PairedContig_4578-snap-gene-0.21
WBGene00226947	BPAG_0001251201	nDi.2.2.2.g02012	host	host	3	V-type H+-transporting ATPase subunit A [EC:7.1.2.2]	K02145	ATPeV1A; ATP6A	nLs.2.1.2.g03854	host_ORTHOMCL2975	OOCN_0000255401	WBGene00243812	false	host_ORTHOMCL2975			snap_masked-PairedContig_767-processed-gene-1.5
WBGene00226146	BPAG_0000671701	nDi.2.2.2.g06757	host	host	3				nLs.2.1.2.g08442	host_ORTHOMCL5094	OOCN_0000009801	WBGene00243135	false	host_ORTHOMCL5094			maker-PairedContig_65-snap-gene-0.4
WBGene00227282	BPAG_0000709901	nDi.2.2.2.g05092	host	host	2	phosphatidylethanolamine-binding protein	K06910	PEBP; TFS1	nLs.2.1.2.g03362	host_ORTHOMCL5079	OOCN_0000893101	WBGene00241032	false	host_ORTHOMCL5079			maker-PairedContig_3960-snap-gene-1.20
WBGene00229690	BPAG_0001255601	nDi.2.2.2.g09659	host	host	2				nLs.2.1.2.g08419	host_ORTHOMCL2964	OOCN_0001042001	WBGene00236978	false	host_ORTHOMCL2964			maker-PairedContig_4403-snap-gene-0.6
WBGene00228442	BPAG_0000745601	nDi.2.2.2.g06209	host	host	4	transcriptional coactivator YAP1	K16687	YAP1; Yki	nLs.2.1.2.g04814	host_ORTHOMCL5067	OOCN_0000910301	WBGene00238975	false	host_ORTHOMCL5067			maker-PairedContig_276-snap-gene-0.12
WBGene00225677	BPAG_0001256301	nDi.2.2.2.g05675	host	host	2				nLs.2.1.2.g03842	host_ORTHOMCL2959	OOCN_0000677901	WBGene00238375	false	host_ORTHOMCL2959			maker-PairedContig_2091-snap-gene-9.15
WBGene00223072	BPAG_0000787101	nDi.2.2.2.g00576	host	host	3	dymeclin	K23951	DYM	nLs.2.1.2.g06267	host_ORTHOMCL5056	OOCN_0000741701	WBGene00247431	false	host_ORTHOMCL5056			maker-PairedContig_1554-snap-gene-0.18
WBGene00226141	BPAG_0001259801	nDi.2.2.2.g08143	host	host	2	[histone H3]-lysine4 N-trimethyltransferase PRDM7/9 [EC:2.1.1.354]	K20796	PRDM7_9	nLs.2.1.2.g04487	host_ORTHOMCL2945	OOCN_0001048301	WBGene00244723	false	host_ORTHOMCL2945			maker-PairedContig_3391-snap-gene-0.4
WBGene00223181	BPAG_0000788001	nDi.2.2.2.g00564	host	host	1	DIRAS family; GTP-binding Ras-like 2	K07841	DIRAS2	nLs.2.1.2.g00123	host_ORTHOMCL5050	OOCN_0000427701	WBGene00247421	false	host_ORTHOMCL5050			maker-PairedContig_2686-snap-gene-0.12
WBGene00225839	BPAG_0000788301	nDi.2.2.2.g00561	host	host	2	T-complex protein 1 subunit alpha	K09493	CCT1; TCP1	nLs.2.1.2.g00127	host_ORTHOMCL5047	OOCN_0000428001	WBGene00247418	false	host_ORTHOMCL5047			maker-PairedContig_2686-snap-gene-1.7
WBGene00224651	BPAG_0001261501	nDi.2.2.2.g05190	host	host	4	FACT complex subunit SPT16	K25639	SUPT16H; SPT16	nLs.2.1.2.g05679	host_ORTHOMCL2933	OOCN_0000797501	WBGene00248937	false	host_ORTHOMCL2933			maker-PairedContig_917-snap-gene-0.4
WBGene00227563	BPAG_0001261801	nDi.2.2.2.g05187	host	host	2	type I protein arginine methyltransferase [EC:2.1.1.319]	K11434	PRMT1	nLs.2.1.2.g05676	host_ORTHOMCL2931	OOCN_0001004301	WBGene00248933	false	host_ORTHOMCL2931			maker-PairedContig_918-snap-gene-0.2
WBGene00228325	BPAG_0001262201	nDi.2.2.2.g09958	host	host	2	FAS-associated factor 2	K18726	FAF2; UBXD8	nLs.2.1.2.g04676	host_ORTHOMCL2930	OOCN_0000990401	WBGene00240404	false	host_ORTHOMCL2930			maker-PairedContig_1807-snap-gene-3.25
WBGene00226460	BPAG_0001262701	nDi.2.2.2.g07532	host	host	4	trafficking protein particle complex subunit 2	K20301	TRAPPC2; TRS20	nLs.2.1.2.g04672	host_ORTHOMCL2926	OOCN_0000809001	WBGene00240409	false	host_ORTHOMCL2926			maker-PairedContig_1807-snap-gene-3.17
WBGene00224229	BPAG_0000790401	nDi.2.2.2.g00540	host	host	1				nLs.2.1.2.g00144	host_ORTHOMCL5035	OOCN_0000862101	WBGene00247398	false	host_ORTHOMCL5035			maker-PairedContig_2686-snap-gene-4.15
WBGene00234185	BPAG_0001263001	nDi.2.2.2.g07530	host	host	1	RuvB-like protein 1 [EC:5.6.2.4]	K04499	RUVBL1; RVB1; INO80H	nLs.2.1.2.g04670	host_ORTHOMCL2924	OOCN_0000944801	WBGene00240412	false	host_ORTHOMCL2924			maker-PairedContig_1807-snap-gene-3.19
WBGene00227482	BPAG_0001265501	nDi.2.2.2.g01009	host	host	2	testicular receptor 4	K08544	NR2C2; TR4	nLs.2.1.2.g03574	host_ORTHOMCL2914	OOCN_0000010501	WBGene00241550	false	host_ORTHOMCL2914			maker-PairedContig_4947-snap-gene-0.6
WBGene00225944	BPAG_0000796001	nDi.2.2.2.g00490	host	hostTop5	37	friend leukemia integration 1 transcription factor	K09436	FLI1	nLs.2.1.2.g02187	host_ORTHOMCL5008	OOCN_0000930501	WBGene00247335	false	host_ORTHOMCL5008		true	maker-PairedContig_2686-snap-gene-11.13
WBGene00224920	BPAG_0001266601	nDi.2.2.2.g01076	host	hostTop5	37	ubiquitin carboxyl-terminal hydrolase 7 [EC:3.4.19.12]	K11838	USP7; UBP15	nLs.2.1.2.g03240	host_ORTHOMCL2910	OOCN_0000008401	WBGene00241472	false	host_ORTHOMCL2910		true	maker-PairedContig_372-snap-gene-0.15
WBGene00234098	BPAG_0001268501	nDi.2.2.2.g04570	host	host	3	F-type H+-transporting ATPase subunit alpha	K02132	ATPeF1A; ATP5A1; ATP1	nLs.2.1.2.g01424	host_ORTHOMCL2902	OOCN_0000770901	WBGene00238332	false	host_ORTHOMCL2902			maker-PairedContig_2091-snap-gene-2.11
WBGene00223697	BPAG_0000803101	nDi.2.2.2.g04075	host	host	1	ATP-binding cassette; subfamily F; member 1	K06184	ABCF1	nLs.2.1.2.g00712	host_ORTHOMCL4971	OOCN_0000425501	WBGene00239687	false	host_ORTHOMCL4971			maker-PairedContig_2024-snap-gene-0.10
WBGene00228893	BPAG_0001270701	nDi.2.2.2.g08508	host	host	4				nLs.2.1.2.g04082	host_ORTHOMCL2893	OOCN_0000730101	WBGene00238628	false	host_ORTHOMCL2893			maker-PairedContig_346-snap-gene-0.5
WBGene00234133	BPAG_0000804301	nDi.2.2.2.g04088	host	host	1	calcium binding protein 39	K08272	CAB39; MO25	nLs.2.1.2.g00703	host_ORTHOMCL4965	OOCN_0000426601	WBGene00239698	false	host_ORTHOMCL4965			maker-PairedContig_1207-snap-gene-0.23
WBGene00233983	BPAG_0001275201	nDi.2.2.2.g09108	host	host	2	ubiquitin-conjugating enzyme (huntingtin interacting protein 2) [EC:2.3.2.23]	K04649	HIP2; UBC1	nLs.2.1.2.g07014	host_ORTHOMCL2888	OOCN_0000773201	WBGene00245916	false	host_ORTHOMCL2888			maker-PairedContig_1199-snap-gene-0.10
WBGene00222026	BPAG_0001275801	nDi.2.2.2.g06871	host	host	1	large subunit ribosomal protein L23e	K02894	RP-L23e; RPL23	nLs.2.1.2.g05393	host_ORTHOMCL2885	OOCN_0000596601	WBGene00245923	false	host_ORTHOMCL2885			maker-PairedContig_1199-snap-gene-1.19
WBGene00225992	BPAG_0001277001	nDi.2.2.2.g05266	host	host	1	pre-mRNA-splicing factor SPF27	K12861	BCAS2	nLs.2.1.2.g02357	host_ORTHOMCL2878	OOCN_0000043901	WBGene00246112	false	host_ORTHOMCL2878			maker-PairedContig_2483-snap-gene-0.16
WBGene00229812	BPAG_0000812701	nDi.2.2.2.g01557	host	host	1				nLs.2.1.2.g08706	host_ORTHOMCL4935	OOCN_0000909201	WBGene00239789	false	host_ORTHOMCL4935			maker-PairedContig_1456-snap-gene-0.9
WBGene00225993	BPAG_0001277101	nDi.2.2.2.g05267	host	hostTop5	37	flap endonuclease GEN [EC:3.1.-.-]	K15338	GEN1; GEN	nLs.2.1.2.g02358	host_ORTHOMCL2877	OOCN_0001178801	WBGene00246113	false	host_ORTHOMCL2877		true	maker-PairedContig_2483-snap-gene-0.17
WBGene00223217	BPAG_0001278401	nDi.2.2.2.g09290	host	host	4	mediator of RNA polymerase II transcription subunit 18	K15135	MED18	nLs.2.1.2.g06578	host_ORTHOMCL2871	OOCN_0001145301	WBGene00246124	false	host_ORTHOMCL2871			maker-PairedContig_574-snap-gene-0.2
WBGene00234052	BPAG_0001278701	nDi.2.2.2.g07789	host	host	2	ATP-dependent RNA helicase DOB1 [EC:3.6.4.13]	K12598	MTR4; SKIV2L2	nLs.2.1.2.g01786	host_ORTHOMCL2870	OOCN_0001033601	WBGene00246833	false	host_ORTHOMCL2870			maker-PairedContig_756-snap-gene-5.17
WBGene00225761	BPAG_0001279201	nDi.2.2.2.g08710	host	hostTop5	34	THO complex subunit 1	K12878	THOC1	nLs.2.1.2.g06952	host_ORTHOMCL2867	OOCN_0000838501	WBGene00246838	false	host_ORTHOMCL2867		true	maker-PairedContig_756-snap-gene-5.21
WBGene00222695	BPAG_0000815501	nDi.2.2.2.g02069	host	host	3	sodium leak channel non-selective protein	K21863	NALCN	nLs.2.1.2.g01300	host_ORTHOMCL4917	OOCN_0000417101	WBGene00245319	false	host_ORTHOMCL4917			maker-PairedContig_1944-snap-gene-2.17
WBGene00223248	BPAG_0000816901	nDi.2.2.2.g02085	host	host	5	myosin regulatory light chain 12	K12757	MYL12	nLs.2.1.2.g01039	host_ORTHOMCL4909	OOCN_0000546801	WBGene00245302	false	host_ORTHOMCL4909			maker-PairedContig_1944-snap-gene-0.12
WBGene00227564	BPAG_0001283301	nDi.2.2.2.g07042	host	host	1	mediator of RNA polymerase II transcription subunit 17	K15133	MED17	nLs.2.1.2.g05897	host_ORTHOMCL2851	OOCN_0000263501	WBGene00248995	false	host_ORTHOMCL2851			maker-PairedContig_1116-snap-gene-0.3
WBGene00227906	BPAG_0001284301	nDi.2.2.2.g06737	host	host	3	TBC1 domain family member 2B	K20166	TBC1D2B	nLs.2.1.2.g08173	host_ORTHOMCL2847	OOCN_0000760001	WBGene00246760	false	host_ORTHOMCL2847			maker-PairedContig_1203-snap-gene-1.32
WBGene00232204	BPAG_0000818701	nDi.2.2.2.g02102	host	host	2	developmentally-regulated GTP-binding protein [EC:3.6.5.-]	K06944	DRG; RBG	nLs.2.1.2.g01058	host_ORTHOMCL4899	OOCN_0000440201	WBGene00245281	false	host_ORTHOMCL4899			maker-PairedContig_1943-snap-gene-1.15
WBGene00223095	BPAG_0001287301	nDi.2.2.2.g05598	host	host	1	solute carrier family 5 (high affinity choline transporter); member 7	K14387	SLC5A7; CHT1	nLs.2.1.2.g02792	host_ORTHOMCL2837	OOCN_0000600201	WBGene00241827	false	host_ORTHOMCL2837			snap_masked-PairedContig_245-processed-gene-1.17
WBGene00224441	BPAG_0000820801	nDi.2.2.2.g04979	host	host	6	high mobility group protein B1	K10802	HMGB1	nLs.2.1.2.g00300	host_ORTHOMCL4886	OOCN_0000817301	WBGene00245261	false	host_ORTHOMCL4886			maker-PairedContig_1943-snap-gene-4.23
WBGene00234167	BPAG_0000821101	nDi.2.2.2.g04977	host	host	2	small ubiquitin-related modifier	K12160	SUMO; SMT3	nLs.2.1.2.g00302	host_ORTHOMCL4885	OOCN_0000879101	WBGene00245258	false	host_ORTHOMCL4885			maker-PairedContig_1943-snap-gene-4.17
WBGene00227030	BPAG_0000823001	nDi.2.2.2.g00596	host	host	2	Ras-related protein Ral-A	K07834	RALA	nLs.2.1.2.g00320	host_ORTHOMCL4876	OOCN_0000721501	WBGene00245235	false	host_ORTHOMCL4876			maker-PairedContig_1075-snap-gene-4.26
AAW71251	wbrugiapahangi_00311	fig|82301.12.peg.745	sym	sym	6	small subunit ribosomal protein S4	K02986	RP-S4; rpsD	fig|80850.7.peg.133	sym_ORTHOMCL103	CCF78295	WP_025264052.1	false	sym_ORTHOMCL103			WP_088415200.1
WBGene00223673	BPAG_0001291101	nDi.2.2.2.g05904	host	hostTop1	40	CWF19-like protein 1	K24939	CWF19L1; DRN1	nLs.2.1.2.g03977	host_ORTHOMCL2819	OOCN_0000977801	WBGene00249022	false	host_ORTHOMCL2819	true	true	maker-PairedContig_764-snap-gene-1.22
WBGene00222808	BPAG_0001291801	nDi.2.2.2.g05913	host	host	1				nLs.2.1.2.g04353	host_ORTHOMCL2814	OOCN_0000155801	WBGene00249053	false	host_ORTHOMCL2814			maker-PairedContig_764-snap-gene-0.8
AAW71266	wbrugiapahangi_00287	fig|82301.12.peg.349	sym	sym	9	sec-independent protein translocase protein TatA	K03116	tatA	fig|80850.7.peg.37	sym_ORTHOMCL91	CCF77933	WP_014868718.1	false	sym_ORTHOMCL91			WP_006013840.1
WBGene00229500	BPAG_0001293001	nDi.2.2.2.g09055	host	hostTop1	40	large subunit ribosomal protein L7Ae	K02936	RP-L7Ae; RPL7A	nLs.2.1.2.g06090	host_ORTHOMCL2809	OOCN_0000574301	WBGene00239558	false	host_ORTHOMCL2809	true	true	maker-PairedContig_3285-snap-gene-0.22
WBGene00222074	BPAG_0000825901	nDi.2.2.2.g00433	host	host	2	RNA polymerase-associated protein CTR9	K15176	CTR9	nLs.2.1.2.g09339	host_ORTHOMCL4863	OOCN_0000674801	WBGene00244974	false	host_ORTHOMCL4863			maker-PairedContig_4516-snap-gene-0.6
WBGene00234090	BPAG_0001293901	nDi.2.2.2.g04583	host	host	6	syntaxin-binding protein 1	K15292	STXBP1; MUNC18-1	nLs.2.1.2.g03484	host_ORTHOMCL2802	OOCN_0000840201	WBGene00239568	false	host_ORTHOMCL2802			maker-PairedContig_118-snap-gene-0.6
WBGene00234237	BPAG_0000826001	nDi.2.2.2.g00434	host	host	1	polyribonucleotide 5'-hydroxyl-kinase [EC:2.7.1.78]	K14399	CLP1; HERB	nLs.2.1.2.g02439	host_ORTHOMCL4862	OOCN_0000674901	WBGene00244973	false	host_ORTHOMCL4862			maker-PairedContig_4516-snap-gene-0.5
WBGene00226771	BPAG_0001295001	nDi.2.2.2.g05770	host	host	1	cyclic AMP-responsive element-binding protein 1	K05870	CREB1	nLs.2.1.2.g00918	host_ORTHOMCL2798	OOCN_0000142201	WBGene00244541	false	host_ORTHOMCL2798			maker-PairedContig_3202-snap-gene-0.9
WBGene00223339	BPAG_0000826701	nDi.2.2.2.g00440	host	host	2				nLs.2.1.2.g02431	host_ORTHOMCL4857	OOCN_0000583401	WBGene00244965	false	host_ORTHOMCL4857			maker-PairedContig_5542-snap-gene-2.25
WBGene00229152	BPAG_0001297601	nDi.2.2.2.g05737	host	host	2	U4/U6.U5 tri-snRNP-associated protein 3	K12846	SNRNP27	nLs.2.1.2.g04181	host_ORTHOMCL2789	OOCN_0000272901	WBGene00238300	false	host_ORTHOMCL2789			maker-PairedContig_4176-snap-gene-1.8
WBGene00225585	BPAG_0000828601	nDi.2.2.2.g05643	host	host	1	RNA-binding motif; single-stranded-interacting protein	K24990	RBMS	nLs.2.1.2.g01317	host_ORTHOMCL4848	OOCN_0000948301	WBGene00244593	false	host_ORTHOMCL4848			maker-PairedContig_2580-snap-gene-3.20
WBGene00226511	BPAG_0001298001	nDi.2.2.2.g03223	host	host	2	large subunit ribosomal protein L31e	K02910	RP-L31e; RPL31	nLs.2.1.2.g01080	host_ORTHOMCL2787	OOCN_0000478901	WBGene00237547	false	host_ORTHOMCL2787			maker-PairedContig_263-snap-gene-0.24
WBGene00222732	BPAG_0000829901	nDi.2.2.2.g05365	host	host	3	integrin-linked kinase [EC:2.7.11.1]	K06272	ILK	nLs.2.1.2.g08143	host_ORTHOMCL4841	OOCN_0001041801	WBGene00244605	false	host_ORTHOMCL4841			maker-PairedContig_2580-snap-gene-2.12
WBGene00234073	BPAG_0000830201	nDi.2.2.2.g05362	host	hostTop1	39	DNA excision repair protein ERCC-3 [EC:5.6.2.4]	K10843	ERCC3; XPB	nLs.2.1.2.g04722	host_ORTHOMCL4840	OOCN_0001163001	WBGene00244609	false	host_ORTHOMCL4840	true	true	maker-PairedContig_2580-snap-gene-2.16
WBGene00226137	BPAG_0000830801	nDi.2.2.2.g05357	host	host	3	NADH dehydrogenase (ubiquinone) Fe-S protein 8 [EC:7.1.1.2]	K03941	NDUFS8	nLs.2.1.2.g08177	host_ORTHOMCL4838	OOCN_0001177501	WBGene00244615	false	host_ORTHOMCL4838			maker-PairedContig_2580-snap-gene-0.4
WBGene00222231	BPAG_0000831001	nDi.2.2.2.g05355	host	host	2	WD repeat-containing protein 37	K24744	WDR37	nLs.2.1.2.g08179	host_ORTHOMCL4836	OOCN_0001150501	WBGene00244617	false	host_ORTHOMCL4836			maker-PairedContig_2580-snap-gene-0.7
WBGene00234261	BPAG_0001301801	nDi.2.2.2.g07295	host	host	1	E3 ubiquitin-protein ligase RBX1 [EC:2.3.2.32]	K03868	RBX1; ROC1	nLs.2.1.2.g06194	host_ORTHOMCL2774	OOCN_0000796701	WBGene00242809	false	host_ORTHOMCL2774			maker-PairedContig_6295-snap-gene-0.9
WBGene00227469	BPAG_0001302001	nDi.2.2.2.g07297	host	host	6	N-terminal acetyltransferase B complex catalytic subunit [EC:2.3.1.254]	K17972	NAA20; NAT3	nLs.2.1.2.g06197	host_ORTHOMCL2773	OOCN_0000796501	WBGene00242812	false	host_ORTHOMCL2773			maker-PairedContig_6295-snap-gene-0.15
WBGene00226730	BPAG_0000836601	nDi.2.2.2.g05656	host	hostTop5	36	transcription initiation factor TFIIF subunit beta [EC:5.6.2.-]	K03139	TFIIF2; GTF2F2; TFG2	nLs.2.1.2.g05429	host_ORTHOMCL4818	OOCN_0000685001	WBGene00240427	false	host_ORTHOMCL4818		true	maker-PairedContig_987-snap-gene-0.9
WBGene00226406	BPAG_0001304901	nDi.2.2.2.g06369	host	host	1	kelch-like protein 8	K10446	KLHL8	nLs.2.1.2.g06284	host_ORTHOMCL2762	OOCN_0000821001	WBGene00243324	false	host_ORTHOMCL2762			maker-PairedContig_929-snap-gene-0.20
WBGene00227237	BPAG_0000837301	nDi.2.2.2.g05663	host	host	4	nascent polypeptide-associated complex subunit alpha	K03626	EGD2; NACA	nLs.2.1.2.g02820	host_ORTHOMCL4815	OOCN_0001197001	WBGene00240437	false	host_ORTHOMCL4815			maker-PairedContig_4451-snap-gene-0.10
WBGene00222024	BPAG_0001305201	nDi.2.2.2.g06366	host	host	4	ubiquitin-like protein ATG12	K08336	ATG12	nLs.2.1.2.g06281	host_ORTHOMCL2759	OOCN_0000783501	WBGene00243321	false	host_ORTHOMCL2759			maker-PairedContig_929-snap-gene-0.17
WBGene00226835	BPAG_0001305301	nDi.2.2.2.g06363	host	host	1	NADH dehydrogenase (ubiquinone) Fe-S protein 1 [EC:7.1.1.2]	K03934	NDUFS1	nLs.2.1.2.g06237	host_ORTHOMCL2758	OOCN_0000783301	WBGene00243319	false	host_ORTHOMCL2758			maker-PairedContig_929-snap-gene-0.23
WBGene00234014	BPAG_0000840901	nDi.2.2.2.g00087	host	hostTop5	38	26S proteasome regulatory subunit N7	K03037	PSMD6; RPN7	nLs.2.1.2.g00237	host_ORTHOMCL4803	OOCN_0000827101	WBGene00245515	false	host_ORTHOMCL4803		true	maker-PairedContig_5411-snap-gene-9.19
WBGene00222632	BPAG_0001308301	nDi.2.2.2.g10109	host	host	1				nLs.2.1.2.g04196	host_ORTHOMCL2750	OOCN_0000425301	WBGene00242948	false	host_ORTHOMCL2750			maker-PairedContig_920-snap-gene-0.3
WBGene00223177	BPAG_0001310801	nDi.2.2.2.g09241	host	host	3	galectin-9	K10093	LGALS9	nLs.2.1.2.g00603	host_ORTHOMCL2746	OOCN_0000654501	WBGene00237911	false	host_ORTHOMCL2746			maker-PairedContig_262-snap-gene-0.11
AAW70733	wbrugiapahangi_00432	fig|82301.12.peg.417	sym	sym	6	phosphoglycolate phosphatase [EC:3.1.3.18]	K01091	gph	fig|80850.7.peg.774	sym_ORTHOMCL466	CCF78201	WP_025263983.1	false	sym_ORTHOMCL466			WP_088414825.1
AAW71240	wbrugiapahangi_00330	fig|82301.12.peg.607	sym	sym	8	transcription termination/antitermination protein NusG	K02601	nusG	fig|80850.7.peg.336	sym_ORTHOMCL110	CCF77985	WP_014868770.1	false	sym_ORTHOMCL110			WP_088415410.1
WBGene00222508	BPAG_0000845301	nDi.2.2.2.g00130	host	host	2	histone deacetylase complex subunit SAP18	K14324	SAP18	nLs.2.1.2.g09159	host_ORTHOMCL4778	OOCN_0000377301	WBGene00245574	false	host_ORTHOMCL4778			maker-PairedContig_5411-snap-gene-2.22
WBGene00226484	BPAG_0000845601	nDi.2.2.2.g00133	host	host	4				nLs.2.1.2.g05721	host_ORTHOMCL4777	OOCN_0000377001	WBGene00245576	false	host_ORTHOMCL4777			maker-PairedContig_5411-snap-gene-2.20
WBGene00230132	BPAG_0000845701	nDi.2.2.2.g00135	host	host	3				nLs.2.1.2.g05722	host_ORTHOMCL4776	OOCN_0000376901	WBGene00245577	false	host_ORTHOMCL4776			maker-PairedContig_5411-snap-gene-2.19
WBGene00227767	BPAG_0000845801	nDi.2.2.2.g00136	host	host	2	RIO kinase 3 [EC:2.7.11.1]	K08872	RIOK3; SUDD	nLs.2.1.2.g05723	host_ORTHOMCL4775	OOCN_0000376801	WBGene00245578	false	host_ORTHOMCL4775			maker-PairedContig_5411-snap-gene-2.17
WBGene00224156	BPAG_0000846001	nDi.2.2.2.g00138	host	host	4	small subunit ribosomal protein S21e	K02971	RP-S21e; RPS21	nLs.2.1.2.g05726	host_ORTHOMCL4773	OOCN_0000376601	WBGene00245581	false	host_ORTHOMCL4773			maker-PairedContig_5411-snap-gene-2.15
WBGene00227289	BPAG_0000846801	nDi.2.2.2.g00145	host	host	2	survival of motor neuron-related-splicing factor 30	K12839	SMNDC1; SPF30	nLs.2.1.2.g04948	host_ORTHOMCL4769	OOCN_0000508201	WBGene00245591	false	host_ORTHOMCL4769			maker-PairedContig_5411-snap-gene-0.13
WBGene00222298	BPAG_0000849501	nDi.2.2.2.g00017	host	host	2	tousled-like kinase [EC:2.7.11.1]	K08864	TLK	nLs.2.1.2.g07167	host_ORTHOMCL4759	OOCN_0000389401	WBGene00245441	false	host_ORTHOMCL4759			maker-PairedContig_206-snap-gene-5.15
WBGene00230030	BPAG_0001318301	nDi.2.2.2.g10374	host	host	2	protein serine kinase H [EC:2.7.11.1]	K08808	PSKH	nLs.2.1.2.g09335	host_ORTHOMCL2720	OOCN_0000200101	WBGene00238215	false	host_ORTHOMCL2720			maker-PairedContig_4243-snap-gene-0.1
WBGene00222020	BPAG_0000851501	nDi.2.2.2.g02487	host	host	1	RNA-binding protein 26	K13192	RBM26	nLs.2.1.2.g02493	host_ORTHOMCL4745	OOCN_0000778201	WBGene00245416	false	host_ORTHOMCL4745			maker-PairedContig_206-snap-gene-8.15
WBGene00225920	BPAG_0000857001	nDi.2.2.2.g12273	host	host	4	calmodulin	K02183	CALM	nLs.2.1.2.g09989	host_ORTHOMCL4711	OOCN_0001154201	WBGene00240729	false	host_ORTHOMCL4711			maker-PairedContig_1878-snap-gene-0.12
WBGene00224300	BPAG_0000857501	nDi.2.2.2.g08623	host	host	2	mitogen-activated protein kinase kinase 4 [EC:2.7.12.2]	K04430	MAP2K4; MKK4	nLs.2.1.2.g03782	host_ORTHOMCL4708	OOCN_0000972601	WBGene00240735	false	host_ORTHOMCL4708			maker-PairedContig_1878-snap-gene-1.21
WBGene00228024	BPAG_0001328801	nDi.2.2.2.g03337	host	host	3				nLs.2.1.2.g00631	host_ORTHOMCL2684	OOCN_0000778401	WBGene00246070	false	host_ORTHOMCL2684			maker-PairedContig_282-snap-gene-0.1
WBGene00230097	BPAG_0001329501	nDi.2.2.2.g07620	host	host	2				nLs.2.1.2.g06593	host_ORTHOMCL2681	OOCN_0000891601	WBGene00238495	false	host_ORTHOMCL2681			maker-PairedContig_5398-snap-gene-0.6
WBGene00223142	BPAG_0000858201	nDi.2.2.2.g10516	host	hostTop5	35	ligand of Numb protein X 3/4 [EC:2.3.2.27]	K15682	PDZRN3_4; LNX3_4	nLs.2.1.2.g08331	host_ORTHOMCL4703	OOCN_0001056301	WBGene00240745	false	host_ORTHOMCL4703		true	maker-PairedContig_1747-snap-gene-0.6
WBGene00234205	BPAG_0001331301	nDi.2.2.2.g06827	host	hostTop5	36	CTP synthase [EC:6.3.4.2]	K01937	pyrG; CTPS	nLs.2.1.2.g06981	host_ORTHOMCL2674	OOCN_0000751101	WBGene00255464	false	host_ORTHOMCL2674		true	maker-PairedContig_136-snap-gene-0.19
WBGene00234109	BPAG_0000858601	nDi.2.2.2.g08747	host	host	1	Rab GDP dissociation inhibitor	K17255	GDI1_2	nLs.2.1.2.g06871	host_ORTHOMCL4701	OOCN_0000879701	WBGene00240751	false	host_ORTHOMCL4701			snap_masked-PairedContig_1747-processed-gene-0.5
WBGene00226509	BPAG_0001332001	nDi.2.2.2.g08540	host	host	1	septin 7	K16944	SEPT7; CDC3	nLs.2.1.2.g05097	host_ORTHOMCL2669	OOCN_0000121501	WBGene00238801	false	host_ORTHOMCL2669			maker-PairedContig_2999-snap-gene-0.1
WBGene00223481	BPAG_0001333701	nDi.2.2.2.g07814	host	host	3	U4/U6.U5 tri-snRNP-associated protein 2	K12847	USP39; SAD1	nLs.2.1.2.g08594	host_ORTHOMCL2660	OOCN_0000798201	WBGene00243113	false	host_ORTHOMCL2660			maker-PairedContig_1976-snap-gene-0.12
WBGene00226342	BPAG_0001334701	nDi.2.2.2.g03115	host	hostTop1	41	son of sevenless	K03099	SOS	nLs.2.1.2.g01009	host_ORTHOMCL2653	OOCN_0000841901	WBGene00243462	false	host_ORTHOMCL2653	true	true	maker-PairedContig_53-snap-gene-4.12
WBGene00227052	BPAG_0001336101	nDi.2.2.2.g09483	host	host	1	ubiquitin-conjugating enzyme E2 W [EC:2.3.2.25]	K10688	UBE2W; UBC16	nLs.2.1.2.g00893	host_ORTHOMCL2646	OOCN_0000563001	WBGene00237806	false	host_ORTHOMCL2646			maker-PairedContig_262-snap-gene-6.7
WBGene00225907	BPAG_0000860701	nDi.2.2.2.g08852	host	hostTop5	37	E3 ubiquitin-protein transferase RMND5 [EC:2.3.2.27]	K23333	RMND5	nLs.2.1.2.g09535	host_ORTHOMCL4687	OOCN_0000028701	WBGene00240775	false	host_ORTHOMCL4687		true	maker-PairedContig_3974-snap-gene-1.20
WBGene00226592	BPAG_0001337001	nDi.2.2.2.g08490	host	host	3				nLs.2.1.2.g07537	host_ORTHOMCL2640	OOCN_0001094201	WBGene00245938	false	host_ORTHOMCL2640			maker-PairedContig_75-snap-gene-0.3
WBGene00229162	BPAG_0000865301	nDi.2.2.2.g07378	host	host	1	pinin	K13114	PNN	nLs.2.1.2.g07531	host_ORTHOMCL4670	OOCN_0000065201	WBGene00242890	false	host_ORTHOMCL4670			maker-PairedContig_685-snap-gene-0.6
AAW70689	wbrugiapahangi_01083	fig|82301.12.peg.466	sym	sym	6	fructose-bisphosphate aldolase; class I [EC:4.1.2.13]	K11645	fbaB	fig|80850.7.peg.294	sym_ORTHOMCL494	CCF78169	WP_014868954.1	false	sym_ORTHOMCL494			WP_088415118.1
AAW70811	wbrugiapahangi_00460	fig|82301.12.peg.532	sym	sym	2	superoxide dismutase; Fe-Mn family [EC:1.15.1.1]	K04564	SOD2	fig|80850.7.peg.447	sym_ORTHOMCL417	CCF78038	WP_025264319.1	false	sym_ORTHOMCL417			WP_088415512.1
WBGene00230969	BPAG_0001340801	nDi.2.2.2.g01460	host	hostTop1	40				nLs.2.1.2.g05729	host_ORTHOMCL2625	OOCN_0000499001	WBGene00245614	false	host_ORTHOMCL2625	true	true	maker-PairedContig_2986-snap-gene-0.17
WBGene00226493	BPAG_0001342301	nDi.2.2.2.g09224	host	host	5	wingless-type MMTV integration site family; member 16	K01558	WNT16	nLs.2.1.2.g06530	host_ORTHOMCL2621	OOCN_0000647201	WBGene00242486	false	host_ORTHOMCL2621			maker-PairedContig_4185-snap-gene-0.10
WBGene00226056	BPAG_0000867001	nDi.2.2.2.g00881	host	host	3	Rap guanine nucleotide exchange factor 2	K08018	RAPGEF2; PDZGEF1	nLs.2.1.2.g03795	host_ORTHOMCL4663	OOCN_0000867401	WBGene00241437	false	host_ORTHOMCL4663			maker-PairedContig_1794-snap-gene-1.15
WBGene00233949	BPAG_0000867201	nDi.2.2.2.g00879	host	host	4	guanine nucleotide-binding protein subunit beta-2-like 1 protein	K14753	RACK1	nLs.2.1.2.g03797	host_ORTHOMCL4661	OOCN_0000867601	WBGene00241435	false	host_ORTHOMCL4661			maker-PairedContig_1794-snap-gene-1.20
WBGene00226990	BPAG_0000867301	nDi.2.2.2.g00877	host	hostTop5	36	signal transducer and activator of transcription 5B	K11224	STAT5B	nLs.2.1.2.g03798	host_ORTHOMCL4660	OOCN_0000867701	WBGene00241434	false	host_ORTHOMCL4660		true	maker-PairedContig_1794-snap-gene-1.16
WBGene00223503	BPAG_0001346501	nDi.2.2.2.g06707	host	host	5	cleavage and polyadenylation specificity factor subunit 2	K14402	CPSF2; CFT2	nLs.2.1.2.g04247	host_ORTHOMCL2605	OOCN_0000102901	WBGene00238743	false	host_ORTHOMCL2605			snap_masked-PairedContig_1082-processed-gene-0.1
WBGene00234314	BPAG_0000869901	nDi.2.2.2.g00848	host	host	4	iron-sulfur cluster assembly enzyme ISCU; mitochondrial	K22068	ISCU	nLs.2.1.2.g07838	host_ORTHOMCL4647	OOCN_0000804401	WBGene00241398	false	host_ORTHOMCL4647			maker-PairedContig_6070-snap-gene-0.14
WBGene00226664	BPAG_0000871101	nDi.2.2.2.g00835	host	host	5	E3 ubiquitin-protein ligase SIAH1 [EC:2.3.2.27]	K04506	SIAH1	nLs.2.1.2.g03300	host_ORTHOMCL4641	OOCN_0000597801	WBGene00241383	false	host_ORTHOMCL4641			maker-PairedContig_193-snap-gene-1.16
WBGene00222922	BPAG_0001349301	nDi.2.2.2.g05875	host	host	4	mediator of RNA polymerase II transcription subunit 14	K15156	MED14; RGR1	nLs.2.1.2.g08011	host_ORTHOMCL2591	OOCN_0000743401	WBGene00239214	false	host_ORTHOMCL2591			maker-PairedContig_883-snap-gene-0.26
WBGene00224751	BPAG_0001349701	nDi.2.2.2.g03723	host	host	3	small subunit ribosomal protein S3Ae	K02984	RP-S3Ae; RPS3A	nLs.2.1.2.g01642	host_ORTHOMCL2589	OOCN_0000849401	WBGene00244902	false	host_ORTHOMCL2589			maker-PairedContig_1042-snap-gene-0.8
WBGene00222595	BPAG_0001349901	nDi.2.2.2.g01332	host	host	2	decaprenyl-diphosphate synthase subunit 1 [EC:2.5.1.91]	K12504	PDSS1	nLs.2.1.2.g06300	host_ORTHOMCL2587	OOCN_0000387401	WBGene00237450	false	host_ORTHOMCL2587			maker-PairedContig_829-snap-gene-0.17
WBGene00232873	BPAG_0001350301	nDi.2.2.2.g01335	host	host	2	F-box protein 25/32	K10305	FBXO25_32	nLs.2.1.2.g07848	host_ORTHOMCL2585	OOCN_0000387801	WBGene00237454	false	host_ORTHOMCL2585			maker-PairedContig_829-snap-gene-1.17
WBGene00227212	BPAG_0000874201	nDi.2.2.2.g01408	host	hostTop5	36	Ras-related protein Rab-43	K07930	RAB43	nLs.2.1.2.g05194	host_ORTHOMCL4624	OOCN_0000798001	WBGene00241650	false	host_ORTHOMCL4624		true	maker-PairedContig_1906-snap-gene-2.12
WBGene00222684	BPAG_0001352001	nDi.2.2.2.g02701	host	host	1	ariadne-1 [EC:2.3.2.31]	K11968	ARIH1	nLs.2.1.2.g04727	host_ORTHOMCL2580	OOCN_0000710701	WBGene00237093	false	host_ORTHOMCL2580			maker-PairedContig_824-snap-gene-0.9
WBGene00234161	BPAG_0001353701	nDi.2.2.2.g07867	host	host	2	small subunit ribosomal protein S12	K02950	RP-S12; MRPS12; rpsL	nLs.2.1.2.g08105	host_ORTHOMCL2571	OOCN_0000717301	WBGene00242755	false	host_ORTHOMCL2571			maker-PairedContig_531-snap-gene-0.7
WBGene00223836	BPAG_0000876801	nDi.2.2.2.g01429	host	host	5	mothers against decapentaplegic homolog 4	K04501	SMAD4	nLs.2.1.2.g01457	host_ORTHOMCL4614	OOCN_0000408001	WBGene00241622	false	host_ORTHOMCL4614			maker-PairedContig_268-snap-gene-1.26
