# Supplementary material for: Toward novel treatment against filariasis: Insight into genome-wide co-evolutionary analysis of filarial nematodes and Wolbachia
Source: Front Microbiol. 2023 Mar 22;14:1052352. doi: 10.3389/fmicb.2023.1052352 (PMC10073474; doi:10.3389/fmicb.2023.1052352)
Supplement: Supplementary file 1 [file Presentation_1.zip › Table S4 topGO_network1_Bm.csv]

	type	GO.ID	Term	Annotated	Significant	Expected	topGO	Gene ID
1	BP	GO:0046777	protein autophosphorylation	7	5	0.63	0.0001	WBGene00222298;WBGene00224493;WBGene00225117;WBGene00225803;WBGene00227200
2	BP	GO:0008340	determination of adult lifespan	101	21	9.03	0.00017	WBGene00221973;WBGene00222018;WBGene00222178;WBGene00222319;WBGene00222356;WBGene00224191;WBGene00224308;WBGene00224918;WBGene00225153;WBGene00225299;WBGene00225371;WBGene00225577;WBGene00225726;WBGene00225972;WBGene00226111;WBGene00226464;WBGene00227030;WBGene00227200;WBGene00234044;WBGene00234112;WBGene00234157
3	BP	GO:0030163	protein catabolic process	107	24	9.57	0.00026	WBGene00222330;WBGene00222406;WBGene00222744;WBGene00223424;WBGene00223805;WBGene00223962;WBGene00224308;WBGene00224493;WBGene00224759;WBGene00224920;WBGene00225371;WBGene00225589;WBGene00225865;WBGene00226111;WBGene00226664;WBGene00227824;WBGene00233927;WBGene00233928;WBGene00233933;WBGene00233936;WBGene00233938;WBGene00234017;WBGene00234112;WBGene00234301
4	BP	GO:0046662	regulation of oviposition	33	9	2.95	0.00118	WBGene00222361;WBGene00222686;WBGene00223601;WBGene00223935;WBGene00225299;WBGene00225941;WBGene00228011;WBGene00228225;WBGene00228545
5	BP	GO:0040024	dauer larval development	52	13	4.65	0.00227	WBGene00222018;WBGene00222178;WBGene00223793;WBGene00224959;WBGene00225153;WBGene00225371;WBGene00225726;WBGene00226111;WBGene00226415;WBGene00226464;WBGene00226990;WBGene00227200;WBGene00231855
6	BP	GO:0007292	female gamete generation	51	12	4.56	0.00255	WBGene00222732;WBGene00223076;WBGene00224308;WBGene00224493;WBGene00225354;WBGene00225504;WBGene00226342;WBGene00227139;WBGene00233948;WBGene00233949;WBGene00234214;WBGene00255501
7	BP	GO:0016192	vesicle-mediated transport	197	34	17.61	0.00255	WBGene00222447;WBGene00222712;WBGene00223076;WBGene00223485;WBGene00223935;WBGene00224379;WBGene00224578;WBGene00224588;WBGene00225132;WBGene00225201;WBGene00225600;WBGene00225804;WBGene00225977;WBGene00226111;WBGene00226233;WBGene00226460;WBGene00226755;WBGene00226938;WBGene00227093;WBGene00227170;WBGene00227200;WBGene00227899;WBGene00227906;WBGene00228612;WBGene00233918;WBGene00233948;WBGene002…
8	BP	GO:1903827	positive regulation of protein localization	21	7	1.88	0.0026	WBGene00221973;WBGene00222732;WBGene00224189;WBGene00224918;WBGene00225299;WBGene00227030;WBGene00233986
9	BP	GO:0007212	dopamine receptor signaling pathway	8	4	0.72	0.00329	WBGene00222361;WBGene00225299;WBGene00228225;WBGene00228545
10	BP	GO:0006886	intracellular protein transport	111	16	9.92	0.00376	WBGene00224588;WBGene00224918;WBGene00225299;WBGene00225600;WBGene00226938;WBGene00227803;WBGene00228612;WBGene00233918;WBGene00233948;WBGene00233953;WBGene00234024;WBGene00234049;WBGene00234064;WBGene00234065;WBGene00234068;WBGene00234301
11	BP	GO:0007517	muscle organ development	13	5	1.16	0.00391	WBGene00222466;WBGene00223076;WBGene00223250;WBGene00223627;WBGene00233986
12	BP	GO:0000398	mRNA splicing; via spliceosome	60	14	5.36	0.0045	WBGene00223250;WBGene00223481;WBGene00225342;WBGene00225932;WBGene00225970;WBGene00227419;WBGene00227581;WBGene00227796;WBGene00233951;WBGene00233996;WBGene00234170;WBGene00234173;WBGene00234176;WBGene00234217
13	BP	GO:0060298	positive regulation of sarcomere organization	9	4	0.8	0.00551	WBGene00222732;WBGene00223076;WBGene00223627;WBGene00226154
14	BP	GO:0046716	muscle cell cellular homeostasis	9	4	0.8	0.00551	WBGene00222732;WBGene00223076;WBGene00223627;WBGene00226154
15	BP	GO:0007015	actin filament organization	35	9	3.13	0.00551	WBGene00222151;WBGene00223935;WBGene00224604;WBGene00225128;WBGene00225258;WBGene00227297;WBGene00227483;WBGene00234284;WBGene00269199
16	BP	GO:0040001	establishment of mitotic spindle localization	18	5	1.61	0.00615	WBGene00223601;WBGene00226289;WBGene00226493;WBGene00227417;WBGene00233976
17	BP	GO:1902074	response to salt	5	3	0.45	0.00619	WBGene00222018;WBGene00225299;WBGene00228225
18	BP	GO:0007265	Ras protein signal transduction	42	6	3.76	0.0062	WBGene00222466;WBGene00222689;WBGene00224308;WBGene00226342;WBGene00226484;WBGene00232354
19	BP	GO:0007611	learning or memory	19	5	1.7	0.00791	WBGene00222018;WBGene00222178;WBGene00224959;WBGene00224977;WBGene00234214
20	BP	GO:0050920	regulation of chemotaxis	25	6	2.24	0.00849	WBGene00222018;WBGene00224959;WBGene00225235;WBGene00225299;WBGene00226493;WBGene00228225
21	BP	GO:0006367	transcription initiation at RNA polymerase II promoter	10	4	0.89	0.00854	WBGene00224622;WBGene00226730;WBGene00232890;WBGene00234073
22	BP	GO:0000281	mitotic cytokinesis	10	4	0.89	0.00854	WBGene00223248;WBGene00224493;WBGene00226006;WBGene00233949
23	BP	GO:0045944	positive regulation of transcription by RNA polymerase II	49	10	4.38	0.00998	WBGene00221973;WBGene00223283;WBGene00223630;WBGene00224441;WBGene00225117;WBGene00225158;WBGene00225644;WBGene00226666;WBGene00226990;WBGene00232840
24	BP	GO:0043051	regulation of pharyngeal pumping	22	6	1.97	0.01064	WBGene00225299;WBGene00225941;WBGene00226078;WBGene00227647;WBGene00227744;WBGene00228545
25	BP	GO:1901800	positive regulation of proteasomal protein catabolic process	14	5	1.25	0.01145	WBGene00223805;WBGene00223962;WBGene00224308;WBGene00224493;WBGene00224759
26	BP	GO:0044093	positive regulation of molecular function	79	10	7.06	0.01151	WBGene00222298;WBGene00222447;WBGene00224546;WBGene00225117;WBGene00225132;WBGene00225153;WBGene00227339;WBGene00227906;WBGene00228225;WBGene00234109
27	BP	GO:0065001	specification of axis polarity	6	3	0.54	0.01155	WBGene00223522;WBGene00226289;WBGene00226476
28	BP	GO:1903361	protein localization to basolateral plasma membrane	6	3	0.54	0.01155	WBGene00222151;WBGene00222380;WBGene00227093
29	BP	GO:0040028	regulation of vulval development	40	11	3.58	0.012	WBGene00222380;WBGene00222466;WBGene00223877;WBGene00225235;WBGene00226342;WBGene00226484;WBGene00226493;WBGene00227030;WBGene00227093;WBGene00227773;WBGene00228011
30	BP	GO:0001732	formation of cytoplasmic translation initiation complex	11	4	0.98	0.01249	WBGene00222539;WBGene00222694;WBGene00225193;WBGene00227388
31	BP	GO:0050832	defense response to fungus	11	4	0.98	0.01249	WBGene00221973;WBGene00223482;WBGene00225644;WBGene00233949
32	BP	GO:0006457	protein folding	51	10	4.56	0.01322	WBGene00225116;WBGene00225715;WBGene00225835;WBGene00225839;WBGene00233964;WBGene00233967;WBGene00233968;WBGene00233969;WBGene00233970;WBGene00234140
33	BP	GO:0032508	DNA duplex unwinding	17	5	1.52	0.01395	WBGene00224423;WBGene00226562;WBGene00234073;WBGene00234185;WBGene00234227
34	BP	GO:0008104	protein localization	260	47	23.25	0.01423	WBGene00221973;WBGene00222117;WBGene00222151;WBGene00222178;WBGene00222380;WBGene00222732;WBGene00223076;WBGene00223248;WBGene00223482;WBGene00223793;WBGene00223935;WBGene00224189;WBGene00224379;WBGene00224493;WBGene00224588;WBGene00224867;WBGene00224918;WBGene00224977;WBGene00224992;WBGene00225299;WBGene00225600;WBGene00225726;WBGene00226233;WBGene00226476;WBGene00226630;WBGene00226938;WBGene002…
35	BP	GO:0040017	positive regulation of locomotion	58	13	5.19	0.01642	WBGene00222380;WBGene00222732;WBGene00223076;WBGene00223627;WBGene00224918;WBGene00225235;WBGene00225299;WBGene00225589;WBGene00226154;WBGene00226493;WBGene00227744;WBGene00228011;WBGene00228225
36	BP	GO:0016573	histone acetylation	18	5	1.61	0.01793	WBGene00223071;WBGene00225588;WBGene00227499;WBGene00228809;WBGene00234214
37	BP	GO:0012501	programmed cell death	63	8	5.63	0.01889	WBGene00221973;WBGene00222319;WBGene00223293;WBGene00226012;WBGene00226111;WBGene00226415;WBGene00227200;WBGene00234169
38	BP	GO:0061066	positive regulation of dauer larval development	7	3	0.63	0.01889	WBGene00223793;WBGene00225726;WBGene00231855
39	BP	GO:1904951	positive regulation of establishment of protein localization	12	4	1.07	0.02237	WBGene00222732;WBGene00225299;WBGene00225726;WBGene00226233
40	BP	GO:0015695	organic cation transport	12	4	1.07	0.02237	WBGene00223095;WBGene00225299;WBGene00225941;WBGene00227647
41	BP	GO:0031124	mRNA 3'-end processing	8	3	0.72	0.02244	WBGene00223503;WBGene00224713;WBGene00234237
42	BP	GO:0045138	nematode male tail tip morphogenesis	40	8	3.58	0.02283	WBGene00223630;WBGene00225644;WBGene00226111;WBGene00226293;WBGene00227200;WBGene00227773;WBGene00228011;WBGene00233946
43	BP	GO:0007369	gastrulation	33	7	2.95	0.0232	WBGene00224125;WBGene00225080;WBGene00225128;WBGene00225644;WBGene00226289;WBGene00226476;WBGene00227297
44	BP	GO:0048599	oocyte development	22	6	1.97	0.02321	WBGene00224308;WBGene00224493;WBGene00225354;WBGene00225504;WBGene00233948;WBGene00234214
45	BP	GO:0001708	cell fate specification	49	11	4.38	0.02703	WBGene00224441;WBGene00225080;WBGene00225235;WBGene00225559;WBGene00225644;WBGene00226293;WBGene00226476;WBGene00227499;WBGene00228011;WBGene00228809;WBGene00233946
46	BP	GO:0040026	positive regulation of vulval development	20	5	1.79	0.02799	WBGene00222380;WBGene00223877;WBGene00226342;WBGene00227030;WBGene00227093
47	BP	GO:1904936	interneuron migration	8	3	0.72	0.02825	WBGene00225235;WBGene00226493;WBGene00228011
48	MF	GO:0051082	unfolded protein binding	29	8	2.29	0.0014	WBGene00225116;WBGene00225835;WBGene00225839;WBGene00233964;WBGene00233967;WBGene00233968;WBGene00233969;WBGene00233970
49	MF	GO:0031683	G-protein beta/gamma-subunit complex binding	12	5	0.95	0.0015	WBGene00225299;WBGene00225504;WBGene00225597;WBGene00225892;WBGene00228545
50	MF	GO:0004707	MAP kinase activity	8	4	0.63	0.0021	WBGene00221973;WBGene00222081;WBGene00224308;WBGene00226476
51	MF	GO:0036402	proteasome-activating activity	5	3	0.39	0.0043	WBGene00223805;WBGene00223962;WBGene00224759
52	MF	GO:0004298	threonine-type endopeptidase activity	15	5	1.18	0.0046	WBGene00233927;WBGene00233928;WBGene00233933;WBGene00233936;WBGene00233938
53	MF	GO:0004683	calmodulin-dependent protein kinase activity	6	3	0.47	0.0082	WBGene00225117;WBGene00225268;WBGene00226969
54	MF	GO:0005102	signaling receptor binding	55	10	4.34	0.0115	WBGene00222466;WBGene00222732;WBGene00223076;WBGene00224977;WBGene00225235;WBGene00225299;WBGene00225589;WBGene00226493;WBGene00227093;WBGene00228011
55	MF	GO:0003678	DNA helicase activity	7	3	0.55	0.0135	WBGene00224423;WBGene00234185;WBGene00234227
56	MF	GO:0003743	translation initiation factor activity	26	6	2.05	0.0138	WBGene00222539;WBGene00222694;WBGene00225193;WBGene00225462;WBGene00227388;WBGene00234286
57	MF	GO:0003677	DNA binding	419	46	33.09	0.0148	WBGene00222785;WBGene00223283;WBGene00223285;WBGene00223630;WBGene00223773;WBGene00223836;WBGene00223876;WBGene00223991;WBGene00224125;WBGene00224441;WBGene00224457;WBGene00224622;WBGene00225080;WBGene00225158;WBGene00225559;WBGene00225644;WBGene00225646;WBGene00225944;WBGene00225993;WBGene00226117;WBGene00226293;WBGene00226303;WBGene00226415;WBGene00226417;WBGene00226507;WBGene00226562;WBGene002…
58	MF	GO:0016772	transferase activity; transferring phosphorus-containing groups	457	44	36.09	0.0172	WBGene00221966;WBGene00221973;WBGene00222018;WBGene00222081;WBGene00222298;WBGene00222361;WBGene00222592;WBGene00222732;WBGene00223482;WBGene00223706;WBGene00223965;WBGene00224125;WBGene00224300;WBGene00224308;WBGene00224409;WBGene00224415;WBGene00224493;WBGene00224657;WBGene00224668;WBGene00224796;WBGene00224959;WBGene00225117;WBGene00225156;WBGene00225268;WBGene00225726;WBGene00225803;WBGene002…
59	MF	GO:0003712	transcription coregulator activity	30	6	2.37	0.0273	WBGene00222922;WBGene00223217;WBGene00224431;WBGene00225588;WBGene00225947;WBGene00227564
60	MF	GO:0019787	ubiquitin-like protein transferase activity	53	6	4.19	0.0335	WBGene00222684;WBGene00225475;WBGene00225865;WBGene00233951;WBGene00233985;WBGene00233986
61	MF	GO:0004674	protein serine/threonine kinase activity	127	22	10.03	0.0342	WBGene00221966;WBGene00221973;WBGene00222081;WBGene00222298;WBGene00223482;WBGene00224300;WBGene00224308;WBGene00224409;WBGene00224493;WBGene00224657;WBGene00224959;WBGene00225117;WBGene00225268;WBGene00225726;WBGene00226464;WBGene00226476;WBGene00226969;WBGene00227200;WBGene00227307;WBGene00227767;WBGene00228225;WBGene00230030
62	MF	GO:0005516	calmodulin binding	17	4	1.34	0.04	WBGene00225117;WBGene00225268;WBGene00226342;WBGene00226969
63	MF	GO:0004386	helicase activity	49	10	3.87	0.043	WBGene00222319;WBGene00223393;WBGene00224423;WBGene00226562;WBGene00226730;WBGene00226934;WBGene00233995;WBGene00234052;WBGene00234185;WBGene00234227
64	CC	GO:0005829	cytosol	59	13	4.32	0.00025	WBGene00221973;WBGene00222356;WBGene00222361;WBGene00223482;WBGene00224189;WBGene00224415;WBGene00224751;WBGene00225201;WBGene00225597;WBGene00225839;WBGene00227899;WBGene00233964;WBGene00234340
65	CC	GO:0030424	axon	59	13	4.32	0.00025	WBGene00221966;WBGene00222178;WBGene00222361;WBGene00223095;WBGene00224578;WBGene00224867;WBGene00224959;WBGene00225299;WBGene00225726;WBGene00226233;WBGene00227200;WBGene00231980;WBGene00233949
66	CC	GO:0043186	P granule	14	6	1.02	0.00027	WBGene00222319;WBGene00224493;WBGene00226289;WBGene00227139;WBGene00234170;WBGene00234173
67	CC	GO:0046540	U4/U6 x U5 tri-snRNP complex	6	4	0.44	0.00038	WBGene00225342;WBGene00234170;WBGene00234176;WBGene00234217
68	CC	GO:0043025	neuronal cell body	71	14	5.2	0.0005	WBGene00221966;WBGene00222178;WBGene00222380;WBGene00223095;WBGene00224578;WBGene00224959;WBGene00225299;WBGene00225589;WBGene00225726;WBGene00225941;WBGene00226233;WBGene00226553;WBGene00227200;WBGene00231855
69	CC	GO:0015629	actin cytoskeleton	50	11	3.66	0.0006	WBGene00222151;WBGene00222980;WBGene00223248;WBGene00223482;WBGene00225128;WBGene00225258;WBGene00226006;WBGene00227021;WBGene00227297;WBGene00228794;WBGene00234284
70	CC	GO:0005839	proteasome core complex	14	5	1.02	0.00082	WBGene00233927;WBGene00233928;WBGene00233933;WBGene00233936;WBGene00233938
71	CC	GO:0005912	adherens junction	7	4	0.51	0.00083	WBGene00222732;WBGene00223627;WBGene00224977;WBGene00227093
72	CC	GO:0005681	spliceosomal complex	24	7	1.76	0.00123	WBGene00225970;WBGene00227419;WBGene00227796;WBGene00230688;WBGene00234170;WBGene00234173;WBGene00234176
73	CC	GO:0005840	ribosome	132	25	9.66	0.00143	WBGene00221989;WBGene00222026;WBGene00222214;WBGene00222356;WBGene00222459;WBGene00223114;WBGene00223932;WBGene00224156;WBGene00224191;WBGene00224751;WBGene00225895;WBGene00225936;WBGene00226511;WBGene00233981;WBGene00233982;WBGene00234032;WBGene00234040;WBGene00234044;WBGene00234149;WBGene00234157;WBGene00234159;WBGene00234161;WBGene00234162;WBGene00234202;WBGene00235061
74	CC	GO:0009925	basal plasma membrane	10	4	0.73	0.00146	WBGene00222732;WBGene00223627;WBGene00226154;WBGene00227093
75	CC	GO:0035267	NuA4 histone acetyltransferase complex	9	4	0.66	0.00264	WBGene00227499;WBGene00228809;WBGene00234185;WBGene00234227
76	CC	GO:0030126	COPI vesicle coat	5	3	0.37	0.00348	WBGene00233953;WBGene00234064;WBGene00234068
77	CC	GO:0005802	trans-Golgi network	5	3	0.37	0.00348	WBGene00224137;WBGene00224578;WBGene00225201
78	CC	GO:0030136	clathrin-coated vesicle	8	5	0.59	0.00526	WBGene00222380;WBGene00222778;WBGene00225804;WBGene00234049;WBGene00234065
79	CC	GO:0033290	eukaryotic 48S preinitiation complex	11	4	0.81	0.00615	WBGene00222539;WBGene00222694;WBGene00225193;WBGene00227388
80	CC	GO:0016282	eukaryotic 43S preinitiation complex	11	4	0.81	0.00615	WBGene00222539;WBGene00222694;WBGene00225193;WBGene00227388
81	CC	GO:0000785	chromatin	45	7	3.29	0.00651	WBGene00223698;WBGene00224125;WBGene00224651;WBGene00225559;WBGene00233212;WBGene00234185;WBGene00234227
82	CC	GO:0005876	spindle microtubule	6	3	0.44	0.00658	WBGene00227187;WBGene00227417;WBGene00233976
83	CC	GO:0030125	clathrin vesicle coat	6	3	0.44	0.00658	WBGene00225804;WBGene00234049;WBGene00234065
84	CC	GO:0043005	neuron projection	109	21	7.98	0.00881	WBGene00221966;WBGene00222178;WBGene00222361;WBGene00222380;WBGene00223095;WBGene00224189;WBGene00224578;WBGene00224867;WBGene00224959;WBGene00225268;WBGene00225299;WBGene00225726;WBGene00225941;WBGene00226233;WBGene00227170;WBGene00227200;WBGene00227647;WBGene00231855;WBGene00231980;WBGene00233949;WBGene00255501
85	CC	GO:0048786	presynaptic active zone	7	3	0.51	0.01089	WBGene00222980;WBGene00224867;WBGene00227170
86	CC	GO:0016591	RNA polymerase II; holoenzyme	26	7	1.9	0.01161	WBGene00223210;WBGene00224125;WBGene00224622;WBGene00226666;WBGene00226730;WBGene00232890;WBGene00234317
87	CC	GO:0005852	eukaryotic translation initiation factor 3 complex	13	4	0.95	0.01186	WBGene00222539;WBGene00222694;WBGene00225193;WBGene00227388
88	CC	GO:0015934	large ribosomal subunit	13	4	0.95	0.01186	WBGene00222356;WBGene00223932;WBGene00234159;WBGene00234202
89	CC	GO:0032991	protein-containing complex	808	121	59.14	0.01216	WBGene00221966;WBGene00222018;WBGene00222151;WBGene00222319;WBGene00222356;WBGene00222500;WBGene00222539;WBGene00222620;WBGene00222663;WBGene00222694;WBGene00222712;WBGene00222732;WBGene00222744;WBGene00222790;WBGene00222922;WBGene00223071;WBGene00223114;WBGene00223210;WBGene00223217;WBGene00223248;WBGene00223405;WBGene00223485;WBGene00223495;WBGene00223503;WBGene00223627;WBGene00223698;WBGene002…
90	CC	GO:0030117	membrane coat	25	11	1.83	0.01459	WBGene00224588;WBGene00225600;WBGene00225804;WBGene00226938;WBGene00228612;WBGene00233948;WBGene00233953;WBGene00234049;WBGene00234064;WBGene00234065;WBGene00234068
91	CC	GO:0030131	clathrin adaptor complex	8	3	0.59	0.01649	WBGene00224588;WBGene00234049;WBGene00234065
92	CC	GO:0055120	striated muscle dense body	22	5	1.61	0.01903	WBGene00222732;WBGene00223076;WBGene00223627;WBGene00226154;WBGene00269199
93	CC	GO:0016592	mediator complex	22	5	1.61	0.01903	WBGene00222922;WBGene00223217;WBGene00224431;WBGene00225947;WBGene00227564
94	CC	GO:0031430	M band	16	4	1.17	0.02536	WBGene00222732;WBGene00223076;WBGene00223627;WBGene00226154
95	CC	GO:0045335	phagocytic vesicle	10	3	0.73	0.03168	WBGene00224578;WBGene00225201;WBGene00225804
96	CC	GO:0015935	small ribosomal subunit	18	4	1.32	0.038	WBGene00223114;WBGene00224751;WBGene00234044;WBGene00234161
97	CC	GO:0005921	gap junction	18	4	1.32	0.038	WBGene00222520;WBGene00223788;WBGene00225532;WBGene00228847
98	CC	GO:0044297	cell body	76	16	5.56	0.04379	WBGene00221966;WBGene00222178;WBGene00222361;WBGene00222380;WBGene00223095;WBGene00224578;WBGene00224959;WBGene00225299;WBGene00225589;WBGene00225726;WBGene00225941;WBGene00226233;WBGene00226553;WBGene00227200;WBGene00231855;WBGene00233949
99	CC	GO:0005622	intracellular anatomical structure	2052	266	150.19	0.04453	WBGene00221966;WBGene00221973;WBGene00221989;WBGene00222018;WBGene00222024;WBGene00222026;WBGene00222117;WBGene00222151;WBGene00222178;WBGene00222214;WBGene00222298;WBGene00222319;WBGene00222330;WBGene00222356;WBGene00222361;WBGene00222380;WBGene00222406;WBGene00222447;WBGene00222459;WBGene00222500;WBGene00222539;WBGene00222620;WBGene00222686;WBGene00222694;WBGene00222712;WBGene00222732;WBGene002…
100	CC	GO:0008305	integrin complex	5	2	0.37	0.04606	WBGene00222732;WBGene00223627
101	CC	GO:0017053	transcription repressor complex	5	2	0.37	0.04606	WBGene00227773;WBGene00233946
102	CC	GO:0000124	SAGA complex	5	2	0.37	0.04606	WBGene00226571;WBGene00232890
103	CC	GO:0005818	aster	5	2	0.37	0.04606	WBGene00227187;WBGene00233976
104	CC	GO:0005849	mRNA cleavage factor complex	5	2	0.37	0.04606	WBGene00223503;WBGene00234237
105	CC	GO:0031011	Ino80 complex	5	2	0.37	0.04606	WBGene00234185;WBGene00234227
