# Supplementary material for: Toward novel treatment against filariasis: Insight into genome-wide co-evolutionary analysis of filarial nematodes and Wolbachia
Source: Front Microbiol. 2023 Mar 22;14:1052352. doi: 10.3389/fmicb.2023.1052352 (PMC10073474; doi:10.3389/fmicb.2023.1052352)
Supplement: Supplementary file 1 [file Presentation_1.zip › Table S5 topGO_network1_wBm.csv]

	type	GO.ID	Term	Annotated	Significant	Expected	topGO	Gene ID
1	MF	GO:0051287	NAD binding	8	3	0.68	0.023	AAW70634;AAW70716;AAW70899
2	MF	GO:0016627	oxidoreductase activity; acting on the CH-CH group of donors	8	3	0.68	0.023	AAW71036;AAW71058;AAW71073
3	MF	GO:0008270	zinc ion binding	10	3	0.84	0.044	AAW70741;AAW71140;AAW71177
4	MF	GO:0050660	flavin adenine dinucleotide binding	10	3	0.84	0.044	AAW71036;AAW71149;AAW71199
