# Supplementary material for: Toward novel treatment against filariasis: Insight into genome-wide co-evolutionary analysis of filarial nematodes and Wolbachia
Source: Front Microbiol. 2023 Mar 22;14:1052352. doi: 10.3389/fmicb.2023.1052352 (PMC10073474; doi:10.3389/fmicb.2023.1052352)
Supplement: Supplementary file 1 [file Presentation_1.zip › Table S6 top1 drugbank result.xlsx]

## Sheet: drugbank
Gene ID	DrugBank target	DrugBank target species	E-value	Bit	Interacts with drugs	Drug status
AAW70634	Not Found	Not Found	Not Found	Not Found	Not Found	Not Found
AAW70716	NADH dehydrogenase [ubiquinone] iron-sulfur protein 2, mitochondrial	Humans	0	561.222	NADH	approved, nutraceutical
AAW70716	NADH dehydrogenase [ubiquinone] iron-sulfur protein 2, mitochondrial	Humans	0	561.222	Doxorubicin	approved, investigational
AAW70865	Not Found	Not Found	Not Found	Not Found	Not Found	Not Found
AAW71149	Dihydrolipoyl dehydrogenase, mitochondrial	Humans	5.28173e-134	394.815	NADH	approved, nutraceutical
AAW71149	Dihydrolipoyl dehydrogenase, mitochondrial	Humans	5.28173e-134	394.815	Flavin adenine dinucleotide	approved
AAW71149	Dihydrolipoyl dehydrogenase, mitochondrial	Humans	5.28173e-134	394.815	Glycine	approved, nutraceutical, vet_approved
AAW71149	Dihydrolipoyl dehydrogenase	Pseudomonas fluorescens	4.42617e-109	330.102	Flavin adenine dinucleotide	approved
AAW71149	Dihydrolipoyl dehydrogenase	Azotobacter vinelandii	5.83615e-107	324.709	Flavin adenine dinucleotide	approved
AAW71149	Dihydrolipoyl dehydrogenase	Pseudomonas putida	5.00145e-62	207.608	Flavin adenine dinucleotide	approved
AAW71149	Dihydrolipoyl dehydrogenase	Neisseria meningitidis	5.12052e-55	191.815	Flavin adenine dinucleotide	approved
AAW71149	Glutathione reductase, mitochondrial	Humans	2.62104e-38	144.821	Carmustine	approved, investigational
AAW71149	Glutathione reductase, mitochondrial	Humans	2.62104e-38	144.821	NADH	approved, nutraceutical
AAW71149	Glutathione reductase, mitochondrial	Humans	2.62104e-38	144.821	Glutathione	approved, investigational, nutraceutical
AAW71149	Glutathione reductase, mitochondrial	Humans	2.62104e-38	144.821	Flavin adenine dinucleotide	approved
AAW71149	Glutathione reductase, mitochondrial	Humans	2.62104e-38	144.821	Glutathione disulfide	approved, experimental, investigational
AAW71149	Glutathione reductase, mitochondrial	Humans	2.62104e-38	144.821	Selenium	approved, investigational, vet_approved
AAW71149	Glutathione reductase, mitochondrial	Humans	2.62104e-38	144.821	Copper	approved, investigational
AAW71149	Glutathione reductase, mitochondrial	Humans	2.62104e-38	144.821	Thimerosal	approved
AAW71149	Glutathione reductase, mitochondrial	Humans	2.62104e-38	144.821	Cannabidiol	approved, investigational
AAW71149	Glutathione reductase	Escherichia coli (strain K12)	1.71463e-33	130.183	Nitrofural	approved, investigational, vet_approved
AAW71149	Glutathione reductase	Escherichia coli (strain K12)	1.71463e-33	130.183	Flavin adenine dinucleotide	approved
AAW71149	Trypanothione reductase	Trypanosoma cruzi	6.45145e-30	120.553	Flavin adenine dinucleotide	approved
WBGene00222081	Mitogen-activated protein kinase 10	Humans	0	590.497	Fostamatinib	approved, investigational
WBGene00222081	Mitogen-activated protein kinase 10	Humans	0	590.497	Minocycline	approved, investigational
WBGene00222081	Mitogen-activated protein kinase 9	Humans	0	579.711	Fostamatinib	approved, investigational
WBGene00222081	Mitogen-activated protein kinase 9	Humans	0	579.711	Minocycline	approved, investigational
WBGene00222081	Mitogen-activated protein kinase 8	Humans	0	573.933	Tamoxifen	approved
WBGene00222081	Mitogen-activated protein kinase 8	Humans	0	573.933	Minocycline	approved, investigational
WBGene00222081	Mitogen-activated protein kinase 11	Humans	9.04822e-106	319.701	Regorafenib	approved
WBGene00222081	Mitogen-activated protein kinase 11	Humans	9.04822e-106	319.701	Minocycline	approved, investigational
WBGene00222081	Mitogen-activated protein kinase 12	Humans	1.18137e-104	317.005	Minocycline	approved, investigational
WBGene00222081	Mitogen-activated protein kinase 14	Humans	2.77514e-104	315.849	Dasatinib	approved, investigational
WBGene00222081	Mitogen-activated protein kinase 14	Humans	2.77514e-104	315.849	Fostamatinib	approved, investigational
WBGene00222081	Mitogen-activated protein kinase 14	Humans	2.77514e-104	315.849	Minocycline	approved, investigational
WBGene00222081	Mitogen-activated protein kinase 13	Humans	9.35663e-103	311.997	Fostamatinib	approved, investigational
WBGene00222081	Mitogen-activated protein kinase 13	Humans	9.35663e-103	311.997	Minocycline	approved, investigational
WBGene00222081	Mitogen-activated protein kinase 1	Humans	1.17758e-80	254.988	Arsenic trioxide	approved, investigational
WBGene00222081	Mitogen-activated protein kinase 1	Humans	1.17758e-80	254.988	Turpentine	approved, experimental
WBGene00222081	Mitogen-activated protein kinase 1	Humans	1.17758e-80	254.988	Acetylsalicylic acid	approved, vet_approved
WBGene00222081	Mitogen-activated protein kinase 1	Humans	1.17758e-80	254.988	Minocycline	approved, investigational
WBGene00222081	Mitogen-activated protein kinase 3	Humans	2.12915e-76	244.588	Sulindac	approved, investigational
WBGene00222081	Mitogen-activated protein kinase 3	Humans	2.12915e-76	244.588	Arsenic trioxide	approved, investigational
WBGene00222081	Mitogen-activated protein kinase 3	Humans	2.12915e-76	244.588	Cholecystokinin	approved, investigational
WBGene00222081	Mitogen-activated protein kinase 3	Humans	2.12915e-76	244.588	Acetylsalicylic acid	approved, vet_approved
WBGene00222081	Mitogen-activated protein kinase 3	Humans	2.12915e-76	244.588	Minocycline	approved, investigational
WBGene00222081	Mitogen-activated protein kinase 7	Humans	2.44233e-71	241.891	Fostamatinib	approved, investigational
WBGene00222081	Mitogen-activated protein kinase 7	Humans	2.44233e-71	241.891	Acetylsalicylic acid	approved, vet_approved
WBGene00222081	Mitogen-activated protein kinase 7	Humans	2.44233e-71	241.891	Minocycline	approved, investigational
WBGene00222081	Mitogen-activated protein kinase 15	Humans	3.65664e-58	201.06	Fostamatinib	approved, investigational
WBGene00222081	Mitogen-activated protein kinase 15	Humans	3.65664e-58	201.06	Acetylsalicylic acid	approved, vet_approved
WBGene00222081	Mitogen-activated protein kinase 15	Humans	3.65664e-58	201.06	Minocycline	approved, investigational
WBGene00222081	Cyclin-dependent kinase 2	Humans	1.13776e-48	169.088	Bosutinib	approved
WBGene00222081	Cyclin-dependent kinase 2	Humans	1.13776e-48	169.088	Trilaciclib	approved, investigational
WBGene00222081	Mitogen-activated protein kinase 6	Humans	2.75751e-46	171.014	Acetylsalicylic acid	approved, vet_approved
WBGene00222081	Mitogen-activated protein kinase 6	Humans	2.75751e-46	171.014	Minocycline	approved, investigational
WBGene00222081	Cyclin-dependent-like kinase 5	Humans	1.42339e-45	160.614	Trilaciclib	approved, investigational
WBGene00222081	Cyclin-dependent kinase 1	Humans	1.6489e-42	152.525	Fostamatinib	approved, investigational
WBGene00222081	Cyclin-dependent kinase 7	Humans	3.24432e-42	152.91	Trilaciclib	approved, investigational
WBGene00222081	Mitogen-activated protein kinase 4	Humans	1.3579e-41	155.992	Fostamatinib	approved, investigational
WBGene00222081	Mitogen-activated protein kinase 4	Humans	1.3579e-41	155.992	Acetylsalicylic acid	approved, vet_approved
WBGene00222081	Mitogen-activated protein kinase 4	Humans	1.3579e-41	155.992	Minocycline	approved, investigational
WBGene00222081	Serine/threonine-protein kinase ICK	Humans	4.83237e-41	155.221	Fostamatinib	approved, investigational
WBGene00222081	Cyclin-dependent kinase-like 2	Humans	1.91293e-40	151.369	Fostamatinib	approved, investigational
WBGene00222081	Cyclin-dependent kinase 4	Humans	3.54715e-40	146.362	Palbociclib	approved, investigational
WBGene00222081	Cyclin-dependent kinase 4	Humans	3.54715e-40	146.362	Ribociclib	approved, investigational
WBGene00222081	Cyclin-dependent kinase 4	Humans	3.54715e-40	146.362	Abemaciclib	approved, investigational
WBGene00222081	Cyclin-dependent kinase 4	Humans	3.54715e-40	146.362	Fostamatinib	approved, investigational
WBGene00222081	Cyclin-dependent kinase 4	Humans	3.54715e-40	146.362	Trilaciclib	approved, investigational
WBGene00222081	Cyclin-dependent kinase 6	Humans	1.44785e-39	145.206	Palbociclib	approved, investigational
WBGene00222081	Cyclin-dependent kinase 6	Humans	1.44785e-39	145.206	Ribociclib	approved, investigational
WBGene00222081	Cyclin-dependent kinase 6	Humans	1.44785e-39	145.206	Abemaciclib	approved, investigational
WBGene00222081	Cyclin-dependent kinase 6	Humans	1.44785e-39	145.206	Trilaciclib	approved, investigational
WBGene00222081	Glycogen synthase kinase-3 alpha	Humans	6.11442e-39	147.132	Fostamatinib	approved, investigational
WBGene00222081	Glycogen synthase kinase-3 beta	Humans	4.60082e-37	140.584	Fostamatinib	approved, investigational
WBGene00222081	Glycogen synthase kinase-3 beta	Humans	4.60082e-37	140.584	Lithium citrate	approved
WBGene00222081	Glycogen synthase kinase-3 beta	Humans	4.60082e-37	140.584	Lithium carbonate	approved
WBGene00222081	Cyclin-dependent kinase-like 1	Humans	6.49566e-37	138.658	Fostamatinib	approved, investigational
WBGene00222081	Cyclin-dependent kinase 17	Humans	3.80202e-34	134.035	Fostamatinib	approved, investigational
WBGene00222081	Cyclin-dependent kinase 16	Humans	4.38291e-34	133.65	Fostamatinib	approved, investigational
WBGene00222081	Cyclin-dependent kinase 15	Humans	5.70328e-32	126.331	Fostamatinib	approved, investigational
WBGene00222081	Serine/threonine-protein kinase Chk2	Humans	1.82203e-29	120.553	Fostamatinib	approved, investigational
WBGene00222081	Serine/threonine-protein kinase PRP4 homolog	Humans	3.48272e-28	117.857	Fostamatinib	approved, investigational
WBGene00222081	Cyclin-dependent kinase 9	Humans	4.4598e-28	114.005	Trilaciclib	approved, investigational
WBGene00222081	Homeodomain-interacting protein kinase 2	Humans	1.0233e-27	116.701	Fostamatinib	approved, investigational
WBGene00222081	Calcium-dependent protein kinase 4	Plasmodium falciparum (isolate 3D7)	2.11174e-27	114.39	Artenimol	approved, experimental, investigational
WBGene00222081	Casein kinase 2, alpha subunit	Plasmodium falciparum (isolate 3D7)	2.98612e-27	110.923	Artenimol	approved, experimental, investigational
WBGene00222081	Homeodomain-interacting protein kinase 3	Humans	7.72442e-27	114.005	Fostamatinib	approved, investigational
WBGene00222081	Dual specificity tyrosine-phosphorylation-regulated kinase 1B	Humans	7.76013e-27	113.235	Fostamatinib	approved, investigational
WBGene00222081	Dual specificity tyrosine-phosphorylation-regulated kinase 1A	Humans	3.63132e-25	108.227	Fostamatinib	approved, investigational
WBGene00222081	Serine/threonine-protein kinase PAK 5	Humans	7.4044e-26	107.842	Fostamatinib	approved, investigational
WBGene00222081	Casein kinase II subunit alpha'	Humans	1.44141e-24	103.605	Fostamatinib	approved, investigational
WBGene00222081	Serine/threonine-protein kinase PAK 2	Humans	5.21718e-24	103.99	Fostamatinib	approved, investigational
WBGene00222081	Serine/threonine-protein kinase PAK 6	Humans	7.24866e-24	104.375	Fostamatinib	approved, investigational
WBGene00222081	Dual specificity protein kinase CLK1	Humans	1.23497e-23	102.449	Fostamatinib	approved, investigational
WBGene00222081	MAP/microtubule affinity-regulating kinase 3	Humans	1.32079e-23	103.605	Fostamatinib	approved, investigationa
WBGene00222081	Serine/threonine-protein kinase D1	Humans	1.34614e-23	103.605	Fostamatinib	approved, investigational
WBGene00222081	Serine/threonine-protein kinase 33	Humans	2.265e-23	102.064	Fostamatinib	approved, investigational
WBGene00222081	MAP/microtubule affinity-regulating kinase 4	Humans	2.53111e-23	102.834	Fostamatinib	approved, investigational
WBGene00222081	Calcium/calmodulin-dependent protein kinase type II subunit gamma	Humans	3.52396e-23	101.679	Bosutinib	approved
WBGene00222081	Calcium/calmodulin-dependent protein kinase type II subunit gamma	Humans	3.52396e-23	101.679	Fostamatinib	approved, investigational
WBGene00222081	Calcium/calmodulin-dependent protein kinase type II subunit delta	Humans	3.70187e-23	101.293	Fostamatinib	approved, investigational
WBGene00222081	Dual specificity protein kinase CLK4	Humans	3.94552e-23	100.908	Fostamatinib	approved, investigational
WBGene00222081	Serine/threonine-protein kinase MARK2	Humans	4.01422e-23	102.064	Fostamatinib	approved, investigational
WBGene00222081	Serine/threonine-protein kinase PAK 1	Humans	4.93688e-23	101.293	Fostamatinib	approved, investigational
WBGene00222081	Serine/threonine-protein kinase PAK 3	Humans	7.68301e-23	100.523	Fostamatinib	approved, investigational
WBGene00222081	Ribosomal protein S6 kinase alpha-1	Humans	7.82504e-23	101.293	Fostamatinib	approved, investigational
WBGene00222081	Calcium/calmodulin-dependent protein kinase type II subunit beta	Humans	8.94508e-23	100.908	Fostamatinib	approved, investigationa
WBGene00222081	Serine/threonine-protein kinase MARK1	Humans	1.049e-22	100.908	Fostamatinib	approved, investigational
WBGene00222081	Serine/threonine-protein kinase 36	Humans	1.34405e-22	100.908	Fostamatinib	approved, investigational
WBGene00222891	Not Found	Not Found	Not Found	Not Found	Not Found	Not Found
WBGene00223114	40S ribosomal protein S2	Humans	3.82243e-134	379.407	Copper	approved, investigational
WBGene00223516	Not Found	Not Found	Not Found	Not Found	Not Found	Not Found
WBGene00223630	Not Found	Not Found	Not Found	Not Found	Not Found	Not Found
WBGene00223673	Not Found	Not Found	Not Found	Not Found	Not Found	Not Found
WBGene00224135	Not Found	Not Found	Not Found	Not Found	Not Found	Not Found
WBGene00224457	Not Found	Not Found	Not Found	Not Found	Not Found	Not Found
WBGene00224470	Fumarate reductase flavoprotein subunit	Shewanella frigidimarina (strain NCIMB 400)	4.26814e-73	242.276	Flavin adenine dinucleotide	approved
WBGene00224470	Fumarate reductase flavoprotein subunit	Shewanella frigidimarina	2.19052e-63	216.083	Flavin adenine dinucleotide	approved
WBGene00224470	Fumarate reductase flavoprotein subunit	Shewanella oneidensis (strain MR-1)	7.91055e-61	209.92	Flavin adenine dinucleotide	approved
WBGene00224470	Fumarate reductase flavoprotein subunit	Shewanella oneidensis (strain MR-1)	7.91055e-61	209.92	Albendazole	approved, vet_approved
WBGene00224470	L-aspartate oxidase	Escherichia coli (strain K12)	4.96781e-25	107.457	Flavin adenine dinucleotide	approved
WBGene00224578	Rho-related GTP-binding protein RhoB	Humans	2.92701e-21	85.8853	Botulinum toxin type A	approved, investigational
WBGene00224578	GTP-binding nuclear protein Ran	Plasmodium falciparum	6.20419e-21	85.5001	Artenimol	approved, experimental, investigational
WBGene00224578	GTPase Kras	Humans	1.19285e-20	83.9593	Sotorasib	approved, investigational
WBGene00224578	Ras-related C3 botulinum toxin substrate 1	Humans	5.67428e-18	77.0258	Azathioprine	approved
WBGene00224578	Ras-related C3 botulinum toxin substrate 1	Humans	5.67428e-18	77.0258	Dextromethorphan	approved
WBGene00224578	Ras-related C3 botulinum toxin substrate 2	Humans	3.02797e-17	75.0998	Dextromethorphan	approved
WBGene00224578	Leucine-rich repeat serine/threonine-protein kinase 2	Humans	7.30442e-09	53.9138	Fostamatinib	approved, investigational
WBGene00224578	ADP-ribosylation factor-like protein 2	Humans	4.88855e-08	49.6766	Tagraxofusp	approved, investigational
WBGene00224796	Fibroblast growth factor receptor 1	Humans	1.35847e-122	401.364	Palifermin	approved
WBGene00224796	Fibroblast growth factor receptor 1	Humans	1.35847e-122	401.364	Regorafenib	approved
WBGene00224796	Fibroblast growth factor receptor 1	Humans	1.35847e-122	401.364	Ponatinib	approved, investigational
WBGene00224796	Fibroblast growth factor receptor 1	Humans	1.35847e-122	401.364	Sorafenib	approved, investigational
WBGene00224796	Fibroblast growth factor receptor 1	Humans	1.35847e-122	401.364	Lenvatinib	approved, investigational
WBGene00224796	Fibroblast growth factor receptor 1	Humans	1.35847e-122	401.364	Nintedanib	approved
WBGene00224796	Fibroblast growth factor receptor 1	Humans	1.35847e-122	401.364	Heparin	approved, investigational
WBGene00224796	Fibroblast growth factor receptor 1	Humans	1.35847e-122	401.364	Fostamatinib	approved, investigational
WBGene00224796	Fibroblast growth factor receptor 1	Humans	1.35847e-122	401.364	Erdafitinib	approved, investigational
WBGene00224796	Fibroblast growth factor receptor 1	Humans	1.35847e-122	401.364	Pemigatinib	approved, investigational
WBGene00224796	Fibroblast growth factor receptor 1	Humans	1.35847e-122	401.364	Selpercatinib	approved, investigational
WBGene00224796	Fibroblast growth factor receptor 1	Humans	1.35847e-122	401.364	Pralsetinib	approved, investigational
WBGene00224796	Fibroblast growth factor receptor 1	Humans	1.35847e-122	401.364	Tivozanib	approved, investigational
WBGene00224796	Fibroblast growth factor receptor 1	Humans	1.35847e-122	401.364	Tivozanib	approved, investigational
WBGene00224796	Fibroblast growth factor receptor 3	Humans	1.23705e-93	320.087	Pazopanib	approved
WBGene00224796	Fibroblast growth factor receptor 3	Humans	1.23705e-93	320.087	Ponatinib	approved, investigational
WBGene00224796	Fibroblast growth factor receptor 3	Humans	1.23705e-93	320.087	Lenvatinib	approved, investigational
WBGene00224796	Fibroblast growth factor receptor 3	Humans	1.23705e-93	320.087	Nintedanib	approved
WBGene00224796	Fibroblast growth factor receptor 3	Humans	1.23705e-93	320.087	Fostamatinib	approved, investigational
WBGene00224796	Fibroblast growth factor receptor 3	Humans	1.23705e-93	320.087	Erdafitinib	approved, investigational
WBGene00224796	Fibroblast growth factor receptor 3	Humans	1.23705e-93	320.087	Pemigatinib	approved, investigational
WBGene00224796	Fibroblast growth factor receptor 3	Humans	1.23705e-93	320.087	Selpercatinib	approved, investigational
WBGene00224796	Fibroblast growth factor receptor 3	Humans	1.23705e-93	320.087	Infigratinib	approved, investigational
WBGene00224796	Fibroblast growth factor receptor 4	Humans	1.29712e-90	311.227	Ponatinib	approved, investigational
WBGene00224796	Fibroblast growth factor receptor 4	Humans	1.29712e-90	311.227	Lenvatinib	approved, investigational
WBGene00224796	Fibroblast growth factor receptor 4	Humans	1.29712e-90	311.227	Heparin	approved, investigational
WBGene00224796	Fibroblast growth factor receptor 4	Humans	1.29712e-90	311.227	Erdafitinib	approved, investigational
WBGene00224796	Fibroblast growth factor receptor 4	Humans	1.29712e-90	311.227	Pemigatinib	approved, investigational
WBGene00224796	Fibroblast growth factor receptor 4	Humans	1.29712e-90	311.227	Infigratinib	approved, investigational
WBGene00224796	Fibroblast growth factor receptor 2	Humans	2.52332e-89	308.145	Palifermin	approved
WBGene00224796	Fibroblast growth factor receptor 2	Humans	2.52332e-89	308.145	Regorafenib	approved
WBGene00224796	Fibroblast growth factor receptor 2	Humans	2.52332e-89	308.145	Ponatinib	approved, investigational
WBGene00224796	Fibroblast growth factor receptor 2	Humans	2.52332e-89	308.145	Lenvatinib	approved, investigational
WBGene00224796	Fibroblast growth factor receptor 2	Humans	2.52332e-89	308.145	Nintedanib	approved
WBGene00224796	Fibroblast growth factor receptor 2	Humans	2.52332e-89	308.145	Heparin	approved, investigational
WBGene00224796	Fibroblast growth factor receptor 2	Humans	2.52332e-89	308.145	Foreskin fibroblast (neonatal)	approved
WBGene00224796	Fibroblast growth factor receptor 2	Humans	2.52332e-89	308.145	Foreskin keratinocyte (neonatal)	approved
WBGene00224796	Fibroblast growth factor receptor 2	Humans	2.52332e-89	308.145	Fostamatinib	approved, investigational
WBGene00224796	Fibroblast growth factor receptor 2	Humans	2.52332e-89	308.145	Erdafitinib	approved, investigational
WBGene00224796	Fibroblast growth factor receptor 2	Humans	2.52332e-89	308.145	Pemigatinib	approved, investigational
WBGene00224796	Fibroblast growth factor receptor 2	Humans	2.52332e-89	308.145	Selpercatinib	approved, investigational
WBGene00224796	Fibroblast growth factor receptor 2	Humans	2.52332e-89	308.145	Pralsetinib	approved, investigational
WBGene00224796	Fibroblast growth factor receptor 2	Humans	2.52332e-89	308.145	Infigratinib	approved, investigational
WBGene00224796	Proto-oncogene tyrosine-protein kinase receptor Ret	Humans	3.15332e-79	284.263	Vandetanib	approved
WBGene00224796	Proto-oncogene tyrosine-protein kinase receptor Ret	Humans	3.15332e-79	284.263	Cabozantinib	approved, investigational
WBGene00224796	Proto-oncogene tyrosine-protein kinase receptor Ret	Humans	3.15332e-79	284.263	Regorafenib	approved
WBGene00224796	Proto-oncogene tyrosine-protein kinase receptor Ret	Humans	3.15332e-79	284.263	Ponatinib	approved, investigational
WBGene00224796	Proto-oncogene tyrosine-protein kinase receptor Ret	Humans	3.15332e-79	284.263	Sorafenib	approved, investigational
WBGene00224796	Proto-oncogene tyrosine-protein kinase receptor Ret	Humans	3.15332e-79	284.263	Lenvatinib	approved, investigational
WBGene00224796	Proto-oncogene tyrosine-protein kinase receptor Ret	Humans	3.15332e-79	284.263	Fostamatinib	approved, investigational
WBGene00224796	Proto-oncogene tyrosine-protein kinase receptor Ret	Humans	3.15332e-79	284.263	Selpercatinib	approved, investigational
WBGene00224796	Proto-oncogene tyrosine-protein kinase receptor Ret	Humans	3.15332e-79	284.263	Pralsetinib	approved, investigational
WBGene00224796	Vascular endothelial growth factor receptor 2	Humans	2.04046e-70	258.84	Sorafenib	approved, investigational
WBGene00224796	Vascular endothelial growth factor receptor 2	Humans	2.04046e-70	258.84	Sunitinib	approved, investigational
WBGene00224796	Vascular endothelial growth factor receptor 2	Humans	2.04046e-70	258.84	Pazopanib	approved
WBGene00224796	Vascular endothelial growth factor receptor 2	Humans	2.04046e-70	258.84	Midostaurin	approved, investigational
WBGene00224796	Vascular endothelial growth factor receptor 2	Humans	2.04046e-70	258.84	Axitinib	approved, investigational
WBGene00224796	Vascular endothelial growth factor receptor 2	Humans	2.04046e-70	258.84	Cabozantinib	approved, investigational
WBGene00224796	Vascular endothelial growth factor receptor 2	Humans	2.04046e-70	258.84	Regorafenib	approved
WBGene00224796	Vascular endothelial growth factor receptor 2	Humans	2.04046e-70	258.84	Ponatinib	approved, investigational
WBGene00224796	Vascular endothelial growth factor receptor 2	Humans	2.04046e-70	258.84	Lenvatinib	approved, investigational
WBGene00224796	Vascular endothelial growth factor receptor 2	Humans	2.04046e-70	258.84	Nintedanib	approved
WBGene00224796	Vascular endothelial growth factor receptor 2	Humans	2.04046e-70	258.84	Ramucirumab	approved, investigational
WBGene00224796	Vascular endothelial growth factor receptor 2	Humans	2.04046e-70	258.84	Fostamatinib	approved, investigational
WBGene00224796	Vascular endothelial growth factor receptor 2	Humans	2.04046e-70	258.84	Erdafitinib	approved, investigational
WBGene00224796	Vascular endothelial growth factor receptor 2	Humans	2.04046e-70	258.84	Ripretinib	approved
WBGene00224796	Vascular endothelial growth factor receptor 2	Humans	2.04046e-70	258.84	Pralsetinib	approved, investigational
WBGene00224796	Vascular endothelial growth factor receptor 2	Humans	2.04046e-70	258.84	Tivozanib	approved, investigational
WBGene00224796	Vascular endothelial growth factor receptor 1	Humans	4.21895e-70	257.684	Sunitinib	approved, investigational
WBGene00224796	Vascular endothelial growth factor receptor 1	Humans	4.21895e-70	257.684	Pazopanib	approved
WBGene00224796	Vascular endothelial growth factor receptor 1	Humans	4.21895e-70	257.684	Axitinib	approved, investigational
WBGene00224796	Vascular endothelial growth factor receptor 1	Humans	4.21895e-70	257.684	Regorafenib	approved
WBGene00224796	Vascular endothelial growth factor receptor 1	Humans	4.21895e-70	257.684	Sorafenib	approved, investigational
WBGene00224796	Vascular endothelial growth factor receptor 1	Humans	4.21895e-70	257.684	Lenvatinib	approved, investigational
WBGene00224796	Vascular endothelial growth factor receptor 1	Humans	4.21895e-70	257.684	Nintedanib	approved
WBGene00224796	Vascular endothelial growth factor receptor 1	Humans	4.21895e-70	257.684	Foreskin fibroblast (neonatal)	approved
WBGene00224796	Vascular endothelial growth factor receptor 1	Humans	4.21895e-70	257.684	Fostamatinib	approved, investigational
WBGene00224796	Vascular endothelial growth factor receptor 1	Humans	4.21895e-70	257.684	Selpercatinib	approved, investigational
WBGene00224796	Vascular endothelial growth factor receptor 1	Humans	4.21895e-70	257.684	Tivozanib	approved, investigational
WBGene00224796	Macrophage colony-stimulating factor 1 receptor	Humans	3.31698e-69	251.521	Sunitinib	approved, investigational
WBGene00224796	Macrophage colony-stimulating factor 1 receptor	Humans	3.31698e-69	251.521	Imatinib	approved
WBGene00224796	Macrophage colony-stimulating factor 1 receptor	Humans	3.31698e-69	251.521	Fostamatinib	approved, investigational
WBGene00224796	Macrophage colony-stimulating factor 1 receptor	Humans	3.31698e-69	251.521	Erdafitinib	approved, investigational
WBGene00224796	Macrophage colony-stimulating factor 1 receptor	Humans	3.31698e-69	251.521	Pexidartinib	approved, investigational
WBGene00224796	Mast/stem cell growth factor receptor Kit	Humans	2.07157e-68	249.2	Sorafenib	approved, investigational
WBGene00224796	Mast/stem cell growth factor receptor Kit	Humans	2.07157e-68	249.2	Imatinib	approved
WBGene00224796	Mast/stem cell growth factor receptor Kit	Humans	2.07157e-68	249.2	Dasatinib	approved, investigational
WBGene00224796	Mast/stem cell growth factor receptor Kit	Humans	2.07157e-68	249.2	Sunitinib	approved, investigational
WBGene00224796	Mast/stem cell growth factor receptor Kit	Humans	2.07157e-68	249.2	Nilotinib	approved, investigational
WBGene00224796	Mast/stem cell growth factor receptor Kit	Humans	2.07157e-68	249.2	Pazopanib	approved
WBGene00224796	Mast/stem cell growth factor receptor Kit	Humans	2.07157e-68	249.2	Midostaurin	approved, investigational
WBGene00224796	Mast/stem cell growth factor receptor Kit	Humans	2.07157e-68	249.2	Regorafenib	approved
WBGene00224796	Mast/stem cell growth factor receptor Kit	Humans	2.07157e-68	249.2	Ponatinib	approved, investigational
WBGene00224796	Mast/stem cell growth factor receptor Kit	Humans	2.07157e-68	249.2	Lenvatinib	approved, investigational
WBGene00224796	Mast/stem cell growth factor receptor Kit	Humans	2.07157e-68	249.2	Ancestim	approved, investigational, withdrawn
WBGene00224796	Mast/stem cell growth factor receptor Kit	Humans	2.07157e-68	249.2	Fostamatinib	approved, investigational
WBGene00224796	Mast/stem cell growth factor receptor Kit	Humans	2.07157e-68	249.2	Erdafitinib	approved, investigational
WBGene00224796	Mast/stem cell growth factor receptor Kit	Humans	2.07157e-68	249.2	Pexidartinib	approved, investigational
WBGene00224796	Mast/stem cell growth factor receptor Kit	Humans	2.07157e-68	249.2	Avapritinib	approved, investigational
WBGene00224796	Mast/stem cell growth factor receptor Kit	Humans	2.07157e-68	249.2	Ripretinib	approved
WBGene00224796	Mast/stem cell growth factor receptor Kit	Humans	2.07157e-68	249.2	Tivozanib	approved, investigational
WBGene00224796	Vascular endothelial growth factor receptor 3	Humans	8.50124e-68	250.751	Sorafenib	approved, investigational
WBGene00224796	Vascular endothelial growth factor receptor 3	Humans	8.50124e-68	250.751	Sunitinib	approved, investigational
WBGene00224796	Vascular endothelial growth factor receptor 3	Humans	8.50124e-68	250.751	Pazopanib	approved
WBGene00224796	Vascular endothelial growth factor receptor 3	Humans	8.50124e-68	250.751	Axitinib	approved, investigational
WBGene00224796	Vascular endothelial growth factor receptor 3	Humans	8.50124e-68	250.751	Regorafenib	approved
WBGene00224796	Vascular endothelial growth factor receptor 3	Humans	8.50124e-68	250.751	Lenvatinib	approved, investigational
WBGene00224796	Vascular endothelial growth factor receptor 3	Humans	8.50124e-68	250.751	Nintedanib	approved
WBGene00224796	Vascular endothelial growth factor receptor 3	Humans	8.50124e-68	250.751	Fostamatinib	approved, investigational
WBGene00224796	Vascular endothelial growth factor receptor 3	Humans	8.50124e-68	250.751	Selpercatinib	approved, investigational
WBGene00224796	Vascular endothelial growth factor receptor 3	Humans	8.50124e-68	250.751	Tivozanib	approved, investigational
WBGene00224796	Receptor-type tyrosine-protein kinase FLT3	Humans	1.02322e-67	247.284	Sorafenib	approved, investigational
WBGene00224796	Receptor-type tyrosine-protein kinase FLT3	Humans	1.02322e-67	247.284	Sunitinib	approved, investigational
WBGene00224796	Receptor-type tyrosine-protein kinase FLT3	Humans	1.02322e-67	247.284	Midostaurin	approved, investigational
WBGene00224796	Receptor-type tyrosine-protein kinase FLT3	Humans	1.02322e-67	247.284	Ponatinib	approved, investigational
WBGene00224796	Receptor-type tyrosine-protein kinase FLT3	Humans	1.02322e-67	247.284	Nintedanib	approved
WBGene00224796	Receptor-type tyrosine-protein kinase FLT3	Humans	1.02322e-67	247.284	Brigatinib	approved, investigational
WBGene00224796	Receptor-type tyrosine-protein kinase FLT3	Humans	1.02322e-67	247.284	Fostamatinib	approved, investigational
WBGene00224796	Receptor-type tyrosine-protein kinase FLT3	Humans	1.02322e-67	247.284	Gilteritinib	approved, investigational
WBGene00224796	Receptor-type tyrosine-protein kinase FLT3	Humans	1.02322e-67	247.284	Pexidartinib	approved, investigational
WBGene00224796	Receptor-type tyrosine-protein kinase FLT3	Humans	1.02322e-67	247.284	Fedratinib	approved, investigational
WBGene00224796	Receptor-type tyrosine-protein kinase FLT3	Humans	1.02322e-67	247.284	Pralsetinib	approved, investigational
WBGene00224796	Receptor-type tyrosine-protein kinase FLT3	Humans	1.02322e-67	247.284	Tivozanib	approved, investigational
WBGene00224796	Receptor-type tyrosine-protein kinase FLT3	Humans	1.02322e-67	247.284	Pacritinib	approved, investigational
WBGene00224796	Angiopoietin-1 receptor	Humans	1.07321e-67	248.825	Vandetanib	approved
WBGene00224796	Angiopoietin-1 receptor	Humans	1.07321e-67	248.825	Regorafenib	approved
WBGene00224796	Angiopoietin-1 receptor	Humans	1.07321e-67	248.825	Ponatinib	approved, investigational
WBGene00224796	Angiopoietin-1 receptor	Humans	1.07321e-67	248.825	Ampicillin	approved, vet_approved
WBGene00224796	Angiopoietin-1 receptor	Humans	1.07321e-67	248.825	Fostamatinib	approved, investigational
WBGene00224796	Angiopoietin-1 receptor	Humans	1.07321e-67	248.825	Ripretinib	approved
WBGene00224796	Angiopoietin-1 receptor	Humans	1.07321e-67	248.825	Tivozanib	approved, investigational
WBGene00224796	Platelet-derived growth factor receptor alpha	Humans	6.32196e-67	246.128	Sunitinib	approved, investigational
WBGene00224796	Platelet-derived growth factor receptor alpha	Humans	6.32196e-67	246.128	Imatinib	approved
WBGene00224796	Platelet-derived growth factor receptor alpha	Humans	6.32196e-67	246.128	Becaplermin	approved, investigational
WBGene00224796	Platelet-derived growth factor receptor alpha	Humans	6.32196e-67	246.128	Olaratumab	approved, investigational
WBGene00224796	Platelet-derived growth factor receptor alpha	Humans	6.32196e-67	246.128	Pazopanib	approved
WBGene00224796	Platelet-derived growth factor receptor alpha	Humans	6.32196e-67	246.128	Midostaurin	approved, investigational
WBGene00224796	Platelet-derived growth factor receptor alpha	Humans	6.32196e-67	246.128	Regorafenib	approved
WBGene00224796	Platelet-derived growth factor receptor alpha	Humans	6.32196e-67	246.128	Ponatinib	approved, investigational
WBGene00224796	Platelet-derived growth factor receptor alpha	Humans	6.32196e-67	246.128	Lenvatinib	approved, investigational
WBGene00224796	Platelet-derived growth factor receptor alpha	Humans	6.32196e-67	246.128	Nintedanib	approved
WBGene00224796	Platelet-derived growth factor receptor alpha	Humans	6.32196e-67	246.128	Foreskin keratinocyte (neonatal)	approved
WBGene00224796	Platelet-derived growth factor receptor alpha	Humans	6.32196e-67	246.128	Fostamatinib	approved, investigational
WBGene00224796	Platelet-derived growth factor receptor alpha	Humans	6.32196e-67	246.128	Erdafitinib	approved, investigational
WBGene00224796	Platelet-derived growth factor receptor alpha	Humans	6.32196e-67	246.128	Ripretinib	approved
WBGene00224796	Platelet-derived growth factor receptor alpha	Humans	6.32196e-67	246.128	Tivozanib	approved, investigational
WBGene00224796	Platelet-derived growth factor receptor beta	Humans	2.54997e-66	244.202	Becaplermin	approved, investigational
WBGene00224796	Platelet-derived growth factor receptor beta	Humans	2.54997e-66	244.202	Imatinib	approved
WBGene00224796	Platelet-derived growth factor receptor beta	Humans	2.54997e-66	244.202	Sorafenib	approved, investigational
WBGene00224796	Platelet-derived growth factor receptor beta	Humans	2.54997e-66	244.202	Dasatinib	approved, investigational
WBGene00224796	Platelet-derived growth factor receptor beta	Humans	2.54997e-66	244.202	Sunitinib	approved, investigational
WBGene00224796	Platelet-derived growth factor receptor beta	Humans	2.54997e-66	244.202	Pazopanib	approved
WBGene00224796	Platelet-derived growth factor receptor beta	Humans	2.54997e-66	244.202	Midostaurin	approved, investigational
WBGene00224796	Platelet-derived growth factor receptor beta	Humans	2.54997e-66	244.202	Regorafenib	approved
WBGene00224796	Platelet-derived growth factor receptor beta	Humans	2.54997e-66	244.202	Nintedanib	approved
WBGene00224796	Platelet-derived growth factor receptor beta	Humans	2.54997e-66	244.202	Foreskin fibroblast (neonatal)	approved
WBGene00224796	Platelet-derived growth factor receptor beta	Humans	2.54997e-66	244.202	Fostamatinib	approved, investigational
WBGene00224796	Platelet-derived growth factor receptor beta	Humans	2.54997e-66	244.202	Erdafitinib	approved, investigational
WBGene00224796	Platelet-derived growth factor receptor beta	Humans	2.54997e-66	244.202	Pexidartinib	approved, investigational
WBGene00224796	Platelet-derived growth factor receptor beta	Humans	2.54997e-66	244.202	Ripretinib	approved
WBGene00224796	Platelet-derived growth factor receptor beta	Humans	2.54997e-66	244.202	Pralsetinib	approved, investigational
WBGene00224796	Platelet-derived growth factor receptor beta	Humans	2.54997e-66	244.202	Tivozanib	approved, investigational
WBGene00224796	Tyrosine-protein kinase receptor Tie-1	Humans	1.37076e-64	239.195	Fostamatinib	approved, investigational
WBGene00224796	Tyrosine-protein kinase FRK	Humans	3.73698e-57	205.682	Regorafenib	approved
WBGene00224796	Tyrosine-protein kinase FRK	Humans	3.73698e-57	205.682	Dasatinib	approved, investigational
WBGene00224796	Tyrosine-protein kinase FRK	Humans	3.73698e-57	205.682	Fostamatinib	approved, investigational
WBGene00224796	Tyrosine-protein kinase FRK	Humans	3.73698e-57	205.682	Zanubrutinib	approved, investigational
WBGene00224796	Insulin receptor	Humans	5.62408e-57	216.083	Insulin human	approved, investigational
WBGene00224796	Insulin receptor	Humans	5.62408e-57	216.083	Insulin glargine	approved
WBGene00224796	Insulin receptor	Humans	5.62408e-57	216.083	Insulin pork	approved
WBGene00224796	Insulin receptor	Humans	5.62408e-57	216.083	Insulin detemir	approved
WBGene00224796	Insulin receptor	Humans	5.62408e-57	216.083	Insulin lispro	approved
WBGene00224796	Insulin receptor	Humans	5.62408e-57	216.083	Insulin aspart	approved
WBGene00224796	Insulin receptor	Humans	5.62408e-57	216.083	Insulin glulisine	approved
WBGene00224796	Insulin receptor	Humans	5.62408e-57	216.083	Mecasermin	approved, investigational
WBGene00224796	Insulin receptor	Humans	5.62408e-57	216.083	Insulin degludec	approved
WBGene00224796	Insulin receptor	Humans	5.62408e-57	216.083	Chromic chloride	approved
WBGene00224796	Insulin receptor	Humans	5.62408e-57	216.083	Brigatinib	approved, investigational
WBGene00224796	Insulin receptor	Humans	5.62408e-57	216.083	Fostamatinib	approved, investigational
WBGene00224796	Insulin receptor	Humans	5.62408e-57	216.083	Mecasermin rinfabate	approved
WBGene00224796	Insulin receptor	Humans	5.62408e-57	216.083	Insulin beef	approved
WBGene00224796	Insulin-like growth factor 1 receptor	Humans	8.36155e-57	215.312	Mecasermin	approved, investigational
WBGene00224796	Insulin-like growth factor 1 receptor	Humans	8.36155e-57	215.312	Insulin human	approved, investigational
WBGene00224796	Insulin-like growth factor 1 receptor	Humans	8.36155e-57	215.312	Insulin pork	approved
WBGene00224796	Insulin-like growth factor 1 receptor	Humans	8.36155e-57	215.312	Teprotumumab	approved, investigational
WBGene00224796	Insulin-like growth factor 1 receptor	Humans	8.36155e-57	215.312	Brigatinib	approved, investigational
WBGene00224796	Insulin-like growth factor 1 receptor	Humans	8.36155e-57	215.312	Somatrem	approved, investigational, withdrawn
WBGene00224796	Insulin-like growth factor 1 receptor	Humans	8.36155e-57	215.312	Insulin lispro	approved
WBGene00224796	Insulin-like growth factor 1 receptor	Humans	8.36155e-57	215.312	Insulin detemir	approved
WBGene00224796	Insulin-like growth factor 1 receptor	Humans	8.36155e-57	215.312	Insulin glargine	approved
WBGene00224796	Insulin-like growth factor 1 receptor	Humans	8.36155e-57	215.312	Insulin aspart	approved
WBGene00224796	Insulin-like growth factor 1 receptor	Humans	8.36155e-57	215.312	Insulin glulisine	approved
WBGene00224796	Insulin-like growth factor 1 receptor	Humans	8.36155e-57	215.312	Insulin degludec	approved
WBGene00224796	Insulin-like growth factor 1 receptor	Humans	8.36155e-57	215.312	Mecasermin rinfabate	approved
WBGene00224796	Insulin-like growth factor 1 receptor	Humans	8.36155e-57	215.312	Insulin beef	approved
WBGene00224796	Insulin-like growth factor 1 receptor	Humans	8.36155e-57	215.312	Nandrolone decanoate	approved, illicit
WBGene00224796	Tyrosine-protein kinase ABL1	Humans	6.01359e-56	211.846	Imatinib	approved
WBGene00224796	Tyrosine-protein kinase ABL1	Humans	6.01359e-56	211.846	Dasatinib	approved, investigational
WBGene00224796	Tyrosine-protein kinase ABL1	Humans	6.01359e-56	211.846	Nilotinib	approved, investigational
WBGene00224796	Tyrosine-protein kinase ABL1	Humans	6.01359e-56	211.846	Regorafenib	approved
WBGene00224796	Tyrosine-protein kinase ABL1	Humans	6.01359e-56	211.846	Bosutinib	approved
WBGene00224796	Tyrosine-protein kinase ABL1	Humans	6.01359e-56	211.846	Ponatinib	approved, investigational
WBGene00224796	Tyrosine-protein kinase ABL1	Humans	6.01359e-56	211.846	Brigatinib	approved, investigational
WBGene00224796	Tyrosine-protein kinase ABL1	Humans	6.01359e-56	211.846	Magnesium gluconate	approved, investigational
WBGene00224796	Tyrosine-protein kinase ABL1	Humans	6.01359e-56	211.846	Fostamatinib	approved, investigational
WBGene00224796	Tyrosine-protein kinase ABL1	Humans	6.01359e-56	211.846	Umbralisib	approved, investigational
WBGene00224796	Tyrosine-protein kinase ABL1	Humans	6.01359e-56	211.846	Umbralisib	approved, investigational
WBGene00224796	Tyrosine-protein kinase ABL1	Humans	6.01359e-56	211.846	Asciminib	approved, investigational
WBGene00224796	Tyrosine-protein kinase Lck	Humans	9.00493e-55	198.749	Dasatinib	approved, investigational
WBGene00224796	Tyrosine-protein kinase Lck	Humans	9.00493e-55	198.749	Ponatinib	approved, investigational
WBGene00224796	Tyrosine-protein kinase Lck	Humans	9.00493e-55	198.749	Nintedanib	approved
WBGene00224796	Tyrosine-protein kinase Lck	Humans	9.00493e-55	198.749	Fostamatinib	approved, investigational
WBGene00224796	Tyrosine-protein kinase Lck	Humans	9.00493e-55	198.749	Zanubrutinib	approved, investigational
WBGene00224796	Tyrosine-protein kinase Lyn	Humans	1.26131e-54	198.364	Bosutinib	approved
WBGene00224796	Tyrosine-protein kinase Lyn	Humans	1.26131e-54	198.364	Ponatinib	approved, investigational
WBGene00224796	Tyrosine-protein kinase Lyn	Humans	1.26131e-54	198.364	Nintedanib	approved
WBGene00224796	Tyrosine-protein kinase Lyn	Humans	1.26131e-54	198.364	Dasatinib	approved, investigational
WBGene00224796	Tyrosine-protein kinase Lyn	Humans	1.26131e-54	198.364	Fostamatinib	approved, investigational
WBGene00224796	Tyrosine-protein kinase HCK	Humans	1.47147e-54	198.749	Bosutinib	approved
WBGene00224796	Tyrosine-protein kinase HCK	Humans	1.47147e-54	198.749	Fostamatinib	approved, investigational
WBGene00224796	Insulin receptor-related protein	Humans	2.94894e-54	207.223	Fostamatinib	approved, investigational
WBGene00224796	Abelson tyrosine-protein kinase 2	Humans	4.35087e-54	206.068	Dasatinib	approved, investigational
WBGene00224796	Abelson tyrosine-protein kinase 2	Humans	4.35087e-54	206.068	Fostamatinib	approved, investigational
WBGene00224796	Tyrosine-protein kinase Fer	Humans	1.01519e-53	202.216	Fostamatinib	approved, investigational
WBGene00224796	Tyrosine-protein kinase Srms	Humans	1.81933e-52	191.43	Fostamatinib	approved, investigational
WBGene00224796	BDNF/NT-3 growth factors receptor	Humans	1.42925e-50	192.2	Amitriptyline	approved
WBGene00224796	BDNF/NT-3 growth factors receptor	Humans	1.42925e-50	192.2	Fostamatinib	approved, investigational
WBGene00224796	BDNF/NT-3 growth factors receptor	Humans	1.42925e-50	192.2	Larotrectinib	approved, investigational
WBGene00224796	BDNF/NT-3 growth factors receptor	Humans	1.42925e-50	192.2	Esketamine	approved, investigational
WBGene00224796	BDNF/NT-3 growth factors receptor	Humans	1.42925e-50	192.2	Entrectinib	approved, investigational
WBGene00224796	ALK tyrosine kinase receptor	Humans	1.50541e-50	195.667	Crizotinib	approved, investigational
WBGene00224796	ALK tyrosine kinase receptor	Humans	1.50541e-50	195.667	Ceritinib	approved
WBGene00224796	ALK tyrosine kinase receptor	Humans	1.50541e-50	195.667	Alectinib	approved, investigational
WBGene00224796	ALK tyrosine kinase receptor	Humans	1.50541e-50	195.667	Brigatinib	approved, investigational
WBGene00224796	ALK tyrosine kinase receptor	Humans	1.50541e-50	195.667	Fostamatinib	approved, investigational
WBGene00224796	ALK tyrosine kinase receptor	Humans	1.50541e-50	195.667	Lorlatinib	approved, investigational
WBGene00224796	ALK tyrosine kinase receptor	Humans	1.50541e-50	195.667	Gilteritinib	approved, investigational
WBGene00224796	High affinity nerve growth factor receptor	Humans	3.59005e-50	190.66	Imatinib	approved
WBGene00224796	High affinity nerve growth factor receptor	Humans	3.59005e-50	190.66	Amitriptyline	approved
WBGene00224796	High affinity nerve growth factor receptor	Humans	3.59005e-50	190.66	Regorafenib	approved
WBGene00224796	High affinity nerve growth factor receptor	Humans	3.59005e-50	190.66	Fostamatinib	approved, investigational
WBGene00224796	High affinity nerve growth factor receptor	Humans	3.59005e-50	190.66	Cenegermin	approved, investigational
WBGene00224796	High affinity nerve growth factor receptor	Humans	3.59005e-50	190.66	Larotrectinib	approved, investigational
WBGene00224796	High affinity nerve growth factor receptor	Humans	3.59005e-50	190.66	Entrectinib	approved, investigational
WBGene00224796	High affinity nerve growth factor receptor	Humans	3.59005e-50	190.66	Pralsetinib	approved, investigational
WBGene00224796	Tyrosine-protein kinase Mer	Humans	3.01241e-49	189.889	Fostamatinib	approved, investigational
WBGene00224796	Proto-oncogene tyrosine-protein kinase ROS	Humans	3.65448e-49	191.43	Fostamatinib	approved, investigational
WBGene00224796	Proto-oncogene tyrosine-protein kinase ROS	Humans	3.65448e-49	191.43	Entrectinib	approved, investigational
WBGene00224796	Proto-oncogene tyrosine-protein kinase ROS	Humans	3.65448e-49	191.43	Crizotinib	approved, investigational
WBGene00224796	Megakaryocyte-associated tyrosine-protein kinase	Humans	1.06715e-48	181.03	Fostamatinib	approved, investigational
WBGene00224796	Tyrosine-protein kinase receptor UFO	Humans	1.94751e-48	186.422	Fostamatinib	approved, investigational
WBGene00224796	Tyrosine-protein kinase receptor UFO	Humans	1.94751e-48	186.422	Gilteritinib	approved, investigational
WBGene00224796	NT-3 growth factor receptor	Humans	4.28613e-48	184.882	Fostamatinib	approved, investigational
WBGene00224796	NT-3 growth factor receptor	Humans	4.28613e-48	184.882	Larotrectinib	approved, investigational
WBGene00224796	NT-3 growth factor receptor	Humans	4.28613e-48	184.882	Entrectinib	approved, investigational
WBGene00224796	NT-3 growth factor receptor	Humans	4.28613e-48	184.882	Pralsetinib	approved, investigational
WBGene00224796	Muscle, skeletal receptor tyrosine-protein kinase	Humans	6.27088e-48	184.496	Fostamatinib	approved, investigational
WBGene00224796	Proto-oncogene tyrosine-protein kinase Src	Humans	1.25554e-47	178.333	Dasatinib	approved, investigational
WBGene00224796	Proto-oncogene tyrosine-protein kinase Src	Humans	1.25554e-47	178.333	Citric acid	approved, nutraceutical, vet_approved
WBGene00224796	Proto-oncogene tyrosine-protein kinase Src	Humans	1.25554e-47	178.333	Tirbanibulin	approved, investigational
WBGene00224796	Proto-oncogene tyrosine-protein kinase Src	Humans	1.25554e-47	178.333	Ponatinib	approved, investigational
WBGene00224796	Proto-oncogene tyrosine-protein kinase Src	Humans	1.25554e-47	178.333	Bosutinib	approved
WBGene00224796	Proto-oncogene tyrosine-protein kinase Src	Humans	1.25554e-47	178.333	Nintedanib	approved
WBGene00224796	Proto-oncogene tyrosine-protein kinase Src	Humans	1.25554e-47	178.333	Fostamatinib	approved, investigational
WBGene00224796	Tyrosine-protein kinase receptor TYRO3	Humans	1.4362e-47	183.726	Fostamatinib	approved, investigational
WBGene00224796	Tyrosine-protein kinase Fyn	Humans	6.00643e-47	176.407	Dasatinib	approved, investigational
WBGene00224796	Tyrosine-protein kinase Fyn	Humans	6.00643e-47	176.407	Fostamatinib	approved, investigational
WBGene00224796	Tyrosine-protein kinase Blk	Humans	9.0336e-47	175.252	Fostamatinib	approved, investigational
WBGene00224796	Tyrosine-protein kinase Blk	Humans	9.0336e-47	175.252	Zanubrutinib	approved, investigational
WBGene00224796	Leukocyte tyrosine kinase receptor	Humans	1.70788e-46	180.259	Fostamatinib	approved, investigational
WBGene00224796	Tyrosine-protein kinase Fes/Fps	Humans	4.89338e-46	178.333	Fostamatinib	approved, investigational
WBGene00224796	Macrophage-stimulating protein receptor	Humans	2.35168e-45	178.333	Fostamatinib	approved, investigational
WBGene00224796	Macrophage-stimulating protein receptor	Humans	2.35168e-45	178.333	Crizotinib	approved, investigational
WBGene00224796	Ephrin type-B receptor 1	Humans	9.36997e-45	175.252	Fostamatinib	approved, investigational
WBGene00224796	Ephrin type-B receptor 2	Humans	9.36997e-45	175.252	Chlortetracycline	approved, investigational, vet_approved
WBGene00224796	Ephrin type-A receptor 2	Humans	1.00118e-44	175.252	Dasatinib	approved, investigational
WBGene00224796	Ephrin type-A receptor 2	Humans	1.00118e-44	175.252	Regorafenib	approved
WBGene00224796	Ephrin type-A receptor 2	Humans	1.00118e-44	175.252	Fostamatinib	approved, investigational
WBGene00224796	Tyrosine-protein kinase CSK	Humans	1.20967e-44	167.548	Dasatinib	approved, investigational
WBGene00224796	Tyrosine-protein kinase CSK	Humans	1.20967e-44	167.548	Fostamatinib	approved, investigational
WBGene00224796	Epithelial discoidin domain-containing receptor 1	Humans	2.58006e-44	173.711	Imatinib	approved
WBGene00224796	Epithelial discoidin domain-containing receptor 1	Humans	2.58006e-44	173.711	Fostamatinib	approved, investigational
WBGene00224796	Epithelial discoidin domain-containing receptor 1	Humans	2.58006e-44	173.711	Pralsetinib	approved, investigational
WBGene00224796	Tyrosine-protein kinase Yes	Humans	3.41386e-44	168.318	Dasatinib	approved, investigational
WBGene00224796	Tyrosine-protein kinase Yes	Humans	3.41386e-44	168.318	Fostamatinib	approved, investigational
WBGene00224796	Receptor tyrosine-protein kinase erbB-4	Humans	1.86135e-43	172.17	Afatinib	approved
WBGene00224796	Receptor tyrosine-protein kinase erbB-4	Humans	1.86135e-43	172.17	Brigatinib	approved, investigational
WBGene00224796	Receptor tyrosine-protein kinase erbB-4	Humans	1.86135e-43	172.17	Fostamatinib	approved, investigational
WBGene00224796	Receptor tyrosine-protein kinase erbB-4	Humans	1.86135e-43	172.17	Zanubrutinib	approved, investigational
WBGene00224796	Ephrin type-A receptor 3	Humans	2.01883e-43	171.014	Fostamatinib	approved, investigational
WBGene00224796	Tyrosine-protein kinase TXK	Humans	3.02824e-42	162.155	Fostamatinib	approved, investigational
WBGene00224796	Tyrosine-protein kinase TXK	Humans	3.02824e-42	162.155	Zanubrutinib	approved, investigational
WBGene00224796	Tyrosine-protein kinase Fgr	Humans	7.40878e-42	160.999	Dasatinib	approved, investigational
WBGene00224796	Tyrosine-protein kinase Fgr	Humans	7.40878e-42	160.999	Fostamatinib	approved, investigational
WBGene00224796	Tyrosine-protein kinase Fgr	Humans	7.40878e-42	160.999	Zanubrutinib	approved, investigational
WBGene00224796	Epidermal growth factor receptor	Humans	8.01191e-42	166.777	Cetuximab	approved
WBGene00224796	Epidermal growth factor receptor	Humans	8.01191e-42	166.777	Gefitinib	approved, investigational
WBGene00224796	Epidermal growth factor receptor	Humans	8.01191e-42	166.777	Erlotinib	approved, investigational
WBGene00224796	Epidermal growth factor receptor	Humans	8.01191e-42	166.777	Lapatinib	approved, investigational
WBGene00224796	Epidermal growth factor receptor	Humans	8.01191e-42	166.777	Panitumumab	approved, investigational
WBGene00224796	Epidermal growth factor receptor	Humans	8.01191e-42	166.777	Lidocaine	approved, vet_approved
WBGene00224796	Epidermal growth factor receptor	Humans	8.01191e-42	166.777	Vandetanib	approved
WBGene00224796	Epidermal growth factor receptor	Humans	8.01191e-42	166.777	Afatinib	approved
WBGene00224796	Epidermal growth factor receptor	Humans	8.01191e-42	166.777	Necitumumab	approved, investigational
WBGene00224796	Epidermal growth factor receptor	Humans	8.01191e-42	166.777	Osimertinib	approved
WBGene00224796	Epidermal growth factor receptor	Humans	8.01191e-42	166.777	Neratinib	approved, investigational
WBGene00224796	Epidermal growth factor receptor	Humans	8.01191e-42	166.777	Brigatinib	approved, investigational
WBGene00224796	Epidermal growth factor receptor	Humans	8.01191e-42	166.777	Foreskin keratinocyte (neonatal)	approved
WBGene00224796	Epidermal growth factor receptor	Humans	8.01191e-42	166.777	Fostamatinib	approved, investigational
WBGene00224796	Epidermal growth factor receptor	Humans	8.01191e-42	166.777	Dacomitinib	approved, investigational
WBGene00224796	Epidermal growth factor receptor	Humans	8.01191e-42	166.777	Zanubrutinib	approved, investigational
WBGene00224796	Epidermal growth factor receptor	Humans	8.01191e-42	166.777	Amivantamab	approved, investigational
WBGene00224796	Epidermal growth factor receptor	Humans	8.01191e-42	166.777	Mobocertinib	approved, investigational
WBGene00224796	Epidermal growth factor receptor	Humans	8.01191e-42	166.777	Erlotinib	approved, investigational
WBGene00224796	Tyrosine-protein kinase Tec	Humans	8.27475e-42	162.925	Fostamatinib	approved, investigational
WBGene00224796	Tyrosine-protein kinase Tec	Humans	8.27475e-42	162.925	Zanubrutinib	approved, investigational
WBGene00224796	Focal adhesion kinase 1	Humans	8.96509e-42	166.007	Fostamatinib	approved, investigational
WBGene00224796	Discoidin domain-containing receptor 2	Humans	9.65828e-42	165.236	Regorafenib	approved
WBGene00224796	Discoidin domain-containing receptor 2	Humans	9.65828e-42	165.236	Fostamatinib	approved, investigational
WBGene00224796	Discoidin domain-containing receptor 2	Humans	9.65828e-42	165.236	Imatinib	approved
WBGene00224796	Ephrin type-B receptor 2	Humans	1.03588e-41	166.007	Fostamatinib	approved, investigational
WBGene00224796	Ephrin type-A receptor 7	Humans	1.14399e-41	165.622	Fostamatinib	approved, investigational
WBGene00224796	Ephrin type-A receptor 4	Humans	3.1204e-41	164.081	Fostamatinib	approved, investigational
WBGene00224796	Ephrin type-A receptor 5	Humans	4.0129e-41	164.081	Dasatinib	approved, investigational
WBGene00224796	Ephrin type-A receptor 5	Humans	4.0129e-41	164.081	Fostamatinib	approved, investigational
WBGene00224796	Ephrin type-A receptor 8	Humans	4.6427e-41	163.696	Fostamatinib	approved, investigational
WBGene00224796	Activated CDC42 kinase 1	Humans	5.62759e-41	163.696	Fostamatinib	approved, investigational
WBGene00224796	Activated CDC42 kinase 1	Humans	5.62759e-41	163.696	Entrectinib	approved, investigational
WBGene00224796	Ephrin type-B receptor 4	Humans	1.29102e-40	162.155	Dasatinib	approved, investigational
WBGene00224796	Ephrin type-B receptor 4	Humans	1.29102e-40	162.155	Fostamatinib	approved, investigational
WBGene00224796	Protein-tyrosine kinase 6	Humans	3.01358e-40	154.451	Vandetanib	approved
WBGene00224796	Protein-tyrosine kinase 6	Humans	3.01358e-40	154.451	Fostamatinib	approved, investigational
WBGene00224796	Protein-tyrosine kinase 6	Humans	3.01358e-40	154.451	Zanubrutinib	approved, investigational
WBGene00224796	Protein-tyrosine kinase 6	Humans	3.01358e-40	154.451	Tivozanib	approved, investigational
WBGene00224796	Ephrin type-A receptor 6	Humans	5.03084e-40	160.614	Fostamatinib	approved, investigational
WBGene00224796	Cytoplasmic tyrosine-protein kinase BMX	Humans	6.32035e-40	157.532	Fostamatinib	approved, investigational
WBGene00224796	Cytoplasmic tyrosine-protein kinase BMX	Humans	6.32035e-40	157.532	Zanubrutinib	approved, investigational
WBGene00224796	Ephrin type-A receptor 1	Humans	7.48935e-40	159.844	Fostamatinib	approved, investigational
WBGene00224796	Receptor tyrosine-protein kinase erbB-2	Humans	7.49796e-40	160.229	Lapatinib	approved, investigational
WBGene00224796	Receptor tyrosine-protein kinase erbB-2	Humans	7.49796e-40	160.229	Trastuzumab	approved, investigational
WBGene00224796	Receptor tyrosine-protein kinase erbB-2	Humans	7.49796e-40	160.229	Trastuzumab emtansine	approved, investigational
WBGene00224796	Receptor tyrosine-protein kinase erbB-2	Humans	7.49796e-40	160.229	Tucatinib	approved, investigational
WBGene00224796	Receptor tyrosine-protein kinase erbB-2	Humans	7.49796e-40	160.229	Pertuzumab	approved
WBGene00224796	Receptor tyrosine-protein kinase erbB-2	Humans	7.49796e-40	160.229	Afatinib	approved
WBGene00224796	Receptor tyrosine-protein kinase erbB-2	Humans	7.49796e-40	160.229	Brigatinib	approved, investigational
WBGene00224796	Receptor tyrosine-protein kinase erbB-2	Humans	7.49796e-40	160.229	Fostamatinib	approved, investigational
WBGene00224796	Receptor tyrosine-protein kinase erbB-2	Humans	7.49796e-40	160.229	Zanubrutinib	approved, investigational
WBGene00224796	Receptor tyrosine-protein kinase erbB-2	Humans	7.49796e-40	160.229	Tucatinib	approved, investigational
WBGene00224796	Receptor tyrosine-protein kinase erbB-2	Humans	7.49796e-40	160.229	Margetuximab	approved, investigational
WBGene00224796	Tyrosine-protein kinase BTK	Humans	1.74034e-39	155.992	Ibrutinib	approved
WBGene00224796	Tyrosine-protein kinase BTK	Humans	1.74034e-39	155.992	Dasatinib	approved, investigational
WBGene00224796	Tyrosine-protein kinase BTK	Humans	1.74034e-39	155.992	Acalabrutinib	approved, investigational
WBGene00224796	Tyrosine-protein kinase BTK	Humans	1.74034e-39	155.992	Fostamatinib	approved, investigational
WBGene00224796	Tyrosine-protein kinase BTK	Humans	1.74034e-39	155.992	Zanubrutinib	approved, investigational
WBGene00224796	351Tyrosine-protein kinase JAK1	Humans	3.66637e-39	157.918	Ruxolitinib	approved
WBGene00224796	351Tyrosine-protein kinase JAK1	Humans	3.66637e-39	157.918	Tofacitinib	approved, investigational
WBGene00224796	351Tyrosine-protein kinase JAK1	Humans	3.66637e-39	157.918	Baricitinib	approved, investigational
WBGene00224796	351Tyrosine-protein kinase JAK1	Humans	3.66637e-39	157.918	Fostamatinib	approved, investigational
WBGene00224796	351Tyrosine-protein kinase JAK1	Humans	3.66637e-39	157.918	Fedratinib	approved, investigational
WBGene00224796	351Tyrosine-protein kinase JAK1	Humans	3.66637e-39	157.918	Upadacitinib	approved, investigational
WBGene00224796	351Tyrosine-protein kinase JAK1	Humans	3.66637e-39	157.918	Pralsetinib	approved, investigational
WBGene00224796	351Tyrosine-protein kinase JAK1	Humans	3.66637e-39	157.918	Filgotinib	approved, investigational
WBGene00224796	351Tyrosine-protein kinase JAK1	Humans	3.66637e-39	157.918	Abrocitinib	approved, investigational
WBGene00224796	Tyrosine-protein kinase JAK2	Humans	7.23199e-39	157.147	Ruxolitinib	approved
WBGene00224796	Tyrosine-protein kinase JAK2	Humans	7.23199e-39	157.147	Tofacitinib	approved, investigational
WBGene00224796	Tyrosine-protein kinase JAK2	Humans	7.23199e-39	157.147	Baricitinib	approved, investigational
WBGene00224796	Tyrosine-protein kinase JAK2	Humans	7.23199e-39	157.147	Fostamatinib	approved, investigational
WBGene00224796	Tyrosine-protein kinase JAK2	Humans	7.23199e-39	157.147	Fedratinib	approved, investigational
WBGene00224796	Tyrosine-protein kinase JAK2	Humans	7.23199e-39	157.147	Entrectinib	approved, investigational
WBGene00224796	Tyrosine-protein kinase JAK2	Humans	7.23199e-39	157.147	Zanubrutinib	approved, investigational
WBGene00224796	Tyrosine-protein kinase JAK2	Humans	7.23199e-39	157.147	Pralsetinib	approved, investigational
WBGene00224796	Tyrosine-protein kinase JAK2	Humans	7.23199e-39	157.147	Abrocitinib	approved, investigational
WBGene00224796	Tyrosine-protein kinase JAK2	Humans	7.23199e-39	157.147	Pacritinib	approved, investigational
WBGene00224796	Tyrosine-protein kinase ITK/TSK	Humans	2.58565e-38	152.14	Pazopanib	approved
WBGene00224796	Tyrosine-protein kinase ITK/TSK	Humans	2.58565e-38	152.14	Fostamatinib	approved, investigational
WBGene00224796	Tyrosine-protein kinase ITK/TSK	Humans	2.58565e-38	152.14	Zanubrutinib	approved, investigational
WBGene00224796	Protein-tyrosine kinase 2-beta	Humans	1.57748e-37	152.525	Leflunomide	approved, investigational
WBGene00224796	Protein-tyrosine kinase 2-beta	Humans	1.57748e-37	152.525	Fostamatinib	approved, investigational
WBGene00224796	Tyrosine-protein kinase SYK	Humans	7.87586e-36	144.436	Fostamatinib	approved, investigational
WBGene00224796	Tyrosine-protein kinase JAK3	Humans	2.42994e-35	145.591	Tofacitinib	approved, investigational
WBGene00224796	Tyrosine-protein kinase JAK3	Humans	2.42994e-35	145.591	Baricitinib	approved, investigational
WBGene00224796	Tyrosine-protein kinase JAK3	Humans	2.42994e-35	145.591	Fostamatinib	approved, investigational
WBGene00224796	Tyrosine-protein kinase JAK3	Humans	2.42994e-35	145.591	Zanubrutinib	approved, investigational
WBGene00224796	Tyrosine-protein kinase JAK3	Humans	2.42994e-35	145.591	Ruxolitinib	approved
WBGene00224796	Tyrosine-protein kinase JAK3	Humans	2.42994e-35	145.591	Abrocitinib	approved, investigational
WBGene00224796	Tyrosine-protein kinase ZAP-70	Humans	3.73887e-35	142.124	Fostamatinib	approved, investigational
WBGene00224796	Receptor tyrosine-protein kinase erbB-3	Humans	4.74407e-34	141.739	Tucatinib	approved, investigational
WBGene00224796	Non-receptor tyrosine-protein kinase TYK2	Humans	1.71155e-33	139.428	Tofacitinib	approved, investigational
WBGene00224796	Non-receptor tyrosine-protein kinase TYK2	Humans	1.71155e-33	139.428	Fostamatinib	approved, investigational
WBGene00224796	Non-receptor tyrosine-protein kinase TYK2	Humans	1.71155e-33	139.428	Ruxolitinib	approved
WBGene00224796	Non-receptor tyrosine-protein kinase TYK2	Humans	1.71155e-33	139.428	Abrocitinib	approved, investigational
WBGene00224796	Non-receptor tyrosine-protein kinase TYK2	Humans	1.71155e-33	139.428	Baricitinib	approved, investigational
WBGene00224796	Mitogen-activated protein kinase kinase kinase 13	Humans	1.0714e-29	127.102	Fostamatinib	approved, investigational
WBGene00224796	Mitogen-activated protein kinase kinase kinase 10	Humans	8.25333e-28	120.939	Fostamatinib	approved, investigational
WBGene00224796	Mitogen-activated protein kinase kinase kinase 9	Humans	2.73932e-26	115.931	Fostamatinib	approved, investigational
WBGene00224796	Ephrin type-B receptor 6	Humans	8.0497e-26	114.39	Fostamatinib	approved, investigational
WBGene00224796	Mitogen-activated protein kinase kinase kinase 12	Humans	1.10969e-25	113.62	Fostamatinib	approved, investigational
WBGene00224796	Mitogen-activated protein kinase kinase kinase MLT	Humans	3.68035e-25	111.694	Dasatinib	approved, investigational
WBGene00224796	Mitogen-activated protein kinase kinase kinase MLT	Humans	3.68035e-25	111.694	Fostamatinib	approved, investigational
WBGene00224796	Mitogen-activated protein kinase kinase kinase 11	Humans	8.29775e-24	107.457	Fostamatinib	approved, investigational
WBGene00224796	Non-receptor tyrosine-protein kinase TNK1	Humans	1.70568e-23	105.916	Fostamatinib	approved, investigational
WBGene00226117	Not Found	Not Found	Not Found	Not Found	Not Found	Not Found
WBGene00226303	Not Found	Not Found	Not Found	Not Found	Not Found	Not Found
WBGene00226342	Not Found	Not Found	Not Found	Not Found	Not Found	Not Found
WBGene00226447	Phosphoribosylpyrophosphate synthetase	Plasmodium falciparum (isolate 3D7)	1.82427e-48	167.933	Artenimol	approved, experimental, investigational
WBGene00229500	Not Found	Not Found	Not Found	Not Found	Not Found	Not Found
WBGene00230969	Not Found	Not Found	Not Found	Not Found	Not Found	Not Found
WBGene00231010	Not Found	Not Found	Not Found	Not Found	Not Found	Not Found
WBGene00233173	Not Found	Not Found	Not Found	Not Found	Not Found	Not Found
WBGene00234073	Not Found	Not Found	Not Found	Not Found	Not Found	Not Found
